# Supplementary material for: NIBAN2/FLII/RREB1 Axis Drives Glioma Stem Cell Malignancy via TLR3 Pathway Activation
Source: Adv Sci (Weinh). 2026 Feb 25;13(26):e19382. doi: 10.1002/advs.202519382 (PMC13159147; doi:10.1002/advs.202519382)
Supplement: Supplementary file 2 — Supporting File 2: advs74572‐sup‐0002‐Supplementary Tables.zip. [file ADVS-13-e19382-s002.zip › Supplementary Table 1.xlsx]

## Sheet: Expressed_annotation
Accession	Description	Gene	NBT-1	NBT-2	NBT-3	LGG-1	LGG-2	LGG-3	HGG-1	HGG-2	HGG-3	Biological process	Cellular component	Molecular function	KOG	K	KEGG_Pathways	IPRs	Subcellular_localization	signalP
A0A024R1R8	Translation machinery-associated protein 7B OS=Homo sapiens OX=9606 GN=TMA7B PE=3 SV=1	TMA7B	1.3792	1.61537	3.3916	3.14601	3.72964	2.99274	2.85885	2.95405	3.11311	--	--	--	S: Function unknown	--	--	IPR015157: Translation machinery associated TMA7	Nucleus	--
A0A075B6E5	ENAH actin regulator (Fragment) OS=Homo sapiens OX=9606 GN=ENAH PE=1 SV=2	ENAH	0.685667	0.703474	0.628755	0.659196	1.06525	0.331322	0.7934	0.520734	0.83304	--	--	--	T: Signal transduction mechanisms	K05746	ko04015: Rap1 signaling pathway;ko04360: Axon guidance;ko04810: Regulation of actin cytoskeleton	IPR000697: WH1/EVH1 domain;IPR011993: PH-like domain superfamily	Cytoplasm	--
A0A075B6F9	Nitric oxide synthase-interacting protein OS=Homo sapiens OX=9606 GN=NOSIP PE=1 SV=1	NOSIP	0.596438	1.5798	2.35928	2.5376	2.59004	1.30581	1.33161	2.35028	1.73801	--	GO:0005654 nucleoplasm;GO:0005737 cytoplasm	GO:0061630 ubiquitin protein ligase activity	S: Function unknown	K13125	--	IPR031790: Nitric oxide synthase-interacting protein, zinc-finger;IPR013083: Zinc finger, RING/FYVE/PHD-type;IPR016818: Nitric oxide synthase-interacting protein	Nucleus	--
A0A075B6H7	Probable non-functional immunoglobulin kappa variable 3-7 OS=Homo sapiens OX=9606 GN=IGKV3-7 PE=1 SV=1	IGKV3-7	0	0.437917	0.683056	0	0.195975	0	0	0	0	GO:0002250 adaptive immune response;GO:0006955 immune response	GO:0005615 extracellular space;GO:0005886 plasma membrane;GO:0019814 immunoglobulin complex	--	--	K06553	--	IPR013783: Immunoglobulin-like fold;IPR007110: Immunoglobulin-like domain;IPR013106: Immunoglobulin V-set domain;IPR036179: Immunoglobulin-like domain superfamily;IPR003599: Immunoglobulin subtype	Extracell	CS pos: 21-22. TRE-IV. Pr: 0.4504
A0A075B6H9	Immunoglobulin lambda variable 4-69 OS=Homo sapiens OX=9606 GN=IGLV4-69 PE=1 SV=1	IGLV4-69	5.466	4.89637	5.83896	5.67156	2.35103	2.7621	2.9855	2.65132	2.238	GO:0002250 adaptive immune response;GO:0006955 immune response	GO:0005615 extracellular space;GO:0005886 plasma membrane;GO:0019814 immunoglobulin complex	--	--	K06553	--	IPR036179: Immunoglobulin-like domain superfamily;IPR013783: Immunoglobulin-like fold;IPR013106: Immunoglobulin V-set domain;IPR007110: Immunoglobulin-like domain;IPR003599: Immunoglobulin subtype	Extracell	CS pos: 20-21. SLS-QL. Pr: 0.7138
A0A075B6I0	Immunoglobulin lambda variable 8-61 OS=Homo sapiens OX=9606 GN=IGLV8-61 PE=1 SV=7	IGLV8-61	1.77452	9.30101	8.21282	1.98668	2.70104	3.50778	4.88459	0.851504	2.44439	GO:0002250 adaptive immune response;GO:0006955 immune response	GO:0005615 extracellular space;GO:0005886 plasma membrane;GO:0019814 immunoglobulin complex	--	--	K06553	--	IPR013106: Immunoglobulin V-set domain;IPR013783: Immunoglobulin-like fold;IPR007110: Immunoglobulin-like domain;IPR036179: Immunoglobulin-like domain superfamily;IPR003599: Immunoglobulin subtype	Extracell	CS pos: 24-25. VDS-QT. Pr: 0.6895
A0A075B6I9	Immunoglobulin lambda variable 7-46 OS=Homo sapiens OX=9606 GN=IGLV7-46 PE=1 SV=4	IGLV7-46	0.605425	0.306222	0.161439	0.498899	0	0.201636	0.300417	0	0	GO:0002250 adaptive immune response;GO:0006955 immune response	GO:0005615 extracellular space;GO:0005886 plasma membrane;GO:0019814 immunoglobulin complex	--	--	K06553	--	IPR013106: Immunoglobulin V-set domain;IPR003599: Immunoglobulin subtype;IPR036179: Immunoglobulin-like domain superfamily;IPR007110: Immunoglobulin-like domain;IPR013783: Immunoglobulin-like fold	Extracell	CS pos: 19-20. SNS-QA. Pr: 0.5476
A0A075B6J9	Immunoglobulin lambda variable 2-18 OS=Homo sapiens OX=9606 GN=IGLV2-18 PE=1 SV=2	IGLV2-18	1.02795	0.59952	0.421698	1.25256	0.324333	0.22392	0.29395	0.394024	0	GO:0002250 adaptive immune response;GO:0006955 immune response	GO:0005615 extracellular space;GO:0005886 plasma membrane;GO:0019814 immunoglobulin complex	--	--	K06553	--	IPR036179: Immunoglobulin-like domain superfamily;IPR013783: Immunoglobulin-like fold;IPR007110: Immunoglobulin-like domain;IPR013106: Immunoglobulin V-set domain;IPR003599: Immunoglobulin subtype	Extracell	CS pos: 19-20. SWA-QS. Pr: 0.8788
A0A075B6K4	Immunoglobulin lambda variable 3-10 OS=Homo sapiens OX=9606 GN=IGLV3-10 PE=1 SV=2	IGLV3-10	4.20972	2.32425	4.86777	3.64913	0.976041	2.01784	1.99329	2.47063	1.22235	GO:0002250 adaptive immune response;GO:0006955 immune response	GO:0005615 extracellular space;GO:0005886 plasma membrane;GO:0019814 immunoglobulin complex	--	--	K06553	--	IPR007110: Immunoglobulin-like domain;IPR013106: Immunoglobulin V-set domain;IPR036179: Immunoglobulin-like domain superfamily;IPR003599: Immunoglobulin subtype;IPR013783: Immunoglobulin-like fold	Extracell	CS pos: 19-20. SEA-SY. Pr: 0.9325
A0A075B6K5	Immunoglobulin lambda variable 3-9 OS=Homo sapiens OX=9606 GN=IGLV3-9 PE=1 SV=1	IGLV3-9	0.827016	0.742048	0.8313	1.46833	0.385114	0.342258	0.632128	0.78045	0	GO:0002250 adaptive immune response;GO:0006955 immune response	GO:0005615 extracellular space;GO:0005886 plasma membrane;GO:0019814 immunoglobulin complex	--	--	K06553	--	IPR013106: Immunoglobulin V-set domain;IPR003599: Immunoglobulin subtype;IPR036179: Immunoglobulin-like domain superfamily;IPR013783: Immunoglobulin-like fold;IPR007110: Immunoglobulin-like domain	Extracell	CS pos: 20-21. VAS-YE. Pr: 0.5915
A0A075B6P5	Immunoglobulin kappa variable 2-28 OS=Homo sapiens OX=9606 GN=IGKV2-28 PE=3 SV=1	IGKV2-28	2.01481	2.85507	2.45642	1.84889	1.45303	1.05737	0.992429	0.809231	0.974984	GO:0002250 adaptive immune response;GO:0006955 immune response	GO:0005576 extracellular region;GO:0005615 extracellular space;GO:0005886 plasma membrane;GO:0019814 immunoglobulin complex	--	--	K06791	ko04514: Cell adhesion molecules	IPR036179: Immunoglobulin-like domain superfamily;IPR013106: Immunoglobulin V-set domain;IPR013783: Immunoglobulin-like fold;IPR007110: Immunoglobulin-like domain	Extracell	CS pos: 20-21. SSG-DI. Pr: 0.8252
A0A075B6R2	Immunoglobulin heavy variable 4-4 OS=Homo sapiens OX=9606 GN=IGHV4-4 PE=1 SV=2	IGHV4-4	0	0.672815	0.621016	1.03815	0.502828	0.498831	0.340303	0.380818	0	GO:0006910 phagocytosis, recognition;GO:0006911 phagocytosis, engulfment;GO:0006958 complement activation, classical pathway;GO:0042742 defense response to bacterium;GO:0045087 innate immune response;GO:0050853 B cell receptor signaling pathway;GO:0050871 positive regulation of B cell activation	GO:0009897 external side of plasma membrane;GO:0042571 immunoglobulin complex, circulating	GO:0003823 antigen binding;GO:0034987 immunoglobulin receptor binding	--	K06856	ko04020: Calcium signaling pathway;ko04064: NF-kappa B signaling pathway;ko04072: Phospholipase D signaling pathway;ko04145: Phagosome;ko04151: PI3K-Akt signaling pathway;ko04613: Neutrophil extracellular trap formation;ko04640: Hematopoietic cell lineage;ko04650: Natural killer cell mediated cytotoxicity;ko04662: B cell receptor signaling pathway;ko04664: Fc epsilon RI signaling pathway;ko04666:…	IPR013106: Immunoglobulin V-set domain;IPR013783: Immunoglobulin-like fold;IPR036179: Immunoglobulin-like domain superfamily;IPR007110: Immunoglobulin-like domain	Extracell	CS pos: 19-20. VLS-QV. Pr: 0.8966
A0A075B6S2	Immunoglobulin kappa variable 2D-29 OS=Homo sapiens OX=9606 GN=IGKV2D-29 PE=1 SV=1	IGKV2D-29	6.32119	2.75136	2.14297	6.13338	0.997029	3.6517	3.34474	2.57135	2.6996	GO:0002250 adaptive immune response;GO:0006955 immune response	GO:0005615 extracellular space;GO:0005886 plasma membrane;GO:0019814 immunoglobulin complex	--	--	K06553	--	IPR013783: Immunoglobulin-like fold;IPR036179: Immunoglobulin-like domain superfamily;IPR013106: Immunoglobulin V-set domain;IPR003599: Immunoglobulin subtype;IPR007110: Immunoglobulin-like domain	Extracell	CS pos: 20-21. SSA-DI. Pr: 0.8568
A0A075B6S5	Immunoglobulin kappa variable 1-27 OS=Homo sapiens OX=9606 GN=IGKV1-27 PE=1 SV=1	IGKV1-27	1.15363	0.943039	1.0929	1.57416	0.51142	0.546546	0.397482	1.34644	0.322875	GO:0002250 adaptive immune response;GO:0006955 immune response	GO:0005615 extracellular space;GO:0005886 plasma membrane;GO:0019814 immunoglobulin complex	--	--	K06553	--	IPR036179: Immunoglobulin-like domain superfamily;IPR013106: Immunoglobulin V-set domain;IPR007110: Immunoglobulin-like domain;IPR013783: Immunoglobulin-like fold;IPR003599: Immunoglobulin subtype	Extracell	CS pos: 22-23. TRC-DI. Pr: 0.9716
A0A075B7B5	SLIT-ROBO Rho GTPase activating protein 2 OS=Homo sapiens OX=9606 GN=SRGAP2 PE=1 SV=1	SRGAP2	0	0.552443	0	0	0	0.114167	0	0.24215	0	GO:0007165 signal transduction;GO:0007399 nervous system development	--	--	Z: Cytoskeleton	K07526	ko04360: Axon guidance	IPR027267: AH/BAR domain superfamily;IPR035648: srGAP1/2/3, SH3 domain;IPR036028: SH3-like domain superfamily;IPR001452: SH3 domain;IPR031160: F-BAR domain;IPR000198: Rho GTPase-activating protein domain;IPR008936: Rho GTPase activation protein;IPR001060: FCH domain	Nucleus	--
A0A075B7B8	Immunoglobulin heavy variable 3/OR16-12 (non-functional) (Fragment) OS=Homo sapiens OX=9606 GN=IGHV3OR16-12 PE=1 SV=1	IGHV3OR16-12	0.90647	0.483874	0.889313	0.7106	0	0.477345	0.317137	0.39138	0	GO:0006910 phagocytosis, recognition;GO:0006911 phagocytosis, engulfment;GO:0006958 complement activation, classical pathway;GO:0042742 defense response to bacterium;GO:0045087 innate immune response;GO:0050853 B cell receptor signaling pathway;GO:0050871 positive regulation of B cell activation	GO:0009897 external side of plasma membrane;GO:0042571 immunoglobulin complex, circulating	GO:0003823 antigen binding;GO:0034987 immunoglobulin receptor binding	--	K06856	ko04020: Calcium signaling pathway;ko04064: NF-kappa B signaling pathway;ko04072: Phospholipase D signaling pathway;ko04145: Phagosome;ko04151: PI3K-Akt signaling pathway;ko04613: Neutrophil extracellular trap formation;ko04640: Hematopoietic cell lineage;ko04650: Natural killer cell mediated cytotoxicity;ko04662: B cell receptor signaling pathway;ko04664: Fc epsilon RI signaling pathway;ko04666:…	IPR013106: Immunoglobulin V-set domain;IPR013783: Immunoglobulin-like fold;IPR036179: Immunoglobulin-like domain superfamily	Extracell	CS pos: 19-20. VHC-EV. Pr: 0.9599
A0A075B7D0	Immunoglobulin heavy variable 1/OR15-1 (non-functional) (Fragment) OS=Homo sapiens OX=9606 GN=IGHV1OR15-1 PE=4 SV=1	IGHV1OR15-1	4.46641	2.27888	0.802909	5.33234	0	1.71494	1.92953	2.17694	1.2339	GO:0006910 phagocytosis, recognition;GO:0006911 phagocytosis, engulfment;GO:0006958 complement activation, classical pathway;GO:0042742 defense response to bacterium;GO:0045087 innate immune response;GO:0050853 B cell receptor signaling pathway;GO:0050871 positive regulation of B cell activation	GO:0009897 external side of plasma membrane;GO:0042571 immunoglobulin complex, circulating	GO:0003823 antigen binding;GO:0034987 immunoglobulin receptor binding	--	K06856	ko04020: Calcium signaling pathway;ko04064: NF-kappa B signaling pathway;ko04072: Phospholipase D signaling pathway;ko04145: Phagosome;ko04151: PI3K-Akt signaling pathway;ko04613: Neutrophil extracellular trap formation;ko04640: Hematopoietic cell lineage;ko04650: Natural killer cell mediated cytotoxicity;ko04662: B cell receptor signaling pathway;ko04664: Fc epsilon RI signaling pathway;ko04666:…	IPR013106: Immunoglobulin V-set domain;IPR036179: Immunoglobulin-like domain superfamily;IPR013783: Immunoglobulin-like fold;IPR007110: Immunoglobulin-like domain	Extracell	CS pos: 19-20. AHS-QV. Pr: 0.8154
A0A075B7D8	Immunoglobulin heavy variable 3/OR15-7 (pseudogene) (Fragment) OS=Homo sapiens OX=9606 GN=IGHV3OR15-7 PE=1 SV=1	IGHV3OR15-7	0.725978	0	0	0.498785	0	0	0.123063	0	0.199391	GO:0006910 phagocytosis, recognition;GO:0006911 phagocytosis, engulfment;GO:0006958 complement activation, classical pathway;GO:0042742 defense response to bacterium;GO:0045087 innate immune response;GO:0050853 B cell receptor signaling pathway;GO:0050871 positive regulation of B cell activation	GO:0009897 external side of plasma membrane;GO:0042571 immunoglobulin complex, circulating	GO:0003823 antigen binding;GO:0034987 immunoglobulin receptor binding	--	K06856	ko04020: Calcium signaling pathway;ko04064: NF-kappa B signaling pathway;ko04072: Phospholipase D signaling pathway;ko04145: Phagosome;ko04151: PI3K-Akt signaling pathway;ko04613: Neutrophil extracellular trap formation;ko04640: Hematopoietic cell lineage;ko04650: Natural killer cell mediated cytotoxicity;ko04662: B cell receptor signaling pathway;ko04664: Fc epsilon RI signaling pathway;ko04666:…	IPR013106: Immunoglobulin V-set domain;IPR007110: Immunoglobulin-like domain;IPR013783: Immunoglobulin-like fold;IPR036179: Immunoglobulin-like domain superfamily	Extracell	CS pos: 19-20. VQC-EV. Pr: 0.9769
A0A087WSY4	Immunoglobulin heavy variable 4-30-2 OS=Homo sapiens OX=9606 GN=IGHV4-30-2 PE=1 SV=1	IGHV4-30-2	0.346253	0.346974	0.335381	1.10798	0.40758	0.226513	0.230238	0.532777	0.152105	GO:0006910 phagocytosis, recognition;GO:0006911 phagocytosis, engulfment;GO:0006958 complement activation, classical pathway;GO:0042742 defense response to bacterium;GO:0045087 innate immune response;GO:0050853 B cell receptor signaling pathway;GO:0050871 positive regulation of B cell activation	GO:0009897 external side of plasma membrane;GO:0042571 immunoglobulin complex, circulating	GO:0003823 antigen binding;GO:0034987 immunoglobulin receptor binding	--	K06856	ko04020: Calcium signaling pathway;ko04064: NF-kappa B signaling pathway;ko04072: Phospholipase D signaling pathway;ko04145: Phagosome;ko04151: PI3K-Akt signaling pathway;ko04613: Neutrophil extracellular trap formation;ko04640: Hematopoietic cell lineage;ko04650: Natural killer cell mediated cytotoxicity;ko04662: B cell receptor signaling pathway;ko04664: Fc epsilon RI signaling pathway;ko04666:…	IPR013106: Immunoglobulin V-set domain;IPR007110: Immunoglobulin-like domain;IPR036179: Immunoglobulin-like domain superfamily;IPR013783: Immunoglobulin-like fold	Extracell	CS pos: 19-20. VLS-QL. Pr: 0.8942
A0A087WSY6	Immunoglobulin kappa variable 3D-15 OS=Homo sapiens OX=9606 GN=IGKV3D-15 PE=1 SV=6	IGKV3D-15	3.01148	2.90879	2.54919	2.88748	1.36605	1.24096	1.55351	1.59259	0	GO:0002250 adaptive immune response;GO:0006955 immune response	GO:0005615 extracellular space;GO:0005886 plasma membrane;GO:0019814 immunoglobulin complex	--	--	K06553	--	IPR003599: Immunoglobulin subtype;IPR013106: Immunoglobulin V-set domain;IPR013783: Immunoglobulin-like fold;IPR036179: Immunoglobulin-like domain superfamily;IPR007110: Immunoglobulin-like domain	Extracell	CS pos: 20-21. TTG-EI. Pr: 0.9389
A0A087WSZ2	Actinin alpha 3 OS=Homo sapiens OX=9606 GN=ACTN3 PE=1 SV=1	ACTN3	21.931	22.9094	21.591	26.8957	19.4051	30.9445	32.8143	20.2431	34.1572	--	GO:0110165 cellular anatomical entity	GO:0003779 actin binding;GO:0005509 calcium ion binding	Z: Cytoskeleton	K21073	ko04820: Cytoskeleton in muscle cells;ko05412: Arrhythmogenic right ventricular cardiomyopathy	IPR011992: EF-hand domain pair;IPR002048: EF-hand domain;IPR001715: Calponin homology domain;IPR018159: Spectrin/alpha-actinin;IPR002017: Spectrin repeat;IPR014837: EF-hand, Ca insensitive;IPR036872: CH domain superfamily;IPR001589: Actinin-type actin-binding domain, conserved site	Mitochondrion	--
A0A087WT35	Phosphatidylinositol-5-phosphate 4-kinase type 2 beta (Fragment) OS=Homo sapiens OX=9606 GN=PIP4K2B PE=1 SV=1	PIP4K2B	0.737488	0.619496	0.745253	0.880718	0	0.408272	0.575736	0.22458	0	GO:0016310 phosphorylation	--	GO:0005524 ATP binding;GO:0016307 phosphatidylinositol phosphate kinase activity	T: Signal transduction mechanisms	K00920	ko00562: Inositol phosphate metabolism;ko01100: Metabolic pathways;ko04070: Phosphatidylinositol signaling system;ko04810: Regulation of actin cytoskeleton	IPR002498: Phosphatidylinositol-4-phosphate 5-kinase, core;IPR027484: Phosphatidylinositol-4-phosphate 5-kinase, N-terminal	Extracell	--
A0A087WTJ2	GIMAP1-GIMAP5 readthrough OS=Homo sapiens OX=9606 GN=GIMAP1-GIMAP5 PE=1 SV=1	GIMAP1-GIMAP5	0.692654	0.618947	0.508176	0.60188	0.231913	0.783772	0.717936	0.412567	0.462507	--	GO:0005783 endoplasmic reticulum;GO:0016021 integral component of membrane	GO:0005525 GTP binding	--	--	--	IPR027417: P-loop containing nucleoside triphosphate hydrolase;IPR006703: AIG1-type guanine nucleotide-binding (G) domain	Cytoplasm	--
A0A087WTJ7	Tropomyosin 1 OS=Homo sapiens OX=9606 GN=TPM1 PE=1 SV=1	TPM1	0	0	0	0	3.73713	0	0	1.24695	0	--	GO:0005856 cytoskeleton	GO:0003779 actin binding	Z: Cytoskeleton	K10373	ko04260: Cardiac muscle contraction;ko04261: Adrenergic signaling in cardiomyocytes;ko04814: Motor proteins;ko04820: Cytoskeleton in muscle cells;ko05206: MicroRNAs in cancer;ko05410: Hypertrophic cardiomyopathy;ko05414: Dilated cardiomyopathy	IPR000533: Tropomyosin	Cytoplasm	--
A0A087WU05	C-Maf inducing protein OS=Homo sapiens OX=9606 GN=CMIP PE=1 SV=1	CMIP	0	0	0	0	0.250511	0	0	0	0.273499	--	GO:0005654 nucleoplasm;GO:0005829 cytosol	--	--	--	--	IPR032675: Leucine-rich repeat domain superfamily	Cytoplasm	--
A0A087WU13	Tetraspanin OS=Homo sapiens OX=9606 GN=CD9 PE=1 SV=2	CD9	13.3534	14.4873	12.4711	10.1229	9.75936	15.7645	16.8135	23.3603	23.1921	GO:0007338 single fertilization	GO:0005576 extracellular region;GO:0005886 plasma membrane;GO:0016021 integral component of membrane	--	R: General function prediction only	K06460	ko04640: Hematopoietic cell lineage	IPR018499: Tetraspanin/Peripherin;IPR008952: Tetraspanin, EC2 domain superfamily;IPR000301: Tetraspanin, animals;IPR042055: CD9, extracellular domain;IPR018503: Tetraspanin, conserved site	Plasma membrane	--
A0A087WU37	Zn regulated GTPase metalloprotein activator 1A (Fragment) OS=Homo sapiens OX=9606 GN=ZNG1A PE=4 SV=1	ZNG1A	0	0	0	0	0	0	0	0	0.221374	--	--	--	H: Coenzyme transport and metabolism	--	--	IPR036627: CobW-like, C-terminal domain superfamily	Cytoplasm	--
A0A087WUL4	Paternally expressed 10 OS=Homo sapiens OX=9606 GN=PEG10 PE=1 SV=2	PEG10	0	0.0607391	0	0.255139	0.999914	0.19147	0.199046	0	0	--	GO:0005654 nucleoplasm;GO:0005829 cytosol	GO:0003676 nucleic acid binding;GO:0008270 zinc ion binding	--	--	--	IPR001878: Zinc finger, CCHC-type;IPR032549: Domain of unknown function DUF4939;IPR021109: Aspartic peptidase domain superfamily;IPR043128: Reverse transcriptase/Diguanylate cyclase domain;IPR043502: DNA/RNA polymerase superfamily;IPR036875: Zinc finger, CCHC-type superfamily	Nucleus	--
A0A087WUW5	Polypyrimidine tract binding protein 1 (Fragment) OS=Homo sapiens OX=9606 GN=PTBP1 PE=1 SV=6	PTBP1	2.35502	2.15738	2.46961	2.32918	7.81879	2.60659	1.84506	7.12387	3.41123	--	--	GO:0003676 nucleic acid binding	A: RNA processing and modification	K13218	--	IPR012677: Nucleotide-binding alpha-beta plait domain superfamily;IPR035979: RNA-binding domain superfamily	Cytoplasm_Nucleus	--
A0A087WV01	Elongation factor 1-alpha OS=Homo sapiens OX=9606 GN=EEF1A1 PE=1 SV=1	EEF1A1	23.4754	28.9021	31.0762	41.1849	69.4924	31.119	25.1244	108.66	76.1096	--	--	GO:0003746 translation elongation factor activity;GO:0003924 GTPase activity;GO:0005525 GTP binding	J: Translation, ribosomal structure and biogenesis	K03231	ko03013: Nucleocytoplasmic transport;ko05134: Legionellosis;ko05140: Leishmaniasis	IPR027417: P-loop containing nucleoside triphosphate hydrolase;IPR004539: Translation elongation factor EF1A, eukaryotic/archaeal;IPR000795: Translational (tr)-type GTP-binding domain;IPR009001: Translation elongation factor EF1A/initiation factor IF2gamma, C-terminal;IPR031157: Tr-type G domain, conserved site;IPR004161: Translation elongation factor EFTu-like, domain 2;IPR004160: Translation el…	Cytoplasm	--
A0A087WV05	c-Myc-binding protein OS=Homo sapiens OX=9606 PE=3 SV=1	--	0	0.392864	0	0	0.794076	0	0.522232	0	0.439155	--	GO:0005654 nucleoplasm;GO:0005739 mitochondrion	GO:0003713 transcription coactivator activity	--	K25550	--	--	Nucleus	--
A0A087WVB8	Cyclic nucleotide binding domain containing 2 (Fragment) OS=Homo sapiens OX=9606 GN=CNBD2 PE=1 SV=1	CNBD2	1.19302	0.219531	0	0.360551	0	0	0	0.203232	0.555513	--	--	--	T: Signal transduction mechanisms	--	--	--	Mitochondrion	--
A0A087WVC4	cAMP-dependent protein kinase OS=Homo sapiens OX=9606 GN=PRKACB PE=1 SV=1	PRKACB	1.62394	1.39614	1.94464	1.65441	1.83713	1.9148	1.72423	1.09059	3.21074	GO:0006468 protein phosphorylation	--	GO:0004679 AMP-activated protein kinase activity;GO:0004691 cAMP-dependent protein kinase activity;GO:0005524 ATP binding	T: Signal transduction mechanisms	K04345	ko01522: Endocrine resistance;ko04010: MAPK signaling pathway;ko04014: Ras signaling pathway;ko04020: Calcium signaling pathway;ko04024: cAMP signaling pathway;ko04062: Chemokine signaling pathway;ko04114: Oocyte meiosis;ko04140: Autophagy - animal;ko04211: Longevity regulating pathway;ko04213: Longevity regulating pathway - multiple species;ko04261: Adrenergic signaling in cardiomyocytes;ko04270…	IPR017441: Protein kinase, ATP binding site;IPR000719: Protein kinase domain;IPR044109: cAMP-dependent protein kinase catalytic subunit;IPR008271: Serine/threonine-protein kinase, active site;IPR011009: Protein kinase-like domain superfamily;IPR000961: AGC-kinase, C-terminal	Cytoplasm	--
A0A087WVF4	DNA helicase OS=Homo sapiens OX=9606 GN=CHD1 PE=1 SV=2	CHD1	0	0	0	0.25326	0.384939	0	0.122453	0.212441	0.275372	GO:0006338 chromatin remodeling;GO:0006357 regulation of transcription by RNA polymerase II;GO:0034728 nucleosome organization;GO:0043923 positive regulation by host of viral transcription	GO:0000228 nuclear chromosome;GO:0000785 chromatin;GO:0005634 nucleus;GO:0005654 nucleoplasm;GO:0005737 cytoplasm	GO:0003677 DNA binding;GO:0003678 DNA helicase activity;GO:0003682 chromatin binding;GO:0005524 ATP binding;GO:0016887 ATP hydrolysis activity;GO:0035064 methylated histone binding;GO:0042393 histone binding;GO:0140658 ATP-dependent chromatin remodeler activity	K: Transcription	K11367	--	IPR038718: SNF2-like, N-terminal domain superfamily;IPR014001: Helicase superfamily 1/2, ATP-binding domain;IPR000953: Chromo/chromo shadow domain;IPR016197: Chromo-like domain superfamily;IPR001650: Helicase, C-terminal;IPR023779: Chromo domain, conserved site;IPR023780: Chromo domain;IPR000330: SNF2, N-terminal;IPR027417: P-loop containing nucleoside triphosphate hydrolase;IPR040793: CDH1/2, SA…	Nucleus	--
A0A087WVF5	G protein signaling modulator 1 OS=Homo sapiens OX=9606 GN=GPSM1 PE=1 SV=1	GPSM1	0	0.223307	0	0.329265	0.371469	0	0.431793	0.0734743	0.237188	--	--	--	T: Signal transduction mechanisms	K15839	ko05030: Cocaine addiction	IPR011990: Tetratricopeptide-like helical domain superfamily;IPR019734: Tetratricopeptide repeat	Cytoplasm_Nucleus	--
A0A087WVI4	Transmembrane channel-like protein OS=Homo sapiens OX=9606 GN=TMC4 PE=1 SV=1	TMC4	0	0	0	0	0.17114	0	0	0	0	--	GO:0005887 integral component of plasma membrane	--	--	K21988	--	IPR012496: TMC domain	Plasma membrane	--
A0A087WVL8	Fragile X messenger ribonucleoprotein 1 OS=Homo sapiens OX=9606 GN=FMR1 PE=1 SV=1	FMR1	0.120081	0.142193	0	0.368683	0.314374	0.238114	0	0.269343	0.200423	--	--	--	--	K15516	--	IPR036612: K Homology domain, type 1 superfamily;IPR008395: Agenet-like domain;IPR022034: Fragile X messenger ribonucleoprotein 1, C-terminal core;IPR041560: FMR1, tudor domain;IPR032196: Fragile X messenger ribonucleoprotein 1, C-terminal region 2;IPR040472: Synaptic functional regulator FMRP, KH0 domain;IPR004088: K Homology domain, type 1;IPR004087: K Homology domain	Cytoplasm	--
A0A087WVP4	Smoothelin OS=Homo sapiens OX=9606 GN=SMTN PE=1 SV=1	SMTN	0.811003	0.10596	0.894512	0.821595	0.490695	1.92316	0	0.245411	0.433486	--	--	--	R: General function prediction only	K23028	--	IPR001715: Calponin homology domain;IPR036872: CH domain superfamily;IPR022189: Smoothelin	Nucleus	--
A0A087WVQ9	Elongation factor 1-alpha OS=Homo sapiens OX=9606 GN=EEF1A1 PE=1 SV=2	EEF1A1	5.21853	7.19656	7.11646	9.80598	16.8356	7.98642	10.3747	26.181	15.6262	--	--	GO:0003746 translation elongation factor activity;GO:0003924 GTPase activity;GO:0005525 GTP binding	J: Translation, ribosomal structure and biogenesis	K03231	ko03013: Nucleocytoplasmic transport;ko05134: Legionellosis;ko05140: Leishmaniasis	IPR009000: Translation protein, beta-barrel domain superfamily;IPR031157: Tr-type G domain, conserved site;IPR004539: Translation elongation factor EF1A, eukaryotic/archaeal;IPR000795: Translational (tr)-type GTP-binding domain;IPR004161: Translation elongation factor EFTu-like, domain 2;IPR009001: Translation elongation factor EF1A/initiation factor IF2gamma, C-terminal;IPR027417: P-loop contain…	Cytoplasm	--
A0A087WVR3	E3 ubiquitin-protein ligase UHRF OS=Homo sapiens OX=9606 GN=UHRF1 PE=1 SV=1	UHRF1	0	0	0	0	0.462146	0	0	0	0	GO:0007049 cell cycle;GO:0016567 protein ubiquitination	GO:0005654 nucleoplasm	GO:0003677 DNA binding;GO:0016740 transferase activity;GO:0046872 metal ion binding	--	K10638	--	IPR001965: Zinc finger, PHD-type;IPR003105: SRA-YDG;IPR029071: Ubiquitin-like domain superfamily;IPR017907: Zinc finger, RING-type, conserved site;IPR021991: UHRF1, tandem tudor domain;IPR001841: Zinc finger, RING-type;IPR000626: Ubiquitin-like domain;IPR015947: PUA-like superfamily;IPR036987: SRA-YDG superfamily;IPR019787: Zinc finger, PHD-finger;IPR013083: Zinc finger, RING/FYVE/PHD-type;IPR011…	Nucleus	--
A0A087WVZ6	Zinc finger MYND-type containing 8 OS=Homo sapiens OX=9606 GN=ZMYND8 PE=1 SV=2	ZMYND8	0	0	0.171734	0	0.39225	0	0	0.221609	0.0832868	GO:0006355 regulation of transcription, DNA-templated	GO:0005654 nucleoplasm;GO:0005794 Golgi apparatus	GO:0046872 metal ion binding	R: General function prediction only	K24630	--	IPR035505: ZMYND8/11, PWWP domain;IPR002893: Zinc finger, MYND-type;IPR001487: Bromodomain;IPR036427: Bromodomain-like superfamily;IPR000313: PWWP domain;IPR001965: Zinc finger, PHD-type;IPR037967: RACK7, Bromo domain;IPR019786: Zinc finger, PHD-type, conserved site;IPR019787: Zinc finger, PHD-finger;IPR044075: PRKCBP1, PHD finger;IPR011011: Zinc finger, FYVE/PHD-type;IPR013083: Zinc finger, RING…	Nucleus	--
A0A087WVZ9	DNA-directed RNA polymerase II subunit E OS=Homo sapiens OX=9606 GN=POLR2E PE=1 SV=1	POLR2E	0.550102	0.497946	0.424135	0.803496	1.06468	0.811278	0	1.08509	0.672276	GO:0006351 transcription, DNA-templated	GO:0005654 nucleoplasm;GO:0055029 nuclear DNA-directed RNA polymerase complex	GO:0003677 DNA binding;GO:0003899 DNA-directed 5'-3' RNA polymerase activity	K: Transcription	K03013	ko03020: RNA polymerase;ko03420: Nucleotide excision repair;ko04623: Cytosolic DNA-sensing pathway;ko05016: Huntington disease	IPR036710: RNA polymerase Rpb5, N-terminal domain superfamily;IPR035913: RPB5-like RNA polymerase subunit superfamily;IPR000783: RNA polymerase, subunit H/Rpb5 C-terminal;IPR005571: RNA polymerase, Rpb5, N-terminal;IPR014381: DNA-directed RNA polymerase subunit Rpo5/Rpb5	Cytoplasm	--
A0A087WWD4	Neural cell adhesion molecule 1 OS=Homo sapiens OX=9606 GN=NCAM1 PE=1 SV=1	NCAM1	0	0	0	0	0.757731	0	0	0	0	GO:0007155 cell adhesion	GO:0005829 cytosol;GO:0005886 plasma membrane;GO:0016021 integral component of membrane	--	T: Signal transduction mechanisms	K06491	ko03265: Virion - Ebolavirus, Lyssavirus and Morbillivirus;ko04514: Cell adhesion molecules;ko05020: Prion disease	IPR013783: Immunoglobulin-like fold;IPR009138: Neural cell adhesion;IPR036179: Immunoglobulin-like domain superfamily;IPR003961: Fibronectin type III;IPR036116: Fibronectin type III superfamily;IPR003598: Immunoglobulin subtype 2;IPR003599: Immunoglobulin subtype;IPR007110: Immunoglobulin-like domain;IPR013098: Immunoglobulin I-set	Peroxisome	CS pos: 19-20. AVS-LQ. Pr: 0.5837
A0A087WWF6	DNA polymerase delta subunit 2 OS=Homo sapiens OX=9606 GN=POLD2 PE=1 SV=1	POLD2	0	0	0	0	0.169822	0.387906	0.118647	0.241946	0.291385	GO:0006261 DNA-templated DNA replication;GO:0006281 DNA repair;GO:0071897 DNA biosynthetic process	GO:0005654 nucleoplasm;GO:0043625 delta DNA polymerase complex	GO:0003677 DNA binding	L: Replication, recombination and repair	K02328	ko03030: DNA replication;ko03410: Base excision repair;ko03420: Nucleotide excision repair;ko03430: Mismatch repair;ko03440: Homologous recombination	IPR040663: DNA polymerase delta subunit, OB-fold domain;IPR041863: DNA polymerase delta subunit 2, C-terminal domain;IPR007185: DNA polymerase alpha/delta/epsilon, subunit B	Cytoplasm_Nucleus	--
A0A087WWM0	Trafficking protein particle complex subunit OS=Homo sapiens OX=9606 GN=TRAPPC3 PE=1 SV=1	TRAPPC3	0	0.78352	0	0	0	0	0	0	0	GO:0048193 Golgi vesicle transport	GO:0005783 endoplasmic reticulum;GO:0005794 Golgi apparatus;GO:0005829 cytosol;GO:0030008 TRAPP complex	--	U: Intracellular trafficking, secretion, and vesicular transport	K20302	--	IPR007194: Transport protein particle (TRAPP) component;IPR024096: NO signalling/Golgi transport ligand-binding domain superfamily;IPR016721: Bet3 family	Mitochondrion	--
A0A087WWP8	Round spermatid basic protein 1 OS=Homo sapiens OX=9606 GN=RSBN1 PE=1 SV=1	RSBN1	0.18175	0	0.405267	0	0.313572	0.537072	0.344695	0.28899	0	--	GO:0005634 nucleus	GO:0016491 oxidoreductase activity;GO:0046872 metal ion binding	S: Function unknown	K22610	--	--	Nucleus	--
A0A087WWR8	Sulfatase 1 OS=Homo sapiens OX=9606 GN=SULF1 PE=1 SV=1	SULF1	0	0	0	0	0.599794	0	0	0.131894	0.738702	--	GO:0005783 endoplasmic reticulum;GO:0005795 Golgi stack;GO:0009986 cell surface	GO:0008484 sulfuric ester hydrolase activity	G: Carbohydrate transport and metabolism	K14607	--	IPR017850: Alkaline-phosphatase-like, core domain superfamily;IPR024609: Extracellular sulfatase, C-terminal;IPR000917: Sulfatase, N-terminal	Cytoplasm	--
A0A087WWT1	Succinate dehydrogenase [ubiquinone] iron-sulfur subunit, mitochondrial OS=Homo sapiens OX=9606 GN=SDHB PE=1 SV=2	SDHB	0.464896	0.874105	1.50287	1.79346	1.70997	0.747516	1.51667	0.753554	1.67963	GO:0006099 tricarboxylic acid cycle	GO:0005743 mitochondrial inner membrane	GO:0008177 succinate dehydrogenase (ubiquinone) activity;GO:0009055 electron transfer activity;GO:0046872 metal ion binding;GO:0051537 2 iron, 2 sulfur cluster binding;GO:0051538 3 iron, 4 sulfur cluster binding;GO:0051539 4 iron, 4 sulfur cluster binding	C: Energy production and conversion	K00235	ko00020: Citrate cycle (TCA cycle);ko00190: Oxidative phosphorylation;ko01100: Metabolic pathways;ko01200: Carbon metabolism;ko04714: Thermogenesis;ko04932: Non-alcoholic fatty liver disease;ko05010: Alzheimer disease;ko05012: Parkinson disease;ko05014: Amyotrophic lateral sclerosis;ko05016: Huntington disease;ko05020: Prion disease;ko05022: Pathways of neurodegeneration - multiple diseases;ko052…	IPR001041: 2Fe-2S ferredoxin-type iron-sulfur binding domain;IPR004489: Succinate dehydrogenase/fumarate reductase iron-sulphur protein;IPR025192: Succinate dehydogenase/fumarate reductase N-terminal;IPR017900: 4Fe-4S ferredoxin, iron-sulphur binding, conserved site;IPR006058: 2Fe-2S ferredoxin, iron-sulphur binding site;IPR009051: Alpha-helical ferredoxin;IPR017896: 4Fe-4S ferredoxin-type, iron-…	Mitochondrion	--
A0A087WWU8	Tropomyosin 3 OS=Homo sapiens OX=9606 GN=TPM3 PE=1 SV=1	TPM3	49.7403	56.9957	52.1321	57.1707	53.4922	55.1339	58.4584	38.0256	52.5611	--	GO:0005856 cytoskeleton	GO:0003779 actin binding	Z: Cytoskeleton	K10375	ko04260: Cardiac muscle contraction;ko04261: Adrenergic signaling in cardiomyocytes;ko04814: Motor proteins;ko04820: Cytoskeleton in muscle cells;ko05410: Hypertrophic cardiomyopathy;ko05414: Dilated cardiomyopathy	IPR000533: Tropomyosin	Cytoplasm	--
A0A087WX80	Laminin subunit alpha 2 OS=Homo sapiens OX=9606 GN=LAMA2 PE=1 SV=2	LAMA2	0.330604	0	0.239969	0.473722	0.957417	0.723983	0.332562	0.918521	0	GO:0007155 cell adhesion;GO:0030155 regulation of cell adhesion;GO:0030334 regulation of cell migration;GO:0045995 regulation of embryonic development	GO:0005576 extracellular region;GO:0005604 basement membrane;GO:0016020 membrane	GO:0005102 signaling receptor binding	W: Extracellular structures	K05637	ko04151: PI3K-Akt signaling pathway;ko04510: Focal adhesion;ko04512: ECM-receptor interaction;ko04820: Cytoskeleton in muscle cells;ko05145: Toxoplasmosis;ko05146: Amoebiasis;ko05165: Human papillomavirus infection;ko05200: Pathways in cancer;ko05222: Small cell lung cancer;ko05410: Hypertrophic cardiomyopathy;ko05412: Arrhythmogenic right ventricular cardiomyopathy;ko05414: Dilated cardiomyopath…	IPR002049: Laminin-type EGF domain;IPR001791: Laminin G domain;IPR013320: Concanavalin A-like lectin/glucanase domain superfamily;IPR008211: Laminin, N-terminal;IPR000034: Laminin IV;IPR010307: Laminin domain II;IPR009030: Growth factor receptor cysteine-rich domain superfamily;IPR009254: Laminin alpha, domain I;IPR000742: EGF-like domain	Extracell	CS pos: 22-23. VQA-QR. Pr: 0.9433
A0A087WXL6	Vacuolar protein sorting-associated protein 11 homolog OS=Homo sapiens OX=9606 GN=VPS11 PE=1 SV=1	VPS11	0.838357	0.704561	0.622462	0.967709	0.706353	0.815674	0.789413	1.45904	0.797419	GO:0006886 intracellular protein transport;GO:0006914 autophagy;GO:0016192 vesicle-mediated transport;GO:1901998 toxin transport	GO:0005765 lysosomal membrane;GO:0005769 early endosome;GO:0005776 autophagosome;GO:0005884 actin filament;GO:0030123 AP-3 adaptor complex;GO:0030136 clathrin-coated vesicle;GO:0030897 HOPS complex;GO:0031902 late endosome membrane;GO:0033263 CORVET complex;GO:0048786 presynaptic active zone	GO:0046872 metal ion binding	U: Intracellular trafficking, secretion, and vesicular transport	K20179	ko04140: Autophagy - animal;ko04148: Efferocytosis;ko05132: Salmonella infection	IPR016528: Vacuolar protein sorting-associated protein 11;IPR036322: WD40-repeat-containing domain superfamily;IPR001841: Zinc finger, RING-type;IPR011990: Tetratricopeptide-like helical domain superfamily;IPR000547: Clathrin, heavy chain/VPS, 7-fold repeat;IPR016024: Armadillo-type fold;IPR013083: Zinc finger, RING/FYVE/PHD-type;IPR024763: Vacuolar protein sorting protein 11, C-terminal;IPR01594…	Cytoplasm	--
A0A087WXQ5	TAR DNA binding protein (Fragment) OS=Homo sapiens OX=9606 GN=TARDBP PE=1 SV=1	TARDBP	1.07373	0.898711	1.09415	1.1247	3.16989	1.26497	1.27642	2.62153	1.61226	--	--	GO:0003723 RNA binding	--	K23600	ko03015: mRNA surveillance pathway;ko05014: Amyotrophic lateral sclerosis;ko05022: Pathways of neurodegeneration - multiple diseases	IPR000504: RNA recognition motif domain;IPR012677: Nucleotide-binding alpha-beta plait domain superfamily;IPR035979: RNA-binding domain superfamily	Nucleus	--
A0A087WYC0	Golgin A2 (Fragment) OS=Homo sapiens OX=9606 GN=GOLGA2 PE=1 SV=2	GOLGA2	0	0.319311	0.210078	0.441347	0.475891	0.513462	0	0.518831	0.498117	--	GO:0005794 Golgi apparatus;GO:0005801 cis-Golgi network	--	S: Function unknown	K20358	--	IPR043937: Golgin subfamily A member 2, C-terminal binding motif;IPR043976: Golgin subfamily A, conserved domain	Cytoplasm	--
A0A087WYD6	ABC-type antigen peptide transporter OS=Homo sapiens OX=9606 GN=TAP2 PE=1 SV=1	TAP2	0.496496	0.337222	0.262562	0.0886155	0	0.26463	0.528608	0	0.247719	GO:0002250 adaptive immune response;GO:0019885 antigen processing and presentation of endogenous peptide antigen via MHC class I	GO:0005783 endoplasmic reticulum;GO:0016607 nuclear speck;GO:0042825 TAP complex	GO:0005524 ATP binding;GO:0015440 ABC-type peptide transporter activity;GO:0042287 MHC protein binding	U: Intracellular trafficking, secretion, and vesicular transport	K05654	ko02010: ABC transporters;ko04145: Phagosome;ko04612: Antigen processing and presentation;ko05163: Human cytomegalovirus infection;ko05168: Herpes simplex virus 1 infection;ko05169: Epstein-Barr virus infection;ko05170: Human immunodeficiency virus 1 infection;ko05340: Primary immunodeficiency	IPR027417: P-loop containing nucleoside triphosphate hydrolase;IPR003439: ABC transporter-like, ATP-binding domain;IPR003593: AAA+ ATPase domain;IPR036640: ABC transporter type 1, transmembrane domain superfamily;IPR011527: ABC transporter type 1, transmembrane domain;IPR005293: Antigen peptide transporter 2;IPR013305: ABC transporter Tap-like;IPR017871: ABC transporter-like, conserved site	Plasma membrane	--
A0A087WYF1	Laminin subunit alpha 2 OS=Homo sapiens OX=9606 GN=LAMA2 PE=1 SV=2	LAMA2	0.873774	0.60493	0.811315	0.71645	0.82966	0.539473	0.5618	0.68859	0.913256	GO:0007155 cell adhesion;GO:0030155 regulation of cell adhesion;GO:0030334 regulation of cell migration;GO:0045995 regulation of embryonic development	GO:0005576 extracellular region;GO:0005604 basement membrane;GO:0016020 membrane	GO:0005102 signaling receptor binding	W: Extracellular structures	K05637	ko04151: PI3K-Akt signaling pathway;ko04510: Focal adhesion;ko04512: ECM-receptor interaction;ko04820: Cytoskeleton in muscle cells;ko05145: Toxoplasmosis;ko05146: Amoebiasis;ko05165: Human papillomavirus infection;ko05200: Pathways in cancer;ko05222: Small cell lung cancer;ko05410: Hypertrophic cardiomyopathy;ko05412: Arrhythmogenic right ventricular cardiomyopathy;ko05414: Dilated cardiomyopath…	IPR002049: Laminin-type EGF domain;IPR001791: Laminin G domain;IPR009030: Growth factor receptor cysteine-rich domain superfamily;IPR013320: Concanavalin A-like lectin/glucanase domain superfamily;IPR000742: EGF-like domain;IPR000034: Laminin IV;IPR009254: Laminin alpha, domain I;IPR008211: Laminin, N-terminal;IPR010307: Laminin domain II	Extracell	CS pos: 22-23. VQA-QR. Pr: 0.9433
A0A087WYF6	WASH complex subunit 2A OS=Homo sapiens OX=9606 GN=WASHC2A PE=1 SV=1	WASHC2A	0.362181	0.364597	0.40346	0.372702	0.313161	0.699753	0.424098	0.271732	0.340801	--	GO:0005730 nucleolus;GO:0005829 cytosol;GO:0043231 intracellular membrane-bounded organelle	--	--	K18462	ko04144: Endocytosis	IPR029341: FAM21/CAPZIP domain	Nucleus	--
A0A087WYI2	Ena/VASP-like protein OS=Homo sapiens OX=9606 GN=EVL PE=1 SV=1	EVL	0	0.628375	0.37591	0.661773	0	0.877953	0.759939	0.42226	0.779507	GO:0008154 actin polymerization or depolymerization;GO:0045010 actin nucleation	GO:0005856 cytoskeleton;GO:0030027 lamellipodium	--	T: Signal transduction mechanisms	K23487	ko04015: Rap1 signaling pathway	IPR000697: WH1/EVH1 domain;IPR011993: PH-like domain superfamily	Cytoplasm_Nucleus	--
A0A087WYL5	Seizure related 6 homolog like 2 OS=Homo sapiens OX=9606 GN=SEZ6L2 PE=1 SV=1	SEZ6L2	0	0.671017	0	0	0.484609	0	0	0.278029	0	GO:0008344 adult locomotory behavior;GO:0021680 cerebellar Purkinje cell layer development;GO:0060074 synapse maturation;GO:0090036 regulation of protein kinase C signaling	GO:0005783 endoplasmic reticulum;GO:0016021 integral component of membrane;GO:0043025 neuronal cell body	--	--	K24363	--	IPR000859: CUB domain;IPR035914: Spermadhesin, CUB domain superfamily;IPR035976: Sushi/SCR/CCP superfamily;IPR000436: Sushi/SCR/CCP domain	Extracell	CS pos: 27-28. IQG-LP. Pr: 0.9197
A0A087WYQ1	Spectrin beta chain OS=Homo sapiens OX=9606 GN=SPTBN2 PE=1 SV=1	SPTBN2	0	1.72426	0.344011	0.403731	1.36516	0.460325	0.983343	1.2335	2.13919	GO:0051693 actin filament capping	GO:0005829 cytosol;GO:0008091 spectrin	GO:0003779 actin binding;GO:0005200 structural constituent of cytoskeleton;GO:0005543 phospholipid binding	Z: Cytoskeleton	K23932	ko04820: Cytoskeleton in muscle cells;ko05017: Spinocerebellar ataxia;ko05022: Pathways of neurodegeneration - multiple diseases	IPR018159: Spectrin/alpha-actinin;IPR001849: Pleckstrin homology domain;IPR036872: CH domain superfamily;IPR001589: Actinin-type actin-binding domain, conserved site;IPR001715: Calponin homology domain;IPR016343: Spectrin, beta subunit;IPR001605: Pleckstrin homology domain, spectrin-type;IPR011993: PH-like domain superfamily;IPR002017: Spectrin repeat;IPR041681: Pleckstrin homology domain 9	Cytoplasm	--
A0A087WYV9	Cytochrome c oxidase assembly protein COX16 homolog, mitochondrial OS=Homo sapiens OX=9606 GN=SYNJ2BP-COX16 PE=3 SV=1	SYNJ2BP-COX16	1.18891	0	1.50644	1.49426	1.96116	0	1.8877	1.05809	1.43961	--	GO:0016021 integral component of membrane;GO:0031966 mitochondrial membrane	--	S: Function unknown	K20057	--	IPR020164: Cytochrome c oxidase assembly protein COX16;IPR001478: PDZ domain;IPR036034: PDZ superfamily	Cytoplasm	--
A0A087WYX0	CEA cell adhesion molecule 5 OS=Homo sapiens OX=9606 GN=CEACAM5 PE=1 SV=1	CEACAM5	0	0	0	0	0.799872	0.362294	0	0	0	--	GO:0005886 plasma membrane	--	--	K06499	--	IPR007110: Immunoglobulin-like domain;IPR036179: Immunoglobulin-like domain superfamily;IPR013783: Immunoglobulin-like fold;IPR003599: Immunoglobulin subtype;IPR003598: Immunoglobulin subtype 2;IPR013106: Immunoglobulin V-set domain	Plasma membrane	CS pos: 34-35. TTA-KL. Pr: 0.8924
A0A087WZ13	Ribonucleoprotein, PTB binding 1 OS=Homo sapiens OX=9606 GN=RAVER1 PE=1 SV=1	RAVER1	1.0139	1.56017	1.24985	1.92566	5.61912	1.21277	1.20778	5.46738	2.07232	--	--	GO:0003723 RNA binding	--	K24999	--	IPR012677: Nucleotide-binding alpha-beta plait domain superfamily;IPR000504: RNA recognition motif domain;IPR034633: Ribonucleoprotein PTB-binding 1, RNA recognition motif 1;IPR035979: RNA-binding domain superfamily	Nucleus	--
A0A087WZ65	Ankyrin 3 (Fragment) OS=Homo sapiens OX=9606 GN=ANK3 PE=1 SV=1	ANK3	0.235725	0.831897	0.628171	0.209642	0.272144	0	1.02107	0.706477	0.609787	GO:0007165 signal transduction	GO:0005886 plasma membrane	--	M: Cell wall/membrane/envelope biogenesis	K10380	ko05205: Proteoglycans in cancer	IPR040745: Ankyrin, UPA domain;IPR037971: Ankyrin-3, death domain;IPR011029: Death-like domain superfamily;IPR000906: ZU5 domain;IPR000488: Death domain	Nucleus	--
A0A087WZA9	Ion channel TACAN (Fragment) OS=Homo sapiens OX=9606 GN=TMEM120A PE=1 SV=1	TMEM120A	0	0.127756	0	0	0	0.224409	0.0976509	0.08381	0	--	GO:0005637 nuclear inner membrane;GO:0016021 integral component of membrane	--	R: General function prediction only	K26608	--	IPR012926: Ion channel TACAN/TMEM120B	Plasma membrane	--
A0A087WZE9	High mobility group nucleosome-binding domain-containing protein 3 OS=Homo sapiens OX=9606 GN=HMGN3 PE=1 SV=1	HMGN3	0	0	0.119174	0.103444	0.153757	0.103899	0.0593296	0.280114	0	GO:0045944 positive regulation of transcription by RNA polymerase II;GO:0061178 regulation of insulin secretion involved in cellular response to glucose stimulus	GO:0000785 chromatin;GO:0005654 nucleoplasm	GO:0031492 nucleosomal DNA binding	--	K11301	--	IPR000079: High mobility group protein HMGN	Nucleus	--
A0A087WZF1	LIM domain containing preferred translocation partner in lipoma OS=Homo sapiens OX=9606 GN=LPP PE=1 SV=1	LPP	1.18622	1.55522	1.52424	1.85226	0.550401	1.24477	1.56065	0.641409	1.08599	--	GO:0005829 cytosol;GO:0005925 focal adhesion	GO:0046872 metal ion binding	T: Signal transduction mechanisms	K16676	--	IPR001781: Zinc finger, LIM-type	Nucleus	--
A0A087WZG9	Retrotransposon-derived protein PEG10 OS=Homo sapiens OX=9606 GN=PEG10 PE=1 SV=2	PEG10	0	0	0.0974857	0	1.63179	0	0.9295	0	0	--	GO:0005654 nucleoplasm;GO:0005829 cytosol	GO:0003676 nucleic acid binding;GO:0008270 zinc ion binding	--	--	--	IPR032549: Domain of unknown function DUF4939;IPR001878: Zinc finger, CCHC-type;IPR036875: Zinc finger, CCHC-type superfamily	Nucleus	--
A0A087WZZ2	Rho GTPase activating protein 23 (Fragment) OS=Homo sapiens OX=9606 GN=ARHGAP23 PE=1 SV=1	ARHGAP23	1.09184	0	0	0	0.100795	0	0	0	0	--	--	--	R: General function prediction only	K20315	--	IPR041489: PDZ domain 6;IPR001478: PDZ domain;IPR036034: PDZ superfamily	Cytoplasm_Nucleus	--
A0A087X0D5	Cathepsin H OS=Homo sapiens OX=9606 GN=CTSH PE=1 SV=2	CTSH	6.84277	6.37338	3.3665	8.51592	0.765409	5.05717	5.10685	0.524747	0	GO:0006508 proteolysis	GO:0005764 lysosome;GO:0005829 cytosol;GO:0036464 cytoplasmic ribonucleoprotein granule;GO:0043231 intracellular membrane-bounded organelle	GO:0008234 cysteine-type peptidase activity	O: Posttranslational modification, protein turnover, chaperones	K01366	ko04142: Lysosome;ko04210: Apoptosis	IPR000668: Peptidase C1A, papain C-terminal;IPR025661: Cysteine peptidase, asparagine active site;IPR013201: Cathepsin propeptide inhibitor domain (I29);IPR039417: Papain-like cysteine endopeptidase;IPR000169: Cysteine peptidase, cysteine active site;IPR038765: Papain-like cysteine peptidase superfamily;IPR025660: Cysteine peptidase, histidine active site	Extracell	CS pos: 22-23. CGA-AE. Pr: 0.6858
A0A087X0E3	Snf2 related CREBBP activator protein (Fragment) OS=Homo sapiens OX=9606 GN=SRCAP PE=1 SV=1	SRCAP	0	0	0	0	0.222036	0	0	0.157551	0.148459	--	--	GO:0005524 ATP binding;GO:0140658 ATP-dependent chromatin remodeler activity	R: General function prediction only	K11661	ko03082: ATP-dependent chromatin remodeling	IPR014001: Helicase superfamily 1/2, ATP-binding domain;IPR027417: P-loop containing nucleoside triphosphate hydrolase;IPR000330: SNF2, N-terminal;IPR038718: SNF2-like, N-terminal domain superfamily	Nucleus	--
A0A087X0H9	RNA binding motif protein 26 OS=Homo sapiens OX=9606 GN=RBM26 PE=1 SV=1	RBM26	0	0	0	0	0.113714	0	0.0593316	0.235134	0.159067	GO:0006397 mRNA processing	--	GO:0003723 RNA binding;GO:0046872 metal ion binding	R: General function prediction only	K13192	--	IPR000571: Zinc finger, CCCH-type;IPR034859: RBM26, RNA recognition motif 1;IPR000504: RNA recognition motif domain;IPR012677: Nucleotide-binding alpha-beta plait domain superfamily;IPR035979: RNA-binding domain superfamily;IPR039511: RBM26-like, RNA recognition motif 2;IPR002483: PWI domain	Nucleus	--
A0A087X0K9	Tight junction protein 1 OS=Homo sapiens OX=9606 GN=TJP1 PE=1 SV=2	TJP1	4.16237	4.16659	2.91364	2.89661	1.01954	4.07854	4.61694	0.818709	1.91764	GO:0001825 blastocyst formation;GO:0007605 sensory perception of sound;GO:0009410 response to xenobiotic stimulus;GO:0032496 response to lipopolysaccharide;GO:0043116 negative regulation of vascular permeability;GO:0045471 response to ethanol;GO:0051497 negative regulation of stress fiber assembly;GO:0071000 response to magnetism;GO:0071333 cellular response to glucose stimulus;GO:0150105 protein…	GO:0005634 nucleus;GO:0005829 cytosol;GO:0005886 plasma membrane;GO:0005912 adherens junction;GO:0005921 gap junction;GO:0005923 bicellular tight junction;GO:0014704 intercalated disc;GO:0016324 apical plasma membrane;GO:0016327 apicolateral plasma membrane;GO:0030054 cell junction;GO:0032991 protein-containing complex;GO:0046581 intercellular canaliculus	GO:0008013 beta-catenin binding;GO:0008022 protein C-terminus binding;GO:0019904 protein domain specific binding;GO:0071253 connexin binding	T: Signal transduction mechanisms	K05701	ko04520: Adherens junction;ko04530: Tight junction;ko04540: Gap junction;ko05110: Vibrio cholerae infection;ko05120: Epithelial cell signaling in Helicobacter pylori infection;ko05130: Pathogenic Escherichia coli infection	IPR036034: PDZ superfamily;IPR027417: P-loop containing nucleoside triphosphate hydrolase;IPR001478: PDZ domain;IPR001452: SH3 domain;IPR008145: Guanylate kinase/L-type calcium channel beta subunit;IPR035597: ZO-1, SH3 domain;IPR000906: ZU5 domain;IPR005418: Tight junction protein ZO-1;IPR005417: Tight junction protein ZO;IPR036028: SH3-like domain superfamily;IPR008144: Guanylate kinase-like dom…	Nucleus	--
A0A087X0T8	Cell adhesion molecule 1 OS=Homo sapiens OX=9606 GN=CADM1 PE=1 SV=1	CADM1	1.19582	2.40915	2.7675	1.94023	2.02948	1.18099	1.22871	0.525061	0.644471	--	GO:0016021 integral component of membrane	--	--	K06781	ko04514: Cell adhesion molecules	IPR036179: Immunoglobulin-like domain superfamily;IPR013783: Immunoglobulin-like fold;IPR007110: Immunoglobulin-like domain;IPR003598: Immunoglobulin subtype 2;IPR013106: Immunoglobulin V-set domain;IPR003599: Immunoglobulin subtype;IPR013162: CD80-like, immunoglobulin C2-set	Cytoplasm	--
A0A087X142	Septin OS=Homo sapiens OX=9606 GN=SEPTIN8 PE=1 SV=1	SEPTIN8	0.640443	0.543292	0.659405	0.7949	0.826089	0.551956	0.272963	0.266878	0.7104	--	GO:0005856 cytoskeleton;GO:0030672 synaptic vesicle membrane	GO:0005525 GTP binding	D: Cell cycle control, cell division, chromosome partitioning	K16939	ko05100: Bacterial invasion of epithelial cells;ko05131: Shigellosis	IPR030379: Septin-type guanine nucleotide-binding (G) domain;IPR027417: P-loop containing nucleoside triphosphate hydrolase;IPR016491: Septin	Nucleus	--
A0A087X1C5	Putative cytochrome P450 2D7 OS=Homo sapiens OX=9606 GN=CYP2D7 PE=5 SV=1	CYP2D7	0	0.796316	0.904843	0.765828	1.59673	0.932029	0.964279	0	1.09687	GO:0006082 organic acid metabolic process;GO:0006805 xenobiotic metabolic process;GO:0019369 arachidonic acid metabolic process;GO:0042178 xenobiotic catabolic process	GO:0005737 cytoplasm;GO:0005739 mitochondrion;GO:0016021 integral component of membrane;GO:0043231 intracellular membrane-bounded organelle	GO:0005506 iron ion binding;GO:0008395 steroid hydroxylase activity;GO:0016712 oxidoreductase activity, acting on paired donors, with incorporation or reduction of molecular oxygen, reduced flavin or flavoprotein as one donor, and incorporation of one atom of oxygen;GO:0020037 heme binding;GO:0070330 aromatase activity	Q: Secondary metabolites biosynthesis, transport and catabolism	K17712	ko00980: Metabolism of xenobiotics by cytochrome P450;ko00982: Drug metabolism - cytochrome P450;ko01522: Endocrine resistance;ko04726: Serotonergic synapse	IPR036396: Cytochrome P450 superfamily;IPR017972: Cytochrome P450, conserved site;IPR001128: Cytochrome P450;IPR008069: Cytochrome P450, E-class, group I, CYP2D-like;IPR002401: Cytochrome P450, E-class, group I	Endoplasmic reticulum	--
A0A087X1R1	Smoothelin OS=Homo sapiens OX=9606 GN=SMTN PE=1 SV=1	SMTN	2.36429	0	0.436096	0	0	0.477395	0.146666	0.380185	0	--	--	--	R: General function prediction only	K06115	ko04820: Cytoskeleton in muscle cells	IPR001715: Calponin homology domain;IPR036872: CH domain superfamily;IPR022189: Smoothelin	Nucleus	--
A0A087X279	Interferon induced protein with tetratricopeptide repeats 2 (Fragment) OS=Homo sapiens OX=9606 GN=IFIT2 PE=1 SV=2	IFIT2	0.941992	0	0	1.24474	0	0.234967	0.266882	0.362283	0	GO:0035457 cellular response to interferon-alpha	--	--	R: General function prediction only	K24848	--	IPR011990: Tetratricopeptide-like helical domain superfamily	Cytoplasm	--
A0A087X2I1	Proteasome 26S subunit, ATPase 6 OS=Homo sapiens OX=9606 GN=PSMC6 PE=1 SV=1	PSMC6	0.454697	0.377762	0.627907	0.561152	1.28144	0.522299	0.381516	1.0412	1.2665	GO:0030433 ubiquitin-dependent ERAD pathway	GO:0005634 nucleus;GO:0005737 cytoplasm;GO:0008540 proteasome regulatory particle, base subcomplex	GO:0005524 ATP binding;GO:0016887 ATP hydrolysis activity;GO:0036402 proteasome-activating activity	O: Posttranslational modification, protein turnover, chaperones	K03064	ko03050: Proteasome;ko05010: Alzheimer disease;ko05012: Parkinson disease;ko05014: Amyotrophic lateral sclerosis;ko05016: Huntington disease;ko05017: Spinocerebellar ataxia;ko05020: Prion disease;ko05022: Pathways of neurodegeneration - multiple diseases;ko05169: Epstein-Barr virus infection	IPR005937: 26S proteasome regulatory subunit P45-like;IPR032501: Proteasomal ATPase OB C-terminal domain;IPR041569: AAA ATPase, AAA+ lid domain;IPR003959: ATPase, AAA-type, core;IPR003960: ATPase, AAA-type, conserved site;IPR027417: P-loop containing nucleoside triphosphate hydrolase;IPR003593: AAA+ ATPase domain;IPR012340: Nucleic acid-binding, OB-fold	Cytoplasm	--
A0A096LNH2	WD repeat-containing protein on Y chromosome OS=Homo sapiens OX=9606 GN=EFCAB8 PE=1 SV=1	EFCAB8	0	0	0	0	0.756463	0	0	0.538071	0	--	--	GO:0005509 calcium ion binding	--	K24747	--	IPR001680: WD40 repeat;IPR002048: EF-hand domain;IPR011992: EF-hand domain pair;IPR011047: Quinoprotein alcohol dehydrogenase-like superfamily;IPR015943: WD40/YVTN repeat-like-containing domain superfamily;IPR036322: WD40-repeat-containing domain superfamily;IPR019775: WD40 repeat, conserved site	Nucleus	--
A0A096LP10	UDP-N-acetylglucosamine transferase subunit ALG13 (Fragment) OS=Homo sapiens OX=9606 GN=ALG13 PE=1 SV=1	ALG13	0	0	0	0	0.440962	0.215275	0.083436	0.418745	0.477068	GO:0006488 dolichol-linked oligosaccharide biosynthetic process	--	GO:0004577 N-acetylglucosaminyldiphosphodolichol N-acetylglucosaminyltransferase activity	R: General function prediction only	K07432	ko00510: N-Glycan biosynthesis;ko00513: Various types of N-glycan biosynthesis;ko01100: Metabolic pathways	IPR007235: Glycosyl transferase, family 28, C-terminal	Cytoplasm	--
A0A096LP25	AP2 associated kinase 1 OS=Homo sapiens OX=9606 GN=AAK1 PE=1 SV=2	AAK1	0.46164	0.48997	0.557843	0.697641	0.525247	0.664628	0.595253	0.427758	0.948055	GO:0006468 protein phosphorylation	--	GO:0004672 protein kinase activity;GO:0005524 ATP binding	T: Signal transduction mechanisms	K08853	--	IPR000719: Protein kinase domain;IPR008271: Serine/threonine-protein kinase, active site;IPR028182: BMP-2-inducible protein kinase, C-terminal;IPR011009: Protein kinase-like domain superfamily	Nucleus	--
A0A096LP50	Protocadherin beta 9 (Fragment) OS=Homo sapiens OX=9606 GN=PCDHB9 PE=4 SV=1	PCDHB9	0	0	0	0	0	0	0	3.45435	6.49768	GO:0007156 homophilic cell adhesion via plasma membrane adhesion molecules	GO:0005886 plasma membrane	GO:0005509 calcium ion binding	S: Function unknown	K16494	--	IPR015919: Cadherin-like superfamily;IPR020894: Cadherin conserved site;IPR002126: Cadherin-like	Nucleus	--
A0A096LPE2	SAA2-SAA4 readthrough OS=Homo sapiens OX=9606 GN=SAA2-SAA4 PE=3 SV=1	SAA2-SAA4	6.23385	3.18362	3.58369	4.35412	1.47281	3.92233	2.85456	3.31667	2.03745	GO:0006953 acute-phase response	GO:0034364 high-density lipoprotein particle	--	--	K17310	--	IPR000096: Serum amyloid A protein	Extracell	CS pos: 18-19. VSS-RS. Pr: 0.6590
A0A0A0MQR4	Capicua transcriptional repressor OS=Homo sapiens OX=9606 GN=CIC PE=1 SV=1	CIC	0	0	0	0	0.217026	0	0	0	0	--	GO:0005654 nucleoplasm;GO:0043231 intracellular membrane-bounded organelle	GO:0003677 DNA binding	K: Transcription	K20225	ko05017: Spinocerebellar ataxia	IPR036910: High mobility group box domain superfamily;IPR009071: High mobility group box domain	Nucleus	--
A0A0A0MQR7	DNA-directed RNA polymerase II subunit E OS=Homo sapiens OX=9606 GN=POLR2E PE=1 SV=1	POLR2E	0	0	0	0.201465	0.216382	0	0.129178	0.35499	0	GO:0006351 transcription, DNA-templated	GO:0055029 nuclear DNA-directed RNA polymerase complex	GO:0003677 DNA binding;GO:0003899 DNA-directed 5'-3' RNA polymerase activity	K: Transcription	K03013	ko03020: RNA polymerase;ko03420: Nucleotide excision repair;ko04623: Cytosolic DNA-sensing pathway;ko05016: Huntington disease	IPR020608: RNA polymerase, subunit H/Rpb5, conserved site;IPR005571: RNA polymerase, Rpb5, N-terminal;IPR035913: RPB5-like RNA polymerase subunit superfamily;IPR036710: RNA polymerase Rpb5, N-terminal domain superfamily;IPR000783: RNA polymerase, subunit H/Rpb5 C-terminal;IPR014381: DNA-directed RNA polymerase subunit Rpo5/Rpb5	Cytoplasm	--
A0A0A0MQS0	PHD finger protein 20-like protein 1 OS=Homo sapiens OX=9606 GN=PHF20L1 PE=1 SV=1	PHF20L1	0	0	0	0.193848	0.637201	0	0	0.195518	0	GO:0006355 regulation of transcription, DNA-templated	GO:0005634 nucleus	GO:0046872 metal ion binding	--	K18402	--	IPR014002: Agenet domain, plant type;IPR019786: Zinc finger, PHD-type, conserved site;IPR002999: Tudor domain;IPR040477: Lysine-specific demethylase 4, Tudor domain;IPR011011: Zinc finger, FYVE/PHD-type;IPR004092: Mbt repeat;IPR022255: PHD finger protein 20, AT hook;IPR013083: Zinc finger, RING/FYVE/PHD-type	Nucleus	--
A0A0A0MQT0	Retinol binding protein 1 OS=Homo sapiens OX=9606 GN=RBP1 PE=1 SV=1	RBP1	0.673185	0.730602	0.889897	0.32603	1.94037	0.544252	0.462749	0.145307	0.931263	GO:0002138 retinoic acid biosynthetic process;GO:0006776 vitamin A metabolic process;GO:0030852 regulation of granulocyte differentiation;GO:0033189 response to vitamin A;GO:0042572 retinol metabolic process	GO:0005654 nucleoplasm;GO:0005811 lipid droplet;GO:0005829 cytosol;GO:0044297 cell body	GO:0019841 retinol binding	I: Lipid transport and metabolism	K14622	ko04977: Vitamin digestion and absorption	IPR012674: Calycin;IPR000463: Cytosolic fatty-acid binding;IPR000566: Lipocalin/cytosolic fatty-acid binding domain	Cytoplasm	--
A0A0A0MR04	SEC11 homolog C, signal peptidase complex subunit OS=Homo sapiens OX=9606 GN=SEC11C PE=1 SV=1	SEC11C	0	0.399048	0.508697	0.275156	0.746698	0.211543	0.190798	0.0695303	0	GO:0006465 signal peptide processing	GO:0005787 signal peptidase complex;GO:0016021 integral component of membrane	GO:0004252 serine-type endopeptidase activity	U: Intracellular trafficking, secretion, and vesicular transport	K13280	ko03060: Protein export	IPR019756: Peptidase S26A, signal peptidase I, serine active site;IPR019533: Peptidase S26	Plasma membrane	--
A0A0A0MR39	Myelin expression factor 2 OS=Homo sapiens OX=9606 GN=MYEF2 PE=1 SV=1	MYEF2	0.928247	0.396515	0.581932	0.750729	2.42119	0.709993	0.40679	1.08963	0.556925	GO:0006357 regulation of transcription by RNA polymerase II	--	GO:0003697 single-stranded DNA binding;GO:0003723 RNA binding	--	K24992	--	IPR000504: RNA recognition motif domain;IPR035979: RNA-binding domain superfamily;IPR012677: Nucleotide-binding alpha-beta plait domain superfamily;IPR034631: MEF-2, RNA recognition motif 3;IPR034630: MEF-2, RNA recognition motif 1	Cytoplasm_Nucleus	--
A0A0A0MRB5	MAP kinase-activating death domain protein OS=Homo sapiens OX=9606 GN=MADD PE=1 SV=1	MADD	0	0	0	0.370329	0	0	0.124105	0	0	GO:0006915 apoptotic process	GO:0005829 cytosol;GO:0005886 plasma membrane	GO:0005085 guanyl-nucleotide exchange factor activity	T: Signal transduction mechanisms	K26162	--	IPR043153: DENN domain, C-terminal lobe;IPR037516: Tripartite DENN domain;IPR001194: cDENN domain;IPR005112: dDENN domain;IPR005113: uDENN domain	Plasma membrane	--
A0A0A0MRG2	Amyloid-beta precursor protein OS=Homo sapiens OX=9606 GN=APP PE=1 SV=1	APP	0.155406	0.34059	0.0888147	0	0.696117	0.330846	0	0	0	GO:0007399 nervous system development;GO:0032268 regulation of cellular protein metabolic process	GO:0005576 extracellular region;GO:0005634 nucleus;GO:0005769 early endosome;GO:0005783 endoplasmic reticulum;GO:0005794 Golgi apparatus;GO:0005798 Golgi-associated vesicle;GO:0005905 clathrin-coated pit;GO:0009986 cell surface;GO:0016021 integral component of membrane;GO:0030426 growth cone;GO:0043204 perikaryon	GO:0004867 serine-type endopeptidase inhibitor activity;GO:0008201 heparin binding;GO:0046914 transition metal ion binding	R: General function prediction only	K04520	ko04726: Serotonergic synapse;ko05010: Alzheimer disease;ko05022: Pathways of neurodegeneration - multiple diseases	IPR019745: Amyloidogenic glycoprotein, intracellular domain, conserved site;IPR036176: E2 domain superfamily;IPR008154: Amyloidogenic glycoprotein, extracellular;IPR036669: Amyloidogenic glycoprotein, copper-binding domain superfamily;IPR036454: Amyloidogenic glycoprotein, heparin-binding domain superfamily;IPR013803: Amyloidogenic glycoprotein, amyloid-beta peptide;IPR011993: PH-like domain supe…	Cytoplasm	--
A0A0A0MRI2	Sorting nexin OS=Homo sapiens OX=9606 GN=SNX6 PE=1 SV=1	SNX6	1.35738	2.04781	2.1216	2.70717	2.17162	1.85315	2.00564	2.06501	2.86654	GO:0006886 intracellular protein transport	GO:0005764 lysosome;GO:0005768 endosome	GO:0035091 phosphatidylinositol binding	V: Defense mechanisms	K17920	ko04144: Endocytosis	IPR027267: AH/BAR domain superfamily;IPR001683: Phox homology;IPR042136: SNX6, PX domain;IPR036871: PX domain superfamily;IPR015404: Sorting nexin Vps5-like, C-terminal;IPR014637: Sorting nexin-5/6/32	Cytoplasm	--
A0A0A0MRM8	Unconventional myosin-VI OS=Homo sapiens OX=9606 GN=MYO6 PE=1 SV=1	MYO6	0.963785	1.07135	0.806132	1.33323	2.22638	1.20105	1.04486	1.9754	1.25159	GO:0007605 sensory perception of sound	GO:0005654 nucleoplasm;GO:0005902 microvillus;GO:0005905 clathrin-coated pit;GO:0016459 myosin complex;GO:0030136 clathrin-coated vesicle;GO:0030175 filopodium;GO:0032587 ruffle membrane	GO:0003774 cytoskeletal motor activity;GO:0005524 ATP binding;GO:0051015 actin filament binding	Z: Cytoskeleton	K10358	ko04814: Motor proteins;ko05130: Pathogenic Escherichia coli infection;ko05132: Salmonella infection	IPR036961: Kinesin motor domain superfamily;IPR036114: Class VI myosin, motor domain;IPR004009: Myosin, N-terminal, SH3-like;IPR001609: Myosin head, motor domain;IPR027417: P-loop containing nucleoside triphosphate hydrolase;IPR008989: Myosin S1 fragment, N-terminal;IPR032412: Myosin VI, cargo binding domain	Cytoplasm	--
A0A0A0MRM9	Nucleolar and coiled-body phosphoprotein 1 (Fragment) OS=Homo sapiens OX=9606 GN=NOLC1 PE=1 SV=1	NOLC1	0.64425	0.874499	1.08418	0.724883	3.43167	0.659138	0.774005	5.59494	1.30591	--	GO:0001650 fibrillar center	--	Y: Nuclear structure	K25818	--	IPR006594: LIS1 homology motif;IPR007718: Srp40, C-terminal	Nucleus	--
A0A0A0MRP6	SWI/SNF related, matrix associated, actin dependent regulator of chromatin, subfamily a, member 1 OS=Homo sapiens OX=9606 GN=SMARCA1 PE=1 SV=1	SMARCA1	0.327856	0.273226	0.615249	0.898628	1.14471	0	0	0.786675	1.09523	--	GO:0000785 chromatin;GO:0005654 nucleoplasm;GO:0043231 intracellular membrane-bounded organelle	GO:0003677 DNA binding;GO:0005524 ATP binding;GO:0031491 nucleosome binding;GO:0140658 ATP-dependent chromatin remodeler activity	K: Transcription	K11727	ko03082: ATP-dependent chromatin remodeling	IPR036306: ISWI, HAND domain superfamily;IPR017884: SANT domain;IPR038718: SNF2-like, N-terminal domain superfamily;IPR027417: P-loop containing nucleoside triphosphate hydrolase;IPR000330: SNF2, N-terminal;IPR014001: Helicase superfamily 1/2, ATP-binding domain;IPR001650: Helicase, C-terminal;IPR044755: SMARCA1, N-terminal;IPR001005: SANT/Myb domain;IPR015195: SLIDE domain;IPR009057: Homeobox-li…	Endoplasmic reticulum	--
A0A0A0MRT2	WW domain containing adaptor with coiled-coil OS=Homo sapiens OX=9606 GN=WAC PE=1 SV=1	WAC	0	0	0	0.256403	0.403854	0.212514	0	0.601047	0.262817	GO:0006325 chromatin organization	GO:0005654 nucleoplasm	--	A: RNA processing and modification	K23884	--	IPR001202: WW domain;IPR036020: WW domain superfamily	Nucleus	--
A0A0A0MRX8	Nuclear factor 1 OS=Homo sapiens OX=9606 GN=NFIB PE=1 SV=1	NFIB	0.586545	0	0.952124	0.473315	0.514444	0.416832	0.80619	0	0	GO:0006260 DNA replication;GO:0045893 positive regulation of transcription, DNA-templated	GO:0001650 fibrillar center;GO:0005654 nucleoplasm	GO:0003677 DNA binding;GO:0003700 DNA-binding transcription factor activity	K: Transcription	K09169	--	IPR000647: CTF transcription factor/nuclear factor 1;IPR020604: CTF transcription factor/nuclear factor 1, DNA-binding domain;IPR019548: CTF transcription factor/nuclear factor 1, N-terminal;IPR003619: MAD homology 1, Dwarfin-type;IPR019739: CTF transcription factor/nuclear factor 1, conserved site	Nucleus	--
A0A0A0MRX9	Pitrilysin metalloproteinase 1 OS=Homo sapiens OX=9606 GN=PITRM1 PE=1 SV=2	PITRM1	0.841688	0.541719	0.547463	0.772242	1.34777	0.796222	0.672927	0.509727	1.23325	GO:0006508 proteolysis	GO:0005739 mitochondrion	GO:0046872 metal ion binding	R: General function prediction only;O: Posttranslational modification, protein turnover, chaperones	K06972	--	IPR011249: Metalloenzyme, LuxS/M16 peptidase-like;IPR013578: Peptidase M16C associated;IPR007863: Peptidase M16, C-terminal	Nucleus	--
A0A0A0MRZ8	Immunoglobulin kappa variable 3D-11 OS=Homo sapiens OX=9606 GN=IGKV3D-11 PE=3 SV=6	IGKV3D-11	14.8811	22.0064	13.6218	22.7732	9.60938	9.32274	10.2538	10.6082	7.10563	GO:0002250 adaptive immune response;GO:0006955 immune response	GO:0005615 extracellular space;GO:0005886 plasma membrane;GO:0019814 immunoglobulin complex	--	--	K06553	--	IPR013783: Immunoglobulin-like fold;IPR007110: Immunoglobulin-like domain;IPR013106: Immunoglobulin V-set domain;IPR003599: Immunoglobulin subtype;IPR036179: Immunoglobulin-like domain superfamily	Extracell	CS pos: 20-21. TTG-EI. Pr: 0.9357
A0A0A0MS15	Immunoglobulin heavy variable 3-49 OS=Homo sapiens OX=9606 GN=IGHV3-49 PE=1 SV=1	IGHV3-49	4.13633	2.96634	3.55803	4.40238	0.764109	2.10801	2.19493	1.56931	0.985475	GO:0006910 phagocytosis, recognition;GO:0006911 phagocytosis, engulfment;GO:0006958 complement activation, classical pathway;GO:0042742 defense response to bacterium;GO:0045087 innate immune response;GO:0050853 B cell receptor signaling pathway;GO:0050871 positive regulation of B cell activation	GO:0009897 external side of plasma membrane;GO:0042571 immunoglobulin complex, circulating	GO:0003823 antigen binding;GO:0034987 immunoglobulin receptor binding	--	K06856	ko04020: Calcium signaling pathway;ko04064: NF-kappa B signaling pathway;ko04072: Phospholipase D signaling pathway;ko04145: Phagosome;ko04151: PI3K-Akt signaling pathway;ko04613: Neutrophil extracellular trap formation;ko04640: Hematopoietic cell lineage;ko04650: Natural killer cell mediated cytotoxicity;ko04662: B cell receptor signaling pathway;ko04664: Fc epsilon RI signaling pathway;ko04666:…	IPR036179: Immunoglobulin-like domain superfamily;IPR013106: Immunoglobulin V-set domain;IPR007110: Immunoglobulin-like domain;IPR013783: Immunoglobulin-like fold	Extracell	CS pos: 19-20. VQC-EV. Pr: 0.9780
A0A0A0MSA4	Erythrocyte membrane protein band 4.1 like 3 OS=Homo sapiens OX=9606 GN=EPB41L3 PE=1 SV=1	EPB41L3	1.42333	1.83604	1.59242	1.5671	0.802278	1.60584	1.73727	0.829475	0.647728	GO:0001558 regulation of cell growth;GO:0030866 cortical actin cytoskeleton organization	GO:0005856 cytoskeleton;GO:0005886 plasma membrane;GO:0005911 cell-cell junction;GO:0030054 cell junction	GO:0003779 actin binding;GO:0005198 structural molecule activity	R: General function prediction only	K23961	--	IPR007477: SAB domain;IPR000299: FERM domain;IPR018979: FERM, N-terminal;IPR011993: PH-like domain superfamily;IPR008379: Band 4.1, C-terminal;IPR018980: FERM, C-terminal PH-like domain;IPR014847: FERM adjacent (FA);IPR029071: Ubiquitin-like domain superfamily	Nucleus	--
A0A0A0MSB8	Exocyst complex component 7 OS=Homo sapiens OX=9606 GN=EXOC7 PE=1 SV=1	EXOC7	0.73944	0.811971	0.60567	1.02566	0.794872	1.01388	0.895381	1.09542	1.35743	GO:0006887 exocytosis;GO:0015031 protein transport	GO:0000145 exocyst	GO:0005546 phosphatidylinositol-4,5-bisphosphate binding	U: Intracellular trafficking, secretion, and vesicular transport	K07195	ko04910: Insulin signaling pathway;ko05132: Salmonella infection	IPR016159: Cullin repeat-like-containing domain superfamily;IPR046364: Exocyst complex subunit Exo70, C-terminal	Nucleus	--
A0A0A0MSE2	3-hydroxyacyl-CoA dehydrogenase OS=Homo sapiens OX=9606 GN=HADH PE=1 SV=2	HADH	0.320864	0.82301	0.117742	0.427575	0.738684	0.641411	0.511669	0.52456	0.92491	GO:0006631 fatty acid metabolic process	GO:0005654 nucleoplasm;GO:0005739 mitochondrion	GO:0016616 oxidoreductase activity, acting on the CH-OH group of donors, NAD or NADP as acceptor;GO:0070403 NAD+ binding	I: Lipid transport and metabolism	K00022	ko00062: Fatty acid elongation;ko00071: Fatty acid degradation;ko00280: Valine, leucine and isoleucine degradation;ko00310: Lysine degradation;ko00380: Tryptophan metabolism;ko00650: Butanoate metabolism;ko01100: Metabolic pathways;ko01212: Fatty acid metabolism	IPR008927: 6-phosphogluconate dehydrogenase-like, C-terminal domain superfamily;IPR006180: 3-hydroxyacyl-CoA dehydrogenase, conserved site;IPR022694: 3-hydroxyacyl-CoA dehydrogenase;IPR013328: 6-phosphogluconate dehydrogenase, domain 2;IPR006108: 3-hydroxyacyl-CoA dehydrogenase, C-terminal;IPR006176: 3-hydroxyacyl-CoA dehydrogenase, NAD binding;IPR036291: NAD(P)-binding domain superfamily	Mitochondrion	--
A0A0A0MSK4	G protein signaling modulator 1 OS=Homo sapiens OX=9606 GN=GPSM1 PE=1 SV=1	GPSM1	0.163673	0.288722	0	0.362347	0.282289	0	0.348878	0.35478	0	--	GO:0005654 nucleoplasm;GO:0005794 Golgi apparatus	GO:0030695 GTPase regulator activity	T: Signal transduction mechanisms	K15839	ko05030: Cocaine addiction	IPR003109: GoLoco motif;IPR011990: Tetratricopeptide-like helical domain superfamily;IPR019734: Tetratricopeptide repeat	Nucleus	--
A0A0A0MSV6	Complement C1q B chain (Fragment) OS=Homo sapiens OX=9606 GN=C1QB PE=1 SV=6	C1QB	0	0.493361	0.461504	0	0	0	0.0826385	0.343372	0	GO:0006958 complement activation, classical pathway	GO:0005576 extracellular region	--	--	K03987	ko04148: Efferocytosis;ko04610: Complement and coagulation cascades;ko04936: Alcoholic liver disease;ko05020: Prion disease;ko05133: Pertussis;ko05142: Chagas disease;ko05150: Staphylococcus aureus infection;ko05171: Coronavirus disease - COVID-19;ko05322: Systemic lupus erythematosus	IPR008160: Collagen triple helix repeat;IPR008983: Tumour necrosis factor-like domain superfamily;IPR001073: C1q domain	Extracell	CS pos: 25-26. SQA-QL. Pr: 0.9584
A0A0A0MT01	Gelsolin OS=Homo sapiens OX=9606 GN=GSN PE=1 SV=1	GSN	7.49002	8.5778	13.9416	8.03579	7.33982	16.5513	5.77129	7.90516	31.6066	GO:0030030 cell projection organization;GO:0045010 actin nucleation;GO:0051014 actin filament severing;GO:0051016 barbed-end actin filament capping	--	GO:0005509 calcium ion binding;GO:0051015 actin filament binding	Z: Cytoskeleton	K05768	ko04666: Fc gamma R-mediated phagocytosis;ko04810: Regulation of actin cytoskeleton;ko05203: Viral carcinogenesis	IPR029006: ADF-H/Gelsolin-like domain superfamily;IPR007122: Villin/Gelsolin;IPR007123: Gelsolin-like domain	Nucleus	--
A0A0A0MT36	Immunoglobulin kappa variable 6D-21 OS=Homo sapiens OX=9606 GN=IGKV6D-21 PE=3 SV=1	IGKV6D-21	0.810122	0	0	1.0207	0	0	0	0.459247	0	GO:0002250 adaptive immune response;GO:0006955 immune response	GO:0005615 extracellular space;GO:0005886 plasma membrane;GO:0019814 immunoglobulin complex	--	--	K06553	--	IPR013106: Immunoglobulin V-set domain;IPR007110: Immunoglobulin-like domain;IPR036179: Immunoglobulin-like domain superfamily;IPR013783: Immunoglobulin-like fold;IPR003599: Immunoglobulin subtype	Extracell	CS pos: 19-20. SRG-EI. Pr: 0.8889
A0A0A0MT89	Immunoglobulin kappa joining 1 OS=Homo sapiens OX=9606 GN=IGKJ1 PE=4 SV=2	IGKJ1	0.894255	0.795772	1.28818	0.991223	0	0	0.356859	0.338069	0.275427	--	--	--	--	--	--	--	--	--
A0A0A0MT96	Immunoglobulin kappa joining 3 (Fragment) OS=Homo sapiens OX=9606 GN=IGKJ3 PE=1 SV=1	IGKJ3	0	1.41392	0.720684	0	0.529138	1.79852	2.01616	0	0.98507	--	--	--	--	--	--	--	--	--
A0A0A0MTC1	Ring finger protein 213 OS=Homo sapiens OX=9606 GN=RNF213 PE=1 SV=1	RNF213	0.885099	0.621935	1.2683	1.06058	0.872697	0.62192	0.85585	0.89626	0.799223	--	GO:0005730 nucleolus;GO:0005829 cytosol	GO:0004842 ubiquitin-protein transferase activity;GO:0016887 ATP hydrolysis activity;GO:0046872 metal ion binding	--	K22754	--	IPR046439: Zinc finger, RZ-type;IPR027417: P-loop containing nucleoside triphosphate hydrolase;IPR003593: AAA+ ATPase domain;IPR001841: Zinc finger, RING-type;IPR013083: Zinc finger, RING/FYVE/PHD-type;IPR018957: Zinc finger, C3HC4 RING-type	Plasma membrane	--
A0A0A0MTC7	Laminin subunit alpha 4 OS=Homo sapiens OX=9606 GN=LAMA4 PE=1 SV=1	LAMA4	4.96389	4.58506	3.34359	6.37238	4.55643	5.17594	6.18146	2.49521	2.11444	GO:0007155 cell adhesion;GO:0030155 regulation of cell adhesion;GO:0030334 regulation of cell migration;GO:0045995 regulation of embryonic development	GO:0005576 extracellular region	GO:0005102 signaling receptor binding	W: Extracellular structures	K06241	ko04151: PI3K-Akt signaling pathway;ko04510: Focal adhesion;ko04512: ECM-receptor interaction;ko05143: African trypanosomiasis;ko05145: Toxoplasmosis;ko05146: Amoebiasis;ko05165: Human papillomavirus infection;ko05200: Pathways in cancer;ko05222: Small cell lung cancer	IPR002049: Laminin-type EGF domain;IPR001791: Laminin G domain;IPR010307: Laminin domain II;IPR000742: EGF-like domain;IPR013320: Concanavalin A-like lectin/glucanase domain superfamily;IPR009254: Laminin alpha, domain I	Mitochondrion	CS pos: 24-25. SRA-AS. Pr: 0.5399
A0A0A0MTD2	Lengsin, lens protein with glutamine synthetase domain (Fragment) OS=Homo sapiens OX=9606 GN=LGSN PE=1 SV=1	LGSN	0	1.39886	0	0	0	1.60974	1.88081	0.379727	0.430894	GO:0006542 glutamine biosynthetic process	--	GO:0004356 glutamate-ammonia ligase activity	E: Amino acid transport and metabolism	--	--	IPR036651: Glutamine synthetase, N-terminal domain superfamily;IPR008147: Glutamine synthetase, N-terminal domain	Cytoplasm	--
A0A0A0MTD4	WD repeat domain 64 (Fragment) OS=Homo sapiens OX=9606 GN=WDR64 PE=1 SV=1	WDR64	2.43367	0	0	2.77336	1.398	2.50125	3.63074	0.860467	2.40295	--	--	--	D: Cell cycle control, cell division, chromosome partitioning	K24751	--	IPR001680: WD40 repeat;IPR015943: WD40/YVTN repeat-like-containing domain superfamily;IPR036322: WD40-repeat-containing domain superfamily	Cytoplasm	--
A0A0A0MTE2	LIM domain 7 OS=Homo sapiens OX=9606 GN=LMO7 PE=1 SV=1	LMO7	2.92659	3.16344	1.4984	2.29718	0.468655	3.36633	3.3156	0.641826	0.567151	GO:0023051 regulation of signaling;GO:0030155 regulation of cell adhesion	--	--	--	K06084	ko04520: Adherens junction	IPR001478: PDZ domain;IPR036034: PDZ superfamily;IPR031865: Domain of unknown function DUF4757	Nucleus	--
A0A0A0MTJ8	Cell adhesion molecule 1 (Fragment) OS=Homo sapiens OX=9606 GN=CADM1 PE=1 SV=1	CADM1	1.40872	0	1.06164	1.12742	2.43657	1.70855	3.26191	1.50121	2.48617	--	GO:0016021 integral component of membrane	--	--	K06781	ko04514: Cell adhesion molecules	IPR036179: Immunoglobulin-like domain superfamily;IPR013162: CD80-like, immunoglobulin C2-set;IPR007110: Immunoglobulin-like domain;IPR013783: Immunoglobulin-like fold;IPR003585: Neurexin/syndecan/glycophorin C;IPR003598: Immunoglobulin subtype 2;IPR003599: Immunoglobulin subtype;IPR013106: Immunoglobulin V-set domain	Plasma membrane	CS pos: 43-44. GDG-QN. Pr: 0.8495
A0A0A0MTN9	NADPH:adrenodoxin oxidoreductase, mitochondrial OS=Homo sapiens OX=9606 GN=FDXR PE=1 SV=1	FDXR	0	0	0	0	1.60375	0	0.650682	1.36349	2.35931	GO:0008203 cholesterol metabolic process	GO:0005739 mitochondrion	GO:0015039 NADPH-adrenodoxin reductase activity	F: Nucleotide transport and metabolism	K18914	--	IPR021163: Ferredoxin-NADP+ reductase, adrenodoxin-type;IPR036188: FAD/NAD(P)-binding domain superfamily	Nucleus	--
A0A0A0MTP2	PPFIA binding protein 1 OS=Homo sapiens OX=9606 GN=PPFIBP1 PE=1 SV=1	PPFIBP1	0.65712	0.422539	0.318656	0.275074	0	0.580215	0	0	0.948452	--	--	--	R: General function prediction only	K27096	--	--	Cytoplasm	--
A0A0A0MTR7	Ring finger protein 213 OS=Homo sapiens OX=9606 GN=RNF213 PE=1 SV=1	RNF213	0.986444	0.563042	0.655818	0.913698	0.945472	0.63789	0.67477	0.839059	0.796329	GO:0001525 angiogenesis;GO:0042742 defense response to bacterium;GO:0120323 lipid ubiquitination	GO:0005730 nucleolus;GO:0005829 cytosol	GO:0004842 ubiquitin-protein transferase activity;GO:0016887 ATP hydrolysis activity;GO:0046872 metal ion binding	--	K22754	--	IPR046439: Zinc finger, RZ-type;IPR003593: AAA+ ATPase domain;IPR001841: Zinc finger, RING-type;IPR027417: P-loop containing nucleoside triphosphate hydrolase;IPR013083: Zinc finger, RING/FYVE/PHD-type;IPR018957: Zinc finger, C3HC4 RING-type	Plasma membrane	--
A0A0A6YY99	Protein TNFSF12-TNFSF13 OS=Homo sapiens OX=9606 GN=TNFSF12-TNFSF13 PE=3 SV=1	TNFSF12-TNFSF13	3.18493	4.08776	2.46068	2.18179	1.43586	4.7629	7.40397	0	1.85829	GO:0006955 immune response	GO:0005615 extracellular space;GO:0016020 membrane	GO:0005125 cytokine activity;GO:0005164 tumor necrosis factor receptor binding	--	K05475	ko04060: Cytokine-cytokine receptor interaction;ko04672: Intestinal immune network for IgA production;ko05323: Rheumatoid arthritis	IPR008983: Tumour necrosis factor-like domain superfamily;IPR006052: Tumour necrosis factor domain;IPR021184: Tumour necrosis factor, conserved site	Mitochondrion	--
A0A0A6YYG5	Protein STON1-GTF2A1L OS=Homo sapiens OX=9606 GN=STON1-GTF2A1L PE=3 SV=1	STON1-GTF2A1L	0	0.290384	0.322511	0.358445	0	0.398472	0.526526	0.196591	0.401827	GO:0006367 transcription initiation from RNA polymerase II promoter;GO:0006897 endocytosis	GO:0005672 transcription factor TFIIA complex;GO:0005737 cytoplasm	--	U: Intracellular trafficking, secretion, and vesicular transport	K20067	--	IPR009088: Transcription factor IIA, beta-barrel;IPR028565: Mu homology domain;IPR004855: Transcription factor IIA, alpha/beta subunit;IPR036168: AP-2 complex subunit mu, C-terminal superfamily;IPR012320: Stonin homology	Nucleus	--
A0A0A6YYH1	Arpin OS=Homo sapiens OX=9606 GN=C15orf38-AP3S2 PE=3 SV=1	C15orf38-AP3S2	1.45351	2.37649	2.46786	1.77184	1.57177	2.46965	2.41905	1.18651	1.73442	GO:0006886 intracellular protein transport;GO:0006896 Golgi to vacuole transport;GO:0051126 negative regulation of actin nucleation	GO:0030027 lamellipodium;GO:0030123 AP-3 adaptor complex;GO:0030659 cytoplasmic vesicle membrane;GO:0043231 intracellular membrane-bounded organelle	--	U: Intracellular trafficking, secretion, and vesicular transport	K12399	ko04142: Lysosome	IPR018889: Arpin;IPR022775: AP complex, mu/sigma subunit;IPR000804: Clathrin adaptor complex, small chain;IPR027155: AP-3 complex subunit sigma;IPR011012: Longin-like domain superfamily	Cytoplasm	--
A0A0A6YYJ8	Luc7-like protein OS=Homo sapiens OX=9606 GN=LUC7L2 PE=3 SV=1	LUC7L2	0	0.50112	0.477894	0.589133	1.4772	0	0	0.925613	0.391365	GO:0006376 mRNA splice site selection	GO:0005685 U1 snRNP	GO:0003729 mRNA binding	A: RNA processing and modification	K13212	--	IPR004882: Luc7-related	Nucleus	--
A0A0A6YYL4	Coronin OS=Homo sapiens OX=9606 GN=PAM16 PE=1 SV=1	PAM16	1.34581	0	1.5053	2.37913	4.30512	1.49992	2.04999	7.77976	1.95026	--	GO:0000139 Golgi membrane;GO:0005829 cytosol	--	Z: Cytoskeleton	K18619	--	IPR015048: Domain of unknown function DUF1899;IPR001680: WD40 repeat;IPR019775: WD40 repeat, conserved site;IPR036322: WD40-repeat-containing domain superfamily;IPR036869: Chaperone J-domain superfamily;IPR015943: WD40/YVTN repeat-like-containing domain superfamily	Nucleus	--
A0A0A6YYL6	Large ribosomal subunit protein uL22 OS=Homo sapiens OX=9606 GN=RPL17-C18orf32 PE=3 SV=1	RPL17-C18orf32	2.03707	3.38497	3.03685	4.10181	5.56372	1.8731	4.15373	4.89287	4.08436	GO:0006412 translation	GO:0015934 large ribosomal subunit	GO:0003735 structural constituent of ribosome	J: Translation, ribosomal structure and biogenesis	K02880	ko03010: Ribosome;ko05171: Coronavirus disease - COVID-19	IPR001063: Ribosomal protein L22/L17;IPR018260: Ribosomal protein L22/L17, conserved site;IPR005721: Ribosomal protein L22/L17, eukaryotic/archaeal;IPR036394: Ribosomal protein L22/L17 superfamily	Cytoplasm	--
A0A0B4J1U3	Immunoglobulin lambda variable 1-36 OS=Homo sapiens OX=9606 GN=IGLV1-36 PE=1 SV=5	IGLV1-36	0.328187	0.701396	0.46688	0	0.505858	0	0.473856	0	0	GO:0002250 adaptive immune response;GO:0006955 immune response	GO:0005615 extracellular space;GO:0005886 plasma membrane;GO:0019814 immunoglobulin complex	--	--	K06553	--	IPR013783: Immunoglobulin-like fold;IPR013106: Immunoglobulin V-set domain;IPR007110: Immunoglobulin-like domain;IPR036179: Immunoglobulin-like domain superfamily	Extracell	CS pos: 19-20. SWA-QS. Pr: 0.8569
A0A0B4J1U7	Immunoglobulin heavy variable 6-1 OS=Homo sapiens OX=9606 GN=IGHV6-1 PE=1 SV=1	IGHV6-1	5.08171	3.72895	2.41793	4.85406	1.23192	2.39857	1.73935	1.53231	1.34816	GO:0006910 phagocytosis, recognition;GO:0006911 phagocytosis, engulfment;GO:0006958 complement activation, classical pathway;GO:0042742 defense response to bacterium;GO:0045087 innate immune response;GO:0050853 B cell receptor signaling pathway;GO:0050871 positive regulation of B cell activation	GO:0009897 external side of plasma membrane;GO:0042571 immunoglobulin complex, circulating	GO:0003823 antigen binding;GO:0034987 immunoglobulin receptor binding	--	K06856	ko04020: Calcium signaling pathway;ko04064: NF-kappa B signaling pathway;ko04072: Phospholipase D signaling pathway;ko04145: Phagosome;ko04151: PI3K-Akt signaling pathway;ko04613: Neutrophil extracellular trap formation;ko04640: Hematopoietic cell lineage;ko04650: Natural killer cell mediated cytotoxicity;ko04662: B cell receptor signaling pathway;ko04664: Fc epsilon RI signaling pathway;ko04666:…	IPR036179: Immunoglobulin-like domain superfamily;IPR013106: Immunoglobulin V-set domain;IPR013783: Immunoglobulin-like fold;IPR007110: Immunoglobulin-like domain	Extracell	CS pos: 20-21. VLS-QV. Pr: 0.8388
A0A0B4J1V0	Immunoglobulin heavy variable 3-15 OS=Homo sapiens OX=9606 GN=IGHV3-15 PE=1 SV=1	IGHV3-15	12.2374	15.2023	15.6433	14.0821	5.31049	11.4261	10.963	6.54879	7.77449	--	GO:0016020 membrane	--	--	K06856	ko04020: Calcium signaling pathway;ko04064: NF-kappa B signaling pathway;ko04072: Phospholipase D signaling pathway;ko04145: Phagosome;ko04151: PI3K-Akt signaling pathway;ko04613: Neutrophil extracellular trap formation;ko04640: Hematopoietic cell lineage;ko04650: Natural killer cell mediated cytotoxicity;ko04662: B cell receptor signaling pathway;ko04664: Fc epsilon RI signaling pathway;ko04666:…	IPR013783: Immunoglobulin-like fold;IPR013106: Immunoglobulin V-set domain;IPR007110: Immunoglobulin-like domain;IPR036179: Immunoglobulin-like domain superfamily	Extracell	CS pos: 19-20. VQC-EV. Pr: 0.9770
A0A0B4J1V6	Immunoglobulin heavy variable 3-73 OS=Homo sapiens OX=9606 GN=IGHV3-73 PE=1 SV=1	IGHV3-73	17.2164	16.1242	17.0325	11.0583	7.15678	6.57349	6.86184	8.44534	8.78784	GO:0006910 phagocytosis, recognition;GO:0006911 phagocytosis, engulfment;GO:0006958 complement activation, classical pathway;GO:0042742 defense response to bacterium;GO:0045087 innate immune response;GO:0050853 B cell receptor signaling pathway;GO:0050871 positive regulation of B cell activation	GO:0009897 external side of plasma membrane;GO:0042571 immunoglobulin complex, circulating	GO:0003823 antigen binding;GO:0034987 immunoglobulin receptor binding	--	K06856	ko04020: Calcium signaling pathway;ko04064: NF-kappa B signaling pathway;ko04072: Phospholipase D signaling pathway;ko04145: Phagosome;ko04151: PI3K-Akt signaling pathway;ko04613: Neutrophil extracellular trap formation;ko04640: Hematopoietic cell lineage;ko04650: Natural killer cell mediated cytotoxicity;ko04662: B cell receptor signaling pathway;ko04664: Fc epsilon RI signaling pathway;ko04666:…	IPR013106: Immunoglobulin V-set domain;IPR036179: Immunoglobulin-like domain superfamily;IPR007110: Immunoglobulin-like domain;IPR013783: Immunoglobulin-like fold	Extracell	CS pos: 19-20. VQC-EV. Pr: 0.9793
A0A0B4J1W3	N-alpha-acetyltransferase 15, NatA auxiliary subunit OS=Homo sapiens OX=9606 GN=NAA15 PE=1 SV=1	NAA15	0.752259	0.502245	0.494994	1.06907	1.92355	0.954448	0.697096	2.94555	1.5954	--	GO:0005829 cytosol;GO:0016604 nuclear body;GO:0043231 intracellular membrane-bounded organelle	--	B: Chromatin structure and dynamics	K20792	--	IPR019734: Tetratricopeptide repeat;IPR021183: N-terminal acetyltransferase A, auxiliary subunit;IPR011990: Tetratricopeptide-like helical domain superfamily	Cytoplasm	--
A0A0B4J1X5	Immunoglobulin heavy variable 3-74 OS=Homo sapiens OX=9606 GN=IGHV3-74 PE=1 SV=1	IGHV3-74	7.94003	11.6044	10.1115	6.50359	4.17014	2.11129	2.02507	4.41608	1.90377	GO:0006910 phagocytosis, recognition;GO:0006911 phagocytosis, engulfment;GO:0006958 complement activation, classical pathway;GO:0042742 defense response to bacterium;GO:0045087 innate immune response;GO:0050853 B cell receptor signaling pathway;GO:0050871 positive regulation of B cell activation	GO:0009897 external side of plasma membrane;GO:0042571 immunoglobulin complex, circulating	GO:0003823 antigen binding;GO:0034987 immunoglobulin receptor binding	--	K06856	ko04020: Calcium signaling pathway;ko04064: NF-kappa B signaling pathway;ko04072: Phospholipase D signaling pathway;ko04145: Phagosome;ko04151: PI3K-Akt signaling pathway;ko04613: Neutrophil extracellular trap formation;ko04640: Hematopoietic cell lineage;ko04650: Natural killer cell mediated cytotoxicity;ko04662: B cell receptor signaling pathway;ko04664: Fc epsilon RI signaling pathway;ko04666:…	IPR013783: Immunoglobulin-like fold;IPR036179: Immunoglobulin-like domain superfamily;IPR013106: Immunoglobulin V-set domain;IPR007110: Immunoglobulin-like domain	Extracell	CS pos: 19-20. VQC-EV. Pr: 0.9783
A0A0B4J1X8	Immunoglobulin heavy variable 3-43 OS=Homo sapiens OX=9606 GN=IGHV3-43 PE=1 SV=1	IGHV3-43	1.03801	0.738043	0.625539	0.984574	0.261923	0.386004	0.402028	0.404636	0.196601	GO:0006910 phagocytosis, recognition;GO:0006911 phagocytosis, engulfment;GO:0006958 complement activation, classical pathway;GO:0042742 defense response to bacterium;GO:0045087 innate immune response;GO:0050853 B cell receptor signaling pathway;GO:0050871 positive regulation of B cell activation	GO:0009897 external side of plasma membrane;GO:0042571 immunoglobulin complex, circulating	GO:0003823 antigen binding;GO:0034987 immunoglobulin receptor binding	--	K06856	ko04020: Calcium signaling pathway;ko04064: NF-kappa B signaling pathway;ko04072: Phospholipase D signaling pathway;ko04145: Phagosome;ko04151: PI3K-Akt signaling pathway;ko04613: Neutrophil extracellular trap formation;ko04640: Hematopoietic cell lineage;ko04650: Natural killer cell mediated cytotoxicity;ko04662: B cell receptor signaling pathway;ko04664: Fc epsilon RI signaling pathway;ko04666:…	IPR013783: Immunoglobulin-like fold;IPR013106: Immunoglobulin V-set domain;IPR007110: Immunoglobulin-like domain;IPR036179: Immunoglobulin-like domain superfamily	Extracell	CS pos: 19-20. VQC-EV. Pr: 0.9740
A0A0B4J1Y8	Immunoglobulin lambda variable 9-49 OS=Homo sapiens OX=9606 GN=IGLV9-49 PE=1 SV=1	IGLV9-49	0.7964	0.295459	0.33113	1.08388	0	0.609762	1.42059	0	1.41116	--	--	--	--	K06553	--	IPR013106: Immunoglobulin V-set domain;IPR003599: Immunoglobulin subtype;IPR003598: Immunoglobulin subtype 2;IPR007110: Immunoglobulin-like domain;IPR036179: Immunoglobulin-like domain superfamily;IPR013783: Immunoglobulin-like fold	Extracell	CS pos: 19-20. SLS-QP. Pr: 0.7255
A0A0B4J1Z0	COBL-like 1, isoform CRA_a OS=Homo sapiens OX=9606 GN=COBLL1 PE=1 SV=1	COBLL1	0	0.50876	0.180436	0.123259	0	0.733292	0.361786	0.435814	0	--	--	GO:0003785 actin monomer binding	--	K24046	--	IPR019025: Cordon-bleu, ubiquitin-like domain	Nucleus	--
A0A0B4J1Z2	Immunoglobulin kappa variable 1D-43 OS=Homo sapiens OX=9606 GN=IGKV1D-43 PE=1 SV=1	IGKV1D-43	0.473083	0.0772271	0	0	0.0624141	0	0	0.350829	0	GO:0002250 adaptive immune response;GO:0006955 immune response	GO:0005615 extracellular space;GO:0005886 plasma membrane;GO:0019814 immunoglobulin complex	--	--	K06553	--	IPR003599: Immunoglobulin subtype;IPR013783: Immunoglobulin-like fold;IPR036179: Immunoglobulin-like domain superfamily;IPR007110: Immunoglobulin-like domain;IPR013106: Immunoglobulin V-set domain	Extracell	CS pos: 22-23. ARC-AI. Pr: 0.7769
A0A0B4J203	receptor protein-tyrosine kinase OS=Homo sapiens OX=9606 PE=1 SV=1	--	0	0	0	0.219042	0.369884	0	0	0.921843	0.368796	GO:0007169 transmembrane receptor protein tyrosine kinase signaling pathway;GO:0042327 positive regulation of phosphorylation;GO:0046777 protein autophosphorylation;GO:0048584 positive regulation of response to stimulus;GO:0080090 regulation of primary metabolic process	GO:0005654 nucleoplasm	GO:0004714 transmembrane receptor protein tyrosine kinase activity;GO:0005524 ATP binding	T: Signal transduction mechanisms	K04363	ko01521: EGFR tyrosine kinase inhibitor resistance;ko04010: MAPK signaling pathway;ko04014: Ras signaling pathway;ko04015: Rap1 signaling pathway;ko04020: Calcium signaling pathway;ko04072: Phospholipase D signaling pathway;ko04144: Endocytosis;ko04151: PI3K-Akt signaling pathway;ko04510: Focal adhesion;ko04540: Gap junction;ko04630: JAK-STAT signaling pathway;ko04810: Regulation of actin cytoske…	IPR007854: Pre-mRNA polyadenylation factor Fip1 domain;IPR017441: Protein kinase, ATP binding site;IPR001824: Tyrosine-protein kinase, receptor class III, conserved site;IPR000719: Protein kinase domain;IPR011009: Protein kinase-like domain superfamily;IPR020635: Tyrosine-protein kinase, catalytic domain;IPR001245: Serine-threonine/tyrosine-protein kinase, catalytic domain;IPR008266: Tyrosine-pro…	Nucleus	--
A0A0B4J2D9	Immunoglobulin kappa variable 1D-13 OS=Homo sapiens OX=9606 GN=IGKV1D-13 PE=3 SV=1	IGKV1D-13	0.224351	0	0	0	0	0	0	0	0	GO:0002250 adaptive immune response;GO:0006955 immune response	GO:0005615 extracellular space;GO:0005886 plasma membrane;GO:0019814 immunoglobulin complex	--	--	K06553	--	IPR013106: Immunoglobulin V-set domain;IPR003599: Immunoglobulin subtype;IPR013783: Immunoglobulin-like fold;IPR007110: Immunoglobulin-like domain;IPR036179: Immunoglobulin-like domain superfamily	Extracell	CS pos: 22-23. ARC-AI. Pr: 0.9204
A0A0B4J2F0	Protein PIGBOS1 OS=Homo sapiens OX=9606 GN=PIGBOS1 PE=1 SV=1	PIGBOS1	0	0	0	0.567299	0	0.508006	0.421521	0.879282	0.316484	GO:0006986 response to unfolded protein;GO:1900101 regulation of endoplasmic reticulum unfolded protein response	GO:0031307 integral component of mitochondrial outer membrane	--	--	--	--	--	Extracell	--
A0A0C4DFL8	[histone H3]-trimethyl-L-lysine(9) demethylase OS=Homo sapiens OX=9606 GN=KDM4B PE=1 SV=1	KDM4B	0	0	0	0	0.174772	0	0	0.401089	0	GO:0006325 chromatin organization;GO:0007420 brain development;GO:0033169 histone H3-K9 demethylation;GO:0070544 histone H3-K36 demethylation;GO:1900113 negative regulation of histone H3-K9 trimethylation	GO:0005654 nucleoplasm;GO:0005721 pericentric heterochromatin;GO:0005829 cytosol	GO:0046872 metal ion binding;GO:0140684 histone H3-tri/dimethyl-lysine-9 demethylase activity	L: Replication, recombination and repair	K06709	--	IPR013083: Zinc finger, RING/FYVE/PHD-type;IPR034732: Extended PHD (ePHD) domain;IPR003347: JmjC domain;IPR003349: JmjN domain;IPR040477: Lysine-specific demethylase 4, Tudor domain;IPR001965: Zinc finger, PHD-type;IPR002999: Tudor domain;IPR011011: Zinc finger, FYVE/PHD-type	Nucleus	--
A0A0C4DFM0	maleylacetoacetate isomerase OS=Homo sapiens OX=9606 GN=GSTZ1 PE=1 SV=1	GSTZ1	0	0.215908	0.226669	0.436574	0.898005	0.6365	0.185286	0.460012	0.894559	GO:0006559 L-phenylalanine catabolic process;GO:0006572 tyrosine catabolic process;GO:0006749 glutathione metabolic process	GO:0005739 mitochondrion;GO:0005829 cytosol	GO:0016034 maleylacetoacetate isomerase activity;GO:0016740 transferase activity	O: Posttranslational modification, protein turnover, chaperones	K01800	ko00350: Tyrosine metabolism;ko01100: Metabolic pathways	IPR004046: Glutathione S-transferase, C-terminal;IPR036282: Glutathione S-transferase, C-terminal domain superfamily;IPR005955: Glutathione S-transferases, class Zeta;IPR004045: Glutathione S-transferase, N-terminal;IPR040079: Glutathione transferase family;IPR034330: Glutathione S-transferases, class Zeta , C-terminal;IPR010987: Glutathione S-transferase, C-terminal-like;IPR036249: Thioredoxin-l…	Mitochondrion	--
A0A0C4DFM2	HCG1643764, isoform CRA_b OS=Homo sapiens OX=9606 GN=ZNF574 PE=1 SV=1	ZNF574	0	0	0	0	0.477261	0.213535	0	0.0892438	0.143906	--	--	--	R: General function prediction only	K26978	--	IPR013087: Zinc finger C2H2-type;IPR036236: Zinc finger C2H2 superfamily	Nucleus	--
A0A0C4DFM4	Regulator of microtubule dynamics protein 2 OS=Homo sapiens OX=9606 GN=RMDN2 PE=1 SV=1	RMDN2	0	0	0.339307	0	0.49026	0	0.563137	0	0	--	--	--	--	K23293	--	IPR011990: Tetratricopeptide-like helical domain superfamily	Nucleus	--
A0A0C4DFT3	Disks large homolog 1 OS=Homo sapiens OX=9606 GN=DLG1 PE=1 SV=1	DLG1	0.797417	1.1276	0.798819	0.900779	1.61152	0.687445	0.957479	1.44691	1.49994	--	GO:0005886 plasma membrane	--	F: Nucleotide transport and metabolism	K12076	ko04390: Hippo signaling pathway;ko04530: Tight junction;ko04660: T cell receptor signaling pathway;ko05165: Human papillomavirus infection;ko05166: Human T-cell leukemia virus 1 infection;ko05203: Viral carcinogenesis	IPR001478: PDZ domain;IPR036034: PDZ superfamily;IPR020590: Guanylate kinase, conserved site;IPR001452: SH3 domain;IPR008145: Guanylate kinase/L-type calcium channel beta subunit;IPR015143: L27-1;IPR004172: L27 domain;IPR027417: P-loop containing nucleoside triphosphate hydrolase;IPR019590: Disks large homologue 1, N-terminal PEST domain;IPR016313: Disks large 1-like;IPR019583: PDZ-associated dom…	Nucleus	--
A0A0C4DFV9	SET nuclear proto-oncogene OS=Homo sapiens OX=9606 GN=SET PE=1 SV=2	SET	3.31867	5.18516	5.04807	4.22594	19.2637	4.818	4.81867	17.4317	10.3059	GO:0006334 nucleosome assembly	GO:0005634 nucleus	--	L: Replication, recombination and repair	K11290	--	IPR037231: NAP-like superfamily;IPR002164: Nucleosome assembly protein (NAP)	Cytoplasm	--
A0A0C4DFX4	Snf2 related CREBBP activator protein (Fragment) OS=Homo sapiens OX=9606 PE=3 SV=1	--	2.83967	2.99759	2.80717	2.73112	1.56776	0.567495	1.10545	1.70148	0.652715	GO:0043486 histone exchange	GO:0000812 Swr1 complex	GO:0003677 DNA binding;GO:0005524 ATP binding;GO:0016887 ATP hydrolysis activity;GO:0042393 histone binding;GO:0140658 ATP-dependent chromatin remodeler activity	R: General function prediction only	K11661	ko03082: ATP-dependent chromatin remodeling	IPR027417: P-loop containing nucleoside triphosphate hydrolase;IPR001650: Helicase, C-terminal;IPR014012: Helicase/SANT-associated domain;IPR017956: AT hook, DNA-binding motif;IPR000330: SNF2, N-terminal;IPR014001: Helicase superfamily 1/2, ATP-binding domain;IPR038718: SNF2-like, N-terminal domain superfamily	Nucleus	--
A0A0C4DG02	DNA (cytosine-5-)-methyltransferase OS=Homo sapiens OX=9606 GN=DNMT3A PE=1 SV=1	DNMT3A	0	0	0	0	0.887804	0	0	0.26862	0.173841	GO:0010468 regulation of gene expression	GO:0005634 nucleus	GO:0003677 DNA binding;GO:0003886 DNA (cytosine-5-)-methyltransferase activity;GO:0046872 metal ion binding	--	K17398	ko00270: Cysteine and methionine metabolism;ko01100: Metabolic pathways;ko04148: Efferocytosis;ko05206: MicroRNAs in cancer	IPR044108: DNA (cytosine-5)-methyltransferase 3A, ADD domain;IPR029063: S-adenosyl-L-methionine-dependent methyltransferase superfamily;IPR025766: ADD domain;IPR001525: C-5 cytosine methyltransferase;IPR000313: PWWP domain;IPR018117: DNA methylase, C-5 cytosine-specific, active site;IPR040552: DNMT3, cysteine rich ADD domain	Cytoplasm	--
A0A0C4DG17	Small ribosomal subunit protein uS2 OS=Homo sapiens OX=9606 GN=RPSA PE=1 SV=1	RPSA	0.402497	0.581244	0.854317	0.812114	1.19139	0.399913	0.584607	0.978376	0.845621	GO:0000028 ribosomal small subunit assembly;GO:0006412 translation	GO:0005634 nucleus;GO:0005886 plasma membrane;GO:0022627 cytosolic small ribosomal subunit	GO:0003735 structural constituent of ribosome;GO:0005055 laminin receptor activity;GO:0043236 laminin binding	J: Translation, ribosomal structure and biogenesis	K02998	ko03010: Ribosome;ko05171: Coronavirus disease - COVID-19	IPR001865: Ribosomal protein S2;IPR027504: 40S ribosomal protein SA;IPR032281: 40S ribosomal protein SA, C-terminal domain;IPR018130: Ribosomal protein S2, conserved site;IPR027498: Ribosomal protein S2, eukaryotic;IPR023591: Ribosomal protein S2, flavodoxin-like domain superfamily;IPR005707: Ribosomal protein S2, eukaryotic/archaeal	Cytoplasm	--
A0A0C4DG40	Spectrin repeat containing nuclear envelope protein 1 OS=Homo sapiens OX=9606 GN=SYNE1 PE=1 SV=1	SYNE1	1.16923	2.20511	1.65154	0.894864	0.491719	1.08592	1.96939	0	1.39882	GO:0051641 cellular localization	GO:0005654 nucleoplasm;GO:0016021 integral component of membrane;GO:0031965 nuclear membrane	GO:0003779 actin binding	Z: Cytoskeleton	K19326	ko04820: Cytoskeleton in muscle cells	IPR018159: Spectrin/alpha-actinin;IPR001589: Actinin-type actin-binding domain, conserved site;IPR001715: Calponin homology domain;IPR012315: KASH domain;IPR036872: CH domain superfamily;IPR002017: Spectrin repeat	Nucleus	--
A0A0C4DG68	Pumilio RNA binding family member 2 (Fragment) OS=Homo sapiens OX=9606 GN=PUM2 PE=1 SV=1	PUM2	0	0	0	0	0.252385	0	0.324747	0.459609	0	--	--	GO:0003723 RNA binding	J: Translation, ribosomal structure and biogenesis	K17943	ko05017: Spinocerebellar ataxia	IPR001313: Pumilio RNA-binding repeat;IPR016024: Armadillo-type fold;IPR033133: Pumilio homology domain;IPR011989: Armadillo-like helical;IPR033712: Pumilio, RNA binding domain	Cytoplasm_Nucleus	--
A0A0C4DG89	RNA helicase OS=Homo sapiens OX=9606 GN=DDX46 PE=1 SV=1	DDX46	0	0	0.181625	0.227867	0.233016	0.191328	0	0	0.172158	--	GO:0001650 fibrillar center;GO:0016607 nuclear speck	GO:0003676 nucleic acid binding;GO:0003724 RNA helicase activity;GO:0005524 ATP binding;GO:0016787 hydrolase activity	A: RNA processing and modification	K12811	ko03040: Spliceosome	IPR027417: P-loop containing nucleoside triphosphate hydrolase;IPR011545: DEAD/DEAH box helicase domain;IPR014014: RNA helicase, DEAD-box type, Q motif;IPR000629: ATP-dependent RNA helicase DEAD-box, conserved site;IPR001650: Helicase, C-terminal;IPR014001: Helicase superfamily 1/2, ATP-binding domain	Nucleus	--
A0A0C4DG98	THO complex subunit 2 OS=Homo sapiens OX=9606 GN=THOC2 PE=1 SV=1	THOC2	0	0.129336	0	0.178103	0.496052	0	0.147163	0.460101	0.105788	GO:0006397 mRNA processing;GO:0006406 mRNA export from nucleus	GO:0000347 THO complex	--	K: Transcription	K12879	ko03013: Nucleocytoplasmic transport;ko03040: Spliceosome	IPR021726: THO complex, subunitTHOC2, N-terminal;IPR032302: THO complex subunit 2, N-terminal domain;IPR021418: THO complex, subunitTHOC2, C-terminal	Cytoplasm	--
A0A0C4DGB6	Albumin OS=Homo sapiens OX=9606 GN=ALB PE=1 SV=1	ALB	766.115	1002.94	1140.7	784.866	376.031	926.773	758.772	370.163	540.791	--	GO:0005615 extracellular space;GO:0005783 endoplasmic reticulum;GO:0005794 Golgi apparatus	GO:0046872 metal ion binding	--	K16141	ko04918: Thyroid hormone synthesis	IPR014760: Serum albumin, N-terminal;IPR020858: Serum albumin-like;IPR020857: Serum albumin, conserved site;IPR021177: Serum albumin/Alpha-fetoprotein/Afamin;IPR000264: ALB/AFP/VDB	Extracell	CS pos: 18-19. AYS-RG. Pr: 0.7480
A0A0C4DGB9	Inorganic pyrophosphatase 2 OS=Homo sapiens OX=9606 GN=PPA2 PE=1 SV=1	PPA2	0	0	0.17092	0	0.468277	0	0.236864	0.327884	0	GO:0006796 phosphate-containing compound metabolic process	GO:0005737 cytoplasm	GO:0000287 magnesium ion binding;GO:0004427 inorganic diphosphatase activity	C: Energy production and conversion	K01507	ko00190: Oxidative phosphorylation	IPR036649: Inorganic pyrophosphatase superfamily	Cytoplasm	--
A0A0C4DGK3	Nesprin-2 OS=Homo sapiens OX=9606 GN=SYNE2 PE=1 SV=1	SYNE2	0	0.431752	0	0.0922218	0.557338	0	0.237075	0.548622	0.361492	GO:0021817 nucleokinesis involved in cell motility in cerebral cortex radial glia guided migration;GO:0030335 positive regulation of cell migration;GO:0031022 nuclear migration along microfilament;GO:0051642 centrosome localization;GO:1902017 regulation of cilium assembly	GO:0016021 integral component of membrane;GO:0030018 Z disc;GO:0031965 nuclear membrane;GO:0034993 meiotic nuclear membrane microtubule tethering complex;GO:0045111 intermediate filament cytoskeleton	GO:0051015 actin filament binding	Z: Cytoskeleton	K19346	ko04820: Cytoskeleton in muscle cells	IPR018159: Spectrin/alpha-actinin;IPR002017: Spectrin repeat;IPR012315: KASH domain	Cytoplasm	--
A0A0C4DGN6	GIT ArfGAP 1 OS=Homo sapiens OX=9606 GN=GIT1 PE=1 SV=1	GIT1	0.330592	0.698122	0.714006	0.654323	0.622304	0.90717	0.475895	0.70323	0.575481	GO:0010646 regulation of cell communication;GO:0023051 regulation of signaling	GO:0005739 mitochondrion;GO:0005829 cytosol;GO:0005925 focal adhesion	GO:0005096 GTPase activator activity;GO:0046872 metal ion binding	T: Signal transduction mechanisms	K05737	ko04144: Endocytosis;ko04810: Regulation of actin cytoskeleton;ko05120: Epithelial cell signaling in Helicobacter pylori infection	IPR001164: Arf GTPase activating protein;IPR038508: ArfGAP domain superfamily;IPR036770: Ankyrin repeat-containing domain superfamily;IPR002110: Ankyrin repeat;IPR013724: GIT, Spa2 homology (SHD) domain;IPR022018: ARF GTPase-activating protein GIT1, C-terminal;IPR032352: Arf GTPase-activating protein GIT1/2, coiled-coil domain;IPR037278: ARFGAP/RecO-like zinc finger	Mitochondrion	--
A0A0C4DGP0	Phosphatidylinositol transfer protein cytoplasmic 1 OS=Homo sapiens OX=9606 GN=PITPNC1 PE=1 SV=1	PITPNC1	0	0.223104	0.207739	0	0	0	0	0	0	--	GO:0005654 nucleoplasm;GO:0005829 cytosol	GO:0008526 phosphatidylinositol transfer activity	I: Lipid transport and metabolism;T: Signal transduction mechanisms	K24069	--	IPR023393: START-like domain superfamily;IPR001666: Phosphatidylinositol transfer protein	Cytoplasm	--
A0A0C4DGP4	Protein kinase C substrate 80K-H (Fragment) OS=Homo sapiens OX=9606 GN=PRKCSH PE=1 SV=1	PRKCSH	3.39273	2.06981	3.87924	4.30872	8.91525	3.21751	3.56009	7.10202	7.84028	--	--	--	T: Signal transduction mechanisms	K08288	ko04141: Protein processing in endoplasmic reticulum	IPR036607: Glucosidase 2 subunit beta-like;IPR009011: Mannose-6-phosphate receptor binding domain superfamily;IPR044865: MRH domain	Extracell	--
A0A0C4DGQ5	Calpain small subunit 1 OS=Homo sapiens OX=9606 GN=CAPNS1 PE=1 SV=1	CAPNS1	1.23616	1.26353	1.43032	1.50563	0.660716	1.61395	2.35349	0.867621	1.03288	--	GO:0005737 cytoplasm;GO:0005886 plasma membrane	GO:0005509 calcium ion binding	T: Signal transduction mechanisms	K08583	ko05131: Shigellosis	IPR002048: EF-hand domain;IPR011992: EF-hand domain pair;IPR018247: EF-Hand 1, calcium-binding site	Cytoplasm	--
A0A0C4DGX8	ATPase H+ transporting accessory protein 1 (Fragment) OS=Homo sapiens OX=9606 GN=ATP6AP1 PE=1 SV=2	ATP6AP1	0	0.215568	0.170638	0.41232	0.483387	0	0	0.958475	0.845212	--	GO:0016021 integral component of membrane	--	C: Energy production and conversion	K03662	ko00190: Oxidative phosphorylation;ko01100: Metabolic pathways;ko04142: Lysosome;ko04145: Phagosome;ko05110: Vibrio cholerae infection;ko05120: Epithelial cell signaling in Helicobacter pylori infection;ko05152: Tuberculosis;ko05161: Hepatitis B;ko05165: Human papillomavirus infection;ko05323: Rheumatoid arthritis	IPR046755: V-type proton ATPase subunit S1, luminal domain;IPR046756: V-type proton ATPase subunit S1/VOA1, transmembrane domain	Extracell	--
A0A0C4DH25	Immunoglobulin kappa variable 3D-20 OS=Homo sapiens OX=9606 GN=IGKV3D-20 PE=1 SV=1	IGKV3D-20	8.36533	6.05886	7.58289	6.13066	3.67611	2.46498	2.45648	3.05582	1.07076	GO:0002250 adaptive immune response;GO:0006955 immune response	GO:0005576 extracellular region;GO:0005615 extracellular space;GO:0005886 plasma membrane;GO:0019814 immunoglobulin complex	--	--	K06553	--	IPR007110: Immunoglobulin-like domain;IPR013783: Immunoglobulin-like fold;IPR003599: Immunoglobulin subtype;IPR036179: Immunoglobulin-like domain superfamily;IPR013106: Immunoglobulin V-set domain	Extracell	CS pos: 20-21. TTG-EI. Pr: 0.9364
A0A0C4DH31	Immunoglobulin heavy variable 1-18 OS=Homo sapiens OX=9606 GN=IGHV1-18 PE=1 SV=1	IGHV1-18	1.14638	1.35227	1.68361	0.995888	0.233989	0.598297	0.341154	1.20399	0.915747	GO:0006910 phagocytosis, recognition;GO:0006911 phagocytosis, engulfment;GO:0006958 complement activation, classical pathway;GO:0042742 defense response to bacterium;GO:0045087 innate immune response;GO:0050853 B cell receptor signaling pathway;GO:0050871 positive regulation of B cell activation	GO:0009897 external side of plasma membrane;GO:0042571 immunoglobulin complex, circulating	GO:0003823 antigen binding;GO:0034987 immunoglobulin receptor binding	--	K06856	ko04020: Calcium signaling pathway;ko04064: NF-kappa B signaling pathway;ko04072: Phospholipase D signaling pathway;ko04145: Phagosome;ko04151: PI3K-Akt signaling pathway;ko04613: Neutrophil extracellular trap formation;ko04640: Hematopoietic cell lineage;ko04650: Natural killer cell mediated cytotoxicity;ko04662: B cell receptor signaling pathway;ko04664: Fc epsilon RI signaling pathway;ko04666:…	IPR013106: Immunoglobulin V-set domain;IPR007110: Immunoglobulin-like domain;IPR036179: Immunoglobulin-like domain superfamily;IPR013783: Immunoglobulin-like fold	Extracell	CS pos: 19-20. AHS-QV. Pr: 0.7494
A0A0C4DH33	Immunoglobulin heavy variable 1-24 OS=Homo sapiens OX=9606 GN=IGHV1-24 PE=1 SV=1	IGHV1-24	0.320568	1.32755	0.489301	0.443479	4.13801	0	0	0	0	GO:0006910 phagocytosis, recognition;GO:0006911 phagocytosis, engulfment;GO:0006958 complement activation, classical pathway;GO:0042742 defense response to bacterium;GO:0045087 innate immune response;GO:0050853 B cell receptor signaling pathway;GO:0050871 positive regulation of B cell activation	GO:0009897 external side of plasma membrane;GO:0042571 immunoglobulin complex, circulating	GO:0003823 antigen binding;GO:0034987 immunoglobulin receptor binding	--	K06856	ko04020: Calcium signaling pathway;ko04064: NF-kappa B signaling pathway;ko04072: Phospholipase D signaling pathway;ko04145: Phagosome;ko04151: PI3K-Akt signaling pathway;ko04613: Neutrophil extracellular trap formation;ko04640: Hematopoietic cell lineage;ko04650: Natural killer cell mediated cytotoxicity;ko04662: B cell receptor signaling pathway;ko04664: Fc epsilon RI signaling pathway;ko04666:…	IPR013106: Immunoglobulin V-set domain;IPR013783: Immunoglobulin-like fold;IPR007110: Immunoglobulin-like domain;IPR036179: Immunoglobulin-like domain superfamily	Extracell	CS pos: 19-20. THA-QV. Pr: 0.9460
A0A0C4DH34	Immunoglobulin heavy variable 4-28 OS=Homo sapiens OX=9606 GN=IGHV4-28 PE=1 SV=1	IGHV4-28	1.85503	1.10642	1.12126	3.23179	0.324288	0.623581	0.774929	1.61349	0.522135	GO:0006910 phagocytosis, recognition;GO:0006911 phagocytosis, engulfment;GO:0006958 complement activation, classical pathway;GO:0042742 defense response to bacterium;GO:0045087 innate immune response;GO:0050853 B cell receptor signaling pathway;GO:0050871 positive regulation of B cell activation	GO:0009897 external side of plasma membrane;GO:0042571 immunoglobulin complex, circulating	GO:0003823 antigen binding;GO:0034987 immunoglobulin receptor binding	--	K06856	ko04020: Calcium signaling pathway;ko04064: NF-kappa B signaling pathway;ko04072: Phospholipase D signaling pathway;ko04145: Phagosome;ko04151: PI3K-Akt signaling pathway;ko04613: Neutrophil extracellular trap formation;ko04640: Hematopoietic cell lineage;ko04650: Natural killer cell mediated cytotoxicity;ko04662: B cell receptor signaling pathway;ko04664: Fc epsilon RI signaling pathway;ko04666:…	IPR013106: Immunoglobulin V-set domain;IPR007110: Immunoglobulin-like domain;IPR036179: Immunoglobulin-like domain superfamily;IPR013783: Immunoglobulin-like fold	Extracell	CS pos: 19-20. VLS-QV. Pr: 0.8963
A0A0C4DH38	Immunoglobulin heavy variable 5-51 OS=Homo sapiens OX=9606 GN=IGHV5-51 PE=1 SV=1	IGHV5-51	0.743943	0.234182	0.257196	0.450286	0	0	0	0.268842	0	GO:0006910 phagocytosis, recognition;GO:0006911 phagocytosis, engulfment;GO:0006958 complement activation, classical pathway;GO:0042742 defense response to bacterium;GO:0045087 innate immune response;GO:0050853 B cell receptor signaling pathway;GO:0050871 positive regulation of B cell activation	GO:0009897 external side of plasma membrane;GO:0042571 immunoglobulin complex, circulating	GO:0003823 antigen binding;GO:0034987 immunoglobulin receptor binding	--	K06856	ko04020: Calcium signaling pathway;ko04064: NF-kappa B signaling pathway;ko04072: Phospholipase D signaling pathway;ko04145: Phagosome;ko04151: PI3K-Akt signaling pathway;ko04613: Neutrophil extracellular trap formation;ko04640: Hematopoietic cell lineage;ko04650: Natural killer cell mediated cytotoxicity;ko04662: B cell receptor signaling pathway;ko04664: Fc epsilon RI signaling pathway;ko04666:…	IPR013783: Immunoglobulin-like fold;IPR036179: Immunoglobulin-like domain superfamily;IPR013106: Immunoglobulin V-set domain;IPR007110: Immunoglobulin-like domain	Extracell	CS pos: 19-20. VCA-EV. Pr: 0.8011
A0A0C4DH43	Immunoglobulin heavy variable 2-70D OS=Homo sapiens OX=9606 GN=IGHV2-70D PE=1 SV=1	IGHV2-70D	4.09428	0	0	3.10798	0	1.3584	1.42017	1.1344	0.751852	GO:0006910 phagocytosis, recognition;GO:0006911 phagocytosis, engulfment;GO:0006958 complement activation, classical pathway;GO:0042742 defense response to bacterium;GO:0045087 innate immune response;GO:0050853 B cell receptor signaling pathway;GO:0050871 positive regulation of B cell activation	GO:0009897 external side of plasma membrane;GO:0042571 immunoglobulin complex, circulating	GO:0003823 antigen binding;GO:0034987 immunoglobulin receptor binding	--	K06856	ko04020: Calcium signaling pathway;ko04064: NF-kappa B signaling pathway;ko04072: Phospholipase D signaling pathway;ko04145: Phagosome;ko04151: PI3K-Akt signaling pathway;ko04613: Neutrophil extracellular trap formation;ko04640: Hematopoietic cell lineage;ko04650: Natural killer cell mediated cytotoxicity;ko04662: B cell receptor signaling pathway;ko04664: Fc epsilon RI signaling pathway;ko04666:…	IPR013106: Immunoglobulin V-set domain;IPR036179: Immunoglobulin-like domain superfamily;IPR007110: Immunoglobulin-like domain;IPR013783: Immunoglobulin-like fold	Extracell	CS pos: 19-20. VLS-QV. Pr: 0.8112
A0A0C4DH44	Large ribosomal subunit protein eL30 OS=Homo sapiens OX=9606 GN=RPL30 PE=1 SV=1	RPL30	4.04628	3.39912	4.122	5.14196	10.9463	3.7146	4.43972	14.2841	10.1012	--	GO:0022625 cytosolic large ribosomal subunit	GO:0003723 RNA binding;GO:0003735 structural constituent of ribosome	J: Translation, ribosomal structure and biogenesis	K02908	ko03010: Ribosome;ko05171: Coronavirus disease - COVID-19	IPR022991: Ribosomal protein L30e, conserved site;IPR029064: 50S ribosomal protein L30e-like;IPR004038: Ribosomal protein L7Ae/L30e/S12e/Gadd45	Cytoplasm	--
A0A0C4DH67	Immunoglobulin kappa variable 1-8 OS=Homo sapiens OX=9606 GN=IGKV1-8 PE=1 SV=1	IGKV1-8	0.698771	0.912051	0.571152	3.77557	0	0.169764	0.402686	1.0817	0.180056	GO:0002250 adaptive immune response;GO:0006955 immune response	GO:0005615 extracellular space;GO:0005886 plasma membrane;GO:0019814 immunoglobulin complex	--	--	K06553	--	IPR007110: Immunoglobulin-like domain;IPR013783: Immunoglobulin-like fold;IPR036179: Immunoglobulin-like domain superfamily;IPR013106: Immunoglobulin V-set domain	Extracell	CS pos: 20-21. ARC-AI. Pr: 0.9227
A0A0C4DH68	Immunoglobulin kappa variable 2-24 OS=Homo sapiens OX=9606 GN=IGKV2-24 PE=1 SV=1	IGKV2-24	0.808373	1.92935	1.99562	0.922415	0.557908	0.755102	0.721332	0.583305	1.9385	GO:0002250 adaptive immune response;GO:0006955 immune response	GO:0005615 extracellular space;GO:0005886 plasma membrane;GO:0019814 immunoglobulin complex	--	--	K06553	--	IPR013783: Immunoglobulin-like fold;IPR013106: Immunoglobulin V-set domain;IPR007110: Immunoglobulin-like domain;IPR036179: Immunoglobulin-like domain superfamily	Extracell	CS pos: 20-21. SSG-DI. Pr: 0.8146
A0A0D9SEI3	Cyclin dependent kinase 11B OS=Homo sapiens OX=9606 GN=CDK11B PE=1 SV=1	CDK11B	0	0	0	0	0.173283	0	0.0705285	0.368306	0.203472	GO:0006468 protein phosphorylation	--	GO:0004674 protein serine/threonine kinase activity;GO:0005524 ATP binding	R: General function prediction only	K08818	--	IPR000719: Protein kinase domain;IPR008271: Serine/threonine-protein kinase, active site;IPR011009: Protein kinase-like domain superfamily;IPR045267: Cyclin-dependent kinase 11/PITSLRE, catalytic domain	Nucleus	--
A0A0D9SER5	Cyclin dependent kinase 11B OS=Homo sapiens OX=9606 GN=CDK11B PE=1 SV=1	CDK11B	0.220362	0.470197	0.409026	0.484364	0.769352	0.458186	0.643226	0.877816	0.660038	GO:0006468 protein phosphorylation	--	GO:0004674 protein serine/threonine kinase activity;GO:0005524 ATP binding	R: General function prediction only	K08818	--	IPR000719: Protein kinase domain;IPR008271: Serine/threonine-protein kinase, active site;IPR045267: Cyclin-dependent kinase 11/PITSLRE, catalytic domain;IPR011009: Protein kinase-like domain superfamily	Nucleus	--
A0A0D9SF30	Neural cell adhesion molecule 1 (Fragment) OS=Homo sapiens OX=9606 GN=NCAM1 PE=1 SV=1	NCAM1	0	0	0	0	1.10874	0	0	0	0	--	GO:0016021 integral component of membrane	--	T: Signal transduction mechanisms	K06491	ko03265: Virion - Ebolavirus, Lyssavirus and Morbillivirus;ko04514: Cell adhesion molecules;ko05020: Prion disease	IPR003961: Fibronectin type III;IPR013783: Immunoglobulin-like fold	Plasma membrane	--
A0A0D9SF53	RNA helicase OS=Homo sapiens OX=9606 GN=DDX3X PE=1 SV=1	DDX3X	2.36946	1.4128	1.99253	1.15723	6.81781	1.81408	1.89506	6.04209	3.41295	--	GO:0005654 nucleoplasm;GO:0005829 cytosol	GO:0003676 nucleic acid binding;GO:0003724 RNA helicase activity;GO:0005524 ATP binding;GO:0016787 hydrolase activity	A: RNA processing and modification	K11594	ko04622: RIG-I-like receptor signaling pathway;ko05161: Hepatitis B;ko05203: Viral carcinogenesis	IPR027417: P-loop containing nucleoside triphosphate hydrolase;IPR014001: Helicase superfamily 1/2, ATP-binding domain;IPR000629: ATP-dependent RNA helicase DEAD-box, conserved site;IPR014014: RNA helicase, DEAD-box type, Q motif;IPR011545: DEAD/DEAH box helicase domain;IPR001650: Helicase, C-terminal	Nucleus	--
A0A0D9SF58	Chromosome transmission fidelity factor 18 OS=Homo sapiens OX=9606 GN=CHTF18 PE=1 SV=1	CHTF18	0	0	0	0	0.376269	0	0	0.332157	0	--	GO:0005654 nucleoplasm;GO:0005829 cytosol	GO:0005524 ATP binding;GO:0016887 ATP hydrolysis activity	D: Cell cycle control, cell division, chromosome partitioning;L: Replication, recombination and repair	K11269	--	IPR003593: AAA+ ATPase domain;IPR027417: P-loop containing nucleoside triphosphate hydrolase;IPR003959: ATPase, AAA-type, core	Mitochondrion	--
A0A0D9SF63	TBL1X/Y related 1 OS=Homo sapiens OX=9606 GN=TBL1XR1 PE=1 SV=1	TBL1XR1	0	0	0	0	0.332477	0	0.109922	0.509301	0.146867	GO:0016575 histone deacetylation	GO:0005634 nucleus	GO:0003714 transcription corepressor activity	B: Chromatin structure and dynamics	K04508	ko04310: Wnt signaling pathway	IPR019775: WD40 repeat, conserved site;IPR001680: WD40 repeat;IPR020472: G-protein beta WD-40 repeat;IPR036322: WD40-repeat-containing domain superfamily;IPR006594: LIS1 homology motif;IPR015943: WD40/YVTN repeat-like-containing domain superfamily	Cytoskeleton	--
A0A0D9SFF6	Spectrin alpha, non-erythrocytic 1 OS=Homo sapiens OX=9606 GN=SPTAN1 PE=1 SV=2	SPTAN1	3.9571	4.05158	3.90335	2.89028	1.92888	3.62306	5.08206	1.14367	1.41789	GO:0030036 actin cytoskeleton organization;GO:0051693 actin filament capping	GO:0005576 extracellular region;GO:0005829 cytosol;GO:0005886 plasma membrane;GO:0008091 spectrin;GO:0015630 microtubule cytoskeleton;GO:0016020 membrane;GO:0030054 cell junction;GO:0030864 cortical actin cytoskeleton;GO:0035580 specific granule lumen;GO:0042995 cell projection;GO:0043231 intracellular membrane-bounded organelle;GO:0070062 extracellular exosome;GO:1903561 extracellular vesicle;GO…	GO:0003779 actin binding;GO:0005200 structural constituent of cytoskeleton;GO:0005509 calcium ion binding;GO:0005516 calmodulin binding;GO:0045296 cadherin binding;GO:0051015 actin filament binding	Z: Cytoskeleton	K06114	ko04210: Apoptosis;ko04820: Cytoskeleton in muscle cells	IPR002017: Spectrin repeat;IPR018159: Spectrin/alpha-actinin;IPR002048: EF-hand domain;IPR001452: SH3 domain;IPR018247: EF-Hand 1, calcium-binding site;IPR014837: EF-hand, Ca insensitive;IPR011992: EF-hand domain pair;IPR036028: SH3-like domain superfamily;IPR035825: Alpha Spectrin, SH3 domain	Nucleus	--
A0A0D9SFH5	Dedicator of cytokinesis 9 OS=Homo sapiens OX=9606 GN=DOCK9 PE=1 SV=1	DOCK9	0	0	0.335159	0.0633396	0.0702724	0.101434	0.379892	0	0	GO:0007264 small GTPase mediated signal transduction	--	GO:0005085 guanyl-nucleotide exchange factor activity	T: Signal transduction mechanisms	K21853	--	IPR001849: Pleckstrin homology domain;IPR027007: C2 DOCK-type domain;IPR021816: Dedicator of cytokinesis C/D, N-terminal;IPR035892: C2 domain superfamily;IPR011993: PH-like domain superfamily	Cytoplasm	--
A0A0D9SFZ9	Four and a half LIM domains 1 (Fragment) OS=Homo sapiens OX=9606 GN=FHL1 PE=1 SV=1	FHL1	0.593776	0	5.23773	0.936349	0	0.237579	0	0	0	GO:0007517 muscle organ development	GO:0005829 cytosol;GO:0005886 plasma membrane	GO:0046872 metal ion binding	T: Signal transduction mechanisms;Z: Cytoskeleton;R: General function prediction only	K14365	ko04630: JAK-STAT signaling pathway;ko04820: Cytoskeleton in muscle cells	IPR001781: Zinc finger, LIM-type	Nucleus	--
A0A0D9SG04	Cordon-bleu WH2 repeat protein like 1 OS=Homo sapiens OX=9606 GN=COBLL1 PE=1 SV=2	COBLL1	0.165161	0.945095	0.59515	0.486104	0.438763	0.809062	0.495512	0.268897	0.308484	--	--	GO:0003785 actin monomer binding	--	K24046	--	IPR003124: WH2 domain;IPR019025: Cordon-bleu, ubiquitin-like domain	Nucleus	--
A0A0D9SGF6	Spectrin alpha, non-erythrocytic 1 OS=Homo sapiens OX=9606 GN=SPTAN1 PE=1 SV=1	SPTAN1	3.37326	4.04413	3.45423	2.2072	2.47421	2.66336	3.36231	0.589538	0.529825	GO:0051693 actin filament capping	GO:0005938 cell cortex;GO:0015630 microtubule cytoskeleton;GO:0043231 intracellular membrane-bounded organelle	GO:0003779 actin binding;GO:0005509 calcium ion binding;GO:0005516 calmodulin binding	Z: Cytoskeleton	K06114	ko04210: Apoptosis;ko04820: Cytoskeleton in muscle cells	IPR018159: Spectrin/alpha-actinin;IPR018247: EF-Hand 1, calcium-binding site;IPR002048: EF-hand domain;IPR011992: EF-hand domain pair;IPR036028: SH3-like domain superfamily;IPR001452: SH3 domain;IPR014837: EF-hand, Ca insensitive;IPR035825: Alpha Spectrin, SH3 domain;IPR002017: Spectrin repeat	Nucleus	--
A0A0G2JH50	Major histocompatibility complex, class I, C OS=Homo sapiens OX=9606 GN=HLA-C PE=1 SV=1	HLA-C	0	0	0	0	0	1.43796	0.881284	0	0.839049	GO:0006955 immune response;GO:0019882 antigen processing and presentation	GO:0005886 plasma membrane;GO:0009986 cell surface;GO:0012507 ER to Golgi transport vesicle membrane;GO:0030670 phagocytic vesicle membrane;GO:0031901 early endosome membrane;GO:0055038 recycling endosome membrane;GO:0071556 integral component of lumenal side of endoplasmic reticulum membrane	--	--	K06751	ko04144: Endocytosis;ko04145: Phagosome;ko04218: Cellular senescence;ko04514: Cell adhesion molecules;ko04612: Antigen processing and presentation;ko04940: Type I diabetes mellitus;ko05163: Human cytomegalovirus infection;ko05165: Human papillomavirus infection;ko05166: Human T-cell leukemia virus 1 infection;ko05167: Kaposi sarcoma-associated herpesvirus infection;ko05168: Herpes simplex virus 1…	IPR003006: Immunoglobulin/major histocompatibility complex, conserved site;IPR011161: MHC class I-like antigen recognition-like;IPR001039: MHC class I alpha chain, alpha1 alpha2 domains;IPR036179: Immunoglobulin-like domain superfamily;IPR013783: Immunoglobulin-like fold;IPR011162: MHC classes I/II-like antigen recognition protein;IPR010579: MHC class I, alpha chain, C-terminal;IPR037055: MHC cla…	Plasma membrane	CS pos: 24-25. TWA-CS. Pr: 0.7067
A0A0G2JIF0	Major histocompatibility complex, class I, C OS=Homo sapiens OX=9606 GN=HLA-C PE=1 SV=1	HLA-C	0	0.438638	1.28848	0	0.828372	0	0.225483	0	0	--	GO:0016021 integral component of membrane	--	--	K06751	ko04144: Endocytosis;ko04145: Phagosome;ko04218: Cellular senescence;ko04514: Cell adhesion molecules;ko04612: Antigen processing and presentation;ko04940: Type I diabetes mellitus;ko05163: Human cytomegalovirus infection;ko05165: Human papillomavirus infection;ko05166: Human T-cell leukemia virus 1 infection;ko05167: Kaposi sarcoma-associated herpesvirus infection;ko05168: Herpes simplex virus 1…	IPR003006: Immunoglobulin/major histocompatibility complex, conserved site;IPR013783: Immunoglobulin-like fold;IPR003597: Immunoglobulin C1-set;IPR007110: Immunoglobulin-like domain;IPR037055: MHC class I-like antigen recognition-like superfamily;IPR011161: MHC class I-like antigen recognition-like;IPR036179: Immunoglobulin-like domain superfamily;IPR011162: MHC classes I/II-like antigen recognit…	Plasma membrane	CS pos: 24-25. TWA-CS. Pr: 0.7067
A0A0G2JIF2	Major histocompatibility complex, class I, A OS=Homo sapiens OX=9606 GN=HLA-A PE=1 SV=1	HLA-A	1.85805	1.85725	0.948289	1.77885	0.534525	2.85638	3.39943	0.264705	1.35315	GO:0006955 immune response;GO:0019882 antigen processing and presentation	GO:0005886 plasma membrane;GO:0009986 cell surface;GO:0012507 ER to Golgi transport vesicle membrane;GO:0030670 phagocytic vesicle membrane;GO:0031901 early endosome membrane;GO:0055038 recycling endosome membrane;GO:0071556 integral component of lumenal side of endoplasmic reticulum membrane	--	--	K06751	ko04144: Endocytosis;ko04145: Phagosome;ko04218: Cellular senescence;ko04514: Cell adhesion molecules;ko04612: Antigen processing and presentation;ko04940: Type I diabetes mellitus;ko05163: Human cytomegalovirus infection;ko05165: Human papillomavirus infection;ko05166: Human T-cell leukemia virus 1 infection;ko05167: Kaposi sarcoma-associated herpesvirus infection;ko05168: Herpes simplex virus 1…	IPR001039: MHC class I alpha chain, alpha1 alpha2 domains;IPR003006: Immunoglobulin/major histocompatibility complex, conserved site;IPR010579: MHC class I, alpha chain, C-terminal;IPR011161: MHC class I-like antigen recognition-like;IPR037055: MHC class I-like antigen recognition-like superfamily;IPR003597: Immunoglobulin C1-set;IPR013783: Immunoglobulin-like fold;IPR011162: MHC classes I/II-lik…	Extracell	CS pos: 24-25. TWA-GS. Pr: 0.8648
A0A0G2JIR1	Euchromatic histone lysine methyltransferase 2 OS=Homo sapiens OX=9606 GN=EHMT2 PE=1 SV=1	EHMT2	0	1.00906	2.02571	0	2.05365	0	0.899508	1.14866	1.56039	GO:0034968 histone lysine methylation	GO:0005634 nucleus;GO:0005694 chromosome	GO:0002039 p53 binding;GO:0008270 zinc ion binding;GO:0018024 histone-lysine N-methyltransferase activity	B: Chromatin structure and dynamics;K: Transcription	K11420	ko00310: Lysine degradation;ko01100: Metabolic pathways;ko04211: Longevity regulating pathway	IPR036770: Ankyrin repeat-containing domain superfamily;IPR001214: SET domain;IPR002110: Ankyrin repeat;IPR046341: SET domain superfamily;IPR007728: Pre-SET domain	Nucleus	--
A0A0G2JIS2	Euchromatic histone lysine methyltransferase 2 OS=Homo sapiens OX=9606 GN=EHMT2 PE=1 SV=1	EHMT2	0	0.196711	0	0	0.967483	0	0.354638	0.341074	0.28085	GO:0034968 histone lysine methylation	GO:0005634 nucleus;GO:0005694 chromosome	GO:0002039 p53 binding;GO:0008270 zinc ion binding;GO:0018024 histone-lysine N-methyltransferase activity	B: Chromatin structure and dynamics;K: Transcription	K11420	ko00310: Lysine degradation;ko01100: Metabolic pathways;ko04211: Longevity regulating pathway	IPR036770: Ankyrin repeat-containing domain superfamily;IPR002110: Ankyrin repeat;IPR007728: Pre-SET domain;IPR001214: SET domain;IPR046341: SET domain superfamily	Cytoplasm	--
A0A0G2JIW1	Heat shock protein family A (Hsp70) member 1B OS=Homo sapiens OX=9606 GN=HSPA1B PE=1 SV=1	HSPA1B	18.3631	20.0819	21.3342	20.1425	28.4355	19.2226	23.4794	71.0279	19.5061	--	--	GO:0005524 ATP binding;GO:0140662 ATP-dependent protein folding chaperone	O: Posttranslational modification, protein turnover, chaperones	K03283	ko03040: Spliceosome;ko04010: MAPK signaling pathway;ko04141: Protein processing in endoplasmic reticulum;ko04144: Endocytosis;ko04213: Longevity regulating pathway - multiple species;ko04612: Antigen processing and presentation;ko04915: Estrogen signaling pathway;ko05020: Prion disease;ko05134: Legionellosis;ko05145: Toxoplasmosis;ko05162: Measles;ko05417: Lipid and atherosclerosis	IPR013126: Heat shock protein 70 family;IPR043129: ATPase, nucleotide binding domain;IPR029047: Heat shock protein 70kD, peptide-binding domain superfamily;IPR018181: Heat shock protein 70, conserved site;IPR029048: Heat shock protein 70kD, C-terminal domain superfamily	Mitochondrion	--
A0A0G2JJA7	Proteasome subunit beta OS=Homo sapiens OX=9606 GN=PSMB9 PE=1 SV=1	PSMB9	0	0	0.358212	0.613931	0.312383	0.414137	0	0	0	GO:0002376 immune system process;GO:0051603 proteolysis involved in cellular protein catabolic process	GO:0005634 nucleus;GO:0005737 cytoplasm;GO:0005839 proteasome core complex	GO:0004298 threonine-type endopeptidase activity	O: Posttranslational modification, protein turnover, chaperones	K02741	ko03050: Proteasome	IPR029055: Nucleophile aminohydrolases, N-terminal;IPR001353: Proteasome, subunit alpha/beta;IPR000243: Peptidase T1A, proteasome beta-subunit;IPR016050: Proteasome beta-type subunit, conserved site;IPR023333: Proteasome B-type subunit	Cytoplasm	--
A0A0G2JJT9	Valyl-tRNA synthetase 1 (Fragment) OS=Homo sapiens OX=9606 GN=VARS1 PE=1 SV=1	VARS1	0	0	0	0	0.175845	0	0	0.192705	0.0851548	--	GO:0005829 cytosol	--	O: Posttranslational modification, protein turnover, chaperones	K01873	ko00970: Aminoacyl-tRNA biosynthesis	IPR004046: Glutathione S-transferase, C-terminal;IPR010987: Glutathione S-transferase, C-terminal-like;IPR036282: Glutathione S-transferase, C-terminal domain superfamily	Cytoplasm_Nucleus	--
A0A0G2JL52	Valine--tRNA ligase, mitochondrial OS=Homo sapiens OX=9606 GN=VARS2 PE=1 SV=1	VARS2	0	0	0	0.345774	0.384339	0	0	0.278268	0	GO:0006438 valyl-tRNA aminoacylation	GO:0005829 cytosol	GO:0002161 aminoacyl-tRNA editing activity;GO:0004832 valine-tRNA ligase activity;GO:0005524 ATP binding	J: Translation, ribosomal structure and biogenesis	K01873	ko00970: Aminoacyl-tRNA biosynthesis	IPR002303: Valine-tRNA ligase;IPR009008: Valyl/Leucyl/Isoleucyl-tRNA synthetase, editing domain;IPR002300: Aminoacyl-tRNA synthetase, class Ia;IPR014729: Rossmann-like alpha/beta/alpha sandwich fold;IPR033705: Valyl tRNA synthetase, anticodon-binding domain;IPR001412: Aminoacyl-tRNA synthetase, class I, conserved site;IPR013155: Methionyl/Valyl/Leucyl/Isoleucyl-tRNA synthetase, anticodon-binding;…	Nucleus	--
A0A0G2JL78	Collagen type XI alpha 2 chain OS=Homo sapiens OX=9606 GN=COL11A2 PE=1 SV=1	COL11A2	0	0	0	0	0.938956	0	0	0	0	--	GO:0005581 collagen trimer;GO:0005788 endoplasmic reticulum lumen	GO:0005201 extracellular matrix structural constituent	W: Extracellular structures	K19721	ko04820: Cytoskeleton in muscle cells;ko04974: Protein digestion and absorption	IPR000885: Fibrillar collagen, C-terminal;IPR001791: Laminin G domain;IPR013320: Concanavalin A-like lectin/glucanase domain superfamily;IPR008160: Collagen triple helix repeat	Extracell	CS pos: 27-28. GWA-GA. Pr: 0.7861
A0A0G2JLV7	Leukocyte associated immunoglobulin like receptor 1 OS=Homo sapiens OX=9606 GN=LAIR1 PE=1 SV=1	LAIR1	0.965005	1.01582	0.992859	1.36628	0.775259	1.30191	0.526539	0.860372	0.381213	--	GO:0016021 integral component of membrane	--	--	K06725	--	IPR007110: Immunoglobulin-like domain;IPR003599: Immunoglobulin subtype;IPR013783: Immunoglobulin-like fold;IPR036179: Immunoglobulin-like domain superfamily	Extracell	CS pos: 21-22. IHT-QE. Pr: 0.8527
A0A0G2JMB2	Immunoglobulin heavy constant alpha 2 (A2m marker) (Fragment) OS=Homo sapiens OX=9606 GN=IGHA2 PE=1 SV=1	IGHA2	2.30957	1.49265	3.45496	3.04003	2.51211	0	0	1.00649	0	--	GO:0005576 extracellular region	--	--	K06551	ko04148: Efferocytosis;ko04380: Osteoclast differentiation	IPR013783: Immunoglobulin-like fold;IPR003006: Immunoglobulin/major histocompatibility complex, conserved site;IPR036179: Immunoglobulin-like domain superfamily;IPR007110: Immunoglobulin-like domain;IPR003597: Immunoglobulin C1-set;IPR013151: Immunoglobulin	Nucleus	--
A0A0G2JMG8	NLR family pyrin domain containing 2 OS=Homo sapiens OX=9606 GN=NLRP2 PE=1 SV=1	NLRP2	0	0.209219	0	0	0.375755	0	0	0	0.537253	--	--	--	--	K19409	--	IPR027417: P-loop containing nucleoside triphosphate hydrolase;IPR041267: NACHT, LRR and PYD domains-containing protein, helical domain HD2;IPR041075: NOD2, winged helix domain;IPR007111: NACHT nucleoside triphosphatase;IPR011029: Death-like domain superfamily;IPR001611: Leucine-rich repeat;IPR032675: Leucine-rich repeat domain superfamily;IPR004020: DAPIN domain	Cytoplasm	--
A0A0G2JMX5	Leukocyte immunoglobulin like receptor B5 OS=Homo sapiens OX=9606 GN=LILRB5 PE=1 SV=1	LILRB5	0	0.440553	0.158286	0.906655	0	0.642058	0.735057	0	0	--	GO:0016021 integral component of membrane	--	--	K06512	ko04380: Osteoclast differentiation;ko04662: B cell receptor signaling pathway	IPR036179: Immunoglobulin-like domain superfamily;IPR003599: Immunoglobulin subtype;IPR013783: Immunoglobulin-like fold;IPR007110: Immunoglobulin-like domain;IPR013151: Immunoglobulin;IPR003598: Immunoglobulin subtype 2	Plasma membrane	CS pos: 23-24. VQA-GT. Pr: 0.7747
A0A0G2JNH2	Tight junction protein 1 OS=Homo sapiens OX=9606 GN=TJP1 PE=1 SV=1	TJP1	4.66769	4.60512	3.69561	4.79766	1.60442	5.46884	5.81836	1.60778	1.68945	--	GO:0005829 cytosol;GO:0005886 plasma membrane;GO:0005923 bicellular tight junction;GO:0030054 cell junction	--	T: Signal transduction mechanisms	K05701	ko04520: Adherens junction;ko04530: Tight junction;ko04540: Gap junction;ko05110: Vibrio cholerae infection;ko05120: Epithelial cell signaling in Helicobacter pylori infection;ko05130: Pathogenic Escherichia coli infection	IPR008145: Guanylate kinase/L-type calcium channel beta subunit;IPR035597: ZO-1, SH3 domain;IPR001452: SH3 domain;IPR000906: ZU5 domain;IPR001478: PDZ domain;IPR027417: P-loop containing nucleoside triphosphate hydrolase;IPR036034: PDZ superfamily;IPR036028: SH3-like domain superfamily;IPR005417: Tight junction protein ZO;IPR008144: Guanylate kinase-like domain;IPR005418: Tight junction protein Z…	Cytoplasm_Nucleus	--
A0A0G2JPC7	Leukocyte immunoglobulin like receptor B4 OS=Homo sapiens OX=9606 GN=LILRB4 PE=1 SV=1	LILRB4	0.277207	0	0	0.205011	0.0901255	0	0	0	0	--	GO:0016021 integral component of membrane	--	--	K06512	ko04380: Osteoclast differentiation;ko04662: B cell receptor signaling pathway	IPR007110: Immunoglobulin-like domain;IPR036179: Immunoglobulin-like domain superfamily;IPR013783: Immunoglobulin-like fold;IPR013151: Immunoglobulin	Extracell	CS pos: 23-24. MQA-GP. Pr: 0.6282
A0A0G2JPD3	Major histocompatibility complex, class I, A OS=Homo sapiens OX=9606 GN=HLA-A PE=1 SV=1	HLA-A	0	0	0	0	0	0	0	0.154354	0	GO:0006955 immune response;GO:0019882 antigen processing and presentation	GO:0005886 plasma membrane;GO:0009986 cell surface;GO:0012507 ER to Golgi transport vesicle membrane;GO:0030670 phagocytic vesicle membrane;GO:0031901 early endosome membrane;GO:0055038 recycling endosome membrane;GO:0071556 integral component of lumenal side of endoplasmic reticulum membrane	--	--	K06751	ko04144: Endocytosis;ko04145: Phagosome;ko04218: Cellular senescence;ko04514: Cell adhesion molecules;ko04612: Antigen processing and presentation;ko04940: Type I diabetes mellitus;ko05163: Human cytomegalovirus infection;ko05165: Human papillomavirus infection;ko05166: Human T-cell leukemia virus 1 infection;ko05167: Kaposi sarcoma-associated herpesvirus infection;ko05168: Herpes simplex virus 1…	IPR003006: Immunoglobulin/major histocompatibility complex, conserved site;IPR003597: Immunoglobulin C1-set;IPR037055: MHC class I-like antigen recognition-like superfamily;IPR011162: MHC classes I/II-like antigen recognition protein;IPR010579: MHC class I, alpha chain, C-terminal;IPR036179: Immunoglobulin-like domain superfamily;IPR001039: MHC class I alpha chain, alpha1 alpha2 domains;IPR007110…	Extracell	CS pos: 24-25. TWA-GS. Pr: 0.8612
A0A0G2JPR9	Leukocyte immunoglobulin like receptor A6 OS=Homo sapiens OX=9606 GN=LILRA6 PE=1 SV=1	LILRA6	0	0	0	1.45913	0.308594	0.454535	0	0	0	--	GO:0016021 integral component of membrane	--	--	K06512	ko04380: Osteoclast differentiation;ko04662: B cell receptor signaling pathway	IPR007110: Immunoglobulin-like domain;IPR036179: Immunoglobulin-like domain superfamily;IPR003598: Immunoglobulin subtype 2;IPR003599: Immunoglobulin subtype;IPR013783: Immunoglobulin-like fold	Extracell	CS pos: 23-24. VQA-GP. Pr: 0.9240
A0A0G2JQM1	Adaptor related protein complex 2 subunit alpha 2 (Fragment) OS=Homo sapiens OX=9606 GN=AP2A2 PE=1 SV=1	AP2A2	1.69663	1.79425	1.64165	1.76328	1.5648	1.97775	2.01624	1.36807	1.72002	GO:0006886 intracellular protein transport;GO:0016192 vesicle-mediated transport	GO:0030121 AP-1 adaptor complex	--	U: Intracellular trafficking, secretion, and vesicular transport	K11824	ko04144: Endocytosis;ko04721: Synaptic vesicle cycle;ko04961: Endocrine and other factor-regulated calcium reabsorption;ko05016: Huntington disease	IPR011989: Armadillo-like helical;IPR016024: Armadillo-type fold;IPR002553: Clathrin/coatomer adaptor, adaptin-like, N-terminal;IPR017107: Adaptor protein complex AP-1, gamma subunit	Cytoplasm_Nucleus	--
A0A0G2JR51	Neutrophil cytosolic factor 4 (Fragment) OS=Homo sapiens OX=9606 GN=NCF4 PE=1 SV=1	NCF4	0.861016	0.510483	0.676963	0.475277	0.344945	0.59518	0.481718	0	0.44741	GO:0006909 phagocytosis;GO:0045730 respiratory burst	GO:0043020 NADPH oxidase complex	GO:0016176 superoxide-generating NADPH oxidase activator activity;GO:0035091 phosphatidylinositol binding	C: Energy production and conversion	K08012	ko04145: Phagosome;ko04380: Osteoclast differentiation;ko04613: Neutrophil extracellular trap formation;ko04670: Leukocyte transendothelial migration;ko05020: Prion disease;ko05140: Leishmaniasis;ko05415: Diabetic cardiomyopathy;ko05417: Lipid and atherosclerosis	IPR001452: SH3 domain;IPR000919: Neutrophil cytosol factor P40;IPR001683: Phox homology;IPR036028: SH3-like domain superfamily;IPR034912: Neutrophil cytosol factor 4, PX domain;IPR036871: PX domain superfamily;IPR000270: PB1 domain;IPR035541: Neutrophil cytosol factor P40, SH3 domain	Cytoskeleton	--
A0A0G2JRQ6	Ig-like domain-containing protein (Fragment) OS=Homo sapiens OX=9606 PE=1 SV=4	--	2.55665	1.41408	1.60152	2.12979	0.642438	0.861059	1.1788	1.15111	0.76473	GO:0006955 immune response	GO:0005615 extracellular space	--	--	K06553	--	IPR036179: Immunoglobulin-like domain superfamily;IPR007110: Immunoglobulin-like domain;IPR013106: Immunoglobulin V-set domain;IPR003599: Immunoglobulin subtype;IPR013783: Immunoglobulin-like fold	Extracell	CS pos: 22-23. TRC-DI. Pr: 0.9754
A0A0G2JS06	Immunoglobulin lambda variable 5-39 OS=Homo sapiens OX=9606 GN=IGLV5-39 PE=1 SV=1	IGLV5-39	0	1.09495	0.940291	1.33412	0.904727	1.19174	0.941935	0.644213	1.14138	GO:0002250 adaptive immune response;GO:0006955 immune response	GO:0005615 extracellular space;GO:0005886 plasma membrane;GO:0019814 immunoglobulin complex	--	--	K06553	--	IPR036179: Immunoglobulin-like domain superfamily;IPR013106: Immunoglobulin V-set domain;IPR003599: Immunoglobulin subtype;IPR013783: Immunoglobulin-like fold;IPR007110: Immunoglobulin-like domain	Extracell	CS pos: 19-20. SLS-QP. Pr: 0.7339
A0A0G2JSC0	Immunoglobulin lambda variable 5-45 (Fragment) OS=Homo sapiens OX=9606 GN=IGLV5-45 PE=1 SV=1	IGLV5-45	0.924163	0.838098	1.13507	0.894341	0	0.37244	0.528226	0.595882	0.335119	--	--	--	--	K06553	--	IPR013783: Immunoglobulin-like fold;IPR007110: Immunoglobulin-like domain;IPR013106: Immunoglobulin V-set domain;IPR003599: Immunoglobulin subtype;IPR036179: Immunoglobulin-like domain superfamily	Extracell	CS pos: 19-20. SLS-QA. Pr: 0.4349
A0A0J9YW64	Dedicator of cytokinesis 11 (Fragment) OS=Homo sapiens OX=9606 GN=DOCK11 PE=1 SV=1	DOCK11	0.648974	0.489086	0.471743	0.672974	0.447644	0.531445	0.671382	0.385671	0.367127	GO:0007264 small GTPase mediated signal transduction	--	GO:0005085 guanyl-nucleotide exchange factor activity	T: Signal transduction mechanisms	K21853	--	IPR001849: Pleckstrin homology domain;IPR011993: PH-like domain superfamily;IPR046769: DOCKER, Lobe A;IPR027007: C2 DOCK-type domain;IPR046770: DOCKER, Lobe B;IPR035892: C2 domain superfamily;IPR046773: DOCKER, Lobe C;IPR043161: Dedicator of cytokinesis, C-terminal, lobe A;IPR043162: Dedicator of cytokinesis, C-terminal, lobe C;IPR037809: Dedicator of cytokinesis D, C2 domain;IPR016024: Armadillo…	Plasma membrane	--
A0A0J9YWM6	Aldehyde dehydrogenase 7 family member A1 (Fragment) OS=Homo sapiens OX=9606 GN=ALDH7A1 PE=1 SV=1	ALDH7A1	1.29884	1.63841	1.48366	1.86703	0.446402	1.38857	1.93143	0.876956	1.36022	--	--	GO:0004029 aldehyde dehydrogenase (NAD+) activity	C: Energy production and conversion	K14085	ko00010: Glycolysis / Gluconeogenesis;ko00053: Ascorbate and aldarate metabolism;ko00071: Fatty acid degradation;ko00260: Glycine, serine and threonine metabolism;ko00280: Valine, leucine and isoleucine degradation;ko00310: Lysine degradation;ko00330: Arginine and proline metabolism;ko00340: Histidine metabolism;ko00380: Tryptophan metabolism;ko00410: beta-Alanine metabolism;ko00561: Glycerolipid…	--	Extracell	--
A0A0J9YWS4	Erythrocyte membrane protein band 4.1 like 3 (Fragment) OS=Homo sapiens OX=9606 GN=EPB41L3 PE=1 SV=1	EPB41L3	0	0	0.280919	0	0	0	0	0	0	GO:0001558 regulation of cell growth;GO:0030866 cortical actin cytoskeleton organization	GO:0005856 cytoskeleton;GO:0005886 plasma membrane;GO:0005911 cell-cell junction	GO:0008092 cytoskeletal protein binding	R: General function prediction only	K23961	--	IPR007477: SAB domain	Nucleus	--
A0A0J9YX62	DnaJ heat shock protein family (Hsp40) member B6 OS=Homo sapiens OX=9606 GN=DNAJB6 PE=1 SV=1	DNAJB6	0	0.184551	0	0.471426	0.707895	0	0.528883	0.352339	0.319483	--	GO:0005654 nucleoplasm;GO:0005829 cytosol	--	O: Posttranslational modification, protein turnover, chaperones	K09512	--	IPR001623: DnaJ domain;IPR018253: DnaJ domain, conserved site;IPR036869: Chaperone J-domain superfamily	Cytoplasm	--
A0A0J9YX94	Paraneoplastic antigen Ma6F OS=Homo sapiens OX=9606 GN=PNMA6F PE=1 SV=1	PNMA6F	0.845312	0	0	0.659768	0.351369	0.626868	0	1.79245	1.21654	--	--	--	--	--	--	IPR026523: Paraneoplastic antigen Ma	Nucleus	--
A0A0J9YXB8	Prosaposin (Fragment) OS=Homo sapiens OX=9606 GN=PSAP PE=1 SV=1	PSAP	0	0	0	0	0.697329	0.510749	0.513578	0.414501	1.01424	GO:0006665 sphingolipid metabolic process	GO:0005764 lysosome;GO:0043231 intracellular membrane-bounded organelle	--	I: Lipid transport and metabolism;G: Carbohydrate transport and metabolism	K12382	ko00600: Sphingolipid metabolism;ko04142: Lysosome	IPR011001: Saposin-like;IPR008139: Saposin B type domain;IPR008138: Saposin B type, region 2;IPR007856: Saposin-like type B, region 1;IPR008373: Saposin	Cytoplasm	--
A0A0J9YXC7	LIM and senescent cell antigen-like-containing domain protein OS=Homo sapiens OX=9606 GN=LIMS3 PE=1 SV=1	LIMS3	1.00687	0.811018	0.931032	0.620474	0.325025	0.708429	1.0184	0	0	--	GO:0005886 plasma membrane;GO:0005925 focal adhesion	GO:0046872 metal ion binding	T: Signal transduction mechanisms;Z: Cytoskeleton	K23354	--	IPR001781: Zinc finger, LIM-type;IPR017351: LIM and senescent cell antigen-like-containing domain protein 1-like	Nucleus	--
A0A0J9YXF2	Paraoxonase OS=Homo sapiens OX=9606 GN=PON2 PE=1 SV=1	PON2	1.60449	2.10499	1.7614	1.76074	1.73834	2.96158	3.66564	2.06363	1.90445	--	GO:0005576 extracellular region;GO:0016021 integral component of membrane	GO:0004064 arylesterase activity;GO:0046872 metal ion binding;GO:0102007 acyl-L-homoserine-lactone lactonohydrolase activity	--	K01045	--	IPR002640: Arylesterase;IPR008364: Paraoxonase2;IPR011042: Six-bladed beta-propeller, TolB-like	Cytoplasm	--
A0A0J9YXJ0	CUGBP Elav-like family member 2 OS=Homo sapiens OX=9606 GN=CELF2 PE=1 SV=1	CELF2	1.00233	0.973121	0.865654	0.917575	0	1.02712	1.15327	0.505562	0.350465	GO:0006397 mRNA processing	GO:0005654 nucleoplasm;GO:0005737 cytoplasm;GO:0043231 intracellular membrane-bounded organelle;GO:0090543 Flemming body	GO:0003723 RNA binding	A: RNA processing and modification	K13207	--	IPR000504: RNA recognition motif domain;IPR012677: Nucleotide-binding alpha-beta plait domain superfamily;IPR034198: CELF1/2, RNA recognition motif 2;IPR035979: RNA-binding domain superfamily;IPR034199: CELF1/2, RNA recognition motif 3;IPR034196: CELF1/2, RNA recognition motif 1	Nucleus	--
A0A0J9YXP0	Cytoplasmic polyadenylation element binding protein 1 (Fragment) OS=Homo sapiens OX=9606 GN=CPEB1 PE=1 SV=1	CPEB1	0.529796	0.722422	0.426974	0	0.0995745	0.482137	0	0	0	GO:0006397 mRNA processing	GO:0005654 nucleoplasm;GO:0005829 cytosol	GO:0003730 mRNA 3'-UTR binding;GO:0045182 translation regulator activity;GO:0046872 metal ion binding	J: Translation, ribosomal structure and biogenesis	K02602	ko04114: Oocyte meiosis;ko04914: Progesterone-mediated oocyte maturation	IPR035979: RNA-binding domain superfamily;IPR032296: Cytoplasmic polyadenylation element-binding protein, ZZ domain;IPR032292: Cytoplasmic polyadenylation element-binding protein 1, N-terminal;IPR012677: Nucleotide-binding alpha-beta plait domain superfamily;IPR034977: CPEB-1, RNA recognition motif 1;IPR000504: RNA recognition motif domain;IPR038446: CEBP, ZZ domain superfamily	Nucleus	--
A0A0J9YXX1	Immunoglobulin heavy variable 5-10-1 OS=Homo sapiens OX=9606 GN=IGHV5-10-1 PE=1 SV=1	IGHV5-10-1	1.77266	1.38682	1.89586	2.18574	0.754055	0.730705	1.12695	1.23189	0.653918	GO:0006910 phagocytosis, recognition;GO:0006911 phagocytosis, engulfment;GO:0006958 complement activation, classical pathway;GO:0042742 defense response to bacterium;GO:0045087 innate immune response;GO:0050853 B cell receptor signaling pathway;GO:0050871 positive regulation of B cell activation	GO:0009897 external side of plasma membrane;GO:0042571 immunoglobulin complex, circulating	GO:0003823 antigen binding;GO:0034987 immunoglobulin receptor binding	--	K06856	ko04020: Calcium signaling pathway;ko04064: NF-kappa B signaling pathway;ko04072: Phospholipase D signaling pathway;ko04145: Phagosome;ko04151: PI3K-Akt signaling pathway;ko04613: Neutrophil extracellular trap formation;ko04640: Hematopoietic cell lineage;ko04650: Natural killer cell mediated cytotoxicity;ko04662: B cell receptor signaling pathway;ko04664: Fc epsilon RI signaling pathway;ko04666:…	IPR013106: Immunoglobulin V-set domain;IPR007110: Immunoglobulin-like domain;IPR013783: Immunoglobulin-like fold;IPR036179: Immunoglobulin-like domain superfamily	Extracell	CS pos: 19-20. VCA-EV. Pr: 0.8000
A0A0J9YY99	Ig-like domain-containing protein (Fragment) OS=Homo sapiens OX=9606 PE=1 SV=1	--	5.21956	1.76115	1.2097	2.90496	1.45476	0.850507	0.998972	2.57585	0.649333	GO:0006910 phagocytosis, recognition;GO:0006911 phagocytosis, engulfment;GO:0006958 complement activation, classical pathway;GO:0042742 defense response to bacterium;GO:0045087 innate immune response;GO:0050853 B cell receptor signaling pathway;GO:0050871 positive regulation of B cell activation	GO:0009897 external side of plasma membrane;GO:0042571 immunoglobulin complex, circulating	GO:0003823 antigen binding;GO:0034987 immunoglobulin receptor binding	--	K06856	ko04020: Calcium signaling pathway;ko04064: NF-kappa B signaling pathway;ko04072: Phospholipase D signaling pathway;ko04145: Phagosome;ko04151: PI3K-Akt signaling pathway;ko04613: Neutrophil extracellular trap formation;ko04640: Hematopoietic cell lineage;ko04650: Natural killer cell mediated cytotoxicity;ko04662: B cell receptor signaling pathway;ko04664: Fc epsilon RI signaling pathway;ko04666:…	IPR013783: Immunoglobulin-like fold;IPR007110: Immunoglobulin-like domain;IPR013106: Immunoglobulin V-set domain;IPR036179: Immunoglobulin-like domain superfamily	Extracell	CS pos: 19-20. VQC-QV. Pr: 0.9756
A0A0M3HER2	Centromere protein V OS=Homo sapiens OX=9606 GN=CENPV PE=1 SV=1	CENPV	0	0	0.451667	0	1.78662	0	0	0	0	--	--	--	S: Function unknown	K27583	--	IPR011057: Mss4-like superfamily	Mitochondrion	--
A0A0S2Z377	Annexin (Fragment) OS=Homo sapiens OX=9606 GN=ANXA6 PE=1 SV=1	ANXA6	24.3548	26.0429	26.2376	27.4169	10.2385	25.9047	28.5287	7.17694	21.4629	GO:0051179 localization	GO:0042470 melanosome	GO:0005509 calcium ion binding;GO:0005544 calcium-dependent phospholipid binding	U: Intracellular trafficking, secretion, and vesicular transport	K17094	--	IPR037104: Annexin superfamily;IPR018502: Annexin repeat;IPR018252: Annexin repeat, conserved site;IPR002393: Annexin A6;IPR001464: Annexin	Cytoplasm	--
A0A0S2Z471	Creatine kinase B-type (Fragment) OS=Homo sapiens OX=9606 GN=CKB PE=1 SV=1	CKB	2.29256	3.77363	3.08567	2.19816	2.65144	2.80552	4.45578	1.03182	3.09688	GO:0016310 phosphorylation;GO:0046314 phosphocreatine biosynthetic process	--	GO:0004111 creatine kinase activity;GO:0005524 ATP binding	C: Energy production and conversion	K00933	ko00330: Arginine and proline metabolism;ko01100: Metabolic pathways	IPR036802: ATP:guanido phosphotransferase, N-terminal domain superfamily;IPR022413: ATP:guanido phosphotransferase, N-terminal;IPR022414: ATP:guanido phosphotransferase, catalytic domain;IPR014746: Glutamine synthetase/guanido kinase, catalytic domain;IPR022415: ATP:guanido phosphotransferase active site	Cytoplasm	--
A0A0S2Z4L3	Vitamin K-dependent protein S (Fragment) OS=Homo sapiens OX=9606 GN=PROS1 PE=1 SV=1	PROS1	5.39814	2.67201	1.8	3.6079	0.697834	1.53188	1.21595	1.35394	2.97057	GO:0042730 fibrinolysis;GO:0050896 response to stimulus	GO:0005615 extracellular space;GO:0005783 endoplasmic reticulum;GO:0005796 Golgi lumen	GO:0005509 calcium ion binding	--	K03908	ko04148: Efferocytosis;ko04610: Complement and coagulation cascades	IPR000294: Gamma-carboxyglutamic acid-rich (GLA) domain;IPR000742: EGF-like domain;IPR017857: Coagulation factor-like, Gla domain superfamily;IPR000152: EGF-type aspartate/asparagine hydroxylation site;IPR018097: EGF-like calcium-binding, conserved site;IPR001881: EGF-like calcium-binding domain;IPR001791: Laminin G domain;IPR035972: Gamma-carboxyglutamic acid-rich (GLA) domain superfamily;IPR013…	Extracell	CS pos: 24-25. SEA-NF. Pr: 0.9608
A0A0S2Z5C6	Fucose-1-phosphate guanylyltransferase (Fragment) OS=Homo sapiens OX=9606 GN=FPGT PE=1 SV=1	FPGT	0	0	0	0	0.152509	0	0.174368	0.489051	0.237767	GO:0042354 L-fucose metabolic process	--	GO:0000166 nucleotide binding;GO:0047341 fucose-1-phosphate guanylyltransferase activity	--	K00976	ko00051: Fructose and mannose metabolism;ko00520: Amino sugar and nucleotide sugar metabolism;ko01100: Metabolic pathways;ko01250: Biosynthesis of nucleotide sugars	IPR012887: L-fucokinase;IPR011004: Trimeric LpxA-like superfamily;IPR012120: Fucose-1-phosphate guanylyltransferase	Cytoplasm	--
A0A0S2Z6F0	Histocompatibility 13 isoform 2 OS=Homo sapiens OX=9606 GN=HM13 PE=1 SV=1	HM13	1.12158	0	0	2.47262	3.06985	1.49382	0.831716	3.90812	4.16491	--	GO:0071458 integral component of cytoplasmic side of endoplasmic reticulum membrane;GO:0071556 integral component of lumenal side of endoplasmic reticulum membrane	GO:0004190 aspartic-type endopeptidase activity;GO:0042803 protein homodimerization activity	S: Function unknown	K09595	--	IPR006639: Presenilin/signal peptide peptidase;IPR007369: Peptidase A22B, signal peptide peptidase	Plasma membrane	--
A0A0U1RQE4	SH3 domain containing 19 OS=Homo sapiens OX=9606 GN=SH3D19 PE=1 SV=1	SH3D19	0.547825	0.474435	0.497168	0.576063	0	0.733386	0.831341	0.769099	0.42751	--	GO:0005654 nucleoplasm;GO:0005829 cytosol	--	T: Signal transduction mechanisms	K23714	--	IPR001452: SH3 domain;IPR036028: SH3-like domain superfamily;IPR035835: SH3 domain-containing protein 19, SH3 domain 3	Nucleus	--
A0A0U1RQI5	Sorbin and SH3 domain containing 1 (Fragment) OS=Homo sapiens OX=9606 GN=SORBS1 PE=1 SV=1	SORBS1	3.72751	3.59546	2.63147	3.26582	1.28405	4.36339	4.71201	8.75009	3.27995	--	--	--	T: Signal transduction mechanisms	K06086	ko03320: PPAR signaling pathway;ko04520: Adherens junction;ko04910: Insulin signaling pathway	IPR001452: SH3 domain;IPR035611: c-Cbl associated protein, SH3 domain 2;IPR036028: SH3-like domain superfamily;IPR035610: c-Cbl associated protein, SH3 domain 1;IPR035606: c-Cbl associated protein, SH3 domain	Nucleus	--
A0A0U1RQJ2	Dystonin OS=Homo sapiens OX=9606 GN=DST PE=1 SV=2	DST	0.879538	1.01545	0.604975	0.783458	0.654171	0.96669	1.07139	0.464707	1.0322	GO:0045104 intermediate filament cytoskeleton organization	GO:0005856 cytoskeleton	GO:0003779 actin binding;GO:0005509 calcium ion binding;GO:0008017 microtubule binding	Z: Cytoskeleton	K10382	--	IPR002048: EF-hand domain;IPR018159: Spectrin/alpha-actinin;IPR018247: EF-Hand 1, calcium-binding site;IPR036534: GAR domain superfamily;IPR003108: GAR domain;IPR011992: EF-hand domain pair;IPR002017: Spectrin repeat	Nucleus	--
A0A0U1RQL8	Gelsolin (Fragment) OS=Homo sapiens OX=9606 GN=GSN PE=1 SV=1	GSN	0	0	0.421202	0.684565	0.850048	0.329919	0	0.379293	1.25703	GO:0008154 actin polymerization or depolymerization;GO:0051014 actin filament severing;GO:0051016 barbed-end actin filament capping	GO:0001726 ruffle;GO:0005634 nucleus;GO:0030027 lamellipodium;GO:0042470 melanosome	GO:0051015 actin filament binding	Z: Cytoskeleton	K05768	ko04666: Fc gamma R-mediated phagocytosis;ko04810: Regulation of actin cytoskeleton;ko05203: Viral carcinogenesis	IPR007122: Villin/Gelsolin;IPR007123: Gelsolin-like domain;IPR029006: ADF-H/Gelsolin-like domain superfamily	Cytoplasm	--
A0A0U1RQP1	dynamin GTPase OS=Homo sapiens OX=9606 GN=DNM1 PE=1 SV=1	DNM1	0	0	0	0	0	0	0	0	1.01717	GO:0006897 endocytosis	GO:0005874 microtubule	GO:0003924 GTPase activity;GO:0005525 GTP binding	U: Intracellular trafficking, secretion, and vesicular transport;R: General function prediction only	K01528	ko04072: Phospholipase D signaling pathway;ko04144: Endocytosis;ko04721: Synaptic vesicle cycle;ko04961: Endocrine and other factor-regulated calcium reabsorption;ko05100: Bacterial invasion of epithelial cells	IPR003130: Dynamin GTPase effector;IPR030381: Dynamin-type guanine nucleotide-binding (G) domain;IPR001849: Pleckstrin homology domain;IPR022812: Dynamin;IPR045063: Dynamin, N-terminal;IPR020850: GTPase effector domain;IPR027417: P-loop containing nucleoside triphosphate hydrolase;IPR000375: Dynamin stalk domain;IPR011993: PH-like domain superfamily;IPR019762: Dynamin, GTPase region, conserved si…	Cytoplasm	--
A0A0U1RQQ5	Glutaminyl-tRNA synthetase 1 (Fragment) OS=Homo sapiens OX=9606 GN=QARS1 PE=1 SV=2	QARS1	0.295965	0	0	0.298059	0.416934	0.26522	0	0.608981	0.774799	GO:0006412 translation;GO:0043039 tRNA aminoacylation	--	GO:0004812 aminoacyl-tRNA ligase activity;GO:0005524 ATP binding	J: Translation, ribosomal structure and biogenesis	K01886	ko00970: Aminoacyl-tRNA biosynthesis;ko01100: Metabolic pathways	IPR020058: Glutamyl/glutaminyl-tRNA synthetase, class Ib, catalytic domain;IPR014729: Rossmann-like alpha/beta/alpha sandwich fold	Extracell	--
A0A0U1RR11	Centromere protein V-like protein 1 OS=Homo sapiens OX=9606 GN=CENPVL1 PE=2 SV=1	CENPVL1	0.177171	0	0	0	1.00694	0	0.181489	0.478815	0.172661	--	--	GO:0016846 carbon-sulfur lyase activity;GO:0046872 metal ion binding	S: Function unknown	K27583	--	IPR011057: Mss4-like superfamily;IPR006913: CENP-V/GFA domain	Mitochondrion	--
A0A0U1RR71	Pleckstrin homology and RhoGEF domain containing G3 OS=Homo sapiens OX=9606 GN=PLEKHG3 PE=1 SV=2	PLEKHG3	0	0	0	0	0	0	0	0.0463749	0.235692	--	GO:0110165 cellular anatomical entity	GO:0005085 guanyl-nucleotide exchange factor activity	--	K23859	--	IPR000219: Dbl homology (DH) domain;IPR035899: Dbl homology (DH) domain superfamily;IPR001849: Pleckstrin homology domain;IPR043324: PKHG1/2/3, pleckstrin homology (PH) domain;IPR011993: PH-like domain superfamily	Nucleus	--
A0A0U1RRI0	Protein tyrosine phosphatase non-receptor type 11 (Fragment) OS=Homo sapiens OX=9606 GN=PTPN11 PE=1 SV=1	PTPN11	0.494182	0.532603	0.577109	0	0.72297	0.434289	0.67358	0.432565	0	GO:0006470 protein dephosphorylation	--	GO:0004725 protein tyrosine phosphatase activity	T: Signal transduction mechanisms	K07293	ko04014: Ras signaling pathway;ko04072: Phospholipase D signaling pathway;ko04148: Efferocytosis;ko04360: Axon guidance;ko04625: C-type lectin receptor signaling pathway;ko04630: JAK-STAT signaling pathway;ko04650: Natural killer cell mediated cytotoxicity;ko04660: T cell receptor signaling pathway;ko04670: Leukocyte transendothelial migration;ko04722: Neurotrophin signaling pathway;ko04920: Adip…	IPR000242: Tyrosine-specific protein phosphatase, PTPase domain;IPR016130: Protein-tyrosine phosphatase, active site;IPR029021: Protein-tyrosine phosphatase-like;IPR000387: Tyrosine-specific protein phosphatases domain;IPR003595: Protein-tyrosine phosphatase, catalytic	Cytoplasm	--
A0A0U1RRK4	LBH domain-containing protein 2 OS=Homo sapiens OX=9606 GN=LBHD2 PE=1 SV=1	LBHD2	0	0	0	0.672307	0	0.432278	0	0	0.387304	--	--	--	--	--	--	IPR038990: LBH domain	Nucleus	--
A0A0U1RRM2	Septin 7 (Fragment) OS=Homo sapiens OX=9606 GN=SEPTIN7 PE=1 SV=1	SEPTIN7	0.812495	0.642755	0.806729	0.408545	0.53702	0.577209	0.390302	0.240379	0.454289	--	--	--	D: Cell cycle control, cell division, chromosome partitioning;Z: Cytoskeleton;U: Intracellular trafficking, secretion, and vesicular transport	K16944	ko05131: Shigellosis	--	Nucleus	--
A0A0U1RRM4	Polypyrimidine tract-binding protein 1 OS=Homo sapiens OX=9606 GN=PTBP1 PE=1 SV=1	PTBP1	2.12748	2.93789	2.74103	2.42528	8.8589	3.0103	3.12598	8.79175	4.99144	GO:0006397 mRNA processing;GO:0008380 RNA splicing;GO:0043484 regulation of RNA splicing	GO:0005634 nucleus	GO:0003723 RNA binding	A: RNA processing and modification	K13218	--	IPR000504: RNA recognition motif domain;IPR021790: PTBP1-like, RNA recognition motif 2;IPR035000: PTBP1, RNA recognition motif 1;IPR035979: RNA-binding domain superfamily;IPR012677: Nucleotide-binding alpha-beta plait domain superfamily;IPR006536: HnRNP-L/PTB;IPR034798: Polypyrimidine tract-binding protein1/2/3, RNA recognition motif 2;IPR035001: PTBP1, RNA recognition motif 3	Cytoplasm_Nucleus	--
A0A0U1RRM6	ENAH actin regulator OS=Homo sapiens OX=9606 GN=ENAH PE=1 SV=1	ENAH	1.20168	1.15063	1.4475	0.844784	1.97943	0.901849	1.6385	0.89653	1.35079	--	GO:0005829 cytosol;GO:0005856 cytoskeleton;GO:0005886 plasma membrane;GO:0005925 focal adhesion;GO:0030054 cell junction;GO:0042995 cell projection	GO:0003779 actin binding;GO:0017124 SH3 domain binding	T: Signal transduction mechanisms	K05746	ko04015: Rap1 signaling pathway;ko04360: Axon guidance;ko04810: Regulation of actin cytoskeleton	IPR000697: WH1/EVH1 domain;IPR038023: VASP tetramerisation domain superfamily;IPR011993: PH-like domain superfamily;IPR014885: VASP tetramerisation	Nucleus	--
A0A0U1RRN2	SWI/SNF related, matrix associated, actin dependent regulator of chromatin, subfamily a, member 2 (Fragment) OS=Homo sapiens OX=9606 GN=SMARCA2 PE=1 SV=2	SMARCA2	0	0	0	0	0.394433	0	0	0	0	GO:0006338 chromatin remodeling	GO:0016514 SWI/SNF complex	GO:0016887 ATP hydrolysis activity	B: Chromatin structure and dynamics;K: Transcription	K11647	ko03082: ATP-dependent chromatin remodeling;ko04714: Thermogenesis;ko05225: Hepatocellular carcinoma	IPR018359: Bromodomain, conserved site;IPR036427: Bromodomain-like superfamily;IPR001487: Bromodomain	Nucleus	--
A0A0U5Q247	MHC class II antigen OS=Homo sapiens OX=9606 GN=HLA-DQB1 PE=1 SV=1	HLA-DQB1	0	0	0	0	0	1.24025	0.688593	0.1984	0.235143	GO:0002250 adaptive immune response;GO:0002504 antigen processing and presentation of peptide or polysaccharide antigen via MHC class II	GO:0005765 lysosomal membrane;GO:0010008 endosome membrane;GO:0016021 integral component of membrane;GO:0042613 MHC class II protein complex	--	--	K06752	ko04145: Phagosome;ko04514: Cell adhesion molecules;ko04612: Antigen processing and presentation;ko04640: Hematopoietic cell lineage;ko04658: Th1 and Th2 cell differentiation;ko04659: Th17 cell differentiation;ko04672: Intestinal immune network for IgA production;ko04940: Type I diabetes mellitus;ko05140: Leishmaniasis;ko05145: Toxoplasmosis;ko05150: Staphylococcus aureus infection;ko05152: Tuber…	IPR000353: MHC class II, beta chain, N-terminal;IPR007110: Immunoglobulin-like domain;IPR003006: Immunoglobulin/major histocompatibility complex, conserved site;IPR011162: MHC classes I/II-like antigen recognition protein;IPR003597: Immunoglobulin C1-set;IPR013783: Immunoglobulin-like fold;IPR036179: Immunoglobulin-like domain superfamily;IPR014745: MHC class II, alpha/beta chain, N-terminal	Mitochondrion	CS pos: 32-33. AEG-RD. Pr: 0.9359
A0A140T8Y0	Valine--tRNA ligase, mitochondrial OS=Homo sapiens OX=9606 GN=VARS2 PE=1 SV=1	VARS2	0	0	0	0.221435	0.137509	0	0	0.318079	0.231758	GO:0006438 valyl-tRNA aminoacylation	GO:0005829 cytosol	GO:0002161 aminoacyl-tRNA editing activity;GO:0004832 valine-tRNA ligase activity;GO:0005524 ATP binding	J: Translation, ribosomal structure and biogenesis	K01873	ko00970: Aminoacyl-tRNA biosynthesis	IPR001412: Aminoacyl-tRNA synthetase, class I, conserved site;IPR002303: Valine-tRNA ligase;IPR009008: Valyl/Leucyl/Isoleucyl-tRNA synthetase, editing domain;IPR009080: Aminoacyl-tRNA synthetase, class Ia, anticodon-binding;IPR014729: Rossmann-like alpha/beta/alpha sandwich fold;IPR002300: Aminoacyl-tRNA synthetase, class Ia;IPR013155: Methionyl/Valyl/Leucyl/Isoleucyl-tRNA synthetase, anticodon-b…	Mitochondrion	--
A0A140T8Y4	Major histocompatibility complex, class I, A OS=Homo sapiens OX=9606 GN=HLA-A PE=1 SV=1	HLA-A	2.20033	2.82236	0	2.16146	0.994432	2.59212	4.64077	0.701814	0	GO:0006955 immune response;GO:0019882 antigen processing and presentation	GO:0005886 plasma membrane;GO:0009986 cell surface;GO:0012507 ER to Golgi transport vesicle membrane;GO:0030670 phagocytic vesicle membrane;GO:0031901 early endosome membrane;GO:0055038 recycling endosome membrane;GO:0071556 integral component of lumenal side of endoplasmic reticulum membrane	--	--	K06751	ko04144: Endocytosis;ko04145: Phagosome;ko04218: Cellular senescence;ko04514: Cell adhesion molecules;ko04612: Antigen processing and presentation;ko04940: Type I diabetes mellitus;ko05163: Human cytomegalovirus infection;ko05165: Human papillomavirus infection;ko05166: Human T-cell leukemia virus 1 infection;ko05167: Kaposi sarcoma-associated herpesvirus infection;ko05168: Herpes simplex virus 1…	IPR003597: Immunoglobulin C1-set;IPR003006: Immunoglobulin/major histocompatibility complex, conserved site;IPR011162: MHC classes I/II-like antigen recognition protein;IPR013783: Immunoglobulin-like fold;IPR007110: Immunoglobulin-like domain;IPR010579: MHC class I, alpha chain, C-terminal;IPR001039: MHC class I alpha chain, alpha1 alpha2 domains;IPR011161: MHC class I-like antigen recognition-li…	Extracell	CS pos: 24-25. TWA-GS. Pr: 0.8612
A0A140T8Y5	RNA helicase OS=Homo sapiens OX=9606 GN=DHX16 PE=1 SV=1	DHX16	0	0	0	0	1.35226	1.4122	0	1.00123	0	--	--	GO:0003724 RNA helicase activity;GO:0005524 ATP binding;GO:0016787 hydrolase activity	A: RNA processing and modification	K12813	ko03040: Spliceosome	IPR027417: P-loop containing nucleoside triphosphate hydrolase;IPR007502: Helicase-associated domain;IPR001650: Helicase, C-terminal;IPR002464: DNA/RNA helicase, ATP-dependent, DEAH-box type, conserved site;IPR011709: DEAD-box helicase, OB fold	Nucleus	--
A0A140T8Z3	Major histocompatibility complex, class II, DP beta 1 OS=Homo sapiens OX=9606 GN=HLA-DPB1 PE=1 SV=1	HLA-DPB1	0	0.42103	0.134327	0	0.0509454	0.602853	0.48666	0	0	GO:0002250 adaptive immune response;GO:0002504 antigen processing and presentation of peptide or polysaccharide antigen via MHC class II	GO:0005765 lysosomal membrane;GO:0010008 endosome membrane;GO:0016021 integral component of membrane;GO:0042613 MHC class II protein complex	--	--	K06752	ko04145: Phagosome;ko04514: Cell adhesion molecules;ko04612: Antigen processing and presentation;ko04640: Hematopoietic cell lineage;ko04658: Th1 and Th2 cell differentiation;ko04659: Th17 cell differentiation;ko04672: Intestinal immune network for IgA production;ko04940: Type I diabetes mellitus;ko05140: Leishmaniasis;ko05145: Toxoplasmosis;ko05150: Staphylococcus aureus infection;ko05152: Tuber…	IPR003006: Immunoglobulin/major histocompatibility complex, conserved site;IPR013783: Immunoglobulin-like fold;IPR003597: Immunoglobulin C1-set;IPR011162: MHC classes I/II-like antigen recognition protein;IPR007110: Immunoglobulin-like domain;IPR000353: MHC class II, beta chain, N-terminal;IPR036179: Immunoglobulin-like domain superfamily;IPR014745: MHC class II, alpha/beta chain, N-terminal	Extracell	CS pos: 29-30. VQG-RA. Pr: 0.7673
A0A140T8Z7	Major histocompatibility complex, class II, DP beta 1 (Fragment) OS=Homo sapiens OX=9606 GN=HLA-DPB1 PE=1 SV=1	HLA-DPB1	0	1.36909	1.17796	0	0.668795	9.01514	3.94119	0	1.5968	GO:0002250 adaptive immune response;GO:0002504 antigen processing and presentation of peptide or polysaccharide antigen via MHC class II	GO:0005765 lysosomal membrane;GO:0010008 endosome membrane;GO:0016021 integral component of membrane;GO:0042613 MHC class II protein complex	--	--	K06752	ko04145: Phagosome;ko04514: Cell adhesion molecules;ko04612: Antigen processing and presentation;ko04640: Hematopoietic cell lineage;ko04658: Th1 and Th2 cell differentiation;ko04659: Th17 cell differentiation;ko04672: Intestinal immune network for IgA production;ko04940: Type I diabetes mellitus;ko05140: Leishmaniasis;ko05145: Toxoplasmosis;ko05150: Staphylococcus aureus infection;ko05152: Tuber…	IPR003597: Immunoglobulin C1-set;IPR014745: MHC class II, alpha/beta chain, N-terminal;IPR003006: Immunoglobulin/major histocompatibility complex, conserved site;IPR007110: Immunoglobulin-like domain;IPR013783: Immunoglobulin-like fold;IPR036179: Immunoglobulin-like domain superfamily;IPR011162: MHC classes I/II-like antigen recognition protein;IPR000353: MHC class II, beta chain, N-terminal	Cytoplasm_Nucleus	--
A0A140T912	Major histocompatibility complex, class I, C OS=Homo sapiens OX=9606 GN=HLA-C PE=1 SV=1	HLA-C	2.28227	3.05591	2.58697	3.75835	1.79387	3.7329	3.84078	1.84977	2.13103	GO:0006955 immune response;GO:0019882 antigen processing and presentation	GO:0005886 plasma membrane;GO:0009986 cell surface;GO:0012507 ER to Golgi transport vesicle membrane;GO:0030670 phagocytic vesicle membrane;GO:0031901 early endosome membrane;GO:0055038 recycling endosome membrane;GO:0071556 integral component of lumenal side of endoplasmic reticulum membrane	--	--	K06751	ko04144: Endocytosis;ko04145: Phagosome;ko04218: Cellular senescence;ko04514: Cell adhesion molecules;ko04612: Antigen processing and presentation;ko04940: Type I diabetes mellitus;ko05163: Human cytomegalovirus infection;ko05165: Human papillomavirus infection;ko05166: Human T-cell leukemia virus 1 infection;ko05167: Kaposi sarcoma-associated herpesvirus infection;ko05168: Herpes simplex virus 1…	IPR011161: MHC class I-like antigen recognition-like;IPR013783: Immunoglobulin-like fold;IPR003597: Immunoglobulin C1-set;IPR003006: Immunoglobulin/major histocompatibility complex, conserved site;IPR010579: MHC class I, alpha chain, C-terminal;IPR036179: Immunoglobulin-like domain superfamily;IPR011162: MHC classes I/II-like antigen recognition protein;IPR037055: MHC class I-like antigen recogni…	Plasma membrane	CS pos: 24-25. TWA-CS. Pr: 0.7096
A0A140T913	Major histocompatibility complex, class I, A OS=Homo sapiens OX=9606 GN=HLA-A PE=1 SV=1	HLA-A	8.18026	9.9051	10.0972	8.11425	6.89042	6.20244	8.27503	2.94962	5.73258	GO:0006955 immune response;GO:0019882 antigen processing and presentation	GO:0005886 plasma membrane;GO:0009986 cell surface;GO:0012507 ER to Golgi transport vesicle membrane;GO:0030670 phagocytic vesicle membrane;GO:0031901 early endosome membrane;GO:0055038 recycling endosome membrane;GO:0071556 integral component of lumenal side of endoplasmic reticulum membrane	--	--	K06751	ko04144: Endocytosis;ko04145: Phagosome;ko04218: Cellular senescence;ko04514: Cell adhesion molecules;ko04612: Antigen processing and presentation;ko04940: Type I diabetes mellitus;ko05163: Human cytomegalovirus infection;ko05165: Human papillomavirus infection;ko05166: Human T-cell leukemia virus 1 infection;ko05167: Kaposi sarcoma-associated herpesvirus infection;ko05168: Herpes simplex virus 1…	IPR010579: MHC class I, alpha chain, C-terminal;IPR003006: Immunoglobulin/major histocompatibility complex, conserved site;IPR011162: MHC classes I/II-like antigen recognition protein;IPR003597: Immunoglobulin C1-set;IPR013783: Immunoglobulin-like fold;IPR007110: Immunoglobulin-like domain;IPR011161: MHC class I-like antigen recognition-like;IPR037055: MHC class I-like antigen recognition-like su…	Extracell	CS pos: 24-25. TWA-GS. Pr: 0.8481
A0A140T936	Valine--tRNA ligase (Fragment) OS=Homo sapiens OX=9606 GN=VARS1 PE=1 SV=1	VARS1	0	0	0	0	0.160614	0	0	0	0	GO:0006438 valyl-tRNA aminoacylation	GO:0005829 cytosol	GO:0002161 aminoacyl-tRNA editing activity;GO:0004832 valine-tRNA ligase activity;GO:0005524 ATP binding	J: Translation, ribosomal structure and biogenesis	K01873	ko00970: Aminoacyl-tRNA biosynthesis	IPR009080: Aminoacyl-tRNA synthetase, class Ia, anticodon-binding;IPR009008: Valyl/Leucyl/Isoleucyl-tRNA synthetase, editing domain;IPR010987: Glutathione S-transferase, C-terminal-like;IPR037118: Valyl-tRNA synthetase, tRNA-binding arm superfamily;IPR014729: Rossmann-like alpha/beta/alpha sandwich fold;IPR002300: Aminoacyl-tRNA synthetase, class Ia;IPR036282: Glutathione S-transferase, C-termina…	Cytoplasm	--
A0A140T9D4	Major histocompatibility complex, class I, B (Fragment) OS=Homo sapiens OX=9606 GN=HLA-B PE=1 SV=1	HLA-B	0	0.606295	0.563169	0.676251	0.343773	0.610694	1.01762	0.517014	0.228172	--	--	--	--	K06751	ko04144: Endocytosis;ko04145: Phagosome;ko04218: Cellular senescence;ko04514: Cell adhesion molecules;ko04612: Antigen processing and presentation;ko04940: Type I diabetes mellitus;ko05163: Human cytomegalovirus infection;ko05165: Human papillomavirus infection;ko05166: Human T-cell leukemia virus 1 infection;ko05167: Kaposi sarcoma-associated herpesvirus infection;ko05168: Herpes simplex virus 1…	IPR011161: MHC class I-like antigen recognition-like;IPR037055: MHC class I-like antigen recognition-like superfamily;IPR001039: MHC class I alpha chain, alpha1 alpha2 domains;IPR013783: Immunoglobulin-like fold;IPR011162: MHC classes I/II-like antigen recognition protein	Extracell	--
A0A140T9H5	Major histocompatibility complex, class I, C OS=Homo sapiens OX=9606 GN=HLA-C PE=1 SV=1	HLA-C	0	0.660988	0.737488	0.433285	0.492962	4.45996	2.20735	0	2.21705	GO:0006955 immune response;GO:0019882 antigen processing and presentation	GO:0005886 plasma membrane;GO:0009986 cell surface;GO:0012507 ER to Golgi transport vesicle membrane;GO:0030670 phagocytic vesicle membrane;GO:0031901 early endosome membrane;GO:0055038 recycling endosome membrane;GO:0071556 integral component of lumenal side of endoplasmic reticulum membrane	--	--	K06751	ko04144: Endocytosis;ko04145: Phagosome;ko04218: Cellular senescence;ko04514: Cell adhesion molecules;ko04612: Antigen processing and presentation;ko04940: Type I diabetes mellitus;ko05163: Human cytomegalovirus infection;ko05165: Human papillomavirus infection;ko05166: Human T-cell leukemia virus 1 infection;ko05167: Kaposi sarcoma-associated herpesvirus infection;ko05168: Herpes simplex virus 1…	IPR007110: Immunoglobulin-like domain;IPR003597: Immunoglobulin C1-set;IPR011162: MHC classes I/II-like antigen recognition protein;IPR001039: MHC class I alpha chain, alpha1 alpha2 domains;IPR011161: MHC class I-like antigen recognition-like;IPR010579: MHC class I, alpha chain, C-terminal;IPR036179: Immunoglobulin-like domain superfamily;IPR013783: Immunoglobulin-like fold;IPR037055: MHC class I…	Extracell	CS pos: 24-25. TWA-CS. Pr: 0.5739
A0A140T9J9	Major histocompatibility complex, class I, C OS=Homo sapiens OX=9606 GN=HLA-C PE=1 SV=1	HLA-C	0.944509	0.334729	0.523282	0.987845	0.849001	1.08677	0.574048	0.473681	0.685791	GO:0006955 immune response;GO:0019882 antigen processing and presentation	GO:0005886 plasma membrane;GO:0009986 cell surface;GO:0012507 ER to Golgi transport vesicle membrane;GO:0030670 phagocytic vesicle membrane;GO:0031901 early endosome membrane;GO:0055038 recycling endosome membrane;GO:0071556 integral component of lumenal side of endoplasmic reticulum membrane	--	--	K06751	ko04144: Endocytosis;ko04145: Phagosome;ko04218: Cellular senescence;ko04514: Cell adhesion molecules;ko04612: Antigen processing and presentation;ko04940: Type I diabetes mellitus;ko05163: Human cytomegalovirus infection;ko05165: Human papillomavirus infection;ko05166: Human T-cell leukemia virus 1 infection;ko05167: Kaposi sarcoma-associated herpesvirus infection;ko05168: Herpes simplex virus 1…	IPR003006: Immunoglobulin/major histocompatibility complex, conserved site;IPR011162: MHC classes I/II-like antigen recognition protein;IPR036179: Immunoglobulin-like domain superfamily;IPR013783: Immunoglobulin-like fold;IPR011161: MHC class I-like antigen recognition-like;IPR010579: MHC class I, alpha chain, C-terminal;IPR003597: Immunoglobulin C1-set;IPR007110: Immunoglobulin-like domain;IPR03…	Plasma membrane	CS pos: 24-25. TWA-CS. Pr: 0.7066
A0A140T9U0	Major histocompatibility complex, class I, C OS=Homo sapiens OX=9606 GN=HLA-C PE=1 SV=1	HLA-C	0	0.27458	0.432032	0	0.231521	0.389686	0.490609	0	0.151823	--	GO:0016021 integral component of membrane	--	--	K06751	ko04144: Endocytosis;ko04145: Phagosome;ko04218: Cellular senescence;ko04514: Cell adhesion molecules;ko04612: Antigen processing and presentation;ko04940: Type I diabetes mellitus;ko05163: Human cytomegalovirus infection;ko05165: Human papillomavirus infection;ko05166: Human T-cell leukemia virus 1 infection;ko05167: Kaposi sarcoma-associated herpesvirus infection;ko05168: Herpes simplex virus 1…	IPR003597: Immunoglobulin C1-set;IPR037055: MHC class I-like antigen recognition-like superfamily;IPR003006: Immunoglobulin/major histocompatibility complex, conserved site;IPR011161: MHC class I-like antigen recognition-like;IPR011162: MHC classes I/II-like antigen recognition protein;IPR013783: Immunoglobulin-like fold;IPR001039: MHC class I alpha chain, alpha1 alpha2 domains;IPR007110: Immunog…	Plasma membrane	CS pos: 24-25. TWA-GS. Pr: 0.8002
A0A140T9U8	Major histocompatibility complex, class I, C OS=Homo sapiens OX=9606 GN=HLA-C PE=1 SV=1	HLA-C	2.31009	3.84756	2.52472	0	1.84105	3.69638	4.14154	1.03421	2.71573	--	GO:0016021 integral component of membrane	--	--	K06751	ko04144: Endocytosis;ko04145: Phagosome;ko04218: Cellular senescence;ko04514: Cell adhesion molecules;ko04612: Antigen processing and presentation;ko04940: Type I diabetes mellitus;ko05163: Human cytomegalovirus infection;ko05165: Human papillomavirus infection;ko05166: Human T-cell leukemia virus 1 infection;ko05167: Kaposi sarcoma-associated herpesvirus infection;ko05168: Herpes simplex virus 1…	IPR003597: Immunoglobulin C1-set;IPR037055: MHC class I-like antigen recognition-like superfamily;IPR011162: MHC classes I/II-like antigen recognition protein;IPR007110: Immunoglobulin-like domain;IPR011161: MHC class I-like antigen recognition-like;IPR001039: MHC class I alpha chain, alpha1 alpha2 domains;IPR013783: Immunoglobulin-like fold;IPR036179: Immunoglobulin-like domain superfamily	Extracell	CS pos: 24-25. TWA-CS. Pr: 0.5739
A0A140T9Y3	Testis expressed basic protein 1 OS=Homo sapiens OX=9606 GN=TSBP1 PE=1 SV=1	TSBP1	0	1.68281	0	0	0	0	0	0	0	--	GO:0016021 integral component of membrane	--	--	--	--	--	Endoplasmic reticulum	--
A0A140TA21	Major histocompatibility complex, class I, B OS=Homo sapiens OX=9606 GN=HLA-B PE=1 SV=1	HLA-B	0.998485	0.209105	0.0537298	0.472166	0.246364	0	0	0	0	--	--	--	--	K06751	ko04144: Endocytosis;ko04145: Phagosome;ko04218: Cellular senescence;ko04514: Cell adhesion molecules;ko04612: Antigen processing and presentation;ko04940: Type I diabetes mellitus;ko05163: Human cytomegalovirus infection;ko05165: Human papillomavirus infection;ko05166: Human T-cell leukemia virus 1 infection;ko05167: Kaposi sarcoma-associated herpesvirus infection;ko05168: Herpes simplex virus 1…	IPR001039: MHC class I alpha chain, alpha1 alpha2 domains;IPR011162: MHC classes I/II-like antigen recognition protein;IPR011161: MHC class I-like antigen recognition-like;IPR037055: MHC class I-like antigen recognition-like superfamily	Extracell	CS pos: 24-25. TWA-GS. Pr: 0.8511
A0A140TA41	Tenascin XB OS=Homo sapiens OX=9606 GN=TNXB PE=1 SV=1	TNXB	0	1.30367	2.01678	0	0	2.03918	0.743977	0	0	GO:0030199 collagen fibril organization	GO:0062023 collagen-containing extracellular matrix	--	T: Signal transduction mechanisms;W: Extracellular structures	K06252	ko04151: PI3K-Akt signaling pathway;ko04510: Focal adhesion;ko04512: ECM-receptor interaction;ko05165: Human papillomavirus infection;ko05206: MicroRNAs in cancer	IPR000742: EGF-like domain;IPR003961: Fibronectin type III;IPR036116: Fibronectin type III superfamily;IPR013783: Immunoglobulin-like fold;IPR002181: Fibrinogen, alpha/beta/gamma chain, C-terminal globular domain;IPR036056: Fibrinogen-like, C-terminal;IPR014716: Fibrinogen, alpha/beta/gamma chain, C-terminal globular, subdomain 1;IPR013111: EGF-like domain, extracellular;IPR020837: Fibrinogen, co…	Extracell	CS pos: 23-24. ARA-GP. Pr: 0.9415
A0A182DWE9	HLA class II histocompatibility antigen DP beta chain OS=Homo sapiens OX=9606 GN=HLA-DPB1 PE=1 SV=1	HLA-DPB1	0.959565	0	0	0.8579	0.0679483	1.82215	1.46394	0.398443	0.479532	GO:0002250 adaptive immune response;GO:0002504 antigen processing and presentation of peptide or polysaccharide antigen via MHC class II	GO:0005765 lysosomal membrane;GO:0010008 endosome membrane;GO:0016021 integral component of membrane;GO:0042613 MHC class II protein complex	--	--	K06752	ko04145: Phagosome;ko04514: Cell adhesion molecules;ko04612: Antigen processing and presentation;ko04640: Hematopoietic cell lineage;ko04658: Th1 and Th2 cell differentiation;ko04659: Th17 cell differentiation;ko04672: Intestinal immune network for IgA production;ko04940: Type I diabetes mellitus;ko05140: Leishmaniasis;ko05145: Toxoplasmosis;ko05150: Staphylococcus aureus infection;ko05152: Tuber…	IPR011162: MHC classes I/II-like antigen recognition protein;IPR003597: Immunoglobulin C1-set;IPR000353: MHC class II, beta chain, N-terminal;IPR003006: Immunoglobulin/major histocompatibility complex, conserved site;IPR014745: MHC class II, alpha/beta chain, N-terminal;IPR013783: Immunoglobulin-like fold;IPR036179: Immunoglobulin-like domain superfamily;IPR007110: Immunoglobulin-like domain	Extracell	CS pos: 29-30. VQG-RA. Pr: 0.7670
A0A182DWF3	thioredoxin-disulfide reductase OS=Homo sapiens OX=9606 GN=TXNRD2 PE=1 SV=1	TXNRD2	0	0	0	0	0	0.148083	0	0.297693	0	GO:0045454 cell redox homeostasis	GO:0005739 mitochondrion;GO:0005829 cytosol	GO:0004791 thioredoxin-disulfide reductase activity;GO:0050660 flavin adenine dinucleotide binding	O: Posttranslational modification, protein turnover, chaperones	K22182	ko00450: Selenocompound metabolism;ko05200: Pathways in cancer;ko05225: Hepatocellular carcinoma	IPR001100: Pyridine nucleotide-disulphide oxidoreductase, class I;IPR004099: Pyridine nucleotide-disulphide oxidoreductase, dimerisation domain;IPR036188: FAD/NAD(P)-binding domain superfamily;IPR006338: Thioredoxin/glutathione reductase selenoprotein;IPR016156: FAD/NAD-linked reductase, dimerisation domain superfamily;IPR012999: Pyridine nucleotide-disulphide oxidoreductase, class I, active site…	Mitochondrion	--
A0A182DWH4	MHC class II antigen OS=Homo sapiens OX=9606 GN=HLA-DRB3 PE=1 SV=1	HLA-DRB3	4.48124	4.52576	2.7582	4.67949	0.859883	4.56193	6.17764	1.19807	0.721959	GO:0002250 adaptive immune response;GO:0002504 antigen processing and presentation of peptide or polysaccharide antigen via MHC class II	GO:0005765 lysosomal membrane;GO:0010008 endosome membrane;GO:0016021 integral component of membrane;GO:0042613 MHC class II protein complex	--	--	K06752	ko04145: Phagosome;ko04514: Cell adhesion molecules;ko04612: Antigen processing and presentation;ko04640: Hematopoietic cell lineage;ko04658: Th1 and Th2 cell differentiation;ko04659: Th17 cell differentiation;ko04672: Intestinal immune network for IgA production;ko04940: Type I diabetes mellitus;ko05140: Leishmaniasis;ko05145: Toxoplasmosis;ko05150: Staphylococcus aureus infection;ko05152: Tuber…	IPR000353: MHC class II, beta chain, N-terminal;IPR014745: MHC class II, alpha/beta chain, N-terminal;IPR003006: Immunoglobulin/major histocompatibility complex, conserved site;IPR011162: MHC classes I/II-like antigen recognition protein;IPR036179: Immunoglobulin-like domain superfamily;IPR003597: Immunoglobulin C1-set;IPR013783: Immunoglobulin-like fold;IPR007110: Immunoglobulin-like domain	Extracell	CS pos: 29-30. AFA-GD. Pr: 0.7489
A0A182DWH9	Glutathione peroxidase 3 OS=Homo sapiens OX=9606 GN=GPX3 PE=4 SV=1	GPX3	1.13126	0	0	0	1.16194	0	0	0.335089	0.46537	--	--	--	O: Posttranslational modification, protein turnover, chaperones	K00432	ko00480: Glutathione metabolism;ko01100: Metabolic pathways;ko04918: Thyroid hormone synthesis;ko05014: Amyotrophic lateral sclerosis;ko05016: Huntington disease;ko05022: Pathways of neurodegeneration - multiple diseases	--	Extracell	CS pos: 24-25. SRG-QE. Pr: 0.6914
A0A1B0GTB0	Renin receptor (Fragment) OS=Homo sapiens OX=9606 GN=ATP6AP2 PE=1 SV=1	ATP6AP2	0.238187	0	0	0.593948	0.598661	1.03986	0.194384	0.972514	0.60343	--	GO:0000421 autophagosome membrane;GO:0005765 lysosomal membrane;GO:0005789 endoplasmic reticulum membrane;GO:0016021 integral component of membrane;GO:0030665 clathrin-coated vesicle membrane;GO:0030672 synaptic vesicle membrane;GO:0032591 dendritic spine membrane	GO:0038023 signaling receptor activity	C: Energy production and conversion	K19514	ko04614: Renin-angiotensin system	IPR012493: Renin receptor-like	Cytoplasm	--
A0A1B0GTL5	RAB11 family interacting protein 5 OS=Homo sapiens OX=9606 GN=RAB11FIP5 PE=1 SV=1	RAB11FIP5	0.337505	0.541513	0.484246	0.570105	0.439627	0.592351	0.472189	0.578743	0.9003	GO:0015031 protein transport	GO:0005768 endosome;GO:0016020 membrane;GO:0034451 centriolar satellite;GO:0043231 intracellular membrane-bounded organelle	GO:0031267 small GTPase binding	--	K12484	ko04144: Endocytosis	IPR019018: Rab-binding domain FIP-RBD;IPR000008: C2 domain;IPR035892: C2 domain superfamily;IPR037245: FIP-RBD, C-terminal domain superfamily	Nucleus	--
A0A1B0GTN9	Pleckstrin homology domain containing A7 (Fragment) OS=Homo sapiens OX=9606 GN=PLEKHA7 PE=1 SV=1	PLEKHA7	0	0	0	0	0	0.130794	0	0.0852831	0	--	GO:0005654 nucleoplasm;GO:0005829 cytosol;GO:0030054 cell junction	--	--	K23797	--	IPR001849: Pleckstrin homology domain;IPR011993: PH-like domain superfamily;IPR040392: PKHA4-7, PH domain	Nucleus	--
A0A1B0GTU4	Paxillin OS=Homo sapiens OX=9606 GN=PXN PE=1 SV=1	PXN	0.616898	0.487629	0.7087	0.639382	0.132919	0.9255	0.847263	0.197432	0.391494	GO:0007160 cell-matrix adhesion	GO:0005829 cytosol;GO:0005856 cytoskeleton;GO:0005925 focal adhesion;GO:0005938 cell cortex	GO:0046872 metal ion binding	T: Signal transduction mechanisms;Z: Cytoskeleton	K05760	ko04062: Chemokine signaling pathway;ko04370: VEGF signaling pathway;ko04510: Focal adhesion;ko04670: Leukocyte transendothelial migration;ko04810: Regulation of actin cytoskeleton;ko05100: Bacterial invasion of epithelial cells;ko05131: Shigellosis;ko05135: Yersinia infection;ko05163: Human cytomegalovirus infection;ko05165: Human papillomavirus infection;ko05170: Human immunodeficiency virus 1 …	IPR001781: Zinc finger, LIM-type	Nucleus	--
A0A1B0GTW6	Erythrocyte membrane protein band 4.1 like 1 OS=Homo sapiens OX=9606 GN=EPB41L1 PE=1 SV=2	EPB41L1	1.25407	1.52772	1.49801	1.41235	1.34591	1.72985	1.64101	1.03098	0.775498	GO:0030866 cortical actin cytoskeleton organization	GO:0005856 cytoskeleton;GO:0005886 plasma membrane	GO:0003779 actin binding;GO:0005198 structural molecule activity	R: General function prediction only	K23961	--	IPR019749: Band 4.1 domain;IPR018979: FERM, N-terminal;IPR019747: FERM conserved site;IPR018980: FERM, C-terminal PH-like domain;IPR000798: Ezrin/radixin/moesin-like;IPR011993: PH-like domain superfamily;IPR029071: Ubiquitin-like domain superfamily;IPR014847: FERM adjacent (FA);IPR019748: FERM central domain;IPR007477: SAB domain;IPR000299: FERM domain;IPR035963: FERM superfamily, second domain;I…	Nucleus	--
A0A1B0GU54	SWI/SNF related, matrix associated, actin dependent regulator of chromatin, subfamily a, member 2 OS=Homo sapiens OX=9606 GN=SMARCA2 PE=1 SV=1	SMARCA2	0.430115	0	0.077411	0	0	0	0.341747	0.661335	0.279453	GO:0006338 chromatin remodeling;GO:0006355 regulation of transcription, DNA-templated	GO:0005654 nucleoplasm;GO:0016514 SWI/SNF complex;GO:0043231 intracellular membrane-bounded organelle;GO:0045111 intermediate filament cytoskeleton	GO:0005524 ATP binding;GO:0016887 ATP hydrolysis activity	B: Chromatin structure and dynamics;K: Transcription	K11647	ko03082: ATP-dependent chromatin remodeling;ko04714: Thermogenesis;ko05225: Hepatocellular carcinoma	IPR014978: Glutamine-Leucine-Glutamine, QLQ	Nucleus	--
A0A1B0GU97	Nuclear factor 1 OS=Homo sapiens OX=9606 GN=NFIB PE=1 SV=1	NFIB	0.450043	0.632262	0.505859	0.395783	0.577663	0.236271	0	0.102855	0.5518	GO:0006260 DNA replication;GO:0045893 positive regulation of transcription, DNA-templated	GO:0001650 fibrillar center;GO:0005654 nucleoplasm	GO:0003677 DNA binding;GO:0003700 DNA-binding transcription factor activity	K: Transcription	K09169	--	IPR019548: CTF transcription factor/nuclear factor 1, N-terminal;IPR019739: CTF transcription factor/nuclear factor 1, conserved site;IPR003619: MAD homology 1, Dwarfin-type;IPR000647: CTF transcription factor/nuclear factor 1;IPR020604: CTF transcription factor/nuclear factor 1, DNA-binding domain	Nucleus	--
A0A1B0GUA4	Acid ceramidase OS=Homo sapiens OX=9606 GN=ASAH1 PE=1 SV=1	ASAH1	7.41312	5.43608	2.6728	5.45285	3.10303	16.3324	11.1149	1.56915	1.08716	GO:0006631 fatty acid metabolic process	GO:0005764 lysosome	GO:0017040 N-acylsphingosine amidohydrolase activity;GO:0017064 fatty acid amide hydrolase activity;GO:0102121 ceramidase activity	--	K12348	ko00600: Sphingolipid metabolism;ko01100: Metabolic pathways;ko04071: Sphingolipid signaling pathway;ko04142: Lysosome	IPR029130: Acid ceramidase, N-terminal;IPR016699: Acid ceramidase-like;IPR029132: Choloylglycine hydrolase/NAAA C-terminal	Extracell	CS pos: 21-22. AVA-QH. Pr: 0.7703
A0A1B0GUM1	Pleckstrin homology domain containing A7 (Fragment) OS=Homo sapiens OX=9606 GN=PLEKHA7 PE=1 SV=1	PLEKHA7	2.54111	1.80464	2.2339	2.76917	0	1.60259	1.4949	0	0	--	--	--	--	K23797	--	--	Cytoplasm	--
A0A1B0GUQ3	Leucine rich repeat kinase 2 (Fragment) OS=Homo sapiens OX=9606 GN=LRRK2 PE=1 SV=1	LRRK2	0.717547	0.60646	0	0	0	0.455636	0.589908	0	1.20206	--	--	--	--	K08844	ko05012: Parkinson disease;ko05022: Pathways of neurodegeneration - multiple diseases	IPR015943: WD40/YVTN repeat-like-containing domain superfamily;IPR036322: WD40-repeat-containing domain superfamily	Nucleus	--
A0A1B0GUS7	Unc-13 homolog B OS=Homo sapiens OX=9606 GN=UNC13B PE=1 SV=1	UNC13B	0	0	0	0	0.22828	0	0.0818085	0.101032	0	GO:0006887 exocytosis;GO:0007268 chemical synaptic transmission	GO:0005737 cytoplasm;GO:0016020 membrane;GO:0070161 anchoring junction;GO:0098793 presynapse	GO:0005509 calcium ion binding;GO:0005543 phospholipid binding;GO:0019992 diacylglycerol binding	T: Signal transduction mechanisms;U: Intracellular trafficking, secretion, and vesicular transport	K15293	ko04721: Synaptic vesicle cycle	IPR002219: Protein kinase C-like, phorbol ester/diacylglycerol-binding domain;IPR010439: MUN domain;IPR035892: C2 domain superfamily;IPR000008: C2 domain;IPR046349: C1-like domain superfamily;IPR014772: Mammalian uncoordinated homology 13, domain 2;IPR014770: Munc13 homology 1;IPR037302: Protein Unc-13, C2B domain	Nucleus	--
A0A1B0GV06	ceramidase (Fragment) OS=Homo sapiens OX=9606 GN=ASAH1 PE=1 SV=1	ASAH1	1.35437	0.344291	0.376103	0	0.215091	1.99678	1.63913	0	0	--	--	GO:0016787 hydrolase activity	--	K12348	ko00600: Sphingolipid metabolism;ko01100: Metabolic pathways;ko04071: Sphingolipid signaling pathway;ko04142: Lysosome	IPR029132: Choloylglycine hydrolase/NAAA C-terminal	Mitochondrion	--
A0A1B0GV23	Cathepsin D OS=Homo sapiens OX=9606 GN=CTSD PE=1 SV=1	CTSD	5.6195	5.67833	3.20637	7.12436	3.37378	17.1778	13.4767	2.76776	2.63827	GO:0006508 proteolysis	GO:0005615 extracellular space;GO:0005764 lysosome	GO:0004190 aspartic-type endopeptidase activity	O: Posttranslational modification, protein turnover, chaperones	K01379	ko04071: Sphingolipid signaling pathway;ko04140: Autophagy - animal;ko04142: Lysosome;ko04210: Apoptosis;ko04915: Estrogen signaling pathway;ko05152: Tuberculosis;ko05415: Diabetic cardiomyopathy	IPR033144: Cathepsin D;IPR021109: Aspartic peptidase domain superfamily;IPR001969: Aspartic peptidase, active site;IPR033121: Peptidase family A1 domain;IPR012848: Aspartic peptidase, N-terminal;IPR001461: Aspartic peptidase A1 family	Extracell	CS pos: 20-21. ASA-LV. Pr: 0.9021
A0A1B0GV59	Uncharacterized protein OS=Homo sapiens OX=9606 GN=LOC101059915 PE=1 SV=2	LOC101059915	0	0	0	0	0	0	0.281603	0	0	--	--	--	W: Extracellular structures	--	--	IPR027822: Protein of unknown function DUF4641	Nucleus	--
A0A1B0GV68	FERM, ARH/RhoGEF and pleckstrin domain protein 1 OS=Homo sapiens OX=9606 GN=FARP1 PE=1 SV=1	FARP1	1.71212	2.32439	1.32689	1.65687	1.44821	2.52559	2.51174	1.01303	2.48312	--	GO:0005856 cytoskeleton	GO:0005085 guanyl-nucleotide exchange factor activity;GO:0008092 cytoskeletal protein binding	T: Signal transduction mechanisms	K17477	--	IPR018980: FERM, C-terminal PH-like domain;IPR019748: FERM central domain;IPR019747: FERM conserved site;IPR014847: FERM adjacent (FA);IPR018979: FERM, N-terminal;IPR035963: FERM superfamily, second domain;IPR000798: Ezrin/radixin/moesin-like;IPR019749: Band 4.1 domain;IPR041788: FARP1/FARP2/FRMD7, FERM domain C-lobe;IPR000299: FERM domain;IPR011993: PH-like domain superfamily;IPR029071: Ubiquiti…	Nucleus	--
A0A1B0GVF1	Uncharacterized protein (Fragment) OS=Homo sapiens OX=9606 PE=1 SV=1	--	0.112411	0.283788	0	0	0.0928808	0.702071	0.217455	0	0.0601218	--	GO:0016021 integral component of membrane	--	O: Posttranslational modification, protein turnover, chaperones	K06566	--	IPR007593: CD225/Dispanin family	Cytoplasm	--
A0A1B0GVI3	Keratin, type I cytoskeletal 10 OS=Homo sapiens OX=9606 GN=KRT10 PE=1 SV=2	KRT10	1.07022	0.996317	0.74133	1.30545	0.838655	1.28211	1.35439	0.803987	2.85428	--	GO:0005882 intermediate filament	GO:0005198 structural molecule activity	--	K07604	ko04915: Estrogen signaling pathway;ko05150: Staphylococcus aureus infection	IPR039008: Intermediate filament, rod domain;IPR018039: Intermediate filament protein, conserved site;IPR002957: Keratin, type I	Nucleus	--
A0A1B0GVJ7	KIAA1671 OS=Homo sapiens OX=9606 GN=KIAA1671 PE=1 SV=1	KIAA1671	0	0	0	0	0	0	0	0.764372	0.346842	--	--	--	--	--	--	IPR032764: Tankyrase 1-binding protein, C-terminal	Nucleus	--
A0A1B0GVS8	Kinesin family member 16B OS=Homo sapiens OX=9606 GN=KIF16B PE=1 SV=2	KIF16B	0	0	0	0	0	1.35072	0	0	0.857797	GO:0007018 microtubule-based movement	GO:0005737 cytoplasm;GO:0005874 microtubule	GO:0003777 microtubule motor activity;GO:0005524 ATP binding;GO:0008017 microtubule binding;GO:0035091 phosphatidylinositol binding	Z: Cytoskeleton	K17916	ko04814: Motor proteins	IPR001752: Kinesin motor domain;IPR027417: P-loop containing nucleoside triphosphate hydrolase;IPR008984: SMAD/FHA domain superfamily;IPR019821: Kinesin motor domain, conserved site;IPR000253: Forkhead-associated (FHA) domain;IPR036961: Kinesin motor domain superfamily	Mitochondrion	--
A0A1B0GVY1	HECT-type E3 ubiquitin transferase OS=Homo sapiens OX=9606 GN=NEDD4L PE=1 SV=1	NEDD4L	0	0.31282	0	0.479922	0.595325	0.328016	0.4404	0.615176	0.335969	--	--	GO:0004842 ubiquitin-protein transferase activity	O: Posttranslational modification, protein turnover, chaperones	K13305	ko04120: Ubiquitin mediated proteolysis;ko04144: Endocytosis;ko04530: Tight junction;ko04960: Aldosterone-regulated sodium reabsorption	IPR001202: WW domain;IPR036020: WW domain superfamily;IPR000569: HECT domain;IPR035892: C2 domain superfamily;IPR035983: HECT, E3 ligase catalytic domain	Nucleus	--
A0A1B0GVY6	Very-long-chain 3-oxoacyl-CoA reductase (Fragment) OS=Homo sapiens OX=9606 GN=HSD17B12 PE=1 SV=1	HSD17B12	0.775376	0.221926	0.564186	0.547146	0.366661	0.326925	0.691574	0.388319	0.513361	--	--	--	I: Lipid transport and metabolism	K10251	ko00062: Fatty acid elongation;ko00140: Steroid hormone biosynthesis;ko01040: Biosynthesis of unsaturated fatty acids;ko01100: Metabolic pathways;ko01212: Fatty acid metabolism	IPR002347: Short-chain dehydrogenase/reductase SDR;IPR036291: NAD(P)-binding domain superfamily	Mitochondrion	--
A0A1B0GW05	Dpy-19 like C-mannosyltransferase 1 OS=Homo sapiens OX=9606 GN=DPY19L1 PE=1 SV=1	DPY19L1	1.06191	2.10725	0.796325	0.383942	1.5404	0.194992	0	1.2668	0.682255	--	GO:0016021 integral component of membrane	--	S: Function unknown	K24553	--	IPR018732: Dpy-19/Dpy-19-like	Plasma membrane	--
A0A1B0GW23	N-acyl-aliphatic-L-amino acid amidohydrolase (Fragment) OS=Homo sapiens OX=9606 GN=ABHD14A-ACY1 PE=1 SV=1	ABHD14A-ACY1	0.219074	0.569944	0.716893	0.359436	0.624836	0.434319	0.885249	0.277843	0.277965	GO:0006520 cellular amino acid metabolic process	GO:0005737 cytoplasm	GO:0004046 aminoacylase activity	E: Amino acid transport and metabolism	K14677	ko00220: Arginine biosynthesis;ko01100: Metabolic pathways;ko01210: 2-Oxocarboxylic acid metabolism;ko01230: Biosynthesis of amino acids	IPR029058: Alpha/Beta hydrolase fold;IPR001261: ArgE/DapE/ACY1/CPG2/YscS, conserved site;IPR011650: Peptidase M20, dimerisation domain;IPR036264: Bacterial exopeptidase dimerisation domain;IPR010159: N-acyl-L-amino-acid amidohydrolase;IPR002933: Peptidase M20;IPR000073: Alpha/beta hydrolase fold-1	Extracell	CS pos: 26-27. GLP-GP. Pr: 0.5707
A0A1B0GWE0	Dedicator of cytokinesis 7 (Fragment) OS=Homo sapiens OX=9606 GN=DOCK7 PE=1 SV=1	DOCK7	0.893825	0	1.43068	2.42553	2.88467	0	3.83673	2.00506	5.28486	GO:0007264 small GTPase mediated signal transduction	--	GO:0005085 guanyl-nucleotide exchange factor activity	T: Signal transduction mechanisms	K21852	--	IPR046773: DOCKER, Lobe C;IPR043162: Dedicator of cytokinesis, C-terminal, lobe C;IPR046769: DOCKER, Lobe A;IPR046770: DOCKER, Lobe B;IPR027357: DOCKER domain;IPR043161: Dedicator of cytokinesis, C-terminal, lobe A	Nucleus	--
A0A1C7CYX1	Mitotic deacetylase associated SANT domain protein OS=Homo sapiens OX=9606 GN=MIDEAS PE=1 SV=1	MIDEAS	0.310727	0.203719	0	0.247274	0.493385	0.429743	0.225964	0.268878	0.571098	--	GO:0005654 nucleoplasm	--	--	K26582	--	IPR000949: ELM2 domain;IPR013087: Zinc finger C2H2-type;IPR009057: Homeobox-like domain superfamily;IPR017884: SANT domain;IPR001005: SANT/Myb domain	Nucleus	--
A0A1C7CYX9	Dihydropyrimidinase-related protein 2 OS=Homo sapiens OX=9606 GN=DPYSL2 PE=1 SV=1	DPYSL2	30.7554	43.9053	41.4057	38.7188	13.9998	44.3348	52.1493	10.7266	12.2866	GO:0007010 cytoskeleton organization;GO:0007411 axon guidance;GO:0007420 brain development;GO:0010975 regulation of neuron projection development;GO:0030516 regulation of axon extension;GO:0045664 regulation of neuron differentiation	GO:0005829 cytosol;GO:0005886 plasma membrane;GO:0030424 axon;GO:0030425 dendrite;GO:0043025 neuronal cell body	GO:0008017 microtubule binding;GO:0016810 hydrolase activity, acting on carbon-nitrogen (but not peptide) bonds;GO:0019901 protein kinase binding	F: Nucleotide transport and metabolism	K07528	ko04360: Axon guidance	IPR011059: Metal-dependent hydrolase, composite domain superfamily;IPR006680: Amidohydrolase-related;IPR011778: Hydantoinase/dihydropyrimidinase;IPR032466: Metal-dependent hydrolase	Nucleus	--
A0A1W2PNR7	Major histocompatibility complex, class I, B OS=Homo sapiens OX=9606 GN=HLA-B PE=1 SV=1	HLA-B	8.21455	7.75825	6.50711	11.0562	4.61356	1.18265	2.91634	2.44437	0	--	GO:0016021 integral component of membrane	--	--	K06751	ko04144: Endocytosis;ko04145: Phagosome;ko04218: Cellular senescence;ko04514: Cell adhesion molecules;ko04612: Antigen processing and presentation;ko04940: Type I diabetes mellitus;ko05163: Human cytomegalovirus infection;ko05165: Human papillomavirus infection;ko05166: Human T-cell leukemia virus 1 infection;ko05167: Kaposi sarcoma-associated herpesvirus infection;ko05168: Herpes simplex virus 1…	IPR037055: MHC class I-like antigen recognition-like superfamily;IPR001039: MHC class I alpha chain, alpha1 alpha2 domains;IPR011161: MHC class I-like antigen recognition-like;IPR011162: MHC classes I/II-like antigen recognition protein	Extracell	CS pos: 21-22. TWA-GS. Pr: 0.8707
A0A1W2PNX7	Scavenger receptor class B member 2 (Fragment) OS=Homo sapiens OX=9606 GN=SCARB2 PE=1 SV=1	SCARB2	2.46281	3.11899	4.555	2.96627	4.79461	5.21559	0	7.02408	7.64485	--	GO:0005764 lysosome;GO:0016021 integral component of membrane	GO:0005044 scavenger receptor activity	T: Signal transduction mechanisms	K12384	ko04142: Lysosome	IPR002159: CD36 family;IPR005429: Lysosome membrane protein II	Extracell	CS pos: 19-20. VFQ-KA. Pr: 0.2711
A0A1W2PNZ7	Major histocompatibility complex, class I, C OS=Homo sapiens OX=9606 GN=HLA-C PE=1 SV=1	HLA-C	0	0.699735	0.459861	0	0.497161	0.700623	1.00188	0.108493	0.987872	GO:0006955 immune response;GO:0019882 antigen processing and presentation	GO:0005886 plasma membrane;GO:0009986 cell surface;GO:0012507 ER to Golgi transport vesicle membrane;GO:0030670 phagocytic vesicle membrane;GO:0031901 early endosome membrane;GO:0055038 recycling endosome membrane;GO:0071556 integral component of lumenal side of endoplasmic reticulum membrane	--	--	K06751	ko04144: Endocytosis;ko04145: Phagosome;ko04218: Cellular senescence;ko04514: Cell adhesion molecules;ko04612: Antigen processing and presentation;ko04940: Type I diabetes mellitus;ko05163: Human cytomegalovirus infection;ko05165: Human papillomavirus infection;ko05166: Human T-cell leukemia virus 1 infection;ko05167: Kaposi sarcoma-associated herpesvirus infection;ko05168: Herpes simplex virus 1…	IPR036179: Immunoglobulin-like domain superfamily;IPR007110: Immunoglobulin-like domain;IPR011162: MHC classes I/II-like antigen recognition protein;IPR013783: Immunoglobulin-like fold;IPR003597: Immunoglobulin C1-set;IPR001039: MHC class I alpha chain, alpha1 alpha2 domains;IPR037055: MHC class I-like antigen recognition-like superfamily;IPR010579: MHC class I, alpha chain, C-terminal;IPR003006:…	Plasma membrane	--
A0A1W2PP53	Phosphatidylinositol glycan anchor biosynthesis class T OS=Homo sapiens OX=9606 GN=PIGT PE=1 SV=1	PIGT	0	0	0	0	0.317243	0	0	0.199995	0	GO:0016255 attachment of GPI anchor to protein	GO:0042765 GPI-anchor transamidase complex	--	M: Cell wall/membrane/envelope biogenesis;O: Posttranslational modification, protein turnover, chaperones	K05292	ko00563: Glycosylphosphatidylinositol (GPI)-anchor biosynthesis;ko01100: Metabolic pathways	IPR007245: GPI transamidase component PIG-T	Plasma membrane	CS pos: 23-24. CLA-EP. Pr: 0.5524
A0A1W2PP57	Phosphatidylinositol glycan anchor biosynthesis class T OS=Homo sapiens OX=9606 GN=PIGT PE=1 SV=1	PIGT	0	0	0	0.271998	0.722248	0	0	0.75341	0	GO:0016255 attachment of GPI anchor to protein	GO:0042765 GPI-anchor transamidase complex	--	M: Cell wall/membrane/envelope biogenesis;O: Posttranslational modification, protein turnover, chaperones	K05292	ko00563: Glycosylphosphatidylinositol (GPI)-anchor biosynthesis;ko01100: Metabolic pathways	IPR007245: GPI transamidase component PIG-T	Extracell	CS pos: 23-24. CLA-EP. Pr: 0.5551
A0A1W2PPM1	Cytoplasmic polyadenylated homeobox-like protein OS=Homo sapiens OX=9606 GN=CPHXL PE=2 SV=1	CPHXL	1.47984	0.816313	0.521305	1.35109	0.339967	0	0.443283	0.322412	1.26048	GO:0006357 regulation of transcription by RNA polymerase II	GO:0005634 nucleus	GO:0000978 RNA polymerase II cis-regulatory region sequence-specific DNA binding;GO:0000981 DNA-binding transcription factor activity, RNA polymerase II-specific	K: Transcription	K09336	--	IPR001356: Homeobox domain;IPR009057: Homeobox-like domain superfamily	Nucleus	--
A0A1W2PPQ7	Phosphatidylinositol glycan anchor biosynthesis class T (Fragment) OS=Homo sapiens OX=9606 GN=PIGT PE=1 SV=1	PIGT	0	0	0	0	0.582096	0.322379	0	0.395977	0	GO:0016255 attachment of GPI anchor to protein	GO:0042765 GPI-anchor transamidase complex	--	M: Cell wall/membrane/envelope biogenesis;O: Posttranslational modification, protein turnover, chaperones	K05292	ko00563: Glycosylphosphatidylinositol (GPI)-anchor biosynthesis;ko01100: Metabolic pathways	IPR007245: GPI transamidase component PIG-T	Extracell	CS pos: 23-24. CLA-EP. Pr: 0.5551
A0A1W2PQ55	Hydroxyacyl-CoA dehydrogenase (Fragment) OS=Homo sapiens OX=9606 GN=HADH PE=1 SV=1	HADH	2.5719	3.04343	3.39041	4.10685	3.05421	3.59323	3.28767	4.37494	2.22998	GO:0006631 fatty acid metabolic process	--	GO:0070403 NAD+ binding	I: Lipid transport and metabolism	K00022	ko00062: Fatty acid elongation;ko00071: Fatty acid degradation;ko00280: Valine, leucine and isoleucine degradation;ko00310: Lysine degradation;ko00380: Tryptophan metabolism;ko00650: Butanoate metabolism;ko01100: Metabolic pathways;ko01212: Fatty acid metabolism	IPR036291: NAD(P)-binding domain superfamily;IPR006176: 3-hydroxyacyl-CoA dehydrogenase, NAD binding	Mitochondrion	--
A0A1W2PQ73	ETS domain-containing transcription factor ERF-like OS=Homo sapiens OX=9606 GN=ERFL PE=3 SV=1	ERFL	11.9528	17.4212	23.9822	13.3489	5.81339	13.5234	13.2521	5.56149	11.9525	GO:0006357 regulation of transcription by RNA polymerase II;GO:0030154 cell differentiation	GO:0005634 nucleus	GO:0000981 DNA-binding transcription factor activity, RNA polymerase II-specific;GO:0043565 sequence-specific DNA binding	K: Transcription	K09434	--	IPR000418: Ets domain;IPR036390: Winged helix DNA-binding domain superfamily;IPR036388: Winged helix-like DNA-binding domain superfamily	Nucleus	--
A0A1W2PQB7	Scavenger receptor class B member 2 OS=Homo sapiens OX=9606 GN=SCARB2 PE=1 SV=1	SCARB2	1.11256	1.38459	1.1332	2.41845	1.44566	2.79521	1.86418	1.02612	3.56618	--	GO:0005764 lysosome;GO:0016021 integral component of membrane	GO:0005044 scavenger receptor activity	T: Signal transduction mechanisms	K12384	ko04142: Lysosome	IPR002159: CD36 family;IPR005429: Lysosome membrane protein II	Endoplasmic reticulum	--
A0A1W2PQB9	Cilia and flagella associated protein 46 OS=Homo sapiens OX=9606 GN=CFAP46 PE=1 SV=2	CFAP46	0.736273	1.2801	1.2121	1.27014	0.986181	1.21673	0.799922	1.43699	0.837629	GO:0035082 axoneme assembly;GO:0060294 cilium movement involved in cell motility	GO:0005930 axoneme	--	--	K24938	--	--	Cytoplasm	--
A0A1W2PQS6	Small ribosomal subunit protein eS10 OS=Homo sapiens OX=9606 GN=RPS10-NUDT3 PE=3 SV=1	RPS10-NUDT3	2.10315	3.32015	2.86088	3.71036	7.62539	2.34836	2.98641	8.64672	6.21584	--	GO:0005829 cytosol;GO:0043232 intracellular non-membrane-bounded organelle	GO:0016787 hydrolase activity	J: Translation, ribosomal structure and biogenesis	K02947	ko03010: Ribosome;ko05171: Coronavirus disease - COVID-19	IPR020084: NUDIX hydrolase, conserved site;IPR000086: NUDIX hydrolase domain;IPR015797: NUDIX hydrolase-like domain superfamily;IPR005326: Plectin/S10, N-terminal;IPR036388: Winged helix-like DNA-binding domain superfamily	Nucleus	--
A0A1W2PQU7	Glial fibrillary acidic protein (Fragment) OS=Homo sapiens OX=9606 GN=GFAP PE=1 SV=1	GFAP	0	0.520428	0.14916	0	0	0.657865	0.687955	0	0.154215	--	GO:0005882 intermediate filament	--	--	K05640	ko04630: JAK-STAT signaling pathway	IPR018039: Intermediate filament protein, conserved site;IPR039008: Intermediate filament, rod domain	--	--
A0A1W2PRB8	Cofactor required for Sp1 transcriptional activation subunit 6 OS=Homo sapiens OX=9606 PE=3 SV=1	--	0.737969	1.44901	1.91226	1.00594	1.64035	1.50992	1.52137	1.08577	0.798846	GO:0006357 regulation of transcription by RNA polymerase II	GO:0016592 mediator complex	GO:0003712 transcription coregulator activity;GO:0046872 metal ion binding	K: Transcription;T: Signal transduction mechanisms	K15133	ko04919: Thyroid hormone signaling pathway	IPR019313: Mediator complex, subunit Med17;IPR015021: Domain of unknown function DUF1907	Cytoplasm	--
A0A1W2PRG7	FYVE, RhoGEF and PH domain containing 5 (Fragment) OS=Homo sapiens OX=9606 GN=FGD5 PE=1 SV=1	FGD5	0	0	0.191941	0.0941385	0	0.128992	0.268032	0	0	--	--	--	--	K05724	--	--	Nucleus	--
A0A1W2PS06	SWI/SNF related, matrix associated, actin dependent regulator of chromatin, subfamily a, member 2 (Fragment) OS=Homo sapiens OX=9606 GN=SMARCA2 PE=1 SV=2	SMARCA2	0	0.413479	0.560479	0.450257	1.34098	0.232239	0.292546	0.416198	0.29312	GO:0006338 chromatin remodeling	GO:0016514 SWI/SNF complex	GO:0016887 ATP hydrolysis activity;GO:0042393 histone binding	B: Chromatin structure and dynamics;K: Transcription	K11647	ko03082: ATP-dependent chromatin remodeling;ko04714: Thermogenesis;ko05225: Hepatocellular carcinoma	IPR001487: Bromodomain;IPR018359: Bromodomain, conserved site;IPR029295: Snf2, ATP coupling domain;IPR036427: Bromodomain-like superfamily	Nucleus	--
A0A1W2PS40	Presenilin associated rhomboid like OS=Homo sapiens OX=9606 GN=PARL PE=4 SV=1	PARL	0	0.113026	0	0	0.145361	0	0	0.088446	0	--	--	--	--	K09650	--	--	Mitochondrion	--
A0A1W2PS94	Testis expressed 15, meiosis and synapsis associated OS=Homo sapiens OX=9606 GN=TEX15 PE=1 SV=1	TEX15	0	0	0	0	0	0	0	0.227955	0	GO:0007129 homologous chromosome pairing at meiosis;GO:0007140 male meiotic nuclear division;GO:0010569 regulation of double-strand break repair via homologous recombination	--	--	--	K25680	--	IPR022188: TASOR, DUF3715;IPR032765: Testis expressed sequence 15 domain	Nucleus	--
A0A1W2PSE7	Major histocompatibility complex, class I, A OS=Homo sapiens OX=9606 GN=HLA-A PE=1 SV=1	HLA-A	3.097	3.15608	3.51895	3.91295	1.87042	4.71817	3.7046	1.17199	2.90313	GO:0006955 immune response;GO:0019882 antigen processing and presentation	GO:0005886 plasma membrane;GO:0009986 cell surface;GO:0012507 ER to Golgi transport vesicle membrane;GO:0030670 phagocytic vesicle membrane;GO:0031901 early endosome membrane;GO:0055038 recycling endosome membrane;GO:0071556 integral component of lumenal side of endoplasmic reticulum membrane	--	--	K06751	ko04144: Endocytosis;ko04145: Phagosome;ko04218: Cellular senescence;ko04514: Cell adhesion molecules;ko04612: Antigen processing and presentation;ko04940: Type I diabetes mellitus;ko05163: Human cytomegalovirus infection;ko05165: Human papillomavirus infection;ko05166: Human T-cell leukemia virus 1 infection;ko05167: Kaposi sarcoma-associated herpesvirus infection;ko05168: Herpes simplex virus 1…	IPR011161: MHC class I-like antigen recognition-like;IPR007110: Immunoglobulin-like domain;IPR036179: Immunoglobulin-like domain superfamily;IPR010579: MHC class I, alpha chain, C-terminal;IPR011162: MHC classes I/II-like antigen recognition protein;IPR013783: Immunoglobulin-like fold;IPR001039: MHC class I alpha chain, alpha1 alpha2 domains;IPR003006: Immunoglobulin/major histocompatibility comp…	Extracell	CS pos: 23-24. TWA-GS. Pr: 0.8812
A0A1Y0BRN3	Unconventional myosin-VI OS=Homo sapiens OX=9606 GN=MYO6 PE=1 SV=1	MYO6	0.973664	1.15669	0.937914	1.23295	2.19213	1.12324	1.13583	2.05775	1.18354	GO:0007605 sensory perception of sound	GO:0005654 nucleoplasm;GO:0005902 microvillus;GO:0005905 clathrin-coated pit;GO:0016459 myosin complex;GO:0030136 clathrin-coated vesicle;GO:0030175 filopodium;GO:0032587 ruffle membrane	GO:0003774 cytoskeletal motor activity;GO:0005524 ATP binding;GO:0051015 actin filament binding	Z: Cytoskeleton	K10358	ko04814: Motor proteins;ko05130: Pathogenic Escherichia coli infection;ko05132: Salmonella infection	IPR036961: Kinesin motor domain superfamily;IPR036114: Class VI myosin, motor domain;IPR004009: Myosin, N-terminal, SH3-like;IPR008989: Myosin S1 fragment, N-terminal;IPR001609: Myosin head, motor domain;IPR027417: P-loop containing nucleoside triphosphate hydrolase;IPR032412: Myosin VI, cargo binding domain	Cytoplasm	--
A0A286YEX4	Nuclear factor 1 OS=Homo sapiens OX=9606 GN=NFIC PE=1 SV=1	NFIC	0.167997	0.209785	0.216075	0.100165	0.198234	0	0.26084	0.110667	0.227045	GO:0006260 DNA replication;GO:0045893 positive regulation of transcription, DNA-templated	GO:0001650 fibrillar center;GO:0005654 nucleoplasm	GO:0003677 DNA binding;GO:0003700 DNA-binding transcription factor activity	K: Transcription	K09170	--	IPR019739: CTF transcription factor/nuclear factor 1, conserved site;IPR000647: CTF transcription factor/nuclear factor 1;IPR020604: CTF transcription factor/nuclear factor 1, DNA-binding domain;IPR003619: MAD homology 1, Dwarfin-type;IPR019548: CTF transcription factor/nuclear factor 1, N-terminal	Nucleus	--
A0A286YF78	D-3-phosphoglycerate dehydrogenase (Fragment) OS=Homo sapiens OX=9606 GN=PHGDH PE=1 SV=1	PHGDH	0	1.17211	0	0	2.49912	0	0.982486	8.07186	1.15438	--	--	GO:0016616 oxidoreductase activity, acting on the CH-OH group of donors, NAD or NADP as acceptor;GO:0051287 NAD binding	E: Amino acid transport and metabolism	K00058	ko00260: Glycine, serine and threonine metabolism;ko00270: Cysteine and methionine metabolism;ko01100: Metabolic pathways;ko01200: Carbon metabolism;ko01230: Biosynthesis of amino acids	IPR029753: D-isomer specific 2-hydroxyacid dehydrogenase, NAD-binding domain conserved site;IPR036291: NAD(P)-binding domain superfamily;IPR006140: D-isomer specific 2-hydroxyacid dehydrogenase, NAD-binding domain;IPR006139: D-isomer specific 2-hydroxyacid dehydrogenase, catalytic domain;IPR029752: D-isomer specific 2-hydroxyacid dehydrogenase, NAD-binding domain conserved site 1	Cytoplasm	--
A0A286YFD6	Ribonucleoside-diphosphate reductase subunit M2 OS=Homo sapiens OX=9606 GN=RRM2 PE=1 SV=1	RRM2	0	0	0	0	0.207506	0	0	0.0805313	0	GO:0009263 deoxyribonucleotide biosynthetic process	--	GO:0016491 oxidoreductase activity	F: Nucleotide transport and metabolism	K10808	ko00230: Purine metabolism;ko00240: Pyrimidine metabolism;ko00480: Glutathione metabolism;ko00983: Drug metabolism - other enzymes;ko01100: Metabolic pathways;ko01232: Nucleotide metabolism;ko04115: p53 signaling pathway	IPR033909: Ribonucleotide reductase small subunit;IPR000358: Ribonucleotide reductase small subunit family;IPR030475: Ribonucleotide reductase small subunit, acitve site;IPR012348: Ribonucleotide reductase-like;IPR009078: Ferritin-like superfamily	Cytoplasm	--
A0A286YFK5	Phosphoglycerate dehydrogenase OS=Homo sapiens OX=9606 GN=PHGDH PE=1 SV=1	PHGDH	1.34349	1.62708	3.2434	3.33364	13.4063	1.57035	1.89324	46.43	3.47731	--	--	--	E: Amino acid transport and metabolism	K00058	ko00260: Glycine, serine and threonine metabolism;ko00270: Cysteine and methionine metabolism;ko01100: Metabolic pathways;ko01200: Carbon metabolism;ko01230: Biosynthesis of amino acids	--	Extracell	--
A0A286YFL6	Palmitoyl-protein thioesterase 1 (Fragment) OS=Homo sapiens OX=9606 GN=PPT1 PE=1 SV=1	PPT1	3.52577	3.89428	4.1505	7.10074	11.6747	10.6654	7.59667	6.50717	2.59018	--	--	--	I: Lipid transport and metabolism;O: Posttranslational modification, protein turnover, chaperones	K01074	ko00062: Fatty acid elongation;ko01100: Metabolic pathways;ko01212: Fatty acid metabolism;ko04142: Lysosome	IPR029058: Alpha/Beta hydrolase fold	Extracell	--
A0A286YFL8	Palmitoyl-protein thioesterase 1 (Fragment) OS=Homo sapiens OX=9606 GN=PPT1 PE=1 SV=1	PPT1	1.65084	1.75113	1.31621	2.40699	4.65369	3.06331	1.82769	2.27878	0.90442	GO:0002084 protein depalmitoylation	--	GO:0008474 palmitoyl-(protein) hydrolase activity	I: Lipid transport and metabolism;O: Posttranslational modification, protein turnover, chaperones	K01074	ko00062: Fatty acid elongation;ko01100: Metabolic pathways;ko01212: Fatty acid metabolism;ko04142: Lysosome	IPR002472: Palmitoyl protein thioesterase;IPR029058: Alpha/Beta hydrolase fold	Extracell	CS pos: 16-17. SRA-LQ. Pr: 0.5709
A0A286YFM8	D-3-phosphoglycerate dehydrogenase (Fragment) OS=Homo sapiens OX=9606 GN=PHGDH PE=1 SV=1	PHGDH	0.585662	0.374783	0.511885	0.435671	4.82881	0.206155	0.790442	12.976	0.904722	--	--	GO:0016616 oxidoreductase activity, acting on the CH-OH group of donors, NAD or NADP as acceptor;GO:0051287 NAD binding	E: Amino acid transport and metabolism	K00058	ko00260: Glycine, serine and threonine metabolism;ko00270: Cysteine and methionine metabolism;ko01100: Metabolic pathways;ko01200: Carbon metabolism;ko01230: Biosynthesis of amino acids	IPR006140: D-isomer specific 2-hydroxyacid dehydrogenase, NAD-binding domain;IPR006139: D-isomer specific 2-hydroxyacid dehydrogenase, catalytic domain;IPR029752: D-isomer specific 2-hydroxyacid dehydrogenase, NAD-binding domain conserved site 1;IPR029753: D-isomer specific 2-hydroxyacid dehydrogenase, NAD-binding domain conserved site;IPR036291: NAD(P)-binding domain superfamily	Cytoplasm	--
A0A2C9F2M7	D-3-phosphoglycerate dehydrogenase OS=Homo sapiens OX=9606 GN=PHGDH PE=1 SV=1	PHGDH	0.147164	0.314012	0.416438	0.808047	4.11469	0.273133	0.560314	13.0791	1.37409	GO:0006564 L-serine biosynthetic process	--	GO:0004617 phosphoglycerate dehydrogenase activity;GO:0051287 NAD binding	E: Amino acid transport and metabolism	K00058	ko00260: Glycine, serine and threonine metabolism;ko00270: Cysteine and methionine metabolism;ko01100: Metabolic pathways;ko01200: Carbon metabolism;ko01230: Biosynthesis of amino acids	IPR006140: D-isomer specific 2-hydroxyacid dehydrogenase, NAD-binding domain;IPR029009: Allosteric substrate binding domain superfamily;IPR006139: D-isomer specific 2-hydroxyacid dehydrogenase, catalytic domain;IPR045626: D-3-phosphoglycerate dehydrogenase, ASB domain;IPR036291: NAD(P)-binding domain superfamily;IPR029752: D-isomer specific 2-hydroxyacid dehydrogenase, NAD-binding domain conserve…	Cytoplasm	--
A0A2C9F2R7	FRY like transcription coactivator OS=Homo sapiens OX=9606 GN=FRYL PE=1 SV=2	FRYL	0	0.471606	0.206295	0.565241	0.366945	0.641027	0.621882	0.711111	0.248976	GO:0000902 cell morphogenesis;GO:0031175 neuron projection development	GO:0005938 cell cortex;GO:0030427 site of polarized growth	--	R: General function prediction only	--	--	IPR025614: Cell morphogenesis protein N-terminal;IPR029473: Cell morphogenesis central region;IPR025481: Cell morphogenesis protein C-terminal;IPR016024: Armadillo-type fold;IPR045842: Protein furry, C-terminal	Plasma membrane	--
A0A2R8Y2X9	Glutathione synthetase OS=Homo sapiens OX=9606 GN=GSS PE=1 SV=1	GSS	1.40722	2.70865	2.2249	1.4772	1.63622	3.32912	2.50516	1.92794	2.62672	--	--	GO:0004363 glutathione synthase activity;GO:0005524 ATP binding	Q: Secondary metabolites biosynthesis, transport and catabolism	K21456	ko00270: Cysteine and methionine metabolism;ko00480: Glutathione metabolism;ko01100: Metabolic pathways;ko01240: Biosynthesis of cofactors;ko04216: Ferroptosis	IPR014049: Glutathione synthase, N-terminal, eukaryotic	Extracell	--
A0A2R8Y3M9	Complement factor I OS=Homo sapiens OX=9606 PE=4 SV=1	--	4.1739	3.42652	2.97367	3.67606	1.27606	1.56889	1.55501	2.22293	1.25299	GO:0006508 proteolysis;GO:0016042 lipid catabolic process	GO:0005576 extracellular region;GO:0016020 membrane	GO:0004252 serine-type endopeptidase activity;GO:0004623 phospholipase A2 activity;GO:0005044 scavenger receptor activity;GO:0005509 calcium ion binding	E: Amino acid transport and metabolism	K01333	ko04610: Complement and coagulation cascades;ko05150: Staphylococcus aureus infection	IPR036055: LDL receptor-like superfamily;IPR017448: SRCR-like domain;IPR002172: Low-density lipoprotein (LDL) receptor class A repeat;IPR043504: Peptidase S1, PA clan, chymotrypsin-like fold;IPR001190: SRCR domain;IPR001254: Serine proteases, trypsin domain;IPR036772: SRCR-like domain superfamily;IPR023415: Low-density lipoprotein (LDL) receptor class A, conserved site;IPR003884: Factor I / membr…	Extracell	CS pos: 23-24. TYT-SQ. Pr: 0.3759
A0A2R8Y424	Proline rich coiled-coil 2C (Fragment) OS=Homo sapiens OX=9606 GN=PRRC2C PE=1 SV=1	PRRC2C	0	0	0.39344	0.424584	0.769554	0.391287	0.550929	0.841277	0.587642	--	--	--	--	--	--	--	Nucleus	--
A0A2R8Y425	DNA helicase (Fragment) OS=Homo sapiens OX=9606 GN=CHD4 PE=1 SV=1	CHD4	0.218157	0.294424	0.291131	0.395649	1.68816	0.236163	0.510734	0.927266	0.623343	--	GO:0005654 nucleoplasm	GO:0003677 DNA binding;GO:0003678 DNA helicase activity;GO:0005524 ATP binding;GO:0016787 hydrolase activity;GO:0046872 metal ion binding;GO:0140658 ATP-dependent chromatin remodeler activity	R: General function prediction only	K11643	ko03082: ATP-dependent chromatin remodeling;ko05165: Human papillomavirus infection;ko05203: Viral carcinogenesis	IPR001650: Helicase, C-terminal;IPR000953: Chromo/chromo shadow domain;IPR027417: P-loop containing nucleoside triphosphate hydrolase;IPR001965: Zinc finger, PHD-type;IPR009463: Domain of unknown function DUF1087;IPR016197: Chromo-like domain superfamily;IPR019787: Zinc finger, PHD-finger;IPR011011: Zinc finger, FYVE/PHD-type;IPR012958: CHD, N-terminal;IPR019786: Zinc finger, PHD-type, conserved …	Nucleus	--
A0A2R8Y430	Glutathione synthetase OS=Homo sapiens OX=9606 GN=GSS PE=1 SV=1	GSS	0.366087	0.661508	0.816536	0.692502	0.595754	0.626891	0.846708	0.532743	1.23594	--	--	GO:0000287 magnesium ion binding;GO:0004363 glutathione synthase activity;GO:0005524 ATP binding;GO:0043295 glutathione binding	Q: Secondary metabolites biosynthesis, transport and catabolism	K21456	ko00270: Cysteine and methionine metabolism;ko00480: Glutathione metabolism;ko01100: Metabolic pathways;ko01240: Biosynthesis of cofactors;ko04216: Ferroptosis	IPR005615: Glutathione synthase;IPR004887: Glutathione synthase, substrate-binding domain;IPR014709: Glutathione synthase, C-terminal, eukaryotic;IPR016185: Pre-ATP-grasp domain superfamily;IPR014049: Glutathione synthase, N-terminal, eukaryotic;IPR014042: Glutathione synthase, alpha-helical;IPR037013: Glutathione synthase, substrate-binding domain superfamily	Cytoplasm	--
A0A2R8Y478	CD9 molecule OS=Homo sapiens OX=9606 GN=CD9 PE=1 SV=1	CD9	0	0	0.282679	0.390959	0	0.549191	0.588345	1.39481	1.12636	--	GO:0016021 integral component of membrane	--	R: General function prediction only	K06460	ko04640: Hematopoietic cell lineage	IPR008952: Tetraspanin, EC2 domain superfamily;IPR018499: Tetraspanin/Peripherin;IPR042055: CD9, extracellular domain	Plasma membrane	--
A0A2R8Y4A4	RNA helicase OS=Homo sapiens OX=9606 GN=DDX3X PE=1 SV=1	DDX3X	0	0.948113	0.697454	1.18441	1.39531	1.5083	2.54462	1.97217	1.67788	--	GO:0005654 nucleoplasm;GO:0005829 cytosol	GO:0003676 nucleic acid binding;GO:0003724 RNA helicase activity;GO:0005524 ATP binding;GO:0016787 hydrolase activity	A: RNA processing and modification	K11594	ko04622: RIG-I-like receptor signaling pathway;ko05161: Hepatitis B;ko05203: Viral carcinogenesis	IPR014001: Helicase superfamily 1/2, ATP-binding domain;IPR011545: DEAD/DEAH box helicase domain;IPR027417: P-loop containing nucleoside triphosphate hydrolase;IPR000629: ATP-dependent RNA helicase DEAD-box, conserved site;IPR014014: RNA helicase, DEAD-box type, Q motif;IPR001650: Helicase, C-terminal	Nucleus	--
A0A2R8Y4D6	Casein kinase II subunit alpha (Fragment) OS=Homo sapiens OX=9606 GN=CSNK2A1 PE=1 SV=1	CSNK2A1	0	0	0	0	0.88174	0	0.236371	0.949383	0.914523	GO:0006468 protein phosphorylation	--	GO:0004674 protein serine/threonine kinase activity;GO:0005524 ATP binding	T: Signal transduction mechanisms;D: Cell cycle control, cell division, chromosome partitioning;K: Transcription	K03097	ko03008: Ribosome biogenesis in eukaryotes;ko04064: NF-kappa B signaling pathway;ko04137: Mitophagy - animal;ko04310: Wnt signaling pathway;ko04520: Adherens junction;ko05010: Alzheimer disease;ko05020: Prion disease;ko05022: Pathways of neurodegeneration - multiple diseases;ko05162: Measles;ko05235: PD-L1 expression and PD-1 checkpoint pathway in cancer	IPR000719: Protein kinase domain;IPR011009: Protein kinase-like domain superfamily;IPR045216: Casein Kinase 2, subunit alpha;IPR017441: Protein kinase, ATP binding site;IPR008271: Serine/threonine-protein kinase, active site	Nucleus	--
A0A2R8Y4H2	Septin 3 OS=Homo sapiens OX=9606 GN=SEPTIN3 PE=1 SV=1	SEPTIN3	0.16226	0	0	0.16087	0.272176	0	0	0.506288	0	--	GO:0005737 cytoplasm	GO:0005525 GTP binding	D: Cell cycle control, cell division, chromosome partitioning;T: Signal transduction mechanisms;Z: Cytoskeleton	K16938	ko05100: Bacterial invasion of epithelial cells;ko05131: Shigellosis	IPR016491: Septin;IPR030379: Septin-type guanine nucleotide-binding (G) domain;IPR027417: P-loop containing nucleoside triphosphate hydrolase;IPR008114: Septin 3	Nucleus	--
A0A2R8Y4L0	SPG7 matrix AAA peptidase subunit, paraplegin OS=Homo sapiens OX=9606 GN=SPG7 PE=1 SV=1	SPG7	0.758112	1.72761	2.32692	2.18253	2.65215	2.13749	2.52343	6.1074	2.98678	--	GO:0016021 integral component of membrane	GO:0004176 ATP-dependent peptidase activity;GO:0004222 metalloendopeptidase activity;GO:0005524 ATP binding;GO:0008270 zinc ion binding	O: Posttranslational modification, protein turnover, chaperones	K09552	--	IPR011546: Peptidase M41, FtsH extracellular	Mitochondrion	--
A0A2R8Y4N6	Protein 4.1 (Fragment) OS=Homo sapiens OX=9606 GN=EPB41 PE=1 SV=1	EPB41	1.09599	1.24077	0	0.47104	0.395083	1.37028	1.2265	0.461592	0.437114	GO:0007049 cell cycle;GO:0030866 cortical actin cytoskeleton organization;GO:0051301 cell division	GO:0005634 nucleus;GO:0005856 cytoskeleton;GO:0005938 cell cortex	GO:0005516 calmodulin binding;GO:0008092 cytoskeletal protein binding	R: General function prediction only	K06107	--	IPR014847: FERM adjacent (FA);IPR011993: PH-like domain superfamily;IPR018980: FERM, C-terminal PH-like domain;IPR014352: FERM/acyl-CoA-binding protein superfamily;IPR035963: FERM superfamily, second domain;IPR019747: FERM conserved site;IPR007477: SAB domain;IPR019748: FERM central domain;IPR000299: FERM domain	Cytoplasm	--
A0A2R8Y4P4	SWI/SNF related, matrix associated, actin dependent regulator of chromatin, subfamily a, member 4 OS=Homo sapiens OX=9606 GN=SMARCA4 PE=1 SV=1	SMARCA4	0.679519	0.358251	0.558982	0.633343	2.03199	0.486657	0.464829	1.05198	0.621312	GO:0006355 regulation of transcription, DNA-templated	GO:0001650 fibrillar center;GO:0005654 nucleoplasm;GO:0005730 nucleolus;GO:0016514 SWI/SNF complex	GO:0005524 ATP binding;GO:0016887 ATP hydrolysis activity;GO:0042393 histone binding;GO:0140658 ATP-dependent chromatin remodeler activity	B: Chromatin structure and dynamics;K: Transcription	K11647	ko03082: ATP-dependent chromatin remodeling;ko04714: Thermogenesis;ko05225: Hepatocellular carcinoma	IPR006576: BRK domain;IPR001487: Bromodomain;IPR036427: Bromodomain-like superfamily;IPR001650: Helicase, C-terminal;IPR037259: BRK domain superfamily;IPR027417: P-loop containing nucleoside triphosphate hydrolase;IPR014012: Helicase/SANT-associated domain;IPR029295: Snf2, ATP coupling domain;IPR014978: Glutamine-Leucine-Glutamine, QLQ;IPR018359: Bromodomain, conserved site;IPR038718: SNF2-like, …	Nucleus	--
A0A2R8Y4Q3	OPA1 mitochondrial dynamin like GTPase OS=Homo sapiens OX=9606 GN=OPA1 PE=1 SV=1	OPA1	0.804018	1.03314	0.642446	0.837764	4.14387	1.20483	0.901136	1.46943	1.66726	GO:0006915 apoptotic process;GO:0007005 mitochondrion organization	GO:0005743 mitochondrial inner membrane;GO:0016021 integral component of membrane	GO:0003924 GTPase activity;GO:0005525 GTP binding;GO:0008289 lipid binding	R: General function prediction only	K17079	ko04137: Mitophagy - animal;ko05017: Spinocerebellar ataxia	IPR045063: Dynamin, N-terminal;IPR027417: P-loop containing nucleoside triphosphate hydrolase;IPR030381: Dynamin-type guanine nucleotide-binding (G) domain;IPR001401: Dynamin, GTPase domain;IPR022812: Dynamin	Cytoplasm_Nucleus	--
A0A2R8Y4T1	Tensin 1 OS=Homo sapiens OX=9606 GN=TNS1 PE=1 SV=1	TNS1	3.50642	6.69379	3.54971	3.31101	1.30611	5.91807	8.81267	0.575464	0.918635	--	GO:0005925 focal adhesion	--	T: Signal transduction mechanisms;R: General function prediction only	K18080	--	IPR035892: C2 domain superfamily;IPR002219: Protein kinase C-like, phorbol ester/diacylglycerol-binding domain;IPR029021: Protein-tyrosine phosphatase-like;IPR000980: SH2 domain;IPR036860: SH2 domain superfamily;IPR014020: Tensin phosphatase, C2 domain;IPR013625: Tensin/EPS8 phosphotyrosine-binding domain;IPR029023: Tensin-type phosphatase domain;IPR033929: Tensin, phosphotyrosine-binding domain;…	Nucleus	--
A0A2R8Y4X2	Chromodomain helicase DNA binding protein 4 (Fragment) OS=Homo sapiens OX=9606 GN=CHD4 PE=1 SV=1	CHD4	0.098092	0	0.0635725	0.255607	0.796822	0	0.153336	0.759435	0.361516	--	GO:0005634 nucleus	GO:0003677 DNA binding;GO:0004386 helicase activity;GO:0005524 ATP binding;GO:0016787 hydrolase activity;GO:0140658 ATP-dependent chromatin remodeler activity	R: General function prediction only	K11643	ko03082: ATP-dependent chromatin remodeling;ko05165: Human papillomavirus infection;ko05203: Viral carcinogenesis	IPR012957: CHD, C-terminal 2;IPR002464: DNA/RNA helicase, ATP-dependent, DEAH-box type, conserved site;IPR001650: Helicase, C-terminal;IPR014001: Helicase superfamily 1/2, ATP-binding domain;IPR009462: CHD subfamily II, SANT-like domain;IPR027417: P-loop containing nucleoside triphosphate hydrolase;IPR009463: Domain of unknown function DUF1087;IPR038718: SNF2-like, N-terminal domain superfamily;I…	Nucleus	--
A0A2R8Y4Z8	Coiled-coil domain containing 9 OS=Homo sapiens OX=9606 GN=CCDC9 PE=1 SV=1	CCDC9	0.288093	0	0.184101	0.254539	0.196077	0.205386	0.20894	0.112623	0.394753	--	--	--	--	--	--	IPR029336: Protein of unknown function DUF4594	Nucleus	--
A0A2R8Y507	Protein kinase cGMP-dependent 1 OS=Homo sapiens OX=9606 GN=PRKG1 PE=1 SV=1	PRKG1	0.63387	0.819299	0.854755	1.12203	0.37619	0.98706	0.927479	0.686362	1.28491	--	--	GO:0004692 cGMP-dependent protein kinase activity;GO:0005524 ATP binding	T: Signal transduction mechanisms	K07376	ko04022: cGMP-PKG signaling pathway;ko04270: Vascular smooth muscle contraction;ko04540: Gap junction;ko04611: Platelet activation;ko04713: Circadian entrainment;ko04714: Thermogenesis;ko04730: Long-term depression;ko04740: Olfactory transduction;ko04923: Regulation of lipolysis in adipocytes;ko04970: Salivary secretion	IPR000595: Cyclic nucleotide-binding domain;IPR031831: cGMP-dependent protein kinase, N-terminal coiled-coil domain;IPR018488: Cyclic nucleotide-binding, conserved site;IPR018490: Cyclic nucleotide-binding domain superfamily;IPR002374: cGMP-dependent kinase;IPR014710: RmlC-like jelly roll fold	Cytoplasm	--
A0A2R8Y521	DNA helicase OS=Homo sapiens OX=9606 GN=CHD4 PE=1 SV=1	CHD4	0.760795	0.935569	0.921853	1.06819	3.81383	0.758623	0.927231	2.99863	1.41046	--	GO:0005654 nucleoplasm	GO:0003677 DNA binding;GO:0003678 DNA helicase activity;GO:0005524 ATP binding;GO:0016787 hydrolase activity;GO:0046872 metal ion binding;GO:0140658 ATP-dependent chromatin remodeler activity	R: General function prediction only	K11643	ko03082: ATP-dependent chromatin remodeling;ko05165: Human papillomavirus infection;ko05203: Viral carcinogenesis	IPR014001: Helicase superfamily 1/2, ATP-binding domain;IPR001650: Helicase, C-terminal;IPR016197: Chromo-like domain superfamily;IPR038718: SNF2-like, N-terminal domain superfamily;IPR002464: DNA/RNA helicase, ATP-dependent, DEAH-box type, conserved site;IPR013083: Zinc finger, RING/FYVE/PHD-type;IPR019787: Zinc finger, PHD-finger;IPR027417: P-loop containing nucleoside triphosphate hydrolase;IP…	Nucleus	--
A0A2R8Y524	beta-mannosidase OS=Homo sapiens OX=9606 GN=MANBA PE=1 SV=1	MANBA	0.901414	1.27642	1.40336	1.43418	2.15968	1.44955	1.80276	1.80249	2.4294	GO:0005975 carbohydrate metabolic process	GO:0005764 lysosome	GO:0004553 hydrolase activity, hydrolyzing O-glycosyl compounds	G: Carbohydrate transport and metabolism	K01192	ko00511: Other glycan degradation;ko04142: Lysosome	IPR036156: Beta-Galactosidase/glucuronidase domain superfamily;IPR041447: Mannosidase Ig/CBM-like domain;IPR008979: Galactose-binding-like domain superfamily;IPR017853: Glycoside hydrolase superfamily;IPR013783: Immunoglobulin-like fold;IPR006103: Glycoside hydrolase family 2, catalytic domain	Extracell	CS pos: 18-19. TTA-AE. Pr: 0.6898
A0A2R8Y549	PATJ crumbs cell polarity complex component OS=Homo sapiens OX=9606 GN=PATJ PE=1 SV=1	PATJ	0.839909	0.652403	0	0.818407	0.71909	0.972435	1.30941	0	0	--	GO:0005829 cytosol;GO:0005923 bicellular tight junction;GO:0030054 cell junction;GO:0034451 centriolar satellite	--	S: Function unknown	K06092	ko04390: Hippo signaling pathway;ko04530: Tight junction;ko05165: Human papillomavirus infection	IPR036034: PDZ superfamily;IPR001478: PDZ domain;IPR015132: L27-2;IPR004172: L27 domain;IPR036892: L27 domain superfamily	Cytoplasm_Nucleus	--
A0A2R8Y553	Mitochondrial glycine transporter OS=Homo sapiens OX=9606 GN=SLC25A38 PE=1 SV=1	SLC25A38	0.104874	0	0.450449	0	0	0	0.187035	0.219379	0.375285	GO:0030218 erythrocyte differentiation;GO:1904983 glycine import into mitochondrion	GO:0005743 mitochondrial inner membrane;GO:0016021 integral component of membrane	GO:0015187 glycine transmembrane transporter activity	C: Energy production and conversion	K15118	--	IPR030847: Mitochondrial glycine transporter Hem25/SLC25A38;IPR018108: Mitochondrial substrate/solute carrier;IPR023395: Mitochondrial carrier domain superfamily	Mitochondrion	--
A0A2R8Y559	Histone deacetylase 6 OS=Homo sapiens OX=9606 GN=HDAC6 PE=1 SV=2	HDAC6	0.132891	0	0	0.170635	0	0	0.255712	0.127117	0.30691	GO:0000209 protein polyubiquitination;GO:0007026 negative regulation of microtubule depolymerization;GO:0016575 histone deacetylation;GO:0031648 protein destabilization;GO:0032984 protein-containing complex disassembly;GO:0033138 positive regulation of peptidyl-serine phosphorylation;GO:0034983 peptidyl-lysine deacetylation;GO:0043162 ubiquitin-dependent protein catabolic process via the multives…	GO:0005654 nucleoplasm;GO:0005829 cytosol;GO:0015630 microtubule cytoskeleton;GO:0030424 axon;GO:0030425 dendrite;GO:0032991 protein-containing complex;GO:0043204 perikaryon	GO:0004407 histone deacetylase activity;GO:0008017 microtubule binding;GO:0008270 zinc ion binding;GO:0042903 tubulin deacetylase activity;GO:0043130 ubiquitin binding;GO:0048156 tau protein binding;GO:0048487 beta-tubulin binding	B: Chromatin structure and dynamics	K11407	ko04613: Neutrophil extracellular trap formation;ko05014: Amyotrophic lateral sclerosis;ko05034: Alcoholism;ko05203: Viral carcinogenesis	IPR001607: Zinc finger, UBP-type;IPR023801: Histone deacetylase domain;IPR037138: Histone deacetylase domain superfamily;IPR023696: Ureohydrolase domain superfamily;IPR000286: Histone deacetylase family;IPR013083: Zinc finger, RING/FYVE/PHD-type	Nucleus	--
A0A2R8Y566	RAB11 binding and LisH domain, coiled-coil and HEAT repeat containing OS=Homo sapiens OX=9606 GN=RELCH PE=1 SV=1	RELCH	0.303869	0.471658	0.346197	0.631078	0.674471	0.529838	0.425144	0.620238	0.618923	GO:0032367 intracellular cholesterol transport	GO:0005802 trans-Golgi network	--	T: Signal transduction mechanisms	K26154	--	IPR006594: LIS1 homology motif;IPR011989: Armadillo-like helical;IPR021133: HEAT, type 2;IPR016024: Armadillo-type fold	Nucleus	--
A0A2R8Y590	A-kinase anchoring protein 9 OS=Homo sapiens OX=9606 GN=AKAP9 PE=1 SV=2	AKAP9	0	0.204174	0.559786	0.369894	0.527967	0.323222	0.154722	0	0.367291	GO:0007165 signal transduction	GO:0005794 Golgi apparatus;GO:0005815 microtubule organizing center	GO:0060090 molecular adaptor activity	--	K16551	--	IPR019528: Pericentrin/AKAP-450 centrosomal targeting domain	Cytoplasm	--
A0A2R8Y597	Tubulin folding cofactor E OS=Homo sapiens OX=9606 GN=TBCE PE=1 SV=1	TBCE	0	0.0868511	0	0	0.174923	0	0	0.58495	0.237342	--	--	--	O: Posttranslational modification, protein turnover, chaperones	K21768	--	--	Extracell	--
A0A2R8Y5C4	Tankyrase 1 binding protein 1 (Fragment) OS=Homo sapiens OX=9606 GN=TNKS1BP1 PE=1 SV=1	TNKS1BP1	0	1.33997	0	1.16124	1.02959	0.492912	1.12419	0	1.82883	--	--	--	--	--	--	--	Nucleus	--
A0A2R8Y5E2	OPA1 mitochondrial dynamin like GTPase (Fragment) OS=Homo sapiens OX=9606 GN=OPA1 PE=1 SV=1	OPA1	0.506428	0.311107	0	0	1.45153	0	0.650878	0.814121	1.09583	--	--	--	R: General function prediction only	K17079	ko04137: Mitophagy - animal;ko05017: Spinocerebellar ataxia	--	Mitochondrion	--
A0A2R8Y5G2	Protein 4.1 OS=Homo sapiens OX=9606 GN=EPB41 PE=1 SV=1	EPB41	0.635897	0.413331	0.225824	0	0.239898	0.668802	0.450367	0.178898	0.333493	GO:0007049 cell cycle;GO:0030866 cortical actin cytoskeleton organization;GO:0051301 cell division	GO:0005829 cytosol;GO:0005886 plasma membrane;GO:0005938 cell cortex;GO:0016604 nuclear body;GO:0030054 cell junction;GO:0045171 intercellular bridge;GO:0072686 mitotic spindle	GO:0005516 calmodulin binding;GO:0008092 cytoskeletal protein binding	R: General function prediction only	K06107	--	IPR029071: Ubiquitin-like domain superfamily;IPR014847: FERM adjacent (FA);IPR000299: FERM domain;IPR011993: PH-like domain superfamily;IPR018980: FERM, C-terminal PH-like domain;IPR019749: Band 4.1 domain;IPR035963: FERM superfamily, second domain;IPR014352: FERM/acyl-CoA-binding protein superfamily;IPR018979: FERM, N-terminal;IPR019747: FERM conserved site;IPR000798: Ezrin/radixin/moesin-like;I…	Nucleus	--
A0A2R8Y5M6	B-cell receptor-associated protein OS=Homo sapiens OX=9606 GN=BCAP31 PE=1 SV=1	BCAP31	2.73814	0	1.58976	1.88522	2.50253	3.16277	2.05942	6.33172	3.05593	GO:0006886 intracellular protein transport;GO:0006888 endoplasmic reticulum to Golgi vesicle-mediated transport;GO:0070973 protein localization to endoplasmic reticulum exit site	GO:0005789 endoplasmic reticulum membrane;GO:0016021 integral component of membrane	--	V: Defense mechanisms	K14009	ko04141: Protein processing in endoplasmic reticulum;ko05165: Human papillomavirus infection	IPR040463: BAP29/BAP31, transmembrane domain;IPR041672: Bap31/Bap29 cytoplasmic coiled-coil domain	Endoplasmic reticulum	--
A0A2R8Y5V9	Tropomyosin 4 OS=Homo sapiens OX=9606 GN=TPM4 PE=1 SV=1	TPM4	1.34779	1.8079	1.2004	2.0582	1.362	1.54221	1.99732	0.942388	3.33828	--	GO:0005856 cytoskeleton	GO:0003779 actin binding	Z: Cytoskeleton	K10375	ko04260: Cardiac muscle contraction;ko04261: Adrenergic signaling in cardiomyocytes;ko04814: Motor proteins;ko04820: Cytoskeleton in muscle cells;ko05410: Hypertrophic cardiomyopathy;ko05414: Dilated cardiomyopathy	IPR000533: Tropomyosin	Cytoplasm	--
A0A2R8Y619	Histone H2B type 2-K1 OS=Homo sapiens OX=9606 GN=H2BK1 PE=1 SV=1	H2BK1	0	0	0	0	0.473327	0.0957141	0	0	0	GO:0006334 nucleosome assembly	GO:0000786 nucleosome;GO:0005634 nucleus	GO:0003677 DNA binding;GO:0030527 structural constituent of chromatin;GO:0046982 protein heterodimerization activity	B: Chromatin structure and dynamics	K11252	ko04613: Neutrophil extracellular trap formation;ko05034: Alcoholism;ko05203: Viral carcinogenesis;ko05322: Systemic lupus erythematosus	IPR000558: Histone H2B;IPR007125: Histone H2A/H2B/H3;IPR009072: Histone-fold	Nucleus	--
A0A2R8Y645	RNA helicase OS=Homo sapiens OX=9606 GN=DDX3X PE=1 SV=1	DDX3X	0.762889	0	0.557875	1.58724	3.54098	1.06525	0.713143	4.51132	2.31812	--	GO:0005654 nucleoplasm;GO:0005829 cytosol;GO:0016021 integral component of membrane	GO:0003676 nucleic acid binding;GO:0003724 RNA helicase activity;GO:0005524 ATP binding;GO:0016787 hydrolase activity	A: RNA processing and modification	K11594	ko04622: RIG-I-like receptor signaling pathway;ko05161: Hepatitis B;ko05203: Viral carcinogenesis	IPR014001: Helicase superfamily 1/2, ATP-binding domain;IPR000629: ATP-dependent RNA helicase DEAD-box, conserved site;IPR014014: RNA helicase, DEAD-box type, Q motif;IPR001650: Helicase, C-terminal;IPR027417: P-loop containing nucleoside triphosphate hydrolase;IPR011545: DEAD/DEAH box helicase domain	Nucleus	--
A0A2R8Y648	Glutamate--cysteine ligase OS=Homo sapiens OX=9606 GN=GCLC PE=1 SV=1	GCLC	0	0	0	0	1.65858	0.873391	0	3.71374	0.638015	GO:0006750 glutathione biosynthetic process	--	GO:0004357 glutamate-cysteine ligase activity;GO:0005524 ATP binding	H: Coenzyme transport and metabolism	K11204	ko00270: Cysteine and methionine metabolism;ko00480: Glutathione metabolism;ko01100: Metabolic pathways;ko01240: Biosynthesis of cofactors;ko04216: Ferroptosis	IPR004308: Glutamate-cysteine ligase catalytic subunit;IPR014746: Glutamine synthetase/guanido kinase, catalytic domain	Cytoplasm	--
A0A2R8Y685	DNA helicase OS=Homo sapiens OX=9606 GN=CHD4 PE=1 SV=1	CHD4	0	0.794236	0.63531	1.02483	3.8173	0.336975	0.887904	2.38826	1.52981	--	GO:0005634 nucleus	GO:0003678 DNA helicase activity;GO:0005524 ATP binding;GO:0016787 hydrolase activity;GO:0046872 metal ion binding;GO:0140658 ATP-dependent chromatin remodeler activity	R: General function prediction only	K11643	ko03082: ATP-dependent chromatin remodeling;ko05165: Human papillomavirus infection;ko05203: Viral carcinogenesis	IPR027417: P-loop containing nucleoside triphosphate hydrolase;IPR014001: Helicase superfamily 1/2, ATP-binding domain;IPR002464: DNA/RNA helicase, ATP-dependent, DEAH-box type, conserved site;IPR001650: Helicase, C-terminal;IPR038718: SNF2-like, N-terminal domain superfamily;IPR000953: Chromo/chromo shadow domain;IPR013083: Zinc finger, RING/FYVE/PHD-type;IPR019787: Zinc finger, PHD-finger;IPR00…	Nucleus	--
A0A2R8Y6A7	Serpin family B member 6 (Fragment) OS=Homo sapiens OX=9606 GN=SERPINB6 PE=1 SV=1	SERPINB6	0	0	0	0.120209	0.132118	0	0.706313	0	0	--	GO:0005615 extracellular space	GO:0004867 serine-type endopeptidase inhibitor activity	V: Defense mechanisms	K13963	ko05146: Amoebiasis	IPR023796: Serpin domain;IPR042178: Serpin superfamily, domain 1;IPR042185: Serpin superfamily, domain 2;IPR036186: Serpin superfamily	Cytoplasm	--
A0A2R8Y6C9	TSC complex subunit 2 OS=Homo sapiens OX=9606 GN=TSC2 PE=1 SV=2	TSC2	0	0	0	0	0.129001	0	0	0	0	GO:0032007 negative regulation of TOR signaling;GO:0043547 positive regulation of GTPase activity;GO:0051056 regulation of small GTPase mediated signal transduction	GO:0005634 nucleus;GO:0033596 TSC1-TSC2 complex	GO:0005096 GTPase activator activity	D: Cell cycle control, cell division, chromosome partitioning;T: Signal transduction mechanisms	K07207	ko04072: Phospholipase D signaling pathway;ko04115: p53 signaling pathway;ko04140: Autophagy - animal;ko04150: mTOR signaling pathway;ko04151: PI3K-Akt signaling pathway;ko04152: AMPK signaling pathway;ko04211: Longevity regulating pathway;ko04218: Cellular senescence;ko04714: Thermogenesis;ko04910: Insulin signaling pathway;ko04919: Thyroid hormone signaling pathway;ko05163: Human cytomegaloviru…	IPR018515: Tuberin-type domain;IPR003913: Tuberin;IPR000331: Rap/Ran-GAP domain;IPR035974: Rap/Ran-GAP superfamily;IPR024584: Tuberin, N-terminal;IPR011989: Armadillo-like helical;IPR016024: Armadillo-type fold	Plasma membrane	--
A0A2R8Y6G3	Tubulin folding cofactor E (Fragment) OS=Homo sapiens OX=9606 GN=TBCE PE=1 SV=1	TBCE	0.522994	0	0	0	0.717995	0	0	0.350608	0	GO:0006457 protein folding	--	GO:0043014 alpha-tubulin binding	O: Posttranslational modification, protein turnover, chaperones	K21768	--	IPR000938: CAP Gly-rich domain;IPR036859: CAP Gly-rich domain superfamily	Cytoplasm	--
A0A2R8Y6G6	phosphopyruvate hydratase OS=Homo sapiens OX=9606 GN=ENO1 PE=1 SV=1	ENO1	5.4999	12.0371	11.7248	13.2419	20.7239	10.8375	13.2922	14.6222	20.1168	GO:0006096 glycolytic process	GO:0000015 phosphopyruvate hydratase complex;GO:0005829 cytosol;GO:0005886 plasma membrane	GO:0000287 magnesium ion binding;GO:0004634 phosphopyruvate hydratase activity	G: Carbohydrate transport and metabolism	K01689	ko00010: Glycolysis / Gluconeogenesis;ko01100: Metabolic pathways;ko01200: Carbon metabolism;ko01230: Biosynthesis of amino acids;ko03018: RNA degradation;ko04066: HIF-1 signaling pathway;ko04820: Cytoskeleton in muscle cells	IPR020811: Enolase, N-terminal;IPR000941: Enolase;IPR029017: Enolase-like, N-terminal;IPR036849: Enolase-like, C-terminal domain superfamily;IPR020810: Enolase, C-terminal TIM barrel domain;IPR020809: Enolase, conserved site	Cytoplasm	--
A0A2R8Y6H2	Dynein cytoplasmic 1 heavy chain 1 OS=Homo sapiens OX=9606 GN=DYNC1H1 PE=1 SV=2	DYNC1H1	3.39808	2.91453	3.04585	3.15692	3.44389	3.93217	4.19014	5.09102	4.22684	--	GO:0005737 cytoplasm;GO:0005874 microtubule;GO:0030286 dynein complex	GO:0005524 ATP binding	Z: Cytoskeleton	K10413	ko04145: Phagosome;ko04814: Motor proteins;ko04962: Vasopressin-regulated water reabsorption;ko05132: Salmonella infection	IPR003593: AAA+ ATPase domain;IPR027417: P-loop containing nucleoside triphosphate hydrolase;IPR041466: Dynein heavy chain, AAA 5 extension domain;IPR043157: Dynein heavy chain, AAA1 domain, small subdomain;IPR013602: Dynein heavy chain, linker;IPR024317: Dynein heavy chain, AAA module D4;IPR024743: Dynein heavy chain, coiled coil stalk;IPR013594: Dynein heavy chain, tail;IPR035706: Dynein heavy …	Cytoplasm	--
A0A2R8Y6L7	PDZ and LIM domain 3 (Fragment) OS=Homo sapiens OX=9606 GN=PDLIM3 PE=1 SV=1	PDLIM3	0.768119	0.461828	1.40689	0.803352	0.976415	0	0.77334	0	0	--	--	--	T: Signal transduction mechanisms;Z: Cytoskeleton	K23353	ko04820: Cytoskeleton in muscle cells	IPR001478: PDZ domain;IPR036034: PDZ superfamily	Cytoplasm	--
A0A2R8Y6Q1	Tubulin folding cofactor E OS=Homo sapiens OX=9606 GN=TBCE PE=1 SV=1	TBCE	0	0.250519	0	0.284393	0.491752	0.301401	0.388919	0.951261	0.262714	GO:0006457 protein folding	GO:0005856 cytoskeleton	GO:0043014 alpha-tubulin binding	O: Posttranslational modification, protein turnover, chaperones	K21768	--	IPR029071: Ubiquitin-like domain superfamily;IPR032675: Leucine-rich repeat domain superfamily;IPR044079: TBCE, ubiquitin-like (Ubl) domain;IPR000626: Ubiquitin-like domain	Nucleus	--
A0A2R8Y738	Ribosomal protein L15 (Fragment) OS=Homo sapiens OX=9606 GN=RPL15 PE=1 SV=1	RPL15	0	0	0	0.322468	0.451448	0.233606	0.566042	0.467169	0.19338	GO:0006412 translation	GO:0044391 ribosomal subunit	GO:0003735 structural constituent of ribosome	J: Translation, ribosomal structure and biogenesis	K02877	ko03010: Ribosome;ko05171: Coronavirus disease - COVID-19	IPR012678: Ribosomal protein L23/L15e core domain superfamily;IPR000439: Ribosomal protein L15e;IPR020925: Ribosomal protein L15e, conserved site;IPR024794: Ribosomal protein L15e core domain superfamily	Nucleus	--
A0A2R8Y765	SWI/SNF related, matrix associated, actin dependent regulator of chromatin, subfamily e, member 1 OS=Homo sapiens OX=9606 GN=SMARCE1 PE=1 SV=1	SMARCE1	0	0.286466	0.473039	0.311226	1.02598	0	0.963508	0.666873	0.505753	GO:0006338 chromatin remodeling	GO:0016514 SWI/SNF complex	GO:0003677 DNA binding	B: Chromatin structure and dynamics	K11651	ko03082: ATP-dependent chromatin remodeling;ko04714: Thermogenesis;ko05225: Hepatocellular carcinoma	IPR036910: High mobility group box domain superfamily;IPR009071: High mobility group box domain	Nucleus	--
A0A2R8Y783	Erythrocyte membrane protein band 4.1 (Fragment) OS=Homo sapiens OX=9606 GN=EPB41 PE=1 SV=1	EPB41	2.56953	1.59351	0.930864	1.31049	0.843724	1.30951	1.07973	0.689705	0.990682	GO:0030866 cortical actin cytoskeleton organization	GO:0005856 cytoskeleton	GO:0008092 cytoskeletal protein binding	R: General function prediction only	K06107	--	IPR007477: SAB domain	Mitochondrion	--
A0A2R8Y793	Actin beta (Fragment) OS=Homo sapiens OX=9606 GN=ACTB PE=1 SV=1	ACTB	262.514	319.948	290.198	314.614	275.119	371.308	368.578	240.696	409.6	--	--	--	Z: Cytoskeleton	K05692	ko03082: ATP-dependent chromatin remodeling;ko04015: Rap1 signaling pathway;ko04145: Phagosome;ko04210: Apoptosis;ko04390: Hippo signaling pathway;ko04510: Focal adhesion;ko04520: Adherens junction;ko04530: Tight junction;ko04611: Platelet activation;ko04613: Neutrophil extracellular trap formation;ko04670: Leukocyte transendothelial migration;ko04714: Thermogenesis;ko04810: Regulation of actin c…	IPR020902: Actin/actin-like conserved site;IPR004001: Actin, conserved site;IPR004000: Actin family;IPR043129: ATPase, nucleotide binding domain	Cytoskeleton	--
A0A2R8Y7C0	Hemoglobin subunit alpha 2 (Fragment) OS=Homo sapiens OX=9606 GN=HBA2 PE=1 SV=1	HBA2	1236.52	1287.37	981.835	861.452	254.621	1296.5	853.969	182.991	689.328	--	GO:0005833 hemoglobin complex	GO:0005344 oxygen carrier activity;GO:0019825 oxygen binding;GO:0020037 heme binding;GO:0046872 metal ion binding	C: Energy production and conversion	K13822	ko05143: African trypanosomiasis;ko05144: Malaria	IPR002338: Hemoglobin, alpha-type;IPR012292: Globin/Protoglobin;IPR000971: Globin;IPR009050: Globin-like superfamily	Cytoplasm	--
A0A2R8Y7E6	Ataxin 2 OS=Homo sapiens OX=9606 GN=ATXN2 PE=1 SV=2	ATXN2	0	0	0	0	0.305541	0	0	0.255284	0.307044	--	--	GO:0003723 RNA binding	A: RNA processing and modification	K23625	ko05014: Amyotrophic lateral sclerosis;ko05017: Spinocerebellar ataxia;ko05022: Pathways of neurodegeneration - multiple diseases	IPR025852: Ataxin 2, SM domain;IPR010920: LSM domain superfamily;IPR009818: Ataxin-2, C-terminal;IPR009604: LsmAD domain	Nucleus	--
A0A2R8Y7F4	Proline rich coiled-coil 2C (Fragment) OS=Homo sapiens OX=9606 GN=PRRC2C PE=1 SV=1	PRRC2C	0	0	0	0	0.34765	0	0.137245	0.441823	0.291451	--	--	--	--	--	--	--	Nucleus	--
A0A2R8Y7L2	Hydroxysteroid 17-beta dehydrogenase 4 OS=Homo sapiens OX=9606 GN=HSD17B4 PE=1 SV=1	HSD17B4	6.10801	4.94265	3.41386	9.76592	4.42285	11.4924	10.2812	5.84929	4.08949	GO:0000038 very long-chain fatty acid metabolic process;GO:0006635 fatty acid beta-oxidation;GO:0060009 Sertoli cell development	GO:0005777 peroxisome	GO:0016491 oxidoreductase activity	--	K12405	ko00120: Primary bile acid biosynthesis;ko01040: Biosynthesis of unsaturated fatty acids;ko01100: Metabolic pathways;ko01212: Fatty acid metabolism;ko04146: Peroxisome	IPR036527: SCP2 sterol-binding domain superfamily;IPR029069: HotDog domain superfamily;IPR020904: Short-chain dehydrogenase/reductase, conserved site;IPR002347: Short-chain dehydrogenase/reductase SDR;IPR036291: NAD(P)-binding domain superfamily;IPR003033: SCP2 sterol-binding domain;IPR002539: MaoC-like dehydratase domain	Cytoplasm	--
A0A2R8Y7N1	beta-mannosidase (Fragment) OS=Homo sapiens OX=9606 GN=MANBA PE=1 SV=1	MANBA	0	0	0	0	0	0.229836	0	0.192841	0.118825	GO:0008152 metabolic process	GO:0005764 lysosome	GO:0016798 hydrolase activity, acting on glycosyl bonds	G: Carbohydrate transport and metabolism	K01192	ko00511: Other glycan degradation;ko04142: Lysosome	IPR036156: Beta-Galactosidase/glucuronidase domain superfamily;IPR008979: Galactose-binding-like domain superfamily;IPR013783: Immunoglobulin-like fold;IPR017853: Glycoside hydrolase superfamily	Cytoplasm	--
A0A2R8Y7S7	Protein transport protein SEC23 (Fragment) OS=Homo sapiens OX=9606 GN=SEC23B PE=1 SV=1	SEC23B	0.29799	0.413594	0.247054	1.02441	1.25513	0.524189	0.560948	2.10421	1.64265	GO:0015031 protein transport;GO:0016192 vesicle-mediated transport	GO:0005789 endoplasmic reticulum membrane;GO:0005829 cytosol;GO:0012507 ER to Golgi transport vesicle membrane	GO:0046872 metal ion binding	U: Intracellular trafficking, secretion, and vesicular transport	K14006	ko04141: Protein processing in endoplasmic reticulum	--	Extracell	--
A0A2R8Y7V8	Nuclear factor 1 OS=Homo sapiens OX=9606 GN=NFIB PE=1 SV=1	NFIB	0	0.642908	0.821822	0.610582	0.770986	0.258525	0.9567	0	0	GO:0006260 DNA replication;GO:0045893 positive regulation of transcription, DNA-templated	GO:0001650 fibrillar center;GO:0005654 nucleoplasm	GO:0003677 DNA binding;GO:0003700 DNA-binding transcription factor activity	K: Transcription	K09169	--	IPR019739: CTF transcription factor/nuclear factor 1, conserved site;IPR020604: CTF transcription factor/nuclear factor 1, DNA-binding domain;IPR003619: MAD homology 1, Dwarfin-type;IPR019548: CTF transcription factor/nuclear factor 1, N-terminal;IPR000647: CTF transcription factor/nuclear factor 1	Nucleus	--
A0A2R8Y7W8	Male-enhanced antigen 1 OS=Homo sapiens OX=9606 GN=MEA1 PE=1 SV=1	MEA1	0	0	0	0.576643	0.959108	1.39388	0.623211	0.223061	0.858827	GO:0007283 spermatogenesis	--	--	--	--	--	--	Cytoplasm	--
A0A2R8Y7X9	Globin domain-containing protein OS=Homo sapiens OX=9606 PE=1 SV=1	--	0.256894	0.5393	0.646476	0	0.144207	0.0781636	0	0	0.0873681	--	GO:0005833 hemoglobin complex	GO:0005344 oxygen carrier activity;GO:0019825 oxygen binding;GO:0020037 heme binding;GO:0046872 metal ion binding	C: Energy production and conversion	K13824	--	IPR009050: Globin-like superfamily;IPR002337: Hemoglobin, beta-type;IPR000971: Globin;IPR012292: Globin/Protoglobin	Cytoplasm	--
A0A2R8Y839	Mitochondrial import inner membrane translocase subunit TIM14 OS=Homo sapiens OX=9606 GN=DNAJC19 PE=1 SV=1	DNAJC19	0	0	0	0	0	0	0	0.0921273	0	--	--	--	O: Posttranslational modification, protein turnover, chaperones	K09539	--	IPR036869: Chaperone J-domain superfamily	Cytoplasm	--
A0A2R8Y852	Homeobox protein cut-like OS=Homo sapiens OX=9606 GN=CUX1 PE=1 SV=1	CUX1	1.50882	2.20106	1.32209	3.13534	2.78511	2.23042	1.12874	2.02658	0.63253	--	GO:0005654 nucleoplasm;GO:0005794 Golgi apparatus	GO:0000981 DNA-binding transcription factor activity, RNA polymerase II-specific;GO:0003677 DNA binding	K: Transcription	K09313	--	IPR001356: Homeobox domain;IPR010982: Lambda repressor-like, DNA-binding domain superfamily;IPR009057: Homeobox-like domain superfamily;IPR003350: CUT domain;IPR017970: Homeobox, conserved site	Nucleus	--
A0A2R8Y880	RB binding protein 6, ubiquitin ligase (Fragment) OS=Homo sapiens OX=9606 GN=RBBP6 PE=1 SV=1	RBBP6	0	0	0	0.301801	0	0	0.462211	0	0.522774	GO:0006397 mRNA processing	GO:0016607 nuclear speck	GO:0003676 nucleic acid binding;GO:0008270 zinc ion binding;GO:0061630 ubiquitin protein ligase activity	O: Posttranslational modification, protein turnover, chaperones	K10624	--	IPR013083: Zinc finger, RING/FYVE/PHD-type;IPR001841: Zinc finger, RING-type;IPR014891: DWNN domain;IPR036875: Zinc finger, CCHC-type superfamily;IPR025829: Zinc knuckle CX2CX3GHX4C;IPR001878: Zinc finger, CCHC-type;IPR003613: U-box domain	Nucleus	--
A0A2R8Y891	ATP-dependent 6-phosphofructokinase OS=Homo sapiens OX=9606 GN=PFKM PE=1 SV=1	PFKM	0.522069	0.810191	0.826415	0.890207	0.950326	1.05945	1.1329	1.77656	1.22762	GO:0006002 fructose 6-phosphate metabolic process	GO:0005737 cytoplasm	GO:0003872 6-phosphofructokinase activity;GO:0005524 ATP binding;GO:0046872 metal ion binding	G: Carbohydrate transport and metabolism	K00850	ko00010: Glycolysis / Gluconeogenesis;ko00030: Pentose phosphate pathway;ko00051: Fructose and mannose metabolism;ko00052: Galactose metabolism;ko01100: Metabolic pathways;ko01200: Carbon metabolism;ko01230: Biosynthesis of amino acids;ko03018: RNA degradation;ko04066: HIF-1 signaling pathway;ko04152: AMPK signaling pathway;ko04919: Thyroid hormone signaling pathway;ko04922: Glucagon signaling pa…	IPR035966: Phosphofructokinase superfamily;IPR009161: ATP-dependent 6-phosphofructokinase, eukaryotic-type;IPR015912: Phosphofructokinase, conserved site;IPR000023: Phosphofructokinase domain;IPR022953: ATP-dependent 6-phosphofructokinase;IPR041914: ATP-dependent 6-phosphofructokinase, vertebrate-type	Cytoplasm	--
A0A2R8YCW8	Protein 4.1 OS=Homo sapiens OX=9606 GN=EPB41 PE=1 SV=1	EPB41	5.52805	2.43391	1.57713	3.02677	2.43818	2.23118	2.4623	1.15398	1.96546	GO:0007049 cell cycle;GO:0030866 cortical actin cytoskeleton organization;GO:0051301 cell division	GO:0005634 nucleus;GO:0005829 cytosol;GO:0005856 cytoskeleton;GO:0005886 plasma membrane;GO:0005938 cell cortex;GO:0016021 integral component of membrane;GO:0030054 cell junction	GO:0005516 calmodulin binding;GO:0008092 cytoskeletal protein binding	R: General function prediction only	K06107	--	IPR007477: SAB domain;IPR035963: FERM superfamily, second domain;IPR000798: Ezrin/radixin/moesin-like;IPR019747: FERM conserved site;IPR019748: FERM central domain;IPR014847: FERM adjacent (FA);IPR019749: Band 4.1 domain;IPR000299: FERM domain;IPR018980: FERM, C-terminal PH-like domain;IPR018979: FERM, N-terminal;IPR029071: Ubiquitin-like domain superfamily;IPR014352: FERM/acyl-CoA-binding protei…	Cytoplasm	--
A0A2R8YD12	Serpin B6 OS=Homo sapiens OX=9606 GN=SERPINB6 PE=1 SV=1	SERPINB6	1.16187	1.90171	1.65955	2.32902	0.547807	1.66856	2.28344	0.533533	0.572216	--	GO:0005615 extracellular space	GO:0004867 serine-type endopeptidase inhibitor activity	V: Defense mechanisms	K13963	ko05146: Amoebiasis	IPR023795: Serpin, conserved site;IPR042178: Serpin superfamily, domain 1;IPR023796: Serpin domain;IPR042185: Serpin superfamily, domain 2;IPR036186: Serpin superfamily	Cytoplasm	--
A0A2R8YD68	Epsilon-sarcoglycan OS=Homo sapiens OX=9606 GN=SGCE PE=1 SV=1	SGCE	0.291621	0	0	0	0	0	0	0	0.135903	--	GO:0005794 Golgi apparatus;GO:0005856 cytoskeleton;GO:0016012 sarcoglycan complex;GO:0016021 integral component of membrane;GO:0030425 dendrite;GO:0042383 sarcolemma	--	S: Function unknown	K27061	ko04820: Cytoskeleton in muscle cells;ko05410: Hypertrophic cardiomyopathy;ko05412: Arrhythmogenic right ventricular cardiomyopathy;ko05414: Dilated cardiomyopathy;ko05416: Viral myocarditis	IPR008908: Sarcoglycan alpha/epsilon;IPR006644: Dystroglycan-type cadherin-like	Plasma membrane	--
A0A2R8YD72	Tripeptidyl peptidase 1 (Fragment) OS=Homo sapiens OX=9606 GN=TPP1 PE=1 SV=1	TPP1	8.09752	5.1219	3.58205	7.60299	2.561	18.5107	13.6478	3.3761	2.9914	GO:0006508 proteolysis	--	GO:0004252 serine-type endopeptidase activity	--	K01279	ko04142: Lysosome	IPR036852: Peptidase S8/S53 domain superfamily	Nucleus	--
A0A2R8YDB8	Sin3A associated protein 130 OS=Homo sapiens OX=9606 GN=SAP130 PE=1 SV=1	SAP130	0	0	0	0.128629	0.351381	0	0	0.50085	0	GO:0006355 regulation of transcription, DNA-templated	GO:0016607 nuclear speck	--	--	K19192	--	IPR031963: Histone deacetylase complex subunit SAP130, C-terminal domain	Nucleus	--
A0A2R8YDH4	Tight junction protein ZO-2 OS=Homo sapiens OX=9606 PE=1 SV=1	--	0.632159	0	0.276991	0.359033	0.721392	0	0.802921	0.262066	0	--	GO:0005886 plasma membrane;GO:0005923 bicellular tight junction	--	T: Signal transduction mechanisms	K06098	ko04530: Tight junction;ko05110: Vibrio cholerae infection	IPR008145: Guanylate kinase/L-type calcium channel beta subunit;IPR001452: SH3 domain;IPR027417: P-loop containing nucleoside triphosphate hydrolase;IPR036034: PDZ superfamily;IPR005419: Tight junction protein ZO-2;IPR035598: ZO-2, SH3 domain;IPR005417: Tight junction protein ZO;IPR001478: PDZ domain;IPR036028: SH3-like domain superfamily;IPR008144: Guanylate kinase-like domain	Mitochondrion	--
A0A2R8YDK5	Rho GTPase activating protein 26 (Fragment) OS=Homo sapiens OX=9606 GN=ARHGAP26 PE=1 SV=1	ARHGAP26	0	0.525828	0.331913	0.464274	0.345556	0.371019	0.295214	0.429158	0.474513	GO:0007165 signal transduction;GO:0030036 actin cytoskeleton organization;GO:0051056 regulation of small GTPase mediated signal transduction	GO:0005856 cytoskeleton	GO:0005096 GTPase activator activity	T: Signal transduction mechanisms	K20071	--	IPR008936: Rho GTPase activation protein;IPR000198: Rho GTPase-activating protein domain;IPR011993: PH-like domain superfamily;IPR001849: Pleckstrin homology domain	Cytoplasm	--
A0A2R8YDM2	Dynamin-like GTPase OPA1, mitochondrial OS=Homo sapiens OX=9606 GN=OPA1 PE=1 SV=1	OPA1	0.401175	0.663123	0.676334	0.907761	2.61525	0.719951	0.368971	1.86785	1.31667	GO:0006915 apoptotic process;GO:0007005 mitochondrion organization	GO:0005654 nucleoplasm;GO:0005739 mitochondrion;GO:0005743 mitochondrial inner membrane;GO:0005829 cytosol;GO:0016021 integral component of membrane	GO:0003924 GTPase activity;GO:0005525 GTP binding;GO:0008289 lipid binding	R: General function prediction only	K17079	ko04137: Mitophagy - animal;ko05017: Spinocerebellar ataxia	IPR045817: Dynamin-like GTPase OPA1, C-terminal;IPR030381: Dynamin-type guanine nucleotide-binding (G) domain;IPR027417: P-loop containing nucleoside triphosphate hydrolase;IPR001401: Dynamin, GTPase domain;IPR022812: Dynamin;IPR045063: Dynamin, N-terminal	Mitochondrion	--
A0A2R8YDM9	Ataxin 2 OS=Homo sapiens OX=9606 GN=ATXN2 PE=1 SV=1	ATXN2	0.363815	0.301509	0.332449	0.382373	0.714603	0.431185	0.362415	0.621203	0.6608	--	--	GO:0003723 RNA binding	A: RNA processing and modification	K23625	ko05014: Amyotrophic lateral sclerosis;ko05017: Spinocerebellar ataxia;ko05022: Pathways of neurodegeneration - multiple diseases	IPR010920: LSM domain superfamily;IPR009604: LsmAD domain;IPR009818: Ataxin-2, C-terminal;IPR025852: Ataxin 2, SM domain	Nucleus	--
A0A2R8YDP2	Casein kinase II subunit alpha OS=Homo sapiens OX=9606 GN=CSNK2A1 PE=1 SV=1	CSNK2A1	0	0	0	0	0.236166	0	0.441833	0.249489	0.394817	GO:0006468 protein phosphorylation	GO:0005654 nucleoplasm	GO:0004674 protein serine/threonine kinase activity;GO:0005524 ATP binding	T: Signal transduction mechanisms;D: Cell cycle control, cell division, chromosome partitioning;K: Transcription	K03097	ko03008: Ribosome biogenesis in eukaryotes;ko04064: NF-kappa B signaling pathway;ko04137: Mitophagy - animal;ko04310: Wnt signaling pathway;ko04520: Adherens junction;ko05010: Alzheimer disease;ko05020: Prion disease;ko05022: Pathways of neurodegeneration - multiple diseases;ko05162: Measles;ko05235: PD-L1 expression and PD-1 checkpoint pathway in cancer	IPR045216: Casein Kinase 2, subunit alpha;IPR000719: Protein kinase domain;IPR008271: Serine/threonine-protein kinase, active site;IPR011009: Protein kinase-like domain superfamily;IPR017441: Protein kinase, ATP binding site	Nucleus	--
A0A2R8YE59	Ceramide transporter 1 (Fragment) OS=Homo sapiens OX=9606 GN=CERT1 PE=1 SV=1	CERT1	0	0	0	0.0346719	0.156403	0.0842811	0.127901	0.104403	0.0995768	--	GO:0005654 nucleoplasm;GO:0005794 Golgi apparatus	GO:0008289 lipid binding	T: Signal transduction mechanisms;V: Defense mechanisms	K08283	--	IPR002913: START domain;IPR041952: STARD11, START domain;IPR023393: START-like domain superfamily	Cytoplasm	--
A0A2R8YE78	Dynamin-like GTPase OPA1, mitochondrial OS=Homo sapiens OX=9606 GN=OPA1 PE=1 SV=1	OPA1	0.561225	0.566306	0.583853	0.602464	2.17548	0.190243	0.432533	1.28975	1.07064	GO:0006915 apoptotic process;GO:0007005 mitochondrion organization	GO:0005743 mitochondrial inner membrane;GO:0016021 integral component of membrane	GO:0003924 GTPase activity;GO:0005525 GTP binding;GO:0008289 lipid binding	R: General function prediction only	K17079	ko04137: Mitophagy - animal;ko05017: Spinocerebellar ataxia	IPR045817: Dynamin-like GTPase OPA1, C-terminal;IPR001401: Dynamin, GTPase domain;IPR030381: Dynamin-type guanine nucleotide-binding (G) domain;IPR045063: Dynamin, N-terminal;IPR027417: P-loop containing nucleoside triphosphate hydrolase;IPR022812: Dynamin	Mitochondrion	--
A0A2R8YEA7	Actin beta (Fragment) OS=Homo sapiens OX=9606 GN=ACTB PE=1 SV=1	ACTB	58.5126	96.2697	53.4965	62.3594	38.943	75.0767	115.575	28.9925	76.8611	--	--	--	Z: Cytoskeleton	K05692	ko03082: ATP-dependent chromatin remodeling;ko04015: Rap1 signaling pathway;ko04145: Phagosome;ko04210: Apoptosis;ko04390: Hippo signaling pathway;ko04510: Focal adhesion;ko04520: Adherens junction;ko04530: Tight junction;ko04611: Platelet activation;ko04613: Neutrophil extracellular trap formation;ko04670: Leukocyte transendothelial migration;ko04714: Thermogenesis;ko04810: Regulation of actin c…	IPR004000: Actin family;IPR043129: ATPase, nucleotide binding domain	Extracell	--
A0A2R8YEB4	Ribonuclease H2 subunit B OS=Homo sapiens OX=9606 GN=RNASEH2B PE=1 SV=1	RNASEH2B	0	0.119202	0	0	0.190053	0.124967	0	0.213409	0.138906	--	GO:0005654 nucleoplasm;GO:0032299 ribonuclease H2 complex	--	S: Function unknown	K10744	ko03030: DNA replication	--	Cytoplasm	--
A0A2R8YEE0	Rho family-interacting cell polarization regulator 2 OS=Homo sapiens OX=9606 GN=RIPOR2 PE=1 SV=1	RIPOR2	0.921684	1.98298	1.15679	0.535478	0	1.32676	1.64855	0.222269	0	GO:0006935 chemotaxis;GO:0007155 cell adhesion;GO:0007162 negative regulation of cell adhesion;GO:0007605 sensory perception of sound;GO:0035024 negative regulation of Rho protein signal transduction;GO:0045184 establishment of protein localization;GO:0048741 skeletal muscle fiber development;GO:0051260 protein homooligomerization;GO:0051491 positive regulation of filopodium assembly;GO:0060088 a…	GO:0005737 cytoplasm;GO:0005856 cytoskeleton;GO:0016324 apical plasma membrane;GO:0030175 filopodium;GO:0060171 stereocilium membrane	GO:0042802 identical protein binding	--	K24818	--	IPR031780: FAM65, N-terminal;IPR011989: Armadillo-like helical;IPR016024: Armadillo-type fold	Cytoplasm	--
A0A2R8YEL0	Alkylglycerone-phosphate synthase OS=Homo sapiens OX=9606 GN=AGPS PE=1 SV=2	AGPS	0.71375	0	0	0.399151	1.00546	0.373327	0.353188	0.399547	0.427289	GO:0008611 ether lipid biosynthetic process	GO:0005777 peroxisome	GO:0008609 alkylglycerone-phosphate synthase activity;GO:0016491 oxidoreductase activity;GO:0071949 FAD binding	R: General function prediction only	K00803	ko00565: Ether lipid metabolism;ko01100: Metabolic pathways;ko04146: Peroxisome	IPR016167: FAD-binding, type PCMH, subdomain 1;IPR016166: FAD-binding domain, PCMH-type;IPR016164: FAD-linked oxidase-like, C-terminal;IPR004113: FAD-linked oxidase, C-terminal;IPR036318: FAD-binding, type PCMH-like superfamily;IPR016169: FAD-binding, type PCMH, subdomain 2;IPR006094: FAD linked oxidase, N-terminal	Cytoplasm	--
A0A2R8YEL6	Glutamate--cysteine ligase (Fragment) OS=Homo sapiens OX=9606 GN=GCLC PE=1 SV=1	GCLC	1.21126	0.720364	0.906724	1.56143	5.59547	1.11364	0.823699	10.2772	1.72046	GO:0006750 glutathione biosynthetic process	--	GO:0004357 glutamate-cysteine ligase activity;GO:0005524 ATP binding	H: Coenzyme transport and metabolism	K11204	ko00270: Cysteine and methionine metabolism;ko00480: Glutathione metabolism;ko01100: Metabolic pathways;ko01240: Biosynthesis of cofactors;ko04216: Ferroptosis	IPR014746: Glutamine synthetase/guanido kinase, catalytic domain;IPR004308: Glutamate-cysteine ligase catalytic subunit	Cytoplasm	--
A0A2R8YEM5	phosphopyruvate hydratase (Fragment) OS=Homo sapiens OX=9606 GN=ENO1 PE=1 SV=1	ENO1	0.846322	2.32265	2.12004	1.74613	3.62244	1.7564	3.30397	3.64355	4.04611	GO:0006096 glycolytic process	GO:0000015 phosphopyruvate hydratase complex	GO:0000287 magnesium ion binding;GO:0004634 phosphopyruvate hydratase activity	G: Carbohydrate transport and metabolism	K01689	ko00010: Glycolysis / Gluconeogenesis;ko01100: Metabolic pathways;ko01200: Carbon metabolism;ko01230: Biosynthesis of amino acids;ko03018: RNA degradation;ko04066: HIF-1 signaling pathway;ko04820: Cytoskeleton in muscle cells	IPR020811: Enolase, N-terminal;IPR020810: Enolase, C-terminal TIM barrel domain;IPR036849: Enolase-like, C-terminal domain superfamily;IPR000941: Enolase;IPR029017: Enolase-like, N-terminal	Cytoplasm	--
A0A2R8YEU9	Ribonuclease H2 subunit B (Fragment) OS=Homo sapiens OX=9606 GN=RNASEH2B PE=1 SV=1	RNASEH2B	0	0	0	0	0.355021	0	0	0	0	--	GO:0032299 ribonuclease H2 complex	--	S: Function unknown	K10744	ko03030: DNA replication	--	Extracell	--
A0A2R8YF49	Rho guanine nucleotide exchange factor 5 OS=Homo sapiens OX=9606 GN=ARHGEF5 PE=1 SV=1	ARHGEF5	0	0	0.158132	0.322256	0.397907	0.26303	0	0.705987	0.587912	GO:0035556 intracellular signal transduction	GO:0005829 cytosol	GO:0005085 guanyl-nucleotide exchange factor activity	T: Signal transduction mechanisms	K20684	--	IPR001849: Pleckstrin homology domain;IPR001452: SH3 domain;IPR029212: Rho guanine nucleotide exchange factor 5/35, N-terminal;IPR001331: Guanine-nucleotide dissociation stimulator, CDC24, conserved site;IPR000219: Dbl homology (DH) domain;IPR036028: SH3-like domain superfamily;IPR011993: PH-like domain superfamily;IPR035899: Dbl homology (DH) domain superfamily	Nucleus	--
A0A2R8YF99	Mitoguardin 1 OS=Homo sapiens OX=9606 GN=MIGA1 PE=1 SV=1	MIGA1	0	0	0	0	0.189638	0.142867	0	0.0939087	0.0595056	GO:0008053 mitochondrial fusion	GO:0005739 mitochondrion;GO:0016021 integral component of membrane	--	S: Function unknown	K27289	--	IPR019392: Mitoguardin	Cytoplasm	--
A0A2R8YFD1	Dynamin-like GTPase OPA1, mitochondrial (Fragment) OS=Homo sapiens OX=9606 GN=OPA1 PE=1 SV=1	OPA1	0.524182	0	1.84068	0.824026	2.7359	1.23695	1.20562	2.45826	2.23448	GO:0006915 apoptotic process;GO:0007005 mitochondrion organization	GO:0005654 nucleoplasm;GO:0005739 mitochondrion;GO:0005743 mitochondrial inner membrane;GO:0005829 cytosol;GO:0016021 integral component of membrane	GO:0003924 GTPase activity;GO:0005525 GTP binding;GO:0008289 lipid binding	R: General function prediction only	K17079	ko04137: Mitophagy - animal;ko05017: Spinocerebellar ataxia	IPR045817: Dynamin-like GTPase OPA1, C-terminal;IPR030381: Dynamin-type guanine nucleotide-binding (G) domain;IPR027417: P-loop containing nucleoside triphosphate hydrolase;IPR022812: Dynamin;IPR001401: Dynamin, GTPase domain;IPR045063: Dynamin, N-terminal	Cytoplasm	--
A0A2R8YFE2	Actin beta (Fragment) OS=Homo sapiens OX=9606 GN=ACTB PE=1 SV=1	ACTB	128.218	115.231	105.777	119.004	78.1073	143.481	142.969	82.7131	113.097	--	--	--	Z: Cytoskeleton	K05692	ko03082: ATP-dependent chromatin remodeling;ko04015: Rap1 signaling pathway;ko04145: Phagosome;ko04210: Apoptosis;ko04390: Hippo signaling pathway;ko04510: Focal adhesion;ko04520: Adherens junction;ko04530: Tight junction;ko04611: Platelet activation;ko04613: Neutrophil extracellular trap formation;ko04670: Leukocyte transendothelial migration;ko04714: Thermogenesis;ko04810: Regulation of actin c…	IPR004000: Actin family;IPR043129: ATPase, nucleotide binding domain;IPR004001: Actin, conserved site	Cytoplasm	--
A0A2R8YFG2	Nicotinamide-nucleotide adenylyltransferase OS=Homo sapiens OX=9606 GN=NMNAT3 PE=1 SV=1	NMNAT3	0	0	0	0	0	0	0	0.281626	0.260779	GO:0008033 tRNA processing;GO:0009435 NAD biosynthetic process;GO:0009611 response to wounding;GO:0034612 response to tumor necrosis factor	GO:0005739 mitochondrion;GO:0030424 axon;GO:0043025 neuronal cell body	GO:0000309 nicotinamide-nucleotide adenylyltransferase activity;GO:0004515 nicotinate-nucleotide adenylyltransferase activity;GO:0005524 ATP binding;GO:0016432 tRNA-uridine aminocarboxypropyltransferase activity	H: Coenzyme transport and metabolism	K06210	ko00760: Nicotinate and nicotinamide metabolism;ko01100: Metabolic pathways;ko01240: Biosynthesis of cofactors	IPR014729: Rossmann-like alpha/beta/alpha sandwich fold;IPR005636: DTW;IPR005248: Nicotinate/nicotinamide nucleotide adenylyltransferase;IPR004821: Cytidyltransferase-like domain;IPR045094: Nicotinamide/nicotinate mononucleotide adenylyltransferase, eukaryotic	Cytoplasm	--
A0A2R8YFR9	Protein 4.1 (Fragment) OS=Homo sapiens OX=9606 GN=EPB41 PE=1 SV=1	EPB41	0.537105	0	0.168417	0.452395	0.420395	0.459595	0.280052	0.193521	0	GO:0007049 cell cycle;GO:0030866 cortical actin cytoskeleton organization;GO:0051301 cell division	GO:0005829 cytosol;GO:0005886 plasma membrane;GO:0005938 cell cortex;GO:0016604 nuclear body;GO:0030054 cell junction;GO:0045171 intercellular bridge;GO:0072686 mitotic spindle	GO:0005516 calmodulin binding;GO:0008092 cytoskeletal protein binding	R: General function prediction only	K06107	--	IPR014847: FERM adjacent (FA);IPR000299: FERM domain;IPR018980: FERM, C-terminal PH-like domain;IPR035963: FERM superfamily, second domain;IPR019749: Band 4.1 domain;IPR019748: FERM central domain;IPR011993: PH-like domain superfamily;IPR014352: FERM/acyl-CoA-binding protein superfamily;IPR019747: FERM conserved site;IPR029071: Ubiquitin-like domain superfamily;IPR018979: FERM, N-terminal;IPR0007…	Nucleus	--
A0A2R8YFU2	Casein kinase II subunit alpha OS=Homo sapiens OX=9606 GN=CSNK2A1 PE=1 SV=1	CSNK2A1	1.02275	0.715829	0.497331	0.816703	1.43318	0.630657	0.537719	1.67397	1.68652	GO:0006468 protein phosphorylation	GO:0005654 nucleoplasm	GO:0004674 protein serine/threonine kinase activity;GO:0005524 ATP binding	T: Signal transduction mechanisms;D: Cell cycle control, cell division, chromosome partitioning;K: Transcription	K03097	ko03008: Ribosome biogenesis in eukaryotes;ko04064: NF-kappa B signaling pathway;ko04137: Mitophagy - animal;ko04310: Wnt signaling pathway;ko04520: Adherens junction;ko05010: Alzheimer disease;ko05020: Prion disease;ko05022: Pathways of neurodegeneration - multiple diseases;ko05162: Measles;ko05235: PD-L1 expression and PD-1 checkpoint pathway in cancer	IPR000719: Protein kinase domain;IPR045216: Casein Kinase 2, subunit alpha;IPR017441: Protein kinase, ATP binding site;IPR011009: Protein kinase-like domain superfamily;IPR008271: Serine/threonine-protein kinase, active site	Nucleus	--
A0A2R8YG02	DNA mismatch repair protein OS=Homo sapiens OX=9606 GN=MSH2 PE=1 SV=1	MSH2	0	0	0	0	0.111402	0	0	0.196204	0	GO:0006298 mismatch repair	GO:0005694 chromosome;GO:0032301 MutSalpha complex	GO:0005524 ATP binding;GO:0030983 mismatched DNA binding;GO:0140664 ATP-dependent DNA damage sensor activity	L: Replication, recombination and repair	K08735	ko01524: Platinum drug resistance;ko03430: Mismatch repair;ko05200: Pathways in cancer;ko05210: Colorectal cancer	IPR007696: DNA mismatch repair protein MutS, core;IPR007861: DNA mismatch repair protein MutS, clamp;IPR007860: DNA mismatch repair protein MutS, connector domain;IPR007695: DNA mismatch repair protein MutS-like, N-terminal;IPR036678: MutS, connector domain superfamily;IPR027417: P-loop containing nucleoside triphosphate hydrolase;IPR036187: DNA mismatch repair protein MutS, core domain superfami…	Nucleus	--
A0A2R8YG42	Rho guanine nucleotide exchange factor 7 OS=Homo sapiens OX=9606 GN=ARHGEF7 PE=1 SV=1	ARHGEF7	0.558114	0.416197	0.277351	0.198676	0.585764	0.397197	0.502608	0.286717	0.411721	GO:0002244 hematopoietic progenitor cell differentiation;GO:0030032 lamellipodium assembly;GO:0032092 positive regulation of protein binding;GO:0035556 intracellular signal transduction;GO:0043547 positive regulation of GTPase activity;GO:0060124 positive regulation of growth hormone secretion	GO:0000322 storage vacuole;GO:0005829 cytosol;GO:0005886 plasma membrane;GO:0030027 lamellipodium;GO:0098794 postsynapse	GO:0005085 guanyl-nucleotide exchange factor activity;GO:0019901 protein kinase binding	F: Nucleotide transport and metabolism	K13710	ko04810: Regulation of actin cytoskeleton;ko05135: Yersinia infection	IPR000219: Dbl homology (DH) domain;IPR035789: Rho guanine nucleotide exchange factor 7, SH3 domain;IPR011993: PH-like domain superfamily;IPR032409: Rho guanine nucleotide exchange factor 6/7, coiled-coil domain;IPR001452: SH3 domain;IPR046376: RhoGEF 6/7, PH domain;IPR036872: CH domain superfamily;IPR001849: Pleckstrin homology domain;IPR001715: Calponin homology domain;IPR035899: Dbl homology (…	Nucleus	--
A0A2R8YGD3	Rap guanine nucleotide exchange factor 2 OS=Homo sapiens OX=9606 GN=RAPGEF2 PE=1 SV=1	RAPGEF2	0.121878	0	0	0	0.200391	0.271789	0.0991436	0.277085	0.19612	GO:0007264 small GTPase mediated signal transduction;GO:0030154 cell differentiation;GO:0042127 regulation of cell population proliferation;GO:0043547 positive regulation of GTPase activity	GO:0005770 late endosome;GO:0005829 cytosol;GO:0005886 plasma membrane;GO:0048471 perinuclear region of cytoplasm;GO:0070161 anchoring junction	GO:0005085 guanyl-nucleotide exchange factor activity;GO:0005096 GTPase activator activity	T: Signal transduction mechanisms	K08018	ko04010: MAPK signaling pathway;ko04015: Rap1 signaling pathway;ko04530: Tight junction	IPR000595: Cyclic nucleotide-binding domain;IPR000651: Ras-like guanine nucleotide exchange factor, N-terminal;IPR036034: PDZ superfamily;IPR000159: Ras-associating (RA) domain;IPR001895: Ras guanine-nucleotide exchange factors catalytic domain;IPR023578: Ras guanine nucleotide exchange factor domain superfamily;IPR036964: Ras guanine-nucleotide exchange factor, catalytic domain superfamily;IPR00…	Cytoplasm_Nucleus	--
A0A2R8YGF8	Actin, cytoplasmic 1 (Fragment) OS=Homo sapiens OX=9606 GN=ACTB PE=1 SV=1	ACTB	20.3093	27.5765	24.5066	23.6884	13.5755	23.1897	40.2507	14.3682	21.7393	--	--	--	Z: Cytoskeleton	K05692	ko03082: ATP-dependent chromatin remodeling;ko04015: Rap1 signaling pathway;ko04145: Phagosome;ko04210: Apoptosis;ko04390: Hippo signaling pathway;ko04510: Focal adhesion;ko04520: Adherens junction;ko04530: Tight junction;ko04611: Platelet activation;ko04613: Neutrophil extracellular trap formation;ko04670: Leukocyte transendothelial migration;ko04714: Thermogenesis;ko04810: Regulation of actin c…	IPR020902: Actin/actin-like conserved site;IPR004001: Actin, conserved site;IPR004000: Actin family;IPR043129: ATPase, nucleotide binding domain	Cytoskeleton	--
A0A2R8YHD2	Tropomyosin 4 OS=Homo sapiens OX=9606 GN=TPM4 PE=1 SV=2	TPM4	0.622186	0.889706	1.22142	0.863095	0.94714	0.991369	1.06747	0.467647	2.41745	--	GO:0005856 cytoskeleton	GO:0003779 actin binding	Z: Cytoskeleton	K10375	ko04260: Cardiac muscle contraction;ko04261: Adrenergic signaling in cardiomyocytes;ko04814: Motor proteins;ko04820: Cytoskeleton in muscle cells;ko05410: Hypertrophic cardiomyopathy;ko05414: Dilated cardiomyopathy	IPR000533: Tropomyosin	Cytoplasm	--
A0A2U3TZM0	DNA helicase OS=Homo sapiens OX=9606 GN=CHD4 PE=1 SV=1	CHD4	0.42622	0.303362	0.284681	0	1.90693	0	0.494169	1.0842	0.793941	--	GO:0005654 nucleoplasm	GO:0003677 DNA binding;GO:0003678 DNA helicase activity;GO:0005524 ATP binding;GO:0016787 hydrolase activity;GO:0046872 metal ion binding;GO:0140658 ATP-dependent chromatin remodeler activity	R: General function prediction only	K11643	ko03082: ATP-dependent chromatin remodeling;ko05165: Human papillomavirus infection;ko05203: Viral carcinogenesis	IPR001965: Zinc finger, PHD-type;IPR038718: SNF2-like, N-terminal domain superfamily;IPR012957: CHD, C-terminal 2;IPR016197: Chromo-like domain superfamily;IPR013083: Zinc finger, RING/FYVE/PHD-type;IPR019787: Zinc finger, PHD-finger;IPR019786: Zinc finger, PHD-type, conserved site;IPR009462: CHD subfamily II, SANT-like domain;IPR001650: Helicase, C-terminal;IPR014001: Helicase superfamily 1/2, A…	Nucleus	--
A0A2U3TZM1	Calcium/calmodulin dependent serine protein kinase OS=Homo sapiens OX=9606 GN=CASK PE=1 SV=1	CASK	0.369065	0.515279	0.226714	0.358405	0.510749	0.522259	0.572731	0.878756	0.824768	GO:0006468 protein phosphorylation	GO:0030054 cell junction	GO:0004672 protein kinase activity;GO:0005524 ATP binding	T: Signal transduction mechanisms	K06103	--	IPR008145: Guanylate kinase/L-type calcium channel beta subunit;IPR000719: Protein kinase domain;IPR004172: L27 domain;IPR001478: PDZ domain;IPR036034: PDZ superfamily;IPR027417: P-loop containing nucleoside triphosphate hydrolase;IPR008144: Guanylate kinase-like domain;IPR011009: Protein kinase-like domain superfamily;IPR036892: L27 domain superfamily;IPR014775: L27 domain, C-terminal;IPR020590:…	Cytoplasm	--
A0A2U3U043	Potassium channel tetramerization domain containing 1 OS=Homo sapiens OX=9606 GN=KCTD1 PE=1 SV=1	KCTD1	0	0	0	0	0.444734	0	0	0	0	GO:0051260 protein homooligomerization	GO:0005654 nucleoplasm;GO:0005730 nucleolus;GO:0005829 cytosol;GO:0034451 centriolar satellite;GO:0045171 intercellular bridge	--	R: General function prediction only	K21754	--	IPR021893: Protein of unknown function DUF3504;IPR003131: Potassium channel tetramerisation-type BTB domain;IPR011333: SKP1/BTB/POZ domain superfamily;IPR000210: BTB/POZ domain	Cytoplasm	--
A0A3B3IRI8	Aldo-keto reductase family 1 member C8 OS=Homo sapiens OX=9606 GN=AKR1C8 PE=1 SV=1	AKR1C8	0.51123	0.451162	0.509982	0.321697	0.717312	1.01127	1.45179	0.206797	3.08951	--	GO:0005737 cytoplasm	GO:0004033 aldo-keto reductase (NADP) activity;GO:0004303 estradiol 17-beta-dehydrogenase activity	R: General function prediction only	K00089	ko00140: Steroid hormone biosynthesis;ko01100: Metabolic pathways;ko05204: Chemical carcinogenesis - DNA adducts;ko05208: Chemical carcinogenesis - reactive oxygen species	IPR023210: NADP-dependent oxidoreductase domain;IPR018170: Aldo/keto reductase, conserved site;IPR044482: Aldo-keto reductase family 1 member C;IPR036812: NADP-dependent oxidoreductase domain superfamily;IPR020471: Aldo-keto reductase	Cytoplasm	--
A0A3B3IRL5	Inosine-5'-monophosphate dehydrogenase (Fragment) OS=Homo sapiens OX=9606 GN=IMPDH1 PE=1 SV=1	IMPDH1	0.241531	0	0	0	1.69064	0	0	1.34414	0.409169	GO:0006177 GMP biosynthetic process	GO:0005829 cytosol	GO:0003938 IMP dehydrogenase activity;GO:0046872 metal ion binding	F: Nucleotide transport and metabolism	K00088	ko00230: Purine metabolism;ko00983: Drug metabolism - other enzymes;ko01100: Metabolic pathways;ko01232: Nucleotide metabolism	IPR000644: CBS domain;IPR001093: IMP dehydrogenase/GMP reductase;IPR005990: Inosine-5'-monophosphate dehydrogenase;IPR013785: Aldolase-type TIM barrel;IPR015875: IMP dehydrogenase / GMP reductase, conserved site	Cytoplasm	--
A0A3B3IRM3	Myelin transcription factor 1 like OS=Homo sapiens OX=9606 GN=MYT1L PE=1 SV=1	MYT1L	0.413835	0.658328	0.868279	0	0	0.540093	0.438083	0	0	GO:0006355 regulation of transcription, DNA-templated	GO:0005634 nucleus	GO:0003677 DNA binding;GO:0008270 zinc ion binding	K: Transcription	K23193	--	IPR002515: Zinc finger, C2H2C-type;IPR036060: Zinc finger, C2H2C-type superfamily;IPR013681: Myelin transcription factor 1	Nucleus	--
A0A3B3IRP5	Cell division cycle 73 OS=Homo sapiens OX=9606 GN=CDC73 PE=1 SV=1	CDC73	0.420254	0.413919	0.209075	0.483041	1.3217	0.346131	0.293767	0.613589	0.442593	GO:0006368 transcription elongation from RNA polymerase II promoter;GO:0016570 histone modification	GO:0016593 Cdc73/Paf1 complex	--	K: Transcription	K15175	--	IPR031336: Cell division control protein 73, C-terminal;IPR038103: Cell division control protein 73, C-terminal domain superfamily;IPR032041: Paf1 complex subunit Cdc73, N-terminal domain	Cytoplasm	--
A0A3B3IRR9	Sorbin and SH3 domain containing 1 (Fragment) OS=Homo sapiens OX=9606 GN=SORBS1 PE=1 SV=2	SORBS1	0.955805	0.595539	0.593143	0.638283	0.371003	1.59959	1.12871	0.205847	0.73829	--	--	--	T: Signal transduction mechanisms	K06086	ko03320: PPAR signaling pathway;ko04520: Adherens junction;ko04910: Insulin signaling pathway	IPR001452: SH3 domain;IPR003127: SoHo domain;IPR036028: SH3-like domain superfamily;IPR035611: c-Cbl associated protein, SH3 domain 2;IPR035606: c-Cbl associated protein, SH3 domain;IPR035610: c-Cbl associated protein, SH3 domain 1	Nucleus	--
A0A3B3IRV5	Heme-binding protein 1 (Fragment) OS=Homo sapiens OX=9606 GN=HEBP1 PE=1 SV=1	HEBP1	0	1.55399	0.816069	1.07974	0	0.702354	1.41497	0.509136	0.309673	--	GO:0110165 cellular anatomical entity	--	--	--	--	IPR011256: Regulatory factor, effector binding domain superfamily;IPR006917: SOUL haem-binding protein	Nucleus	--
A0A3B3IRW6	Glutamine and serine rich 1 OS=Homo sapiens OX=9606 GN=QSER1 PE=1 SV=1	QSER1	0	0	0	0	0.168531	0	0	0.515366	0.0867776	--	--	--	S: Function unknown	--	--	IPR025451: Domain of unknown function DUF4211	Nucleus	--
A0A3B3IRW8	Sorbin and SH3 domain containing 1 OS=Homo sapiens OX=9606 GN=SORBS1 PE=1 SV=2	SORBS1	2.679	2.40705	2.46059	2.18399	0.872923	4.20464	3.88126	0.316031	0.837226	GO:0007160 cell-matrix adhesion;GO:0008286 insulin receptor signaling pathway;GO:0031589 cell-substrate adhesion;GO:0032869 cellular response to insulin stimulus;GO:0043149 stress fiber assembly;GO:0045725 positive regulation of glycogen biosynthetic process;GO:0046326 positive regulation of glucose import;GO:0046628 positive regulation of insulin receptor signaling pathway;GO:0046889 positive re…	GO:0001725 stress fiber;GO:0005634 nucleus;GO:0005737 cytoplasm;GO:0005813 centrosome;GO:0005829 cytosol;GO:0005886 plasma membrane;GO:0005912 adherens junction;GO:0005915 zonula adherens;GO:0005925 focal adhesion;GO:0016363 nuclear matrix;GO:0016600 flotillin complex;GO:0030055 cell-substrate junction;GO:0045121 membrane raft	GO:0003779 actin binding;GO:0005158 insulin receptor binding;GO:0008092 cytoskeletal protein binding;GO:0030159 signaling receptor complex adaptor activity	--	K06086	ko03320: PPAR signaling pathway;ko04520: Adherens junction;ko04910: Insulin signaling pathway	IPR001452: SH3 domain;IPR035606: c-Cbl associated protein, SH3 domain;IPR035611: c-Cbl associated protein, SH3 domain 2;IPR035610: c-Cbl associated protein, SH3 domain 1;IPR003127: SoHo domain;IPR036028: SH3-like domain superfamily	Nucleus	--
A0A3B3IRZ4	IQ motif and Sec7 domain ArfGEF 1 OS=Homo sapiens OX=9606 GN=IQSEC1 PE=1 SV=1	IQSEC1	0	0	0.246825	0.181173	0	0	0	0	0.249616	GO:0032012 regulation of ARF protein signal transduction;GO:0043547 positive regulation of GTPase activity	GO:0005730 nucleolus;GO:0043231 intracellular membrane-bounded organelle	GO:0005085 guanyl-nucleotide exchange factor activity	U: Intracellular trafficking, secretion, and vesicular transport	K12495	ko04144: Endocytosis	IPR000048: IQ motif, EF-hand binding site;IPR033742: IQ motif and SEC7 domain-containing protein, PH domain;IPR001849: Pleckstrin homology domain;IPR035999: Sec7 domain superfamily;IPR023394: Sec7, C-terminal domain superfamily;IPR000904: Sec7 domain;IPR011993: PH-like domain superfamily	Cytoplasm	--
A0A3B3IS55	Actin binding LIM protein 1 OS=Homo sapiens OX=9606 GN=ABLIM1 PE=1 SV=1	ABLIM1	1.1631	1.00771	0.700945	0.624235	0	0.864005	0.854073	0.465906	0.0528781	GO:0007010 cytoskeleton organization	GO:0005737 cytoplasm	GO:0003779 actin binding;GO:0046872 metal ion binding	T: Signal transduction mechanisms;Z: Cytoskeleton	K07520	ko04360: Axon guidance	IPR001781: Zinc finger, LIM-type;IPR003128: Villin headpiece;IPR032402: Putative adherens-junction anchoring domain;IPR036886: Villin headpiece domain superfamily	Nucleus	--
A0A3B3ISA6	Complement C4B (Chido blood group) (Fragment) OS=Homo sapiens OX=9606 GN=C4B PE=1 SV=1	C4B	3.44021	2.47213	1.91567	3.68489	0.966075	0.988268	0.756119	0.946883	0.983311	GO:0006954 inflammatory response;GO:0006958 complement activation, classical pathway;GO:0045087 innate immune response	GO:0005615 extracellular space;GO:0030424 axon;GO:0030425 dendrite;GO:0045202 synapse;GO:0070161 anchoring junction	GO:0004866 endopeptidase inhibitor activity	O: Posttranslational modification, protein turnover, chaperones	K03989	ko04610: Complement and coagulation cascades;ko04936: Alcoholic liver disease;ko05133: Pertussis;ko05150: Staphylococcus aureus infection;ko05171: Coronavirus disease - COVID-19;ko05322: Systemic lupus erythematosus	IPR001599: Alpha-2-macroglobulin;IPR018933: Netrin module, non-TIMP type;IPR009048: Alpha-macroglobulin, receptor-binding;IPR000020: Anaphylatoxin/fibulin;IPR008930: Terpenoid cyclases/protein prenyltransferase alpha-alpha toroid;IPR001840: Anaphylatoxin, complement system domain;IPR008993: Tissue inhibitor of metalloproteinases-like, OB-fold;IPR001134: Netrin domain;IPR018081: Anaphylatoxin, com…	Nucleus	--
A0A3B3ISC6	COPI coat complex subunit alpha (Fragment) OS=Homo sapiens OX=9606 GN=COPA PE=1 SV=1	COPA	1.02943	0.569989	1.24434	1.78093	2.30361	0.682704	1.4111	3.05021	3.29578	GO:0006886 intracellular protein transport;GO:0016192 vesicle-mediated transport	GO:0000139 Golgi membrane;GO:0030126 COPI vesicle coat	GO:0005198 structural molecule activity	U: Intracellular trafficking, secretion, and vesicular transport	K05236	--	IPR006692: Coatomer, WD associated region;IPR015943: WD40/YVTN repeat-like-containing domain superfamily;IPR036322: WD40-repeat-containing domain superfamily;IPR001680: WD40 repeat;IPR011048: Cytochrome cd1-nitrite reductase-like, haem d1 domain superfamily;IPR010714: Coatomer, alpha subunit, C-terminal;IPR024977: Anaphase-promoting complex subunit 4, WD40 domain	Cytoplasm	--
A0A3B3ISE1	Chromosome 9 open reading frame 153 OS=Homo sapiens OX=9606 GN=C9orf153 PE=1 SV=1	C9orf153	0	0	0	0	0.256121	0	0.144421	0.397068	0	--	--	--	--	--	--	IPR040022: Uncharacterized protein C9orf153-like	Cytoplasm	--
A0A3B3ISF0	La ribonucleoprotein 1B OS=Homo sapiens OX=9606 GN=LARP1B PE=1 SV=1	LARP1B	0.144791	0	0	0	0.771077	0	0.362982	1.60346	0.218484	--	--	GO:0003723 RNA binding	O: Posttranslational modification, protein turnover, chaperones;J: Translation, ribosomal structure and biogenesis	K18757	--	IPR036390: Winged helix DNA-binding domain superfamily;IPR006630: La-type HTH domain;IPR036388: Winged helix-like DNA-binding domain superfamily;IPR006607: Protein of unknown function DM15	Nucleus	--
A0A3B3ISF9	Endothelin-converting enzyme 1 OS=Homo sapiens OX=9606 GN=ECE1 PE=1 SV=1	ECE1	0.607455	0.258913	0.497131	0	0	0.613384	0.645732	0.300019	1.02395	GO:0006508 proteolysis	GO:0016021 integral component of membrane	GO:0004222 metalloendopeptidase activity;GO:0046872 metal ion binding	E: Amino acid transport and metabolism	K01415	--	IPR018497: Peptidase M13, C-terminal domain;IPR000718: Peptidase M13;IPR042089: Peptidase M13, domain 2;IPR008753: Peptidase M13, N-terminal domain;IPR024079: Metallopeptidase, catalytic domain superfamily	Plasma membrane	--
A0A3B3ISG5	Insulin degrading enzyme OS=Homo sapiens OX=9606 GN=IDE PE=1 SV=1	IDE	0.659468	0.703819	1.20596	0.79381	1.04946	0.870371	0.9626	1.90423	1.55732	GO:0006508 proteolysis	GO:0005739 mitochondrion	GO:0004222 metalloendopeptidase activity;GO:0046872 metal ion binding	O: Posttranslational modification, protein turnover, chaperones	K01408	ko03266: Virion - Herpesvirus;ko05010: Alzheimer disease	IPR011765: Peptidase M16, N-terminal;IPR011249: Metalloenzyme, LuxS/M16 peptidase-like;IPR007863: Peptidase M16, C-terminal;IPR032632: Peptidase M16, middle/third domain;IPR001431: Peptidase M16, zinc-binding site	Mitochondrion	--
A0A3B3ISG8	NADH dehydrogenase [ubiquinone] 1 alpha subcomplex subunit 9, mitochondrial OS=Homo sapiens OX=9606 PE=1 SV=1	--	0.530988	0.286032	0.456224	0.514988	0.823755	0	0.503692	0.74687	0.354989	--	--	GO:0016740 transferase activity;GO:0030246 carbohydrate binding;GO:0140096 catalytic activity, acting on a protein	C: Energy production and conversion	K03953	ko00190: Oxidative phosphorylation;ko01100: Metabolic pathways;ko04714: Thermogenesis;ko04723: Retrograde endocannabinoid signaling;ko04932: Non-alcoholic fatty liver disease;ko05010: Alzheimer disease;ko05012: Parkinson disease;ko05014: Amyotrophic lateral sclerosis;ko05016: Huntington disease;ko05020: Prion disease;ko05022: Pathways of neurodegeneration - multiple diseases;ko05208: Chemical car…	IPR000772: Ricin B, lectin domain;IPR029044: Nucleotide-diphospho-sugar transferases;IPR036291: NAD(P)-binding domain superfamily;IPR035992: Ricin B-like lectins;IPR001509: NAD-dependent epimerase/dehydratase	Mitochondrion	--
A0A3B3ISJ8	CAP-Gly domain containing linker protein 1 (Fragment) OS=Homo sapiens OX=9606 GN=CLIP1 PE=1 SV=1	CLIP1	0	0.310046	0.571988	0.531836	0.455405	0	0.418814	0.473139	0.312087	--	--	--	Z: Cytoskeleton;R: General function prediction only	K10421	ko04150: mTOR signaling pathway	--	Cytoplasm	--
A0A3B3ISR2	complement subcomponent C1r OS=Homo sapiens OX=9606 GN=C1R PE=1 SV=1	C1R	0.751937	0.504062	0.421044	0.435803	0.29473	0.175849	0.375992	0.305412	0.416401	GO:0006508 proteolysis;GO:0006958 complement activation, classical pathway;GO:0045087 innate immune response	--	GO:0004252 serine-type endopeptidase activity;GO:0005509 calcium ion binding	E: Amino acid transport and metabolism	K01330	ko04145: Phagosome;ko04610: Complement and coagulation cascades;ko05133: Pertussis;ko05150: Staphylococcus aureus infection;ko05171: Coronavirus disease - COVID-19;ko05322: Systemic lupus erythematosus	IPR000436: Sushi/SCR/CCP domain;IPR043504: Peptidase S1, PA clan, chymotrypsin-like fold;IPR000859: CUB domain;IPR009003: Peptidase S1, PA clan;IPR035914: Spermadhesin, CUB domain superfamily;IPR001254: Serine proteases, trypsin domain;IPR035976: Sushi/SCR/CCP superfamily;IPR024175: Peptidase S1A, complement C1r/C1S/mannan-binding;IPR033116: Serine proteases, trypsin family, serine active site;IP…	Extracell	CS pos: 17-18. AGG-SI. Pr: 0.4623
A0A3B3ISV4	vitamin-K-epoxide reductase (warfarin-sensitive) OS=Homo sapiens OX=9606 GN=VKORC1L1 PE=1 SV=1	VKORC1L1	0	0.309383	0	0	0.358098	0	0	0	0	GO:0042373 vitamin K metabolic process	GO:0005783 endoplasmic reticulum;GO:0005789 endoplasmic reticulum membrane;GO:0016021 integral component of membrane	GO:0047057 vitamin-K-epoxide reductase (warfarin-sensitive) activity;GO:0048038 quinone binding	--	K05357	ko00130: Ubiquinone and other terpenoid-quinone biosynthesis;ko01100: Metabolic pathways;ko01240: Biosynthesis of cofactors	IPR042406: Vitamin K epoxide reductase complex subunit 1;IPR038354: VKOR domain superfamily;IPR012932: Vitamin K epoxide reductase	Plasma membrane	--
A0A3B3ISX9	Tenascin XB OS=Homo sapiens OX=9606 GN=TNXB PE=1 SV=1	TNXB	6.98283	8.85159	7.89122	5.13723	0.925637	4.84124	5.98972	0.74484	2.73606	GO:0030199 collagen fibril organization	GO:0062023 collagen-containing extracellular matrix	--	T: Signal transduction mechanisms;W: Extracellular structures	K06252	ko04151: PI3K-Akt signaling pathway;ko04510: Focal adhesion;ko04512: ECM-receptor interaction;ko05165: Human papillomavirus infection;ko05206: MicroRNAs in cancer	IPR000742: EGF-like domain;IPR003961: Fibronectin type III;IPR036116: Fibronectin type III superfamily;IPR013783: Immunoglobulin-like fold;IPR002181: Fibrinogen, alpha/beta/gamma chain, C-terminal globular domain;IPR041161: Tenascin, EGF-like domain;IPR020837: Fibrinogen, conserved site;IPR014716: Fibrinogen, alpha/beta/gamma chain, C-terminal globular, subdomain 1;IPR013111: EGF-like domain, ext…	Extracell	CS pos: 23-24. ARA-GP. Pr: 0.9415
A0A3B3ISZ0	Acylglycerol kinase, mitochondrial OS=Homo sapiens OX=9606 GN=AGK PE=1 SV=1	AGK	0	0	0	0	0.267066	0.502002	0	0	0.131288	GO:0046486 glycerolipid metabolic process	GO:0005739 mitochondrion;GO:0005743 mitochondrial inner membrane;GO:0005758 mitochondrial intermembrane space;GO:0043231 intracellular membrane-bounded organelle	GO:0003951 NAD+ kinase activity	I: Lipid transport and metabolism;T: Signal transduction mechanisms	K09881	ko00561: Glycerolipid metabolism;ko01100: Metabolic pathways	IPR001206: Diacylglycerol kinase, catalytic domain;IPR016064: NAD kinase/diacylglycerol kinase-like domain superfamily;IPR045579: Acylglycerol kinase, C-terminal;IPR017438: Inorganic polyphosphate/ATP-NAD kinase, N-terminal	Cytoplasm	--
A0A3B3ISZ5	Tight junction protein 2 OS=Homo sapiens OX=9606 GN=TJP2 PE=1 SV=1	TJP2	1.45526	1.72704	0.815449	1.43718	2.03841	1.4648	2.12546	0.653719	0.576742	--	GO:0005886 plasma membrane;GO:0005923 bicellular tight junction	--	T: Signal transduction mechanisms	K06098	ko04530: Tight junction;ko05110: Vibrio cholerae infection	IPR008145: Guanylate kinase/L-type calcium channel beta subunit;IPR001478: PDZ domain;IPR027417: P-loop containing nucleoside triphosphate hydrolase;IPR036034: PDZ superfamily;IPR005417: Tight junction protein ZO;IPR036028: SH3-like domain superfamily;IPR001452: SH3 domain;IPR005419: Tight junction protein ZO-2;IPR035598: ZO-2, SH3 domain;IPR008144: Guanylate kinase-like domain	Cytoplasm	--
A0A3B3IT28	Kinesin family member 1A OS=Homo sapiens OX=9606 GN=KIF1A PE=1 SV=1	KIF1A	0	0.0829825	0	0	0.83834	0.429992	0	0.278935	0.351913	GO:0007018 microtubule-based movement	GO:0005737 cytoplasm;GO:0005874 microtubule;GO:0030424 axon	GO:0003777 microtubule motor activity;GO:0005524 ATP binding;GO:0008017 microtubule binding	Z: Cytoskeleton	K10392	ko04814: Motor proteins	IPR001752: Kinesin motor domain;IPR000253: Forkhead-associated (FHA) domain;IPR036961: Kinesin motor domain superfamily;IPR032405: Kinesin-associated;IPR001849: Pleckstrin homology domain;IPR022140: Kinesin-like KIF1-type;IPR027417: P-loop containing nucleoside triphosphate hydrolase;IPR008984: SMAD/FHA domain superfamily;IPR019821: Kinesin motor domain, conserved site;IPR022164: Kinesin-like;IPR…	Nucleus	--
A0A3B3IT83	Tight junction protein 2 (Fragment) OS=Homo sapiens OX=9606 GN=TJP2 PE=3 SV=1	TJP2	1.51575	1.32404	1.25532	1.41887	2.32056	2.06795	1.63394	0.408438	0.598973	--	GO:0005886 plasma membrane;GO:0005923 bicellular tight junction	--	T: Signal transduction mechanisms	K06098	ko04530: Tight junction;ko05110: Vibrio cholerae infection	IPR001478: PDZ domain;IPR036034: PDZ superfamily;IPR035598: ZO-2, SH3 domain;IPR008145: Guanylate kinase/L-type calcium channel beta subunit;IPR008144: Guanylate kinase-like domain;IPR005417: Tight junction protein ZO;IPR001452: SH3 domain;IPR036028: SH3-like domain superfamily;IPR027417: P-loop containing nucleoside triphosphate hydrolase	Nucleus	--
A0A3B3IT88	Vacuolar protein sorting 13 homolog C (Fragment) OS=Homo sapiens OX=9606 GN=VPS13C PE=1 SV=1	VPS13C	0	0	0	0	0	0	0	13.7915	0	--	--	--	U: Intracellular trafficking, secretion, and vesicular transport	K19525	--	IPR031642: VPS13, repeated region	Cytoplasm_Nucleus	--
A0A3B3IT92	DNA replication licensing factor MCM4 OS=Homo sapiens OX=9606 GN=MCM4 PE=1 SV=1	MCM4	2.3516	0.990975	1.14799	0.887465	7.56587	0.402766	1.7521	3.78986	1.10123	GO:0006270 DNA replication initiation;GO:0007049 cell cycle	GO:0005654 nucleoplasm;GO:0005694 chromosome;GO:0042555 MCM complex	GO:0003677 DNA binding;GO:0003678 DNA helicase activity;GO:0005524 ATP binding;GO:0016887 ATP hydrolysis activity	L: Replication, recombination and repair	K02212	ko03030: DNA replication;ko04110: Cell cycle	IPR027925: MCM N-terminal domain;IPR012340: Nucleic acid-binding, OB-fold;IPR001208: MCM domain;IPR027417: P-loop containing nucleoside triphosphate hydrolase;IPR018525: Mini-chromosome maintenance, conserved site;IPR008047: Mini-chromosome maintenance complex protein 4;IPR033762: MCM OB domain;IPR041562: MCM, AAA-lid domain;IPR031327: Mini-chromosome maintenance protein	Nucleus	--
A0A3B3ITD0	Acylglycerol kinase, mitochondrial OS=Homo sapiens OX=9606 GN=AGK PE=1 SV=1	AGK	0.575065	0.746786	0.783683	1.32325	3.28416	0.848589	1.16418	3.51555	1.63601	GO:0046486 glycerolipid metabolic process	GO:0005739 mitochondrion;GO:0005743 mitochondrial inner membrane;GO:0005758 mitochondrial intermembrane space;GO:0043231 intracellular membrane-bounded organelle	GO:0003951 NAD+ kinase activity	I: Lipid transport and metabolism;T: Signal transduction mechanisms	K09881	ko00561: Glycerolipid metabolism;ko01100: Metabolic pathways	IPR001206: Diacylglycerol kinase, catalytic domain;IPR016064: NAD kinase/diacylglycerol kinase-like domain superfamily;IPR045579: Acylglycerol kinase, C-terminal;IPR017438: Inorganic polyphosphate/ATP-NAD kinase, N-terminal	Cytoplasm	--
A0A3B3ITI7	COPI coat complex subunit alpha (Fragment) OS=Homo sapiens OX=9606 GN=COPA PE=1 SV=1	COPA	1.34701	1.1781	1.68785	1.9358	3.12504	2.00981	1.49667	2.73043	3.11035	GO:0006886 intracellular protein transport;GO:0016192 vesicle-mediated transport	GO:0030126 COPI vesicle coat	GO:0005198 structural molecule activity	U: Intracellular trafficking, secretion, and vesicular transport	K05236	--	IPR010714: Coatomer, alpha subunit, C-terminal	Cytoplasm	--
A0A3B3ITJ4	Heterogeneous nuclear ribonucleoprotein L OS=Homo sapiens OX=9606 GN=HNRNPL PE=1 SV=2	HNRNPL	4.54251	5.62375	5.43851	5.91975	20.0131	5.52356	5.71748	14.4797	7.77401	GO:0006397 mRNA processing;GO:0043484 regulation of RNA splicing	GO:0005634 nucleus	GO:0003723 RNA binding	A: RNA processing and modification	K13159	--	IPR012677: Nucleotide-binding alpha-beta plait domain superfamily;IPR000504: RNA recognition motif domain;IPR035979: RNA-binding domain superfamily;IPR035005: hnRNP-L, RNA recognition motif 1;IPR034816: hnRNP-L, RNA recognition motif 3;IPR034817: hnRNP-L, RNA recognition motif 4;IPR021790: PTBP1-like, RNA recognition motif 2;IPR006536: HnRNP-L/PTB;IPR035008: hnRNP-L, RNA recognition motif 2	Nucleus	--
A0A3B3ITK9	Aspartyl-tRNA synthetase 2, mitochondrial (Fragment) OS=Homo sapiens OX=9606 GN=DARS2 PE=1 SV=1	DARS2	0.317215	0	0.241721	0	0.999569	0.542962	0.154483	1.87597	0.465402	GO:0006418 tRNA aminoacylation for protein translation	GO:0005654 nucleoplasm;GO:0005739 mitochondrion	GO:0004812 aminoacyl-tRNA ligase activity;GO:0005524 ATP binding	J: Translation, ribosomal structure and biogenesis	K01876	ko00970: Aminoacyl-tRNA biosynthesis	IPR029351: GAD domain;IPR045864: Class II Aminoacyl-tRNA synthetase/Biotinyl protein ligase (BPL) and lipoyl protein ligase (LPL);IPR004115: GAD-like domain superfamily;IPR004364: Aminoacyl-tRNA synthetase, class II (D/K/N)	Mitochondrion	--
A0A3B3ITL8	Sorbin and SH3 domain containing 2 (Fragment) OS=Homo sapiens OX=9606 GN=SORBS2 PE=1 SV=1	SORBS2	0.889033	0.657068	0.555297	0.631289	0.234538	0.972819	0.607928	0	0.224812	GO:0007015 actin filament organization	GO:0005737 cytoplasm;GO:0005925 focal adhesion;GO:0016020 membrane	--	T: Signal transduction mechanisms	K23708	--	IPR036028: SH3-like domain superfamily;IPR001452: SH3 domain	Cytoplasm	--
A0A3B3ITM6	Inositol 1,4,5-trisphosphate receptor (Fragment) OS=Homo sapiens OX=9606 GN=ITPR1 PE=1 SV=1	ITPR1	0	0.25287	0	0.537645	0	0	0	0	0	--	GO:0005789 endoplasmic reticulum membrane;GO:0016021 integral component of membrane	GO:0005220 inositol 1,4,5-trisphosphate-sensitive calcium-release channel activity;GO:0070679 inositol 1,4,5 trisphosphate binding	T: Signal transduction mechanisms	K04958	ko04020: Calcium signaling pathway;ko04022: cGMP-PKG signaling pathway;ko04070: Phosphatidylinositol signaling system;ko04114: Oocyte meiosis;ko04140: Autophagy - animal;ko04210: Apoptosis;ko04218: Cellular senescence;ko04270: Vascular smooth muscle contraction;ko04371: Apelin signaling pathway;ko04380: Osteoclast differentiation;ko04540: Gap junction;ko04611: Platelet activation;ko04621: NOD-lik…	IPR016093: MIR motif;IPR000699: RIH domain;IPR014821: Inositol 1,4,5-trisphosphate/ryanodine receptor;IPR000493: Inositol 1,4,5-trisphosphate receptor;IPR036300: Mir domain superfamily;IPR035910: RyR/IP3 receptor binding core, RIH domain superfamily	Cytoplasm	--
A0A3B3ITN0	Prune exopolyphosphatase 1 OS=Homo sapiens OX=9606 GN=PRUNE1 PE=1 SV=1	PRUNE1	0.210883	0	0	0	0.419705	0	0	0	0	--	GO:0005829 cytosol	GO:0016462 pyrophosphatase activity;GO:0046872 metal ion binding	C: Energy production and conversion	K01514	ko00230: Purine metabolism;ko01100: Metabolic pathways	IPR004097: DHHA2 domain;IPR001667: DDH domain;IPR038763: DHH phosphoesterase superfamily;IPR038222: DHHA2 domain superfamily	Cytoplasm	--
A0A3B3ITQ2	Eukaryotic translation initiation factor 2B subunit epsilon (Fragment) OS=Homo sapiens OX=9606 GN=EIF2B5 PE=1 SV=1	EIF2B5	0	0	0	0.956077	2.16191	0.665068	0	0	0.811081	--	--	--	J: Translation, ribosomal structure and biogenesis	K03240	ko05168: Herpes simplex virus 1 infection	IPR035543: Translation initiation factor eIF-2B subunit epsilon, N-terminal;IPR029044: Nucleotide-diphospho-sugar transferases	Mitochondrion_Nucleus	--
A0A3B3ITT7	Lysine methyltransferase 2A (Fragment) OS=Homo sapiens OX=9606 GN=KMT2A PE=1 SV=2	KMT2A	0	0	0	0	0.160329	0	0.221263	0	0	--	--	--	K: Transcription	K09186	ko00310: Lysine degradation;ko01100: Metabolic pathways;ko04934: Cushing syndrome;ko05202: Transcriptional misregulation in cancer	IPR003888: FY-rich, N-terminal	Nucleus	--
A0A3B3ITU4	Complement C1r (Fragment) OS=Homo sapiens OX=9606 GN=C1R PE=1 SV=1	C1R	0	0	0	0	0	0	0	0.123093	0	GO:0006508 proteolysis;GO:0006958 complement activation, classical pathway;GO:0045087 innate immune response	--	GO:0004252 serine-type endopeptidase activity	E: Amino acid transport and metabolism	K01330	ko04145: Phagosome;ko04610: Complement and coagulation cascades;ko05133: Pertussis;ko05150: Staphylococcus aureus infection;ko05171: Coronavirus disease - COVID-19;ko05322: Systemic lupus erythematosus	IPR033116: Serine proteases, trypsin family, serine active site;IPR043504: Peptidase S1, PA clan, chymotrypsin-like fold;IPR035976: Sushi/SCR/CCP superfamily;IPR001254: Serine proteases, trypsin domain;IPR000436: Sushi/SCR/CCP domain;IPR009003: Peptidase S1, PA clan;IPR001314: Peptidase S1A, chymotrypsin family	Cytoplasm	--
A0A3B3ITU8	Inositol 1,4,5-trisphosphate receptor OS=Homo sapiens OX=9606 GN=ITPR1 PE=1 SV=1	ITPR1	0.347697	0.479725	0.355207	0.60454	0	0.516799	0.686718	0.112735	0.178185	--	GO:0005789 endoplasmic reticulum membrane;GO:0016021 integral component of membrane	GO:0005220 inositol 1,4,5-trisphosphate-sensitive calcium-release channel activity;GO:0070679 inositol 1,4,5 trisphosphate binding	T: Signal transduction mechanisms	K04958	ko04020: Calcium signaling pathway;ko04022: cGMP-PKG signaling pathway;ko04070: Phosphatidylinositol signaling system;ko04114: Oocyte meiosis;ko04140: Autophagy - animal;ko04210: Apoptosis;ko04218: Cellular senescence;ko04270: Vascular smooth muscle contraction;ko04371: Apelin signaling pathway;ko04380: Osteoclast differentiation;ko04540: Gap junction;ko04611: Platelet activation;ko04621: NOD-lik…	IPR016093: MIR motif;IPR000699: RIH domain;IPR036300: Mir domain superfamily;IPR013662: RyR/IP3R Homology associated domain;IPR000493: Inositol 1,4,5-trisphosphate receptor;IPR014821: Inositol 1,4,5-trisphosphate/ryanodine receptor;IPR005821: Ion transport domain;IPR016024: Armadillo-type fold;IPR035910: RyR/IP3 receptor binding core, RIH domain superfamily	Plasma membrane	--
A0A3B3ITX7	Acylglycerol kinase OS=Homo sapiens OX=9606 GN=AGK PE=1 SV=1	AGK	0.379241	0.230054	0.250915	0.172283	0.610605	0.136115	0.236847	0.661246	0	--	--	GO:0003951 NAD+ kinase activity	I: Lipid transport and metabolism;T: Signal transduction mechanisms	K09881	ko00561: Glycerolipid metabolism;ko01100: Metabolic pathways	IPR017438: Inorganic polyphosphate/ATP-NAD kinase, N-terminal;IPR001206: Diacylglycerol kinase, catalytic domain;IPR016064: NAD kinase/diacylglycerol kinase-like domain superfamily	Mitochondrion	--
A0A3B3ITY6	Calsyntenin 1 (Fragment) OS=Homo sapiens OX=9606 GN=CLSTN1 PE=1 SV=1	CLSTN1	0	0.206089	0	0.17434	0.298572	0	0.439056	0.242923	0.882672	GO:0007156 homophilic cell adhesion via plasma membrane adhesion molecules	GO:0016020 membrane	GO:0001540 amyloid-beta binding;GO:0005509 calcium ion binding;GO:0019894 kinesin binding;GO:0042988 X11-like protein binding	W: Extracellular structures	K22659	--	IPR015919: Cadherin-like superfamily;IPR002126: Cadherin-like	Extracell	--
A0A3B3IU78	COPI coat complex subunit alpha (Fragment) OS=Homo sapiens OX=9606 GN=COPA PE=1 SV=1	COPA	0	0.189442	0	0.321278	0.600854	0.255469	0	0.868738	0.876259	--	--	--	U: Intracellular trafficking, secretion, and vesicular transport	K05236	--	IPR019775: WD40 repeat, conserved site;IPR036322: WD40-repeat-containing domain superfamily;IPR001680: WD40 repeat;IPR015943: WD40/YVTN repeat-like-containing domain superfamily	Cytoplasm	--
A0A3B3IU89	COPI coat complex subunit alpha (Fragment) OS=Homo sapiens OX=9606 GN=COPA PE=1 SV=1	COPA	1.86269	1.83638	2.04286	2.57366	3.83738	2.20718	2.10113	4.63569	6.04109	GO:0006886 intracellular protein transport;GO:0016192 vesicle-mediated transport	GO:0000139 Golgi membrane;GO:0030117 membrane coat;GO:0030663 COPI-coated vesicle membrane	GO:0005198 structural molecule activity	U: Intracellular trafficking, secretion, and vesicular transport	K05236	--	IPR001680: WD40 repeat;IPR036322: WD40-repeat-containing domain superfamily;IPR011048: Cytochrome cd1-nitrite reductase-like, haem d1 domain superfamily;IPR006692: Coatomer, WD associated region;IPR024977: Anaphase-promoting complex subunit 4, WD40 domain;IPR020472: G-protein beta WD-40 repeat;IPR019775: WD40 repeat, conserved site;IPR015943: WD40/YVTN repeat-like-containing domain superfamily	Cytoplasm	--
A0A3B3IUB5	Histocompatibility minor 13 OS=Homo sapiens OX=9606 GN=HM13 PE=1 SV=1	HM13	0.278298	0.246637	0.370277	0.85269	0.712533	0.361749	0.320668	1.5617	1.78911	--	GO:0005783 endoplasmic reticulum;GO:0071458 integral component of cytoplasmic side of endoplasmic reticulum membrane;GO:0071556 integral component of lumenal side of endoplasmic reticulum membrane	GO:0004190 aspartic-type endopeptidase activity;GO:0042803 protein homodimerization activity	S: Function unknown	K09595	--	IPR006639: Presenilin/signal peptide peptidase;IPR007369: Peptidase A22B, signal peptide peptidase	Plasma membrane	--
A0A3B3IUC1	NEDD4 E3 ubiquitin protein ligase OS=Homo sapiens OX=9606 GN=NEDD4 PE=1 SV=1	NEDD4	0.368042	0	0	0.290579	0	0.218788	0	0	0	--	--	--	O: Posttranslational modification, protein turnover, chaperones	K13305	ko04120: Ubiquitin mediated proteolysis;ko04144: Endocytosis;ko04530: Tight junction;ko04960: Aldosterone-regulated sodium reabsorption	IPR035892: C2 domain superfamily	Cytoplasm	--
A0A3B3IUC7	Fructose-1,6-bisphosphatase 1 OS=Homo sapiens OX=9606 GN=FBP1 PE=1 SV=1	FBP1	2.81662	3.19023	2.41841	2.95427	1.17639	13.9925	8.71512	0.809003	0.546605	GO:0006094 gluconeogenesis	--	GO:0042132 fructose 1,6-bisphosphate 1-phosphatase activity;GO:0046872 metal ion binding	G: Carbohydrate transport and metabolism	K03841	ko00010: Glycolysis / Gluconeogenesis;ko00030: Pentose phosphate pathway;ko00051: Fructose and mannose metabolism;ko01100: Metabolic pathways;ko01200: Carbon metabolism;ko04152: AMPK signaling pathway;ko04910: Insulin signaling pathway;ko04922: Glucagon signaling pathway	IPR044015: Fructose-1-6-bisphosphatase class 1, C-terminal;IPR028343: Fructose-1,6-bisphosphatase;IPR020548: Fructose-1,6-bisphosphatase, active site;IPR000146: Fructose-1,6-bisphosphatase class 1;IPR033391: Fructose-1-6-bisphosphatase class I, N-terminal	Cytoplasm	--
A0A494BZV2	Myosin phosphatase Rho interacting protein OS=Homo sapiens OX=9606 GN=MPRIP PE=1 SV=1	MPRIP	1.64339	1.58387	1.19049	1.43022	1.05937	1.71605	2.38286	0.673379	1.04374	--	GO:0005829 cytosol;GO:0015629 actin cytoskeleton	--	Z: Cytoskeleton	K23792	--	IPR039597: Myosin phosphatase-RhoA interacting protein, PH domain;IPR001849: Pleckstrin homology domain;IPR011993: PH-like domain superfamily	Nucleus	--
A0A494BZX7	Myocardin related transcription factor A OS=Homo sapiens OX=9606 GN=MRTFA PE=1 SV=2	MRTFA	0	0.0839729	0	0	0.0495552	0	0.122865	0.116591	0	GO:0010735 positive regulation of transcription via serum response element binding	GO:0005654 nucleoplasm;GO:0005829 cytosol	GO:0003713 transcription coactivator activity;GO:0003785 actin monomer binding	--	K22525	--	IPR003034: SAP domain;IPR004018: RPEL repeat;IPR036361: SAP domain superfamily	Endoplasmic reticulum	--
A0A494C028	DEK proto-oncogene OS=Homo sapiens OX=9606 GN=DEK PE=1 SV=1	DEK	1.2143	1.37301	1.69711	1.45445	5.88537	1.40367	0.953248	3.21754	1.95249	GO:0006325 chromatin organization	GO:0005654 nucleoplasm	GO:0003677 DNA binding	B: Chromatin structure and dynamics	K17046	--	IPR014876: DEK, C-terminal;IPR003034: SAP domain	Nucleus	--
A0A494C039	Hypoxia up-regulated protein 1 OS=Homo sapiens OX=9606 GN=HYOU1 PE=1 SV=1	HYOU1	4.0808	4.51861	6.09997	8.32735	14.3393	4.55287	4.95304	9.90334	11.2959	--	--	GO:0005524 ATP binding;GO:0140662 ATP-dependent protein folding chaperone	O: Posttranslational modification, protein turnover, chaperones	K09486	ko04141: Protein processing in endoplasmic reticulum	IPR018181: Heat shock protein 70, conserved site;IPR029048: Heat shock protein 70kD, C-terminal domain superfamily;IPR029047: Heat shock protein 70kD, peptide-binding domain superfamily;IPR043129: ATPase, nucleotide binding domain;IPR013126: Heat shock protein 70 family	Endoplasmic reticulum	CS pos: 30-31. ALS-DT. Pr: 0.3578
A0A494C061	Ras homolog family member T1 (Fragment) OS=Homo sapiens OX=9606 GN=RHOT1 PE=1 SV=1	RHOT1	0	0	0	0	0.417956	0.162034	0.177117	0.133241	0	--	GO:0016021 integral component of membrane	--	V: Defense mechanisms	K07870	ko04137: Mitophagy - animal	IPR027417: P-loop containing nucleoside triphosphate hydrolase	Cytoplasm	--
A0A494C071	PWWP domain-containing DNA repair factor 4 OS=Homo sapiens OX=9606 GN=PWWP4 PE=1 SV=1	PWWP4	0.648976	0	0	0.487271	0	0	0.724715	0	0.979812	--	--	--	--	K23386	--	IPR035504: MUM1-like, PWWP domain	Cytoplasm	--
A0A494C087	protein-tyrosine-phosphatase OS=Homo sapiens OX=9606 GN=PTPRZ1 PE=1 SV=1	PTPRZ1	0	0	0	0	0.0527594	0	0	0.314801	0.239236	GO:0006470 protein dephosphorylation	GO:0016021 integral component of membrane	GO:0004725 protein tyrosine phosphatase activity	T: Signal transduction mechanisms	K08114	ko05120: Epithelial cell signaling in Helicobacter pylori infection	IPR003961: Fibronectin type III;IPR000242: Tyrosine-specific protein phosphatase, PTPase domain;IPR029021: Protein-tyrosine phosphatase-like;IPR000387: Tyrosine-specific protein phosphatases domain;IPR036398: Alpha carbonic anhydrase domain superfamily;IPR041887: Receptor-type tyrosine-protein phosphatase, carbonic anhydrase domain;IPR003595: Protein-tyrosine phosphatase, catalytic;IPR036116: Fib…	Extracell_Plasma membrane	CS pos: 24-25. ANG-YY. Pr: 0.7176
A0A494C0D4	Protoporphyrinogen oxidase (Fragment) OS=Homo sapiens OX=9606 GN=PPOX PE=1 SV=1	PPOX	0	0	0.236126	0	0.372222	0.238806	0.120169	0	0	GO:0006782 protoporphyrinogen IX biosynthetic process	GO:0005743 mitochondrial inner membrane	GO:0004729 oxygen-dependent protoporphyrinogen oxidase activity	H: Coenzyme transport and metabolism	K00231	ko00860: Porphyrin metabolism;ko01100: Metabolic pathways;ko01240: Biosynthesis of cofactors	IPR004572: Protoporphyrinogen oxidase;IPR036188: FAD/NAD(P)-binding domain superfamily;IPR002937: Amine oxidase	Nucleus	--
A0A494C0G5	Agrin OS=Homo sapiens OX=9606 GN=AGRN PE=1 SV=1	AGRN	4.04719	3.17705	2.53562	3.53393	1.20772	3.17352	2.92002	1.7238	0.657891	GO:0030154 cell differentiation	GO:0016021 integral component of membrane;GO:0071944 cell periphery	GO:0005509 calcium ion binding	O: Posttranslational modification, protein turnover, chaperones	K06254	ko04512: ECM-receptor interaction;ko04820: Cytoskeleton in muscle cells	IPR002350: Kazal domain;IPR000742: EGF-like domain;IPR002049: Laminin-type EGF domain;IPR001791: Laminin G domain;IPR036058: Kazal domain superfamily;IPR013320: Concanavalin A-like lectin/glucanase domain superfamily;IPR000082: SEA domain;IPR001881: EGF-like calcium-binding domain;IPR036364: SEA domain superfamily;IPR003645: Follistatin-like, N-terminal;IPR003884: Factor I / membrane attack compl…	Extracell	--
A0A494C0L6	Thymidine phosphorylase (Fragment) OS=Homo sapiens OX=9606 GN=TYMP PE=1 SV=1	TYMP	3.29181	3.08304	5.59623	6.25482	3.8973	2.29028	1.47485	4.63984	4.78377	GO:0006206 pyrimidine nucleobase metabolic process;GO:0006213 pyrimidine nucleoside metabolic process	--	GO:0004645 1,4-alpha-oligoglucan phosphorylase activity;GO:0016763 pentosyltransferase activity	--	K00758	ko00240: Pyrimidine metabolism;ko00983: Drug metabolism - other enzymes;ko01100: Metabolic pathways;ko01232: Nucleotide metabolism;ko05219: Bladder cancer	IPR035902: Nucleoside phosphorylase/phosphoribosyltransferase catalytic domain superfamily;IPR000312: Glycosyl transferase, family 3;IPR036566: Pyrimidine nucleoside phosphorylase-like, C-terminal domain superfamily;IPR013102: Pyrimidine nucleoside phosphorylase, C-terminal	Cytoplasm	--
A0A494C0P9	Poly(A)-specific ribonuclease PARN OS=Homo sapiens OX=9606 GN=PARN PE=1 SV=1	PARN	0	0	0	0	0.276099	0	0	0.771189	0	GO:0006402 mRNA catabolic process	GO:0005737 cytoplasm;GO:0016607 nuclear speck	GO:0003723 RNA binding;GO:0004535 poly(A)-specific ribonuclease activity;GO:0046872 metal ion binding	L: Replication, recombination and repair	K01148	ko03018: RNA degradation	IPR012677: Nucleotide-binding alpha-beta plait domain superfamily;IPR035979: RNA-binding domain superfamily;IPR006941: Ribonuclease CAF1;IPR014789: Poly(A)-specific ribonuclease, RNA-binding;IPR034042: PARN, R3H domain;IPR036397: Ribonuclease H superfamily;IPR012337: Ribonuclease H-like superfamily;IPR036867: R3H domain superfamily;IPR001374: R3H domain	Cytoplasm	--
A0A494C0Q3	Actinin alpha 2 OS=Homo sapiens OX=9606 GN=ACTN2 PE=1 SV=1	ACTN2	8.13068	10.6767	7.57254	9.93252	7.67088	10.8271	13.7531	5.24086	12.1264	--	--	GO:0003779 actin binding	Z: Cytoskeleton	K21073	ko04820: Cytoskeleton in muscle cells;ko05412: Arrhythmogenic right ventricular cardiomyopathy	IPR036872: CH domain superfamily;IPR001715: Calponin homology domain;IPR001589: Actinin-type actin-binding domain, conserved site	Cytoplasm	--
A0A494C0Q7	General transcription factor IIi (Fragment) OS=Homo sapiens OX=9606 GN=GTF2I PE=1 SV=1	GTF2I	0.223654	0	0.393112	0.444501	1.4614	0.465722	0.174099	2.52307	0.5545	--	GO:0005634 nucleus	--	--	K03121	ko03022: Basal transcription factors;ko04022: cGMP-PKG signaling pathway	IPR004212: GTF2I-like repeat;IPR036647: GTF2I-like repeat superfamily	Cytoplasm	--
A0A494C0R8	Clustered mitochondria protein homolog OS=Homo sapiens OX=9606 GN=CLUH PE=1 SV=1	CLUH	0	0	0	0.168808	0.222349	0	0	0.328126	0.483104	GO:0007005 mitochondrion organization	GO:0005737 cytoplasm	GO:0003723 RNA binding	R: General function prediction only	K03255	--	IPR027523: CLU domain containing protein;IPR011990: Tetratricopeptide-like helical domain superfamily;IPR025697: CLU domain;IPR033646: CLU central domain;IPR023231: GSKIP domain superfamily;IPR028275: Clustered mitochondria protein, N-terminal	Nucleus	--
A0A494C0S6	RAR related orphan receptor C OS=Homo sapiens OX=9606 GN=RORC PE=1 SV=1	RORC	14.1397	7.23893	12.3147	6.64186	5.76043	5.20823	4.54215	1.07385	4.37977	--	GO:0005654 nucleoplasm	GO:0004879 nuclear receptor activity;GO:0008270 zinc ion binding;GO:0043565 sequence-specific DNA binding	K: Transcription	K08534	ko04659: Th17 cell differentiation;ko04710: Circadian rhythm;ko05321: Inflammatory bowel disease	IPR001628: Zinc finger, nuclear hormone receptor-type;IPR003079: Nuclear receptor ROR;IPR013088: Zinc finger, NHR/GATA-type;IPR035500: Nuclear hormone receptor-like domain superfamily;IPR044101: Retinoid-related orphan receptors, DNA-binding domain	Nucleus	--
A0A494C0Y7	RAD50 double strand break repair protein (Fragment) OS=Homo sapiens OX=9606 GN=RAD50 PE=1 SV=1	RAD50	0.700482	0.610949	1.1939	1.28439	1.69286	0	1.25944	2.76362	1.18766	GO:0000723 telomere maintenance;GO:0006281 DNA repair	GO:0030870 Mre11 complex	GO:0016887 ATP hydrolysis activity	L: Replication, recombination and repair	K10866	ko03440: Homologous recombination;ko03450: Non-homologous end-joining;ko04218: Cellular senescence	IPR004584: DNA repair protein Rad50, eukaryotes;IPR027417: P-loop containing nucleoside triphosphate hydrolase	Cytoplasm	--
A0A494C0Z5	RAB33B, member RAS oncogene family OS=Homo sapiens OX=9606 GN=RAB33B PE=1 SV=1	RAB33B	0	5.03919	0	5.34301	4.40286	5.9677	7.90626	0	0	GO:0032482 Rab protein signal transduction	--	GO:0003924 GTPase activity;GO:0005525 GTP binding	T: Signal transduction mechanisms;U: Intracellular trafficking, secretion, and vesicular transport	K07920	ko04140: Autophagy - animal	IPR001806: Small GTPase;IPR041822: Rab33A/B;IPR027417: P-loop containing nucleoside triphosphate hydrolase;IPR005225: Small GTP-binding protein domain	Cytoplasm_Nucleus	--
A0A494C120	Zinc finger matrin-type 3 OS=Homo sapiens OX=9606 GN=ZMAT3 PE=1 SV=1	ZMAT3	0	0	0	0	0.12329	0.0670942	0	0	0.0952736	--	GO:0005654 nucleoplasm	GO:0003676 nucleic acid binding;GO:0008270 zinc ion binding	--	K10137	ko04115: p53 signaling pathway	IPR036236: Zinc finger C2H2 superfamily;IPR003604: Matrin/U1-C-like, C2H2-type zinc finger;IPR022755: Zinc finger, double-stranded RNA binding;IPR013087: Zinc finger C2H2-type	Nucleus	--
A0A494C166	Actinin alpha 2 OS=Homo sapiens OX=9606 GN=ACTN2 PE=1 SV=1	ACTN2	0	0.449134	0.295415	0	0.249319	0	0	0	0	--	--	GO:0003779 actin binding	Z: Cytoskeleton	K21073	ko04820: Cytoskeleton in muscle cells;ko05412: Arrhythmogenic right ventricular cardiomyopathy	IPR001715: Calponin homology domain;IPR036872: CH domain superfamily;IPR001589: Actinin-type actin-binding domain, conserved site	Cytoplasm	--
A0A494C1A0	Actinin alpha 2 (Fragment) OS=Homo sapiens OX=9606 GN=ACTN2 PE=1 SV=1	ACTN2	0	2.99698	0	1.28971	1.9449	3.40374	7.6863	1.22185	0	--	GO:0110165 cellular anatomical entity	GO:0003779 actin binding;GO:0005509 calcium ion binding	Z: Cytoskeleton	K21073	ko04820: Cytoskeleton in muscle cells;ko05412: Arrhythmogenic right ventricular cardiomyopathy	IPR001715: Calponin homology domain;IPR011992: EF-hand domain pair;IPR014837: EF-hand, Ca insensitive;IPR018159: Spectrin/alpha-actinin;IPR002048: EF-hand domain;IPR036872: CH domain superfamily;IPR001589: Actinin-type actin-binding domain, conserved site;IPR002017: Spectrin repeat	Cytoplasm_Nucleus	--
A0A494C1B7	RAD50 double strand break repair protein (Fragment) OS=Homo sapiens OX=9606 GN=RAD50 PE=1 SV=1	RAD50	0.393173	0.858205	0.671496	0.775377	1.1669	0.655914	2.08789	1.31696	1.38565	GO:0000723 telomere maintenance;GO:0006281 DNA repair	GO:0030870 Mre11 complex	GO:0005524 ATP binding;GO:0016887 ATP hydrolysis activity;GO:0046872 metal ion binding;GO:0140664 ATP-dependent DNA damage sensor activity	L: Replication, recombination and repair	K10866	ko03440: Homologous recombination;ko03450: Non-homologous end-joining;ko04218: Cellular senescence	IPR004584: DNA repair protein Rad50, eukaryotes;IPR045171: Rad50, ATP-binding cassette domain;IPR027417: P-loop containing nucleoside triphosphate hydrolase;IPR013134: RAD50, zinc hook;IPR038729: Rad50/SbcC-type AAA domain	Cytoplasm	--
A0A494C1D7	Dystonin (Fragment) OS=Homo sapiens OX=9606 GN=DST PE=1 SV=1	DST	0.417274	0.605127	0.165825	0.411528	0.262261	0.570213	0.527791	1.03112	0.583289	GO:0045104 intermediate filament cytoskeleton organization	GO:0005737 cytoplasm;GO:0005856 cytoskeleton	--	Z: Cytoskeleton	K10382	--	IPR036872: CH domain superfamily;IPR001715: Calponin homology domain;IPR001452: SH3 domain;IPR018159: Spectrin/alpha-actinin;IPR041615: Desmoplakin, SH3 domain;IPR041573: Desmoplakin, spectrin-like domain;IPR002017: Spectrin repeat	Nucleus	--
A0A494C1L4	tRNA nucleotidyl transferase 1 (Fragment) OS=Homo sapiens OX=9606 GN=TRNT1 PE=1 SV=1	TRNT1	0.407385	0.44212	0	0.321405	0.875268	0.306079	0	0.810958	0.552286	GO:0006396 RNA processing	GO:0043231 intracellular membrane-bounded organelle	GO:0003723 RNA binding;GO:0016779 nucleotidyltransferase activity	J: Translation, ribosomal structure and biogenesis	K00974	--	IPR043519: Nucleotidyltransferase superfamily;IPR002646: Poly A polymerase, head domain	Cytoplasm_Nucleus	--
A0A494C1L5	LPS responsive beige-like anchor protein OS=Homo sapiens OX=9606 GN=LRBA PE=1 SV=1	LRBA	1.03684	1.30855	1.40883	1.02134	2.80292	1.1041	1.34585	1.5553	2.10467	--	--	--	U: Intracellular trafficking, secretion, and vesicular transport	K24181	--	IPR016024: Armadillo-type fold;IPR036372: BEACH domain superfamily;IPR011989: Armadillo-like helical;IPR011993: PH-like domain superfamily;IPR000409: BEACH domain;IPR046851: Neurobeachin, beta-propeller domain;IPR046852: Neurobeachin, alpha-solenoid region;IPR013320: Concanavalin A-like lectin/glucanase domain superfamily;IPR001680: WD40 repeat;IPR036322: WD40-repeat-containing domain superfamily…	Plasma membrane	--
A0A494C1M0	SH3 domain containing 19 OS=Homo sapiens OX=9606 GN=SH3D19 PE=1 SV=1	SH3D19	0.393712	0.446589	0	0.204801	0	0	0.186239	0	0.526184	--	GO:0005654 nucleoplasm;GO:0005829 cytosol	--	T: Signal transduction mechanisms	K23714	--	IPR001452: SH3 domain;IPR036028: SH3-like domain superfamily;IPR035834: SH3 domain-containing protein 19, SH3 domain 1;IPR035835: SH3 domain-containing protein 19, SH3 domain 3	Nucleus	--
A0A494C1N7	Thymidine phosphorylase (Fragment) OS=Homo sapiens OX=9606 GN=TYMP PE=1 SV=1	TYMP	1.34121	2.22573	2.64678	2.72575	2.20903	0.810745	0.733323	1.33285	1.98398	GO:0006206 pyrimidine nucleobase metabolic process	--	GO:0004645 1,4-alpha-oligoglucan phosphorylase activity	--	K00758	ko00240: Pyrimidine metabolism;ko00983: Drug metabolism - other enzymes;ko01100: Metabolic pathways;ko01232: Nucleotide metabolism;ko05219: Bladder cancer	IPR000312: Glycosyl transferase, family 3;IPR035902: Nucleoside phosphorylase/phosphoribosyltransferase catalytic domain superfamily	Extracell	--
A0A494C1Q4	Phosphoacetylglucosamine mutase OS=Homo sapiens OX=9606 GN=PGM3 PE=1 SV=2	PGM3	0	0	0.202999	0	0.331007	0.20054	0.17616	0.601756	0.308589	GO:0005975 carbohydrate metabolic process;GO:0006041 glucosamine metabolic process;GO:0006048 UDP-N-acetylglucosamine biosynthetic process;GO:0006487 protein N-linked glycosylation;GO:0006493 protein O-linked glycosylation;GO:0007283 spermatogenesis;GO:0030097 hemopoiesis	GO:0005829 cytosol	GO:0000287 magnesium ion binding;GO:0004610 phosphoacetylglucosamine mutase activity	G: Carbohydrate transport and metabolism	K01836	ko00520: Amino sugar and nucleotide sugar metabolism;ko01100: Metabolic pathways;ko01250: Biosynthesis of nucleotide sugars	IPR005843: Alpha-D-phosphohexomutase, C-terminal;IPR005844: Alpha-D-phosphohexomutase, alpha/beta/alpha domain I;IPR016066: Alpha-D-phosphohexomutase, conserved site;IPR016657: Phosphoacetylglucosamine mutase;IPR036900: Alpha-D-phosphohexomutase, C-terminal domain superfamily;IPR016055: Alpha-D-phosphohexomutase, alpha/beta/alpha I/II/III	Cytoplasm	--
A0A494C1T9	Family with sequence similarity 83 member H OS=Homo sapiens OX=9606 GN=FAM83H PE=1 SV=1	FAM83H	10.5582	19.9141	0	0	0.138435	5.12051	0	0.915053	0.772019	--	--	--	--	K23931	--	IPR012461: FAM83, N-terminal;IPR041996: FAM83H, N-terminal phospholipase D-like domain	Nucleus	--
A0A499FI31	Spliceosome associated factor 3, U4/U6 recycling protein OS=Homo sapiens OX=9606 GN=SART3 PE=1 SV=1	SART3	0.867979	1.10144	1.18994	0.881498	2.78867	1.04161	0.995324	1.78358	1.43694	GO:0006396 RNA processing	GO:0005654 nucleoplasm	GO:0003723 RNA binding	A: RNA processing and modification	K22611	--	IPR012677: Nucleotide-binding alpha-beta plait domain superfamily;IPR011990: Tetratricopeptide-like helical domain superfamily;IPR000504: RNA recognition motif domain;IPR008669: LSM-interacting domain;IPR034217: SART3, RNA recognition motif 1;IPR003107: HAT (Half-A-TPR) repeat;IPR034218: SART3, RNA recognition motif 2;IPR035979: RNA-binding domain superfamily	Nucleus	--
A0A499FIZ0	WD repeat-containing protein 26 OS=Homo sapiens OX=9606 GN=WDR26 PE=1 SV=2	WDR26	0	0.273369	0	0	0.376866	0	0	0.0969601	0	--	GO:0005654 nucleoplasm;GO:0005739 mitochondrion;GO:0005829 cytosol	--	S: Function unknown	K22382	--	IPR001680: WD40 repeat;IPR006594: LIS1 homology motif;IPR006595: CTLH, C-terminal LisH motif;IPR036322: WD40-repeat-containing domain superfamily;IPR015943: WD40/YVTN repeat-like-containing domain superfamily	Nucleus	--
A0A499FJE1	BolA family member 2B OS=Homo sapiens OX=9606 GN=BOLA2B PE=1 SV=1	BOLA2B	1.6182	1.91002	2.28032	2.65414	4.46911	1.89308	2.40197	5.00481	4.01149	--	--	--	T: Signal transduction mechanisms	K22066	--	IPR036065: BolA-like superfamily;IPR002634: BolA protein	Extracell	--
A0A499FJN5	Ferrochelatase OS=Homo sapiens OX=9606 GN=FECH PE=1 SV=1	FECH	0	0	0.745442	0.212512	0.466466	0	0.294349	0.141049	0.146294	GO:0006783 heme biosynthetic process	GO:0005743 mitochondrial inner membrane	GO:0004325 ferrochelatase activity;GO:0051537 2 iron, 2 sulfur cluster binding	H: Coenzyme transport and metabolism	K01772	ko00860: Porphyrin metabolism;ko01100: Metabolic pathways;ko01240: Biosynthesis of cofactors	IPR001015: Ferrochelatase;IPR033659: Ferrochelatase, N-terminal;IPR033644: Ferrochelatase, C-terminal;IPR019772: Ferrochelatase, active site	Cytoplasm	--
A0A4W8ZXM2	Immunoglobulin heavy variable 3-72 OS=Homo sapiens OX=9606 GN=IGHV3-72 PE=4 SV=1	IGHV3-72	21.5846	21.8971	21.3603	22.3034	9.56288	7.77565	9.25809	14.0158	8.19861	--	--	--	--	K06856	ko04020: Calcium signaling pathway;ko04064: NF-kappa B signaling pathway;ko04072: Phospholipase D signaling pathway;ko04145: Phagosome;ko04151: PI3K-Akt signaling pathway;ko04613: Neutrophil extracellular trap formation;ko04640: Hematopoietic cell lineage;ko04650: Natural killer cell mediated cytotoxicity;ko04662: B cell receptor signaling pathway;ko04664: Fc epsilon RI signaling pathway;ko04666:…	IPR013106: Immunoglobulin V-set domain;IPR007110: Immunoglobulin-like domain;IPR036179: Immunoglobulin-like domain superfamily;IPR013783: Immunoglobulin-like fold	Cytoplasm	--
A0A590UJ16	Sarcolemma associated protein OS=Homo sapiens OX=9606 GN=SLMAP PE=1 SV=1	SLMAP	0.578049	0.15291	0.424481	0.212841	0.359474	0.527526	0	0.358026	0	GO:0006936 muscle contraction	--	--	T: Signal transduction mechanisms	K26389	--	IPR000253: Forkhead-associated (FHA) domain;IPR008984: SMAD/FHA domain superfamily	Cytoplasm	--
A0A590UJ18	Disks large homolog 1 OS=Homo sapiens OX=9606 GN=DLG1 PE=1 SV=1	DLG1	0.221861	0	0	0	0.483817	0	0	0	0	--	GO:0005886 plasma membrane	--	F: Nucleotide transport and metabolism	K12076	ko04390: Hippo signaling pathway;ko04530: Tight junction;ko04660: T cell receptor signaling pathway;ko05165: Human papillomavirus infection;ko05166: Human T-cell leukemia virus 1 infection;ko05203: Viral carcinogenesis	IPR019590: Disks large homologue 1, N-terminal PEST domain;IPR001478: PDZ domain;IPR001452: SH3 domain;IPR027417: P-loop containing nucleoside triphosphate hydrolase;IPR036034: PDZ superfamily;IPR015143: L27-1;IPR008145: Guanylate kinase/L-type calcium channel beta subunit;IPR004172: L27 domain;IPR019583: PDZ-associated domain of NMDA receptors;IPR020590: Guanylate kinase, conserved site;IPR03602…	Nucleus	--
A0A590UJ29	Discs large MAGUK scaffold protein 1 OS=Homo sapiens OX=9606 GN=DLG1 PE=1 SV=1	DLG1	0	0.529308	0.322365	0.461388	1.36043	0.32479	0	0.631139	0.447361	--	--	--	F: Nucleotide transport and metabolism	K12076	ko04390: Hippo signaling pathway;ko04530: Tight junction;ko04660: T cell receptor signaling pathway;ko05165: Human papillomavirus infection;ko05166: Human T-cell leukemia virus 1 infection;ko05203: Viral carcinogenesis	IPR001452: SH3 domain;IPR036034: PDZ superfamily;IPR019583: PDZ-associated domain of NMDA receptors;IPR027417: P-loop containing nucleoside triphosphate hydrolase;IPR008145: Guanylate kinase/L-type calcium channel beta subunit;IPR001478: PDZ domain;IPR019590: Disks large homologue 1, N-terminal PEST domain;IPR036028: SH3-like domain superfamily;IPR008144: Guanylate kinase-like domain;IPR020590: G…	Nucleus	--
A0A590UJ59	Cullin 1 OS=Homo sapiens OX=9606 GN=CUL1 PE=1 SV=1	CUL1	0	0	0	0	0.15125	0	0	0.442095	0	--	--	--	D: Cell cycle control, cell division, chromosome partitioning	K03347	ko04110: Cell cycle;ko04114: Oocyte meiosis;ko04120: Ubiquitin mediated proteolysis;ko04141: Protein processing in endoplasmic reticulum;ko04310: Wnt signaling pathway;ko04340: Hedgehog signaling pathway;ko04350: TGF-beta signaling pathway;ko04710: Circadian rhythm;ko05131: Shigellosis;ko05170: Human immunodeficiency virus 1 infection;ko05200: Pathways in cancer	IPR016159: Cullin repeat-like-containing domain superfamily	Cytoplasm_Nucleus	--
A0A590UJA0	Cullin 1 (Fragment) OS=Homo sapiens OX=9606 GN=CUL1 PE=1 SV=1	CUL1	0	0.215691	0.251439	0	0.920985	0	0	0.863611	0.440336	GO:0006511 ubiquitin-dependent protein catabolic process	--	GO:0031625 ubiquitin protein ligase binding	D: Cell cycle control, cell division, chromosome partitioning	K03347	ko04110: Cell cycle;ko04114: Oocyte meiosis;ko04120: Ubiquitin mediated proteolysis;ko04141: Protein processing in endoplasmic reticulum;ko04310: Wnt signaling pathway;ko04340: Hedgehog signaling pathway;ko04350: TGF-beta signaling pathway;ko04710: Circadian rhythm;ko05131: Shigellosis;ko05170: Human immunodeficiency virus 1 infection;ko05200: Pathways in cancer	IPR016159: Cullin repeat-like-containing domain superfamily;IPR001373: Cullin, N-terminal	Nucleus	--
A0A590UJA4	proton-translocating NAD(P)(+) transhydrogenase OS=Homo sapiens OX=9606 GN=NNT PE=1 SV=1	NNT	0.337467	0	0	0	0.306258	0.14126	0	0.197033	0.567514	--	--	GO:0016491 oxidoreductase activity	--	K00323	ko00760: Nicotinate and nicotinamide metabolism;ko01100: Metabolic pathways	IPR007886: Alanine dehydrogenase/pyridine nucleotide transhydrogenase, N-terminal;IPR008142: Alanine dehydrogenase/NAD(P) transhydrogenase, conserved site-1	Mitochondrion	--
A0A590UJG0	Myosin VIIA (Fragment) OS=Homo sapiens OX=9606 GN=MYO7A PE=1 SV=1	MYO7A	0.272881	0	0	0	0.313174	0	0	0.685421	3.66129	--	--	--	N: Cell motility	K10359	ko04814: Motor proteins	--	Extracell	--
A0A590UJG2	Microtubule actin crosslinking factor 1 OS=Homo sapiens OX=9606 GN=MACF1 PE=1 SV=1	MACF1	1.06066	1.00878	0.977336	1.20624	1.48343	2.27244	2.0927	0.454469	1.08025	GO:0045104 intermediate filament cytoskeleton organization	GO:0005737 cytoplasm;GO:0005874 microtubule;GO:0016020 membrane;GO:0042995 cell projection	GO:0003779 actin binding;GO:0005509 calcium ion binding;GO:0008017 microtubule binding	Z: Cytoskeleton	K19827	--	IPR036872: CH domain superfamily;IPR018159: Spectrin/alpha-actinin;IPR041573: Desmoplakin, spectrin-like domain;IPR001715: Calponin homology domain;IPR002017: Spectrin repeat;IPR001589: Actinin-type actin-binding domain, conserved site;IPR018247: EF-Hand 1, calcium-binding site;IPR002048: EF-hand domain;IPR003108: GAR domain;IPR036534: GAR domain superfamily;IPR001452: SH3 domain;IPR011992: EF-ha…	Cytoplasm_Nucleus	--
A0A590UJL3	SH3 and multiple ankyrin repeat domains 3 OS=Homo sapiens OX=9606 GN=SHANK3 PE=1 SV=2	SHANK3	29.5545	2.52416	1.73615	12.5357	0	2.37525	1.28919	0	0	GO:0000165 MAPK cascade;GO:0007416 synapse assembly;GO:0007612 learning;GO:0007613 memory;GO:0021773 striatal medium spiny neuron differentiation;GO:0030534 adult behavior;GO:0032232 negative regulation of actin filament bundle assembly;GO:0035176 social behavior;GO:0042297 vocal learning;GO:0045794 negative regulation of cell volume;GO:0048170 positive regulation of long-term neuronal synaptic p…	GO:0005829 cytosol;GO:0014069 postsynaptic density;GO:0031234 extrinsic component of cytoplasmic side of plasma membrane;GO:0043005 neuron projection;GO:0043197 dendritic spine;GO:0044309 neuron spine;GO:0060170 ciliary membrane;GO:0070161 anchoring junction	GO:0003779 actin binding;GO:0008022 protein C-terminus binding;GO:0008270 zinc ion binding;GO:0017124 SH3 domain binding;GO:0030160 synaptic receptor adaptor activity;GO:0035255 ionotropic glutamate receptor binding;GO:0043621 protein self-association;GO:0097110 scaffold protein binding	T: Signal transduction mechanisms	K15009	ko04724: Glutamatergic synapse	IPR001660: Sterile alpha motif domain;IPR013761: Sterile alpha motif/pointed domain superfamily	Nucleus	--
A0A590UJL8	H3.7 histone (putative) (Fragment) OS=Homo sapiens OX=9606 GN=H3-7 PE=1 SV=1	H3-7	0.312116	0.489881	0.637297	0.337572	1.31689	0.465616	0.597508	0.398398	0.430992	--	GO:0000786 nucleosome	GO:0003677 DNA binding;GO:0030527 structural constituent of chromatin;GO:0046982 protein heterodimerization activity	B: Chromatin structure and dynamics	K11253	ko04613: Neutrophil extracellular trap formation;ko05034: Alcoholism;ko05131: Shigellosis;ko05202: Transcriptional misregulation in cancer;ko05322: Systemic lupus erythematosus	IPR007125: Histone H2A/H2B/H3;IPR000164: Histone H3/CENP-A;IPR009072: Histone-fold	Nucleus	--
A0A590UJM2	proton-translocating NAD(P)(+) transhydrogenase OS=Homo sapiens OX=9606 GN=NNT PE=1 SV=1	NNT	1.72536	2.08786	1.57909	2.30346	4.03333	1.99934	2.26269	2.72662	2.87951	GO:1902600 proton transmembrane transport	--	GO:0008746 NAD(P)+ transhydrogenase activity	--	K00323	ko00760: Nicotinate and nicotinamide metabolism;ko01100: Metabolic pathways	IPR007698: Alanine dehydrogenase/pyridine nucleotide transhydrogenase, NAD(H)-binding domain;IPR026255: NAD(P) transhydrogenase, alpha subunit;IPR008142: Alanine dehydrogenase/NAD(P) transhydrogenase, conserved site-1;IPR036291: NAD(P)-binding domain superfamily;IPR008143: Alanine dehydrogenase/pyridine nucleotide transhydrogenase, conserved site-2;IPR007886: Alanine dehydrogenase/pyridine nucleo…	Mitochondrion	--
A0A590UK28	Guanine nucleotide-binding protein G(s) subunit alpha OS=Homo sapiens OX=9606 GN=GNAS PE=1 SV=2	GNAS	4.1747	5.34912	4.75401	4.5163	5.08063	4.69212	4.92182	2.44805	3.706	GO:0007186 G protein-coupled receptor signaling pathway	GO:0016020 membrane	GO:0003924 GTPase activity;GO:0005525 GTP binding;GO:0031683 G-protein beta/gamma-subunit complex binding;GO:0046872 metal ion binding	T: Signal transduction mechanisms	K04632	ko01522: Endocrine resistance;ko04015: Rap1 signaling pathway;ko04020: Calcium signaling pathway;ko04024: cAMP signaling pathway;ko04072: Phospholipase D signaling pathway;ko04261: Adrenergic signaling in cardiomyocytes;ko04270: Vascular smooth muscle contraction;ko04540: Gap junction;ko04611: Platelet activation;ko04713: Circadian entrainment;ko04714: Thermogenesis;ko04724: Glutamatergic synapse…	IPR001019: Guanine nucleotide binding protein (G-protein), alpha subunit;IPR000367: G-protein alpha subunit, group S;IPR027417: P-loop containing nucleoside triphosphate hydrolase;IPR011025: G protein alpha subunit, helical insertion	Cytoplasm	--
A0A590UK80	RRM domain-containing protein (Fragment) OS=Homo sapiens OX=9606 PE=4 SV=1	--	1.56664	2.28513	2.52752	2.35863	8.35743	2.12054	1.9684	6.32244	4.19418	GO:0006355 regulation of transcription, DNA-templated	GO:0005634 nucleus	GO:0003723 RNA binding;GO:0008270 zinc ion binding	K: Transcription	K24387	ko03083: Polycomb repressive complex	IPR012677: Nucleotide-binding alpha-beta plait domain superfamily;IPR000504: RNA recognition motif domain;IPR002515: Zinc finger, C2H2C-type;IPR004092: Mbt repeat;IPR035585: Serine/arginine-rich splicing factor SRSF4-like, RNA recognition motif 1;IPR035979: RNA-binding domain superfamily;IPR036060: Zinc finger, C2H2C-type superfamily	Nucleus	--
A0A590UKB0	Myosin VI (Fragment) OS=Homo sapiens OX=9606 GN=MYO6 PE=1 SV=1	MYO6	0.389641	0.582952	0.685768	0.721687	1.13525	0.800411	0.461828	1.09009	0.562953	--	GO:0005654 nucleoplasm;GO:0005905 clathrin-coated pit;GO:0016459 myosin complex	GO:0003774 cytoskeletal motor activity;GO:0005524 ATP binding;GO:0051015 actin filament binding	Z: Cytoskeleton	K10358	ko04814: Motor proteins;ko05130: Pathogenic Escherichia coli infection;ko05132: Salmonella infection	IPR001609: Myosin head, motor domain;IPR036114: Class VI myosin, motor domain;IPR004009: Myosin, N-terminal, SH3-like;IPR036961: Kinesin motor domain superfamily;IPR027417: P-loop containing nucleoside triphosphate hydrolase;IPR008989: Myosin S1 fragment, N-terminal	Cytoplasm	--
A0A590UKC4	AP-3 complex subunit beta OS=Homo sapiens OX=9606 GN=AP3B2 PE=1 SV=1	AP3B2	0	0	0	0	0.266539	0	0	0.253615	0	GO:0006886 intracellular protein transport;GO:0016192 vesicle-mediated transport	GO:0030123 AP-3 adaptor complex;GO:0030665 clathrin-coated vesicle membrane	--	U: Intracellular trafficking, secretion, and vesicular transport	K12397	ko04142: Lysosome	IPR002553: Clathrin/coatomer adaptor, adaptin-like, N-terminal;IPR011989: Armadillo-like helical;IPR026740: AP-3 complex subunit beta;IPR016024: Armadillo-type fold;IPR029390: AP-3 complex subunit beta, C-terminal domain;IPR013041: Clathrin adaptor, appendage, Ig-like subdomain superfamily	Cytoplasm	--
A0A590UKC5	SUMO1 activating enzyme subunit 1 OS=Homo sapiens OX=9606 GN=SAE1 PE=1 SV=1	SAE1	0.327498	0.73227	0.43844	0.28864	1.34146	0.861475	0.601306	1.13819	0.84428	GO:0016567 protein ubiquitination	--	GO:0008641 ubiquitin-like modifier activating enzyme activity	O: Posttranslational modification, protein turnover, chaperones	K10684	ko04120: Ubiquitin mediated proteolysis	IPR000011: Ubiquitin/SUMO-activating enzyme E1-like;IPR035985: Ubiquitin-activating enzyme;IPR000594: THIF-type NAD/FAD binding fold	Cytoplasm	--
A0A5F9YFS9	Signal peptidase complex subunit 1 OS=Homo sapiens OX=9606 GN=SPCS1 PE=1 SV=1	SPCS1	3.92657	3.84058	5.5421	5.57204	9.37792	3.85485	3.1796	3.84672	6.17681	GO:0006465 signal peptide processing	GO:0005787 signal peptidase complex;GO:0016021 integral component of membrane	GO:0043022 ribosome binding	U: Intracellular trafficking, secretion, and vesicular transport	K12946	ko03060: Protein export	IPR009542: Signal peptidase complex subunit 1	Plasma membrane	--
A0A5F9ZGX0	Microtubule actin crosslinking factor 1 (Fragment) OS=Homo sapiens OX=9606 GN=MACF1 PE=1 SV=1	MACF1	1.34204	1.63947	0.77325	1.57594	1.51983	2.14669	2.55871	0.546886	1.2891	GO:0045104 intermediate filament cytoskeleton organization	GO:0005737 cytoplasm;GO:0005856 cytoskeleton	GO:0003779 actin binding	Z: Cytoskeleton	K19827	--	IPR001715: Calponin homology domain;IPR018159: Spectrin/alpha-actinin;IPR001589: Actinin-type actin-binding domain, conserved site;IPR001452: SH3 domain;IPR001101: Plectin repeat;IPR035915: Plakin repeat superfamily;IPR036872: CH domain superfamily;IPR041573: Desmoplakin, spectrin-like domain;IPR041615: Desmoplakin, SH3 domain	Cytoplasm	--
A0A5F9ZH49	Abhydrolase domain containing 12, lysophospholipase (Fragment) OS=Homo sapiens OX=9606 GN=ABHD12 PE=1 SV=1	ABHD12	0	0.37539	0	0.43022	0.780981	0	0	0	0.599252	--	GO:0005789 endoplasmic reticulum membrane	GO:0004622 lysophospholipase activity;GO:0047372 acylglycerol lipase activity	R: General function prediction only	K13704	--	IPR029058: Alpha/Beta hydrolase fold;IPR022742: Serine aminopeptidase, S33	Cytoplasm	--
A0A5F9ZH83	Adenosine kinase OS=Homo sapiens OX=9606 GN=ADK PE=1 SV=1	ADK	0	0.584672	1.09828	0.852591	0.496446	0.679898	0.79823	0.95826	0.941254	GO:0006166 purine ribonucleoside salvage;GO:0016310 phosphorylation;GO:0044209 AMP salvage	GO:0005634 nucleus	GO:0004001 adenosine kinase activity;GO:0005524 ATP binding	G: Carbohydrate transport and metabolism	K00856	ko00230: Purine metabolism;ko01100: Metabolic pathways;ko01232: Nucleotide metabolism	IPR029056: Ribokinase-like;IPR011611: Carbohydrate kinase PfkB	Cytoplasm	--
A0A5F9ZHC5	Aminoacyl tRNA synthetase complex interacting multifunctional protein 1 OS=Homo sapiens OX=9606 GN=AIMP1 PE=1 SV=1	AIMP1	0	0	0	0	0.391619	0.115078	0	0.293673	0.21059	--	--	GO:0000049 tRNA binding	J: Translation, ribosomal structure and biogenesis	K15437	--	IPR002547: tRNA-binding domain;IPR012340: Nucleic acid-binding, OB-fold	Cytoplasm	--
A0A5F9ZHE4	Ankyrin 2 OS=Homo sapiens OX=9606 GN=ANK2 PE=1 SV=1	ANK2	0.497317	0.284523	0.689712	0.240691	0.517237	0.511335	0.106103	0	0.26527	GO:0007165 signal transduction;GO:0051179 localization	GO:0005856 cytoskeleton;GO:0005886 plasma membrane	--	M: Cell wall/membrane/envelope biogenesis	K10380	ko05205: Proteoglycans in cancer	IPR002110: Ankyrin repeat;IPR000488: Death domain;IPR011029: Death-like domain superfamily;IPR036770: Ankyrin repeat-containing domain superfamily;IPR000906: ZU5 domain;IPR040745: Ankyrin, UPA domain	Nucleus	--
A0A5F9ZHJ0	Acetyl-CoA acetyltransferase, mitochondrial OS=Homo sapiens OX=9606 GN=ACAT1 PE=1 SV=1	ACAT1	5.66717	6.2642	5.57831	5.83846	3.18557	5.6712	7.4674	2.578	2.01989	--	GO:0005739 mitochondrion	GO:0016747 acyltransferase activity, transferring groups other than amino-acyl groups	I: Lipid transport and metabolism	K00626	ko00071: Fatty acid degradation;ko00280: Valine, leucine and isoleucine degradation;ko00310: Lysine degradation;ko00380: Tryptophan metabolism;ko00620: Pyruvate metabolism;ko00630: Glyoxylate and dicarboxylate metabolism;ko00650: Butanoate metabolism;ko00900: Terpenoid backbone biosynthesis;ko01100: Metabolic pathways;ko01200: Carbon metabolism;ko01212: Fatty acid metabolism;ko04975: Fat digestio…	IPR020616: Thiolase, N-terminal;IPR020615: Thiolase, acyl-enzyme intermediate active site;IPR016039: Thiolase-like;IPR020617: Thiolase, C-terminal;IPR020610: Thiolase, active site;IPR020613: Thiolase, conserved site;IPR002155: Thiolase	Cytoplasm	--
A0A5F9ZHJ1	Adenosine kinase OS=Homo sapiens OX=9606 GN=ADK PE=1 SV=1	ADK	0.69418	0.680141	0.812037	1.27416	1.12223	0.813336	1.76207	1.33721	1.29042	GO:0006166 purine ribonucleoside salvage;GO:0016310 phosphorylation;GO:0044209 AMP salvage	GO:0005654 nucleoplasm;GO:0005829 cytosol	GO:0004001 adenosine kinase activity;GO:0005524 ATP binding	G: Carbohydrate transport and metabolism	K00856	ko00230: Purine metabolism;ko01100: Metabolic pathways;ko01232: Nucleotide metabolism	IPR011611: Carbohydrate kinase PfkB;IPR001805: Adenosine kinase;IPR029056: Ribokinase-like;IPR002173: Carbohydrate/purine kinase, PfkB, conserved site	Cytoplasm	--
A0A5F9ZHJ7	Acetyl-CoA acetyltransferase, mitochondrial OS=Homo sapiens OX=9606 GN=ACAT1 PE=1 SV=1	ACAT1	1.67659	1.09068	1.1577	1.4604	1.10354	1.29581	1.14658	0.576214	0.591539	--	--	GO:0016747 acyltransferase activity, transferring groups other than amino-acyl groups	I: Lipid transport and metabolism	K00626	ko00071: Fatty acid degradation;ko00280: Valine, leucine and isoleucine degradation;ko00310: Lysine degradation;ko00380: Tryptophan metabolism;ko00620: Pyruvate metabolism;ko00630: Glyoxylate and dicarboxylate metabolism;ko00650: Butanoate metabolism;ko00900: Terpenoid backbone biosynthesis;ko01100: Metabolic pathways;ko01200: Carbon metabolism;ko01212: Fatty acid metabolism;ko04975: Fat digestio…	IPR016039: Thiolase-like;IPR020616: Thiolase, N-terminal;IPR002155: Thiolase;IPR020615: Thiolase, acyl-enzyme intermediate active site	Mitochondrion	--
A0A5F9ZHL1	Acetyl-CoA acetyltransferase, mitochondrial OS=Homo sapiens OX=9606 GN=ACAT1 PE=1 SV=1	ACAT1	3.07695	3.08023	4.76046	2.72028	1.53592	5.0649	4.25573	1.48165	1.80158	--	GO:0005739 mitochondrion	GO:0016747 acyltransferase activity, transferring groups other than amino-acyl groups	I: Lipid transport and metabolism	K00626	ko00071: Fatty acid degradation;ko00280: Valine, leucine and isoleucine degradation;ko00310: Lysine degradation;ko00380: Tryptophan metabolism;ko00620: Pyruvate metabolism;ko00630: Glyoxylate and dicarboxylate metabolism;ko00650: Butanoate metabolism;ko00900: Terpenoid backbone biosynthesis;ko01100: Metabolic pathways;ko01200: Carbon metabolism;ko01212: Fatty acid metabolism;ko04975: Fat digestio…	IPR016039: Thiolase-like;IPR002155: Thiolase;IPR020617: Thiolase, C-terminal;IPR020615: Thiolase, acyl-enzyme intermediate active site;IPR020616: Thiolase, N-terminal;IPR020610: Thiolase, active site	Mitochondrion	--
A0A5F9ZHM6	Ankyrin 2 OS=Homo sapiens OX=9606 GN=ANK2 PE=1 SV=1	ANK2	0	0	0.262124	0.0945088	0	0	0.0495421	0	0	GO:0007165 signal transduction;GO:0051179 localization	GO:0005856 cytoskeleton;GO:0005886 plasma membrane	--	M: Cell wall/membrane/envelope biogenesis	K10380	ko05205: Proteoglycans in cancer	IPR011029: Death-like domain superfamily;IPR002110: Ankyrin repeat;IPR000906: ZU5 domain;IPR036770: Ankyrin repeat-containing domain superfamily;IPR000488: Death domain;IPR040745: Ankyrin, UPA domain	Cytoplasm	--
A0A5F9ZHP1	Activating signal cointegrator 1 complex subunit 1 OS=Homo sapiens OX=9606 GN=ASCC1 PE=1 SV=1	ASCC1	0.0576092	0	0.140796	0.0886526	0.246526	0.104473	0	0.307826	0.286861	--	--	GO:0003723 RNA binding	K: Transcription	K18666	--	IPR009210: Activating signal cointegrator 1 complex subunit 1;IPR036612: K Homology domain, type 1 superfamily;IPR004087: K Homology domain;IPR004088: K Homology domain, type 1;IPR019510: Protein kinase A anchor protein, nuclear localisation signal domain	Cytoplasm	--
A0A5F9ZHQ8	Abhydrolase domain containing 12, lysophospholipase (Fragment) OS=Homo sapiens OX=9606 GN=ABHD12 PE=1 SV=1	ABHD12	0	0	0	0.508616	1.00533	0.399542	0	0.774143	0.573941	--	GO:0005789 endoplasmic reticulum membrane	GO:0004622 lysophospholipase activity;GO:0047372 acylglycerol lipase activity	R: General function prediction only	K13704	--	IPR029058: Alpha/Beta hydrolase fold;IPR022742: Serine aminopeptidase, S33	Cytoplasm	--
A0A5F9ZHR4	Aquaporin-4 OS=Homo sapiens OX=9606 GN=AQP4 PE=1 SV=1	AQP4	0.343006	0.333909	0	0.429074	0	0.464352	0.194862	0	0	--	GO:0005886 plasma membrane;GO:0016021 integral component of membrane	GO:0015267 channel activity	G: Carbohydrate transport and metabolism	K09866	ko04962: Vasopressin-regulated water reabsorption;ko04976: Bile secretion	IPR000425: Major intrinsic protein;IPR022357: Major intrinsic protein, conserved site;IPR023271: Aquaporin-like	Plasma membrane	--
A0A5F9ZI21	Rho guanine nucleotide exchange factor 2 OS=Homo sapiens OX=9606 GN=ARHGEF2 PE=1 SV=1	ARHGEF2	0.700049	0.800043	1.10768	1.43825	1.93219	1.05992	1.54177	0.880485	0.76563	GO:0007049 cell cycle;GO:0007399 nervous system development;GO:0030154 cell differentiation;GO:0045087 innate immune response;GO:0051301 cell division	GO:0005794 Golgi apparatus;GO:0005819 spindle;GO:0005923 bicellular tight junction	GO:0005085 guanyl-nucleotide exchange factor activity	T: Signal transduction mechanisms	K12791	ko04530: Tight junction;ko05130: Pathogenic Escherichia coli infection;ko05131: Shigellosis;ko05418: Fluid shear stress and atherosclerosis	IPR002219: Protein kinase C-like, phorbol ester/diacylglycerol-binding domain;IPR000219: Dbl homology (DH) domain;IPR001849: Pleckstrin homology domain;IPR035899: Dbl homology (DH) domain superfamily;IPR037806: ARHGEF2, PH domain;IPR046349: C1-like domain superfamily;IPR041020: ARHGEF1-like, PH domain;IPR011993: PH-like domain superfamily	Nucleus	--
A0A5F9ZI63	Embryonic ectoderm development OS=Homo sapiens OX=9606 GN=EED PE=1 SV=2	EED	0	1.13998	0.447159	0.189701	0.713992	0	0	0.921259	0.0975424	GO:0016571 histone methylation	GO:0005654 nucleoplasm;GO:0005829 cytosol;GO:0035098 ESC/E(Z) complex	--	K: Transcription	K11462	ko03083: Polycomb repressive complex	IPR001680: WD40 repeat;IPR019775: WD40 repeat, conserved site;IPR036322: WD40-repeat-containing domain superfamily;IPR015943: WD40/YVTN repeat-like-containing domain superfamily	Nucleus	--
A0A5H1ZRP4	Negative elongation factor B OS=Homo sapiens OX=9606 GN=NELFB PE=1 SV=1	NELFB	0	0.833607	0.509514	0.374314	2.00687	0.469365	0.642895	1.02027	0.592796	GO:0008283 cell population proliferation;GO:0034244 negative regulation of transcription elongation from RNA polymerase II promoter;GO:0048863 stem cell differentiation;GO:2000737 negative regulation of stem cell differentiation	GO:0005654 nucleoplasm	--	--	K15180	ko03250: Viral life cycle - HIV-1	IPR010405: Cofactor of BRCA1	Nucleus	--
A0A5H1ZRQ2	RNA helicase OS=Homo sapiens OX=9606 GN=DDX17 PE=1 SV=2	DDX17	0.511979	0.96926	0.947232	1.07387	2.51288	0.812227	2.09044	2.55925	1.62292	--	GO:0016607 nuclear speck	GO:0003676 nucleic acid binding;GO:0003724 RNA helicase activity;GO:0005524 ATP binding;GO:0016787 hydrolase activity	A: RNA processing and modification	K13178	--	IPR027417: P-loop containing nucleoside triphosphate hydrolase;IPR001650: Helicase, C-terminal;IPR046330: DEAD box protein 17, ATP-binding domain;IPR011545: DEAD/DEAH box helicase domain;IPR014001: Helicase superfamily 1/2, ATP-binding domain;IPR000629: ATP-dependent RNA helicase DEAD-box, conserved site;IPR014014: RNA helicase, DEAD-box type, Q motif	Nucleus	--
A0A5H1ZRQ4	Immunoglobulin lambda constant 1 (Fragment) OS=Homo sapiens OX=9606 GN=IGLC1 PE=4 SV=1	IGLC1	1.30921	0	0.753134	2.01817	0.407764	0	0	0.501168	0	--	--	--	--	K06554	ko05340: Primary immunodeficiency	IPR003597: Immunoglobulin C1-set;IPR003006: Immunoglobulin/major histocompatibility complex, conserved site;IPR007110: Immunoglobulin-like domain;IPR036179: Immunoglobulin-like domain superfamily;IPR013783: Immunoglobulin-like fold	Extracell	--
A0A5H1ZRS1	Pericentriolar material 1 OS=Homo sapiens OX=9606 GN=PCM1 PE=1 SV=1	PCM1	0.278006	0.30162	0.407968	0.256774	1.08983	0.212086	0.444645	0	0.612893	GO:0034454 microtubule anchoring at centrosome;GO:0060271 cilium assembly;GO:0071539 protein localization to centrosome	GO:0005654 nucleoplasm;GO:0005829 cytosol;GO:0031965 nuclear membrane;GO:0034451 centriolar satellite	--	--	K16537	--	IPR031446: Pericentriolar material 1 protein, C-terminal	Nucleus	--
A0A5K1VW28	ethanolamine kinase OS=Homo sapiens OX=9606 GN=ETNK1 PE=1 SV=1	ETNK1	0	0	0	0	0.218255	0	0	0.217468	0	--	--	--	I: Lipid transport and metabolism	K00894	ko00564: Glycerophospholipid metabolism;ko01100: Metabolic pathways	IPR011009: Protein kinase-like domain superfamily	Cytoplasm	--
A0A5K1VW72	Aldehyde dehydrogenase family 3 member A2 OS=Homo sapiens OX=9606 GN=ALDH3A2 PE=1 SV=1	ALDH3A2	1.32638	0.879762	1.06038	1.05862	1.07725	1.65169	2.24531	3.08445	1.67977	GO:0006081 cellular aldehyde metabolic process	GO:0016021 integral component of membrane	GO:0016620 oxidoreductase activity, acting on the aldehyde or oxo group of donors, NAD or NADP as acceptor	C: Energy production and conversion	K00128	ko00010: Glycolysis / Gluconeogenesis;ko00053: Ascorbate and aldarate metabolism;ko00071: Fatty acid degradation;ko00280: Valine, leucine and isoleucine degradation;ko00310: Lysine degradation;ko00330: Arginine and proline metabolism;ko00340: Histidine metabolism;ko00380: Tryptophan metabolism;ko00410: beta-Alanine metabolism;ko00561: Glycerolipid metabolism;ko00620: Pyruvate metabolism;ko00770: …	IPR016162: Aldehyde dehydrogenase, N-terminal;IPR016163: Aldehyde dehydrogenase, C-terminal;IPR015590: Aldehyde dehydrogenase domain;IPR016161: Aldehyde/histidinol dehydrogenase	Cytoplasm	--
A0A5K1VW94	Adenosine kinase OS=Homo sapiens OX=9606 GN=ADK PE=1 SV=1	ADK	0	0.190886	0.114869	0.145594	0.142317	0.523322	0	0.250688	0.280221	GO:0006166 purine ribonucleoside salvage;GO:0016310 phosphorylation;GO:0044209 AMP salvage	GO:0005654 nucleoplasm;GO:0005829 cytosol;GO:0005886 plasma membrane	GO:0004001 adenosine kinase activity;GO:0005524 ATP binding	G: Carbohydrate transport and metabolism	K00856	ko00230: Purine metabolism;ko01100: Metabolic pathways;ko01232: Nucleotide metabolism	IPR029056: Ribokinase-like;IPR001805: Adenosine kinase;IPR011611: Carbohydrate kinase PfkB	Cytoplasm	--
A0A669KAE5	TLE family member 1, transcriptional corepressor (Fragment) OS=Homo sapiens OX=9606 GN=TLE1 PE=1 SV=1	TLE1	0.234463	0.0534807	0	0.384843	0.32657	0.291326	0.110699	0.45696	0	GO:0006355 regulation of transcription, DNA-templated	GO:0005654 nucleoplasm	--	B: Chromatin structure and dynamics	K04497	ko04310: Wnt signaling pathway;ko04330: Notch signaling pathway	--	Nucleus	--
A0A669KAV7	WIZ zinc finger OS=Homo sapiens OX=9606 GN=WIZ PE=1 SV=1	WIZ	0.845606	2.00924	0.814954	2.20404	1.32134	0.289161	0	0.749804	0.384573	--	GO:0005654 nucleoplasm;GO:0030496 midbody	--	R: General function prediction only	K24374	--	IPR013087: Zinc finger C2H2-type;IPR036236: Zinc finger C2H2 superfamily	Nucleus	--
A0A669KB05	Catenin delta 1 OS=Homo sapiens OX=9606 GN=CTNND1 PE=1 SV=1	CTNND1	0.94903	0.631478	0.412661	1.06371	0.927179	1.01238	1.04098	0.654786	1.08466	GO:0098609 cell-cell adhesion	GO:0005886 plasma membrane	GO:0045296 cadherin binding	T: Signal transduction mechanisms;W: Extracellular structures	K05690	ko04015: Rap1 signaling pathway;ko04520: Adherens junction;ko04670: Leukocyte transendothelial migration	IPR000225: Armadillo;IPR016024: Armadillo-type fold;IPR011989: Armadillo-like helical	Nucleus	--
A0A669KB27	DUS4L-BCAP29 readthrough OS=Homo sapiens OX=9606 GN=DUS4L-BCAP29 PE=1 SV=1	DUS4L-BCAP29	0	0.411904	0.534237	0.593149	0	0.34431	0.416987	0.428232	0.618985	GO:0006886 intracellular protein transport;GO:0016192 vesicle-mediated transport	GO:0005789 endoplasmic reticulum membrane;GO:0016021 integral component of membrane	GO:0017150 tRNA dihydrouridine synthase activity;GO:0050660 flavin adenine dinucleotide binding	J: Translation, ribosomal structure and biogenesis	K05545	--	IPR040463: BAP29/BAP31, transmembrane domain;IPR035587: DUS-like, FMN-binding domain;IPR018517: tRNA-dihydrouridine synthase, conserved site;IPR013785: Aldolase-type TIM barrel;IPR041672: Bap31/Bap29 cytoplasmic coiled-coil domain	Plasma membrane	--
A0A669KB56	Signal transducer and activator of transcription OS=Homo sapiens OX=9606 GN=STAT1 PE=1 SV=1	STAT1	1.75145	0.537737	1.18715	1.07047	1.38339	1.26828	0.994682	0.672411	1.22026	GO:0007165 signal transduction	GO:0005654 nucleoplasm;GO:0005730 nucleolus;GO:0005829 cytosol	GO:0003677 DNA binding;GO:0003700 DNA-binding transcription factor activity	K: Transcription;T: Signal transduction mechanisms	K11220	ko04062: Chemokine signaling pathway;ko04217: Necroptosis;ko04380: Osteoclast differentiation;ko04620: Toll-like receptor signaling pathway;ko04621: NOD-like receptor signaling pathway;ko04625: C-type lectin receptor signaling pathway;ko04630: JAK-STAT signaling pathway;ko04658: Th1 and Th2 cell differentiation;ko04659: Th17 cell differentiation;ko04917: Prolactin signaling pathway;ko04919: Thyro…	IPR013799: STAT transcription factor, protein interaction;IPR035859: STAT1, SH2 domain;IPR036535: STAT transcription factor, N-terminal domain superfamily;IPR000980: SH2 domain;IPR036860: SH2 domain superfamily;IPR013800: STAT transcription factor, all-alpha domain;IPR022752: Signal transducer and activation of transcription 1, TAZ2 binding domain, C-terminal;IPR013801: STAT transcription factor,…	Nucleus	--
A0A669KB62	Catenin delta 1 OS=Homo sapiens OX=9606 GN=CTNND1 PE=1 SV=1	CTNND1	3.30564	3.44262	2.22013	2.47518	3.52889	4.06034	2.78489	3.01992	4.94821	GO:0098609 cell-cell adhesion	GO:0005886 plasma membrane	GO:0045296 cadherin binding	T: Signal transduction mechanisms;W: Extracellular structures	K05690	ko04015: Rap1 signaling pathway;ko04520: Adherens junction;ko04670: Leukocyte transendothelial migration	IPR000225: Armadillo;IPR011989: Armadillo-like helical;IPR016024: Armadillo-type fold	Nucleus	--
A0A669KB77	Microtubule-associated protein OS=Homo sapiens OX=9606 GN=MAP2 PE=1 SV=1	MAP2	0.950861	1.44436	0.902488	0.938204	6.77339	1.71138	1.81609	0.961477	1.10762	GO:0001578 microtubule bundle formation;GO:0021954 central nervous system neuron development	GO:0005737 cytoplasm;GO:0005874 microtubule	GO:0015631 tubulin binding	Z: Cytoskeleton	K10430	--	IPR001084: Microtubule associated protein, tubulin-binding repeat;IPR013588: MAP2/Tau projection	Nucleus	--
A0A669KB89	Scribble planar cell polarity protein OS=Homo sapiens OX=9606 GN=SCRIB PE=1 SV=1	SCRIB	0.466841	0.494529	0	0.6506	1.12522	0.719434	0.494209	0.910382	0.832637	--	GO:0005654 nucleoplasm;GO:0005886 plasma membrane;GO:0030054 cell junction	--	R: General function prediction only	K16175	ko04390: Hippo signaling pathway;ko04530: Tight junction;ko05165: Human papillomavirus infection;ko05203: Viral carcinogenesis	IPR036034: PDZ superfamily;IPR032675: Leucine-rich repeat domain superfamily;IPR001611: Leucine-rich repeat;IPR001478: PDZ domain;IPR003591: Leucine-rich repeat, typical subtype	Nucleus	--
A0A669KBH2	Spectrin repeat containing nuclear envelope protein 2 (Fragment) OS=Homo sapiens OX=9606 GN=SYNE2 PE=1 SV=1	SYNE2	0.748543	1.14781	1.02254	4.40583	5.11886	1.91418	0.518448	6.47312	2.14397	--	GO:0031965 nuclear membrane;GO:0034993 meiotic nuclear membrane microtubule tethering complex;GO:0045111 intermediate filament cytoskeleton	GO:0051015 actin filament binding	Z: Cytoskeleton	K19346	ko04820: Cytoskeleton in muscle cells	--	Cytoplasm_Nucleus	--
A0A669KBH9	WIZ zinc finger OS=Homo sapiens OX=9606 GN=WIZ PE=1 SV=1	WIZ	0	0	0	0.187878	0.805237	0	0	0.458439	0	--	GO:0005654 nucleoplasm;GO:0030496 midbody	--	R: General function prediction only	K24374	--	IPR013087: Zinc finger C2H2-type;IPR036236: Zinc finger C2H2 superfamily	Nucleus	--
A0A669KBL0	Testis specific 10 OS=Homo sapiens OX=9606 GN=TSGA10 PE=1 SV=1	TSGA10	0	0	0	0	1.52526	0	0	1.56225	0	GO:0007283 spermatogenesis	--	--	--	K25632	--	--	Cytoplasm	--
A0A6I8PLG0	Adhesion G protein-coupled receptor L2 OS=Homo sapiens OX=9606 GN=ADGRL2 PE=1 SV=1	ADGRL2	0.274459	0.741401	0.0853829	0.23377	0	0.542263	0.787072	0.23373	0	GO:0007166 cell surface receptor signaling pathway	GO:0016021 integral component of membrane	GO:0004930 G protein-coupled receptor activity;GO:0030246 carbohydrate binding	T: Signal transduction mechanisms	K04593	--	IPR017983: GPCR, family 2, secretin-like, conserved site;IPR001879: GPCR, family 2, extracellular hormone receptor domain;IPR000203: GPS motif;IPR036445: GPCR family 2, extracellular hormone receptor domain superfamily;IPR043159: D-galactoside/L-rhamnose binding SUEL lectin domain superfamily;IPR032471: GAIN domain, N-terminal;IPR003334: GPCR, family 2, latrophilin, C-terminal;IPR000922: D-galact…	Plasma membrane	CS pos: 25-26. TEG-FS. Pr: 0.7790
A0A6I8PRM6	Adhesion G protein-coupled receptor L2 OS=Homo sapiens OX=9606 GN=ADGRL2 PE=1 SV=1	ADGRL2	0.406988	0.874468	0	0.386834	0	0.71031	0.619969	0.292756	0.322648	GO:0007166 cell surface receptor signaling pathway	GO:0016021 integral component of membrane	GO:0004930 G protein-coupled receptor activity;GO:0030246 carbohydrate binding	T: Signal transduction mechanisms	K04593	--	IPR003112: Olfactomedin-like domain;IPR001879: GPCR, family 2, extracellular hormone receptor domain;IPR000832: GPCR, family 2, secretin-like;IPR036445: GPCR family 2, extracellular hormone receptor domain superfamily;IPR043159: D-galactoside/L-rhamnose binding SUEL lectin domain superfamily;IPR046338: GAIN domain superfamily;IPR000203: GPS motif;IPR017981: GPCR, family 2-like;IPR003334: GPCR, fa…	Plasma membrane	CS pos: 25-26. TEG-FS. Pr: 0.7790
A0A6I8PRP6	NEDD4 binding protein 2 like 2 OS=Homo sapiens OX=9606 GN=N4BP2L2 PE=1 SV=1	N4BP2L2	2.06054	2.80954	2.30563	0	2.09136	2.70964	1.65467	2.41618	2.50838	--	--	--	--	K15720	--	--	Nucleus	--
A0A6I8PRT6	glutamine--fructose-6-phosphate transaminase (isomerizing) OS=Homo sapiens OX=9606 GN=GFPT1 PE=1 SV=1	GFPT1	0	0.128922	0	0.13859	0.643919	0	0	1.00986	0.262981	--	--	--	M: Cell wall/membrane/envelope biogenesis	K00820	ko00250: Alanine, aspartate and glutamate metabolism;ko00520: Amino sugar and nucleotide sugar metabolism;ko01100: Metabolic pathways;ko01250: Biosynthesis of nucleotide sugars;ko04931: Insulin resistance;ko05415: Diabetic cardiomyopathy	IPR017932: Glutamine amidotransferase type 2 domain;IPR029055: Nucleophile aminohydrolases, N-terminal	Mitochondrion	--
A0A6I8PTT9	glutamine--fructose-6-phosphate transaminase (isomerizing) OS=Homo sapiens OX=9606 GN=GFPT1 PE=1 SV=1	GFPT1	0	0.414387	0	0	0.54715	0	0	0.808063	0.604759	GO:0006541 glutamine metabolic process;GO:1901135 carbohydrate derivative metabolic process	--	GO:0004360 glutamine-fructose-6-phosphate transaminase (isomerizing) activity;GO:0097367 carbohydrate derivative binding	M: Cell wall/membrane/envelope biogenesis	K00820	ko00250: Alanine, aspartate and glutamate metabolism;ko00520: Amino sugar and nucleotide sugar metabolism;ko01100: Metabolic pathways;ko01250: Biosynthesis of nucleotide sugars;ko04931: Insulin resistance;ko05415: Diabetic cardiomyopathy	IPR029055: Nucleophile aminohydrolases, N-terminal;IPR017932: Glutamine amidotransferase type 2 domain;IPR001347: SIS domain;IPR035490: GlmS/FrlB, SIS domain 2;IPR035466: GlmS/AgaS, SIS domain 1;IPR046348: SIS domain superfamily	Peroxisome	--
A0A6I8PTV8	leucine--tRNA ligase OS=Homo sapiens OX=9606 GN=LARS1 PE=1 SV=1	LARS1	0	0	0	0	0	0	0	0.267188	0	GO:0006429 leucyl-tRNA aminoacylation	--	GO:0002161 aminoacyl-tRNA editing activity;GO:0004823 leucine-tRNA ligase activity;GO:0005524 ATP binding	J: Translation, ribosomal structure and biogenesis	K01869	ko00970: Aminoacyl-tRNA biosynthesis	IPR001412: Aminoacyl-tRNA synthetase, class I, conserved site;IPR009008: Valyl/Leucyl/Isoleucyl-tRNA synthetase, editing domain;IPR002300: Aminoacyl-tRNA synthetase, class Ia;IPR014729: Rossmann-like alpha/beta/alpha sandwich fold;IPR004493: Leucyl-tRNA synthetase, class Ia, archaeal/eukaryotic cytosolic	Cytoplasm	--
A0A6Q8PF07	histidine--tRNA ligase OS=Homo sapiens OX=9606 GN=HARS1 PE=1 SV=1	HARS1	0	0.324024	0.460886	0.314638	0.581112	0.327983	0.333473	0.626176	0.29739	GO:0090304 nucleic acid metabolic process	GO:0005737 cytoplasm	GO:0004821 histidine-tRNA ligase activity	J: Translation, ribosomal structure and biogenesis	K01892	ko00970: Aminoacyl-tRNA biosynthesis	IPR045864: Class II Aminoacyl-tRNA synthetase/Biotinyl protein ligase (BPL) and lipoyl protein ligase (LPL);IPR004154: Anticodon-binding;IPR036621: Anticodon-binding domain superfamily;IPR041715: Class II Histidinyl-tRNA synthetase (HisRS)-like catalytic core domain;IPR004516: Histidine-tRNA ligase/ATP phosphoribosyltransferase regulatory subunit;IPR033656: Histidyl-anticodon-binding	Cytoplasm	--
A0A6Q8PF18	Tripartite motif-containing protein 2 OS=Homo sapiens OX=9606 PE=3 SV=1	--	0.176047	0.0886475	0.323172	0.196073	0	0	0.207525	0.627634	0.916876	--	GO:0005634 nucleus;GO:0005737 cytoplasm	GO:0008270 zinc ion binding	O: Posttranslational modification, protein turnover, chaperones	K11997	--	IPR027370: Zinc finger, RING-type, eukaryotic;IPR001258: NHL repeat;IPR001841: Zinc finger, RING-type;IPR001298: Filamin/ABP280 repeat;IPR017907: Zinc finger, RING-type, conserved site;IPR017868: Filamin/ABP280 repeat-like;IPR013783: Immunoglobulin-like fold;IPR000315: B-box-type zinc finger;IPR040453: Mnd1, HTH domain;IPR011042: Six-bladed beta-propeller, TolB-like;IPR013083: Zinc finger, RING/F…	Nucleus	--
A0A6Q8PF40	Trafficking from ER to golgi regulator OS=Homo sapiens OX=9606 GN=TFG PE=1 SV=1	TFG	0	0	0	0	0.533949	0	0	0.830983	1.83349	GO:0048208 COPII vesicle coating	GO:0005737 cytoplasm	GO:0042802 identical protein binding	--	K09292	ko05200: Pathways in cancer;ko05216: Thyroid cancer	IPR000270: PB1 domain;IPR034857: TFG, PB1 domain	Cytoplasm	--
A0A6Q8PF80	Lamin A/C OS=Homo sapiens OX=9606 GN=LMNA PE=1 SV=1	LMNA	1.22597	2.16853	1.89938	1.29685	1.09816	1.43297	1.90012	1.00532	1.46017	--	GO:0005882 intermediate filament	--	D: Cell cycle control, cell division, chromosome partitioning;Y: Nuclear structure	K12641	ko04210: Apoptosis;ko04820: Cytoskeleton in muscle cells;ko05410: Hypertrophic cardiomyopathy;ko05412: Arrhythmogenic right ventricular cardiomyopathy;ko05414: Dilated cardiomyopathy	IPR039008: Intermediate filament, rod domain	Nucleus	--
A0A6Q8PF94	E3 ubiquitin-protein ligase Midline-1 OS=Homo sapiens OX=9606 GN=MID1 PE=1 SV=1	MID1	0.62392	0.44572	0.980078	1.736	2.16736	0.830618	0.818103	2.40727	11.0816	--	GO:0005737 cytoplasm;GO:0005874 microtubule	GO:0008270 zinc ion binding;GO:0016740 transferase activity	O: Posttranslational modification, protein turnover, chaperones	K08285	ko04120: Ubiquitin mediated proteolysis	IPR001841: Zinc finger, RING-type;IPR003877: SPRY domain;IPR003879: Butyrophylin-like, SPRY domain;IPR000315: B-box-type zinc finger;IPR003961: Fibronectin type III;IPR003649: B-box, C-terminal;IPR017903: COS domain;IPR036116: Fibronectin type III superfamily;IPR027370: Zinc finger, RING-type, eukaryotic;IPR017907: Zinc finger, RING-type, conserved site;IPR043136: B30.2/SPRY domain superfamily;IP…	Nucleus	--
A0A6Q8PFA6	Kinesin-like protein OS=Homo sapiens OX=9606 GN=KIF2A PE=1 SV=1	KIF2A	0	0	0	0.379721	0.655023	0.376167	0.192069	0.432034	0.560061	GO:0007018 microtubule-based movement	GO:0005737 cytoplasm;GO:0005874 microtubule	GO:0003777 microtubule motor activity;GO:0005524 ATP binding;GO:0008017 microtubule binding	Z: Cytoskeleton	K10393	ko04814: Motor proteins	IPR001752: Kinesin motor domain;IPR019821: Kinesin motor domain, conserved site;IPR027417: P-loop containing nucleoside triphosphate hydrolase;IPR036961: Kinesin motor domain superfamily	Cytoplasm	--
A0A6Q8PFC0	Polypyrimidine tract binding protein 2 OS=Homo sapiens OX=9606 GN=PTBP2 PE=1 SV=1	PTBP2	0	0	0	0	0.210147	0	0	0	0	GO:0006397 mRNA processing;GO:0008380 RNA splicing;GO:0043484 regulation of RNA splicing	GO:0005634 nucleus	GO:0003723 RNA binding	A: RNA processing and modification	K14948	--	IPR035979: RNA-binding domain superfamily;IPR000504: RNA recognition motif domain;IPR021790: PTBP1-like, RNA recognition motif 2;IPR012677: Nucleotide-binding alpha-beta plait domain superfamily;IPR034799: PTBP2, RNA recognition motif 3;IPR034798: Polypyrimidine tract-binding protein1/2/3, RNA recognition motif 2;IPR006536: HnRNP-L/PTB;IPR035002: PTBP2, RNA recognition motif 1	Cytoplasm	--
A0A6Q8PFC1	tyrosine--tRNA ligase OS=Homo sapiens OX=9606 GN=YARS1 PE=1 SV=1	YARS1	0	0	0.583141	0.551118	2.0064	0.654932	0.541074	0.83969	0.786858	GO:0006418 tRNA aminoacylation for protein translation	--	GO:0004812 aminoacyl-tRNA ligase activity;GO:0005524 ATP binding	J: Translation, ribosomal structure and biogenesis	K01866	ko00970: Aminoacyl-tRNA biosynthesis	IPR002305: Aminoacyl-tRNA synthetase, class Ic;IPR014729: Rossmann-like alpha/beta/alpha sandwich fold	Cytoplasm	--
A0A6Q8PFF6	Calpastatin OS=Homo sapiens OX=9606 GN=CAST PE=1 SV=1	CAST	0	0	0.285034	0.165746	0.0715197	0	0	0	0.431717	--	--	GO:0004869 cysteine-type endopeptidase inhibitor activity	--	K04281	ko05131: Shigellosis	IPR001259: Proteinase inhibitor I27, calpastatin	Nucleus	--
A0A6Q8PFI7	E3 ubiquitin-protein ligase OS=Homo sapiens OX=9606 GN=NEDD4L PE=1 SV=1	NEDD4L	0.486809	0	0.522029	0.571821	0.746969	0.663318	0.778521	0.59085	0.501722	GO:0006511 ubiquitin-dependent protein catabolic process	--	GO:0061630 ubiquitin protein ligase activity	O: Posttranslational modification, protein turnover, chaperones	K13305	ko04120: Ubiquitin mediated proteolysis;ko04144: Endocytosis;ko04530: Tight junction;ko04960: Aldosterone-regulated sodium reabsorption	IPR000569: HECT domain;IPR036020: WW domain superfamily;IPR001202: WW domain;IPR000008: C2 domain;IPR035892: C2 domain superfamily;IPR035983: HECT, E3 ligase catalytic domain;IPR024928: E3 ubiquitin-protein ligase, SMURF1 type	Cytoplasm_Nucleus	--
A0A6Q8PFJ0	Lamin A/C OS=Homo sapiens OX=9606 GN=LMNA PE=1 SV=1	LMNA	4.48326	5.564	6.94984	5.45667	2.84512	4.11897	5.43003	4.50617	5.04973	--	GO:0005652 nuclear lamina;GO:0005882 intermediate filament	--	D: Cell cycle control, cell division, chromosome partitioning;Y: Nuclear structure	K12641	ko04210: Apoptosis;ko04820: Cytoskeleton in muscle cells;ko05410: Hypertrophic cardiomyopathy;ko05412: Arrhythmogenic right ventricular cardiomyopathy;ko05414: Dilated cardiomyopathy	IPR039008: Intermediate filament, rod domain;IPR001322: Lamin tail domain;IPR018039: Intermediate filament protein, conserved site;IPR036415: Lamin tail domain superfamily	Nucleus	--
A0A6Q8PFJ1	Inverted formin 2 OS=Homo sapiens OX=9606 GN=INF2 PE=1 SV=1	INF2	0.180912	0	0.0634515	0.210377	0	0.451294	0	0	0	GO:0030036 actin cytoskeleton organization	--	GO:0003779 actin binding;GO:0031267 small GTPase binding	--	K23958	ko04820: Cytoskeleton in muscle cells	IPR010473: Formin, GTPase-binding domain;IPR010472: Formin, FH3 domain;IPR016024: Armadillo-type fold;IPR011989: Armadillo-like helical;IPR014768: Rho GTPase-binding/formin homology 3 (GBD/FH3) domain	Cytoplasm	--
A0A6Q8PFK8	Heat shock protein family B (small) member 1 OS=Homo sapiens OX=9606 GN=HSPB1 PE=1 SV=1	HSPB1	27.2222	35.372	36.6495	34.996	38.7839	33.3232	29.904	8.65403	159.411	--	GO:0005634 nucleus	--	O: Posttranslational modification, protein turnover, chaperones	K04455	ko04010: MAPK signaling pathway;ko04370: VEGF signaling pathway;ko05146: Amoebiasis	IPR001436: Alpha crystallin/Small heat shock protein, animal type;IPR002068: Alpha crystallin/Hsp20 domain;IPR008978: HSP20-like chaperone	Nucleus	--
A0A6Q8PFL0	Calpastatin (Fragment) OS=Homo sapiens OX=9606 GN=CAST PE=1 SV=1	CAST	3.77741	5.6716	5.08209	4.67102	2.75506	4.93831	5.6574	2.27071	6.4104	--	--	GO:0004869 cysteine-type endopeptidase inhibitor activity	--	K04281	ko05131: Shigellosis	IPR001259: Proteinase inhibitor I27, calpastatin	Cytoplasm	--
A0A6Q8PFL1	Leucine rich repeat and sterile alpha motif containing 1 OS=Homo sapiens OX=9606 GN=LRSAM1 PE=1 SV=1	LRSAM1	0	0	0	0	0.466779	0.275432	0	0	0	--	--	--	R: General function prediction only	K10641	--	IPR001611: Leucine-rich repeat;IPR032675: Leucine-rich repeat domain superfamily;IPR003591: Leucine-rich repeat, typical subtype	Nucleus	--
A0A6Q8PFN5	Inverted formin 2 OS=Homo sapiens OX=9606 GN=INF2 PE=1 SV=1	INF2	0.765444	0.78119	0.446586	0.693879	0.71452	1.4623	0.866948	0.211285	0.384423	GO:0030036 actin cytoskeleton organization	--	GO:0003779 actin binding;GO:0031267 small GTPase binding	--	K23958	ko04820: Cytoskeleton in muscle cells	IPR010473: Formin, GTPase-binding domain;IPR015425: Formin, FH2 domain;IPR014768: Rho GTPase-binding/formin homology 3 (GBD/FH3) domain;IPR016024: Armadillo-type fold;IPR011989: Armadillo-like helical;IPR010472: Formin, FH3 domain;IPR042201: Formin, FH2 domain superfamily	Cytoplasm_Nucleus	--
A0A6Q8PFU3	Platelet-activating factor acetylhydrolase IB subunit alpha OS=Homo sapiens OX=9606 GN=PAFAH1B1 PE=1 SV=1	PAFAH1B1	0.964395	2.26513	2.11598	1.86393	1.50151	1.67701	2.34153	1.27521	3.14048	GO:0000132 establishment of mitotic spindle orientation;GO:0007399 nervous system development;GO:0016042 lipid catabolic process;GO:0030154 cell differentiation;GO:0051012 microtubule sliding;GO:0051301 cell division	GO:0005737 cytoplasm;GO:0005815 microtubule organizing center;GO:0005819 spindle;GO:0005874 microtubule;GO:0005875 microtubule associated complex;GO:0031965 nuclear membrane	GO:0070840 dynein complex binding	S: Function unknown	K16794	ko00565: Ether lipid metabolism;ko01100: Metabolic pathways	IPR015943: WD40/YVTN repeat-like-containing domain superfamily;IPR017252: Dynein regulator LIS1;IPR001680: WD40 repeat;IPR006594: LIS1 homology motif;IPR036322: WD40-repeat-containing domain superfamily;IPR037190: LIS1, N-terminal;IPR019775: WD40 repeat, conserved site;IPR020472: G-protein beta WD-40 repeat	Cytoplasm	--
A0A6Q8PFU7	Glycyl-tRNA synthetase 1 OS=Homo sapiens OX=9606 GN=GARS1 PE=1 SV=1	GARS1	0	0.302777	0.316287	0.688316	1.3232	0.367273	0.56325	2.17998	1.56625	GO:0006418 tRNA aminoacylation for protein translation	--	GO:0004812 aminoacyl-tRNA ligase activity;GO:0005524 ATP binding	J: Translation, ribosomal structure and biogenesis	K01880	ko00970: Aminoacyl-tRNA biosynthesis	IPR000738: WHEP-TRS domain;IPR009068: S15/NS1, RNA-binding	Mitochondrion	--
A0A6Q8PFU8	Musashi RNA binding protein 2 (Fragment) OS=Homo sapiens OX=9606 GN=MSI2 PE=1 SV=1	MSI2	0	0	0	0	0.394893	0	0	0	0	--	--	GO:0003723 RNA binding	A: RNA processing and modification	K14411	ko03015: mRNA surveillance pathway	IPR000504: RNA recognition motif domain;IPR012677: Nucleotide-binding alpha-beta plait domain superfamily;IPR034130: RNA-binding protein Musashi homologue, RNA recognition motif 1;IPR035979: RNA-binding domain superfamily	Nucleus	--
A0A6Q8PFW2	Apoptosis inducing factor mitochondria associated 1 (Fragment) OS=Homo sapiens OX=9606 GN=AIFM1 PE=1 SV=1	AIFM1	0.12423	0	0	0	0.153252	0	0	0.220682	0	--	--	GO:0016491 oxidoreductase activity	T: Signal transduction mechanisms	K04727	ko04210: Apoptosis;ko04217: Necroptosis	IPR036188: FAD/NAD(P)-binding domain superfamily;IPR023753: FAD/NAD(P)-binding domain	Cytoplasm	--
A0A6Q8PFW8	G protein subunit beta 4 OS=Homo sapiens OX=9606 GN=GNB4 PE=1 SV=1	GNB4	0	0	0.242906	0.245109	0.28712	0	0.392441	0.394127	0.218133	GO:0007165 signal transduction	--	--	R: General function prediction only	K04538	ko04014: Ras signaling pathway;ko04062: Chemokine signaling pathway;ko04151: PI3K-Akt signaling pathway;ko04371: Apelin signaling pathway;ko04713: Circadian entrainment;ko04723: Retrograde endocannabinoid signaling;ko04724: Glutamatergic synapse;ko04725: Cholinergic synapse;ko04726: Serotonergic synapse;ko04727: GABAergic synapse;ko04728: Dopaminergic synapse;ko04926: Relaxin signaling pathway;ko…	IPR001680: WD40 repeat;IPR036322: WD40-repeat-containing domain superfamily;IPR020472: G-protein beta WD-40 repeat;IPR001632: G-protein, beta subunit;IPR019775: WD40 repeat, conserved site;IPR015943: WD40/YVTN repeat-like-containing domain superfamily	Cytoplasm	--
A0A6Q8PG86	Elongator complex protein 1 OS=Homo sapiens OX=9606 GN=ELP1 PE=1 SV=1	ELP1	0	0	0	0	0.0819298	0.111205	0	0.0779978	0	GO:0002098 tRNA wobble uridine modification	GO:0005634 nucleus;GO:0005737 cytoplasm;GO:0033588 elongator holoenzyme complex	--	K: Transcription	K11373	--	IPR015943: WD40/YVTN repeat-like-containing domain superfamily;IPR006849: Elongator complex protein 1	Nucleus	--
A0A6Q8PGA8	Glycine--tRNA ligase OS=Homo sapiens OX=9606 GN=GARS1 PE=1 SV=1	GARS1	0.574044	0.755663	0.955981	1.07212	2.96962	0.695717	0.667665	3.58615	2.33722	GO:0006426 glycyl-tRNA aminoacylation	GO:0005737 cytoplasm	GO:0004820 glycine-tRNA ligase activity;GO:0005524 ATP binding;GO:0016740 transferase activity;GO:0042802 identical protein binding	J: Translation, ribosomal structure and biogenesis	K01880	ko00970: Aminoacyl-tRNA biosynthesis	IPR004154: Anticodon-binding;IPR000738: WHEP-TRS domain;IPR002314: Aminoacyl-tRNA synthetase, class II (G/ P/ S/T);IPR033731: Glycyl-tRNA synthetase-like core domain;IPR006195: Aminoacyl-tRNA synthetase, class II;IPR002315: Glycyl-tRNA synthetase;IPR036621: Anticodon-binding domain superfamily;IPR045864: Class II Aminoacyl-tRNA synthetase/Biotinyl protein ligase (BPL) and lipoyl protein ligase (L…	Mitochondrion	--
A0A6Q8PGC2	Phosphatase and actin regulator OS=Homo sapiens OX=9606 GN=PHACTR1 PE=1 SV=2	PHACTR1	0	0	0	0	0.549544	0	0	0.99513	0.535434	GO:0031532 actin cytoskeleton reorganization	GO:0005634 nucleus;GO:0005737 cytoplasm;GO:0045202 synapse;GO:0070161 anchoring junction	GO:0003779 actin binding;GO:0004864 protein phosphatase inhibitor activity;GO:0008157 protein phosphatase 1 binding	R: General function prediction only	K17594	--	IPR004018: RPEL repeat	Nucleus	--
A0A6Q8PGN6	Calpastatin OS=Homo sapiens OX=9606 GN=CAST PE=1 SV=1	CAST	1.59939	2.71986	3.06239	1.90736	0.956541	2.60807	1.98246	0.926569	2.2428	--	--	GO:0004869 cysteine-type endopeptidase inhibitor activity	--	K04281	ko05131: Shigellosis	IPR001259: Proteinase inhibitor I27, calpastatin	Nucleus	--
A0A6Q8PGZ9	Glycyl-tRNA synthetase 1 OS=Homo sapiens OX=9606 GN=GARS1 PE=1 SV=1	GARS1	0	0	0	0	0	0	0	0.266407	0	GO:0006418 tRNA aminoacylation for protein translation	--	GO:0004812 aminoacyl-tRNA ligase activity;GO:0005524 ATP binding	J: Translation, ribosomal structure and biogenesis	K01880	ko00970: Aminoacyl-tRNA biosynthesis	IPR000738: WHEP-TRS domain;IPR045864: Class II Aminoacyl-tRNA synthetase/Biotinyl protein ligase (BPL) and lipoyl protein ligase (LPL);IPR009068: S15/NS1, RNA-binding	Mitochondrion	--
A0A6Q8PH20	Calpastatin OS=Homo sapiens OX=9606 GN=CAST PE=1 SV=1	CAST	2.50022	3.46608	4.21785	3.17752	1.87617	3.79277	4.33768	1.53855	4.71542	--	--	GO:0004869 cysteine-type endopeptidase inhibitor activity	--	K04281	ko05131: Shigellosis	IPR001259: Proteinase inhibitor I27, calpastatin	Nucleus	--
A0A6Q8PH31	Heterogeneous nuclear ribonucleoprotein R (Fragment) OS=Homo sapiens OX=9606 GN=HNRNPR PE=4 SV=1	HNRNPR	1.27366	2.33419	1.99423	2.49675	5.81597	1.85328	2.07937	4.43331	2.15552	--	--	GO:0003723 RNA binding	A: RNA processing and modification	K13161	--	IPR012677: Nucleotide-binding alpha-beta plait domain superfamily;IPR000504: RNA recognition motif domain;IPR006535: HnRNP R/Q splicing factor;IPR035979: RNA-binding domain superfamily;IPR041337: Heterogeneous nuclear ribonucleoprotein Q acidic domain	Nucleus	--
A0A6Q8PH65	Heat shock protein family B (small) member 1 OS=Homo sapiens OX=9606 GN=HSPB1 PE=1 SV=1	HSPB1	1.48658	1.79857	1.54417	1.29255	1.70057	1.72459	1.88718	0.358378	7.75629	--	GO:0005634 nucleus	--	O: Posttranslational modification, protein turnover, chaperones	K04455	ko04010: MAPK signaling pathway;ko04370: VEGF signaling pathway;ko05146: Amoebiasis	IPR008978: HSP20-like chaperone;IPR001436: Alpha crystallin/Small heat shock protein, animal type;IPR002068: Alpha crystallin/Hsp20 domain	Nucleus	--
A0A6Q8PH89	Trafficking from ER to golgi regulator OS=Homo sapiens OX=9606 GN=TFG PE=1 SV=1	TFG	0.188092	0	0.287109	0.312935	0.15032	0.128699	0.14519	0	0	GO:0048208 COPII vesicle coating	GO:0005737 cytoplasm	GO:0042802 identical protein binding	--	K09292	ko05200: Pathways in cancer;ko05216: Thyroid cancer	IPR000270: PB1 domain;IPR034857: TFG, PB1 domain	Cytoplasm	--
A0A6Q8PH91	Mono-ADP ribosylhydrolase 1 OS=Homo sapiens OX=9606 GN=MACROD1 PE=1 SV=1	MACROD1	0	0	0	0	0.896807	0.328419	0	0.66069	0	--	--	--	B: Chromatin structure and dynamics;K: Transcription	K23518	--	IPR002589: Macro domain;IPR043472: Macro domain-like	Mitochondrion	--
A0A6Q8PHA2	Inverted formin 2 OS=Homo sapiens OX=9606 GN=INF2 PE=1 SV=1	INF2	0.797379	0.762119	0.621136	1.16921	0.686661	1.2162	0.942055	0.51084	1.17024	GO:0030036 actin cytoskeleton organization	--	GO:0003779 actin binding;GO:0031267 small GTPase binding	--	K23958	ko04820: Cytoskeleton in muscle cells	IPR010472: Formin, FH3 domain;IPR015425: Formin, FH2 domain;IPR010473: Formin, GTPase-binding domain;IPR003124: WH2 domain;IPR042201: Formin, FH2 domain superfamily;IPR016024: Armadillo-type fold;IPR014768: Rho GTPase-binding/formin homology 3 (GBD/FH3) domain;IPR011989: Armadillo-like helical	Nucleus	--
A0A6Q8PHA5	Histidine--tRNA ligase, cytoplasmic OS=Homo sapiens OX=9606 GN=HARS1 PE=1 SV=1	HARS1	0	0.444424	0	0	0.108753	0.164488	0.336362	0.137212	0.211336	GO:0006418 tRNA aminoacylation for protein translation	GO:0005737 cytoplasm	GO:0004821 histidine-tRNA ligase activity;GO:0005524 ATP binding	J: Translation, ribosomal structure and biogenesis	K01892	ko00970: Aminoacyl-tRNA biosynthesis	IPR033656: Histidyl-anticodon-binding;IPR041715: Class II Histidinyl-tRNA synthetase (HisRS)-like catalytic core domain;IPR045864: Class II Aminoacyl-tRNA synthetase/Biotinyl protein ligase (BPL) and lipoyl protein ligase (LPL);IPR004154: Anticodon-binding;IPR004516: Histidine-tRNA ligase/ATP phosphoribosyltransferase regulatory subunit;IPR036621: Anticodon-binding domain superfamily;IPR000738: W…	Cytoplasm	--
A0A6Q8PHA6	Heat shock protein family B (small) member 1 OS=Homo sapiens OX=9606 GN=HSPB1 PE=1 SV=1	HSPB1	9.00163	12.2582	12.5423	10.7227	14.1665	11.6664	12.4302	1.57793	72.6876	--	GO:0005634 nucleus	--	O: Posttranslational modification, protein turnover, chaperones	K04455	ko04010: MAPK signaling pathway;ko04370: VEGF signaling pathway;ko05146: Amoebiasis	IPR001436: Alpha crystallin/Small heat shock protein, animal type;IPR002068: Alpha crystallin/Hsp20 domain;IPR008978: HSP20-like chaperone	Nucleus	--
A0A6Q8PHG0	Heterogeneous nuclear ribonucleoprotein R OS=Homo sapiens OX=9606 GN=HNRNPR PE=1 SV=2	HNRNPR	0.761608	1.08707	1.45279	1.17785	3.19573	1.2372	0.941901	2.60275	1.93976	GO:0000398 mRNA splicing, via spliceosome;GO:0006397 mRNA processing	GO:0005634 nucleus;GO:0005654 nucleoplasm;GO:0005681 spliceosomal complex;GO:0005783 endoplasmic reticulum;GO:0071013 catalytic step 2 spliceosome;GO:1990904 ribonucleoprotein complex	GO:0003723 RNA binding;GO:0003729 mRNA binding	A: RNA processing and modification	K13161	--	IPR041337: Heterogeneous nuclear ribonucleoprotein Q acidic domain;IPR006535: HnRNP R/Q splicing factor;IPR035979: RNA-binding domain superfamily;IPR000504: RNA recognition motif domain;IPR034411: Heterogeneous nuclear ribonucleoprotein R, RNA recognition motif 2;IPR012677: Nucleotide-binding alpha-beta plait domain superfamily	Nucleus	--
A0A6Q8PHG2	Inverted formin 2 OS=Homo sapiens OX=9606 GN=INF2 PE=1 SV=1	INF2	0.424315	0.588954	0	0	0.244143	0	0.0782065	0.149046	0.288151	GO:0030036 actin cytoskeleton organization	--	GO:0003779 actin binding;GO:0031267 small GTPase binding	--	K23958	ko04820: Cytoskeleton in muscle cells	IPR014768: Rho GTPase-binding/formin homology 3 (GBD/FH3) domain;IPR016024: Armadillo-type fold;IPR010473: Formin, GTPase-binding domain;IPR010472: Formin, FH3 domain;IPR015425: Formin, FH2 domain;IPR003124: WH2 domain;IPR011989: Armadillo-like helical;IPR042201: Formin, FH2 domain superfamily	Cytoplasm_Nucleus	--
A0A6Q8PHH9	glycine--tRNA ligase OS=Homo sapiens OX=9606 GN=GARS1 PE=1 SV=1	GARS1	0	0.598129	0.404916	1.77166	3.5418	0.916923	1.03467	4.56723	2.83573	GO:0006426 glycyl-tRNA aminoacylation	GO:0005737 cytoplasm	GO:0004820 glycine-tRNA ligase activity;GO:0005524 ATP binding;GO:0042802 identical protein binding	J: Translation, ribosomal structure and biogenesis	K01880	ko00970: Aminoacyl-tRNA biosynthesis	IPR045864: Class II Aminoacyl-tRNA synthetase/Biotinyl protein ligase (BPL) and lipoyl protein ligase (LPL);IPR004154: Anticodon-binding;IPR002315: Glycyl-tRNA synthetase;IPR002314: Aminoacyl-tRNA synthetase, class II (G/ P/ S/T);IPR006195: Aminoacyl-tRNA synthetase, class II;IPR036621: Anticodon-binding domain superfamily;IPR033731: Glycyl-tRNA synthetase-like core domain	Mitochondrion	--
A0A6Q8PHK0	E3 ubiquitin-protein ligase OS=Homo sapiens OX=9606 GN=TRIP12 PE=1 SV=1	TRIP12	0.308437	0.352925	0.317569	0.287433	0.51669	0.230987	0.364717	0.415559	0.273613	GO:0006281 DNA repair;GO:0006511 ubiquitin-dependent protein catabolic process;GO:0045995 regulation of embryonic development	GO:0005654 nucleoplasm	GO:0008270 zinc ion binding;GO:0061630 ubiquitin protein ligase activity	O: Posttranslational modification, protein turnover, chaperones	K10590	ko04120: Ubiquitin mediated proteolysis	IPR018123: WWE domain, subgroup;IPR037197: WWE domain superfamily;IPR000569: HECT domain;IPR016024: Armadillo-type fold;IPR004170: WWE domain;IPR011989: Armadillo-like helical;IPR035983: HECT, E3 ligase catalytic domain	Nucleus	--
A0A6Q8PHQ9	Lamin A/C OS=Homo sapiens OX=9606 GN=LMNA PE=1 SV=1	LMNA	9.15128	11.2259	11.1848	7.12708	5.40998	7.83668	7.73502	4.6771	10.7324	--	GO:0005882 intermediate filament	--	D: Cell cycle control, cell division, chromosome partitioning;Y: Nuclear structure	K12641	ko04210: Apoptosis;ko04820: Cytoskeleton in muscle cells;ko05410: Hypertrophic cardiomyopathy;ko05412: Arrhythmogenic right ventricular cardiomyopathy;ko05414: Dilated cardiomyopathy	IPR039008: Intermediate filament, rod domain;IPR036415: Lamin tail domain superfamily;IPR018039: Intermediate filament protein, conserved site	Nucleus	--
A0A7I2PJZ2	Microtubule-associated protein OS=Homo sapiens OX=9606 GN=MAPT PE=1 SV=1	MAPT	0	0	0	0	0.124263	0	0	0	0	--	GO:0005829 cytosol;GO:0005874 microtubule;GO:0005886 plasma membrane;GO:0030424 axon	GO:0008017 microtubule binding	Z: Cytoskeleton	K04380	ko04010: MAPK signaling pathway;ko05010: Alzheimer disease;ko05012: Parkinson disease;ko05022: Pathways of neurodegeneration - multiple diseases	IPR001084: Microtubule associated protein, tubulin-binding repeat;IPR002955: Microtubule-associated protein Tau	Nucleus	--
A0A7I2PLE3	Microtubule-associated protein OS=Homo sapiens OX=9606 GN=MAPT PE=1 SV=1	MAPT	0	0	0	0	1.82161	0	0	0	0	--	GO:0005829 cytosol;GO:0005874 microtubule;GO:0005886 plasma membrane;GO:0030424 axon	GO:0008017 microtubule binding	Z: Cytoskeleton	K04380	ko04010: MAPK signaling pathway;ko05010: Alzheimer disease;ko05012: Parkinson disease;ko05022: Pathways of neurodegeneration - multiple diseases	IPR001084: Microtubule associated protein, tubulin-binding repeat;IPR002955: Microtubule-associated protein Tau	Nucleus	--
A0A7I2RLJ8	Apoptosis inducing factor mitochondria associated 1 OS=Homo sapiens OX=9606 GN=AIFM1 PE=1 SV=1	AIFM1	0.61593	0.866266	0.623934	0.838869	1.30072	0.623841	1.02693	1.72356	0.954512	--	--	GO:0016491 oxidoreductase activity	T: Signal transduction mechanisms	K04727	ko04210: Apoptosis;ko04217: Necroptosis	IPR023753: FAD/NAD(P)-binding domain;IPR036188: FAD/NAD(P)-binding domain superfamily	Mitochondrion	--
A0A7I2ST14	N-myc downstream regulated 1 (Fragment) OS=Homo sapiens OX=9606 GN=NDRG1 PE=1 SV=1	NDRG1	1.01998	1.75484	1.14346	1.69176	3.05159	1.9687	2.33663	3.53546	2.57441	GO:0032287 peripheral nervous system myelin maintenance;GO:0042127 regulation of cell population proliferation;GO:0045576 mast cell activation	--	--	S: Function unknown	K18266	--	IPR029058: Alpha/Beta hydrolase fold;IPR004142: NDRG	Cytoplasm_Nucleus	--
A0A7I2V262	26S proteasome non-ATPase regulatory subunit 1 OS=Homo sapiens OX=9606 GN=PSMD1 PE=1 SV=1	PSMD1	1.04511	0.696172	0.674837	0.837529	1.32371	1.00072	0.851986	1.83005	1.78365	GO:0042176 regulation of protein catabolic process	GO:0008540 proteasome regulatory particle, base subcomplex	GO:0030234 enzyme regulator activity	O: Posttranslational modification, protein turnover, chaperones	K03032	ko03050: Proteasome;ko05010: Alzheimer disease;ko05012: Parkinson disease;ko05014: Amyotrophic lateral sclerosis;ko05016: Huntington disease;ko05017: Spinocerebellar ataxia;ko05020: Prion disease;ko05022: Pathways of neurodegeneration - multiple diseases;ko05169: Epstein-Barr virus infection	IPR040623: 26S proteasome regulatory subunit RPN2, C-terminal;IPR002015: Proteasome/cyclosome repeat;IPR016642: 26S proteasome regulatory complex, non-ATPase subcomplex, Rpn2/Psmd1 subunit;IPR011989: Armadillo-like helical;IPR016024: Armadillo-type fold	Cytoplasm	--
A0A7I2V2B9	NADH dehydrogenase [ubiquinone] iron-sulfur protein 2, mitochondrial OS=Homo sapiens OX=9606 GN=NDUFS2 PE=1 SV=1	NDUFS2	0.841703	1.26093	1.54449	1.06792	1.97157	1.01637	1.12834	2.14651	1.67688	--	GO:0070469 respirasome	GO:0008137 NADH dehydrogenase (ubiquinone) activity;GO:0048038 quinone binding;GO:0051287 NAD binding;GO:0051539 4 iron, 4 sulfur cluster binding	C: Energy production and conversion	K03935	ko00190: Oxidative phosphorylation;ko01100: Metabolic pathways;ko04714: Thermogenesis;ko04723: Retrograde endocannabinoid signaling;ko04932: Non-alcoholic fatty liver disease;ko05010: Alzheimer disease;ko05012: Parkinson disease;ko05014: Amyotrophic lateral sclerosis;ko05016: Huntington disease;ko05020: Prion disease;ko05022: Pathways of neurodegeneration - multiple diseases;ko05208: Chemical car…	IPR001135: NADH-quinone oxidoreductase, subunit D;IPR014029: NADH:ubiquinone oxidoreductase, 49kDa subunit, conserved site;IPR029014: [NiFe]-hydrogenase, large subunit	Mitochondrion	--
A0A7I2V2F2	Synaptotagmin binding cytoplasmic RNA interacting protein OS=Homo sapiens OX=9606 GN=SYNCRIP PE=1 SV=1	SYNCRIP	0	0	0	0	0	0	0.213121	0.364182	0	--	--	GO:0003723 RNA binding	A: RNA processing and modification	K13160	--	IPR000504: RNA recognition motif domain;IPR012677: Nucleotide-binding alpha-beta plait domain superfamily;IPR035979: RNA-binding domain superfamily;IPR006535: HnRNP R/Q splicing factor;IPR034544: Heterogeneous nuclear ribonucleoprotein Q, RNA recognition motif 1	Nucleus	--
A0A7I2V2G5	DNA methyltransferase 1 OS=Homo sapiens OX=9606 GN=DNMT1 PE=1 SV=1	DNMT1	0	0	0	0	0.786303	0	0	0	0	--	--	--	--	K00558	ko00270: Cysteine and methionine metabolism;ko01100: Metabolic pathways;ko05206: MicroRNAs in cancer	IPR010506: DMAP1-binding domain	Nucleus	--
A0A7I2V2M5	ATP-dependent RNA helicase OS=Homo sapiens OX=9606 GN=DDX1 PE=1 SV=1	DDX1	2.38425	3.15826	3.19592	3.60838	5.76521	3.32072	4.01405	5.62104	5.23719	GO:0006397 mRNA processing;GO:0008033 tRNA processing;GO:0051607 defense response to virus	--	GO:0003677 DNA binding;GO:0003724 RNA helicase activity;GO:0004527 exonuclease activity;GO:0005524 ATP binding	A: RNA processing and modification	K13177	--	IPR027417: P-loop containing nucleoside triphosphate hydrolase;IPR001650: Helicase, C-terminal;IPR014014: RNA helicase, DEAD-box type, Q motif;IPR013320: Concanavalin A-like lectin/glucanase domain superfamily;IPR014001: Helicase superfamily 1/2, ATP-binding domain;IPR011545: DEAD/DEAH box helicase domain;IPR043136: B30.2/SPRY domain superfamily;IPR003877: SPRY domain;IPR001870: B30.2/SPRY domain	Cytoplasm	--
A0A7I2V2N6	NADH dehydrogenase [ubiquinone] 1 alpha subcomplex subunit 10, mitochondrial OS=Homo sapiens OX=9606 GN=NDUFA10 PE=1 SV=1	NDUFA10	0	0	0.805242	0.325952	1.31152	0.851266	0	1.26373	0.780444	GO:0006120 mitochondrial electron transport, NADH to ubiquinone	GO:0005747 mitochondrial respiratory chain complex I;GO:0005759 mitochondrial matrix	--	C: Energy production and conversion	K03954	ko00190: Oxidative phosphorylation;ko01100: Metabolic pathways;ko04714: Thermogenesis;ko04723: Retrograde endocannabinoid signaling;ko04932: Non-alcoholic fatty liver disease;ko05010: Alzheimer disease;ko05012: Parkinson disease;ko05014: Amyotrophic lateral sclerosis;ko05016: Huntington disease;ko05020: Prion disease;ko05022: Pathways of neurodegeneration - multiple diseases;ko05208: Chemical car…	IPR015828: NADH dehydrogenase [ubiquinone] 1 alpha subcomplex subunit 10, mitochondrial;IPR027417: P-loop containing nucleoside triphosphate hydrolase;IPR031314: Deoxynucleoside kinase domain	Mitochondrion	--
A0A7I2V2R0	G3BP stress granule assembly factor 2 OS=Homo sapiens OX=9606 GN=G3BP2 PE=1 SV=1	G3BP2	1.48781	1.92772	1.37846	1.35201	2.01073	1.34225	1.68664	2.59378	3.56738	GO:0034063 stress granule assembly	--	GO:0003723 RNA binding	T: Signal transduction mechanisms	K24983	--	IPR032710: NTF2-like domain superfamily;IPR018222: Nuclear transport factor 2, eukaryote;IPR002075: Nuclear transport factor 2 domain	Cytoplasm	--
A0A7I2V2R2	Laminin subunit beta 1 OS=Homo sapiens OX=9606 GN=LAMB1 PE=1 SV=1	LAMB1	0.895905	0.735091	0.690468	1.49616	1.56844	0.621207	1.01655	0.82773	0.509591	--	GO:0005604 basement membrane;GO:0016020 membrane	--	W: Extracellular structures	K05636	ko04151: PI3K-Akt signaling pathway;ko04510: Focal adhesion;ko04512: ECM-receptor interaction;ko05145: Toxoplasmosis;ko05146: Amoebiasis;ko05165: Human papillomavirus infection;ko05200: Pathways in cancer;ko05222: Small cell lung cancer	IPR002049: Laminin-type EGF domain;IPR013015: Laminin IV type B;IPR008211: Laminin, N-terminal	Extracell	CS pos: 21-22. VRA-QE. Pr: 0.8123
A0A7I2V2S1	Insulin degrading enzyme OS=Homo sapiens OX=9606 GN=IDE PE=1 SV=1	IDE	0	0.773167	0	0.521959	0.464516	0	0.322425	0.800467	0.681609	GO:0006508 proteolysis	GO:0005739 mitochondrion	GO:0004222 metalloendopeptidase activity;GO:0046872 metal ion binding	O: Posttranslational modification, protein turnover, chaperones	K01408	ko03266: Virion - Herpesvirus;ko05010: Alzheimer disease	IPR007863: Peptidase M16, C-terminal;IPR011249: Metalloenzyme, LuxS/M16 peptidase-like;IPR011765: Peptidase M16, N-terminal;IPR001431: Peptidase M16, zinc-binding site;IPR032632: Peptidase M16, middle/third domain	Mitochondrion	--
A0A7I2V2S7	Stress-70 protein, mitochondrial OS=Homo sapiens OX=9606 GN=HSPA9 PE=1 SV=1	HSPA9	6.69593	5.48935	6.88454	7.21151	9.93138	6.40428	5.44219	16.3143	11.6967	--	--	GO:0005524 ATP binding;GO:0051082 unfolded protein binding;GO:0140662 ATP-dependent protein folding chaperone	O: Posttranslational modification, protein turnover, chaperones	K04043	ko03018: RNA degradation;ko05152: Tuberculosis	IPR018181: Heat shock protein 70, conserved site;IPR029047: Heat shock protein 70kD, peptide-binding domain superfamily;IPR013126: Heat shock protein 70 family;IPR043129: ATPase, nucleotide binding domain;IPR012725: Chaperone DnaK;IPR029048: Heat shock protein 70kD, C-terminal domain superfamily	Mitochondrion	--
A0A7I2V2U7	Nucleolin OS=Homo sapiens OX=9606 GN=NCL PE=1 SV=1	NCL	0.171865	0.137379	0	0.0986664	0.931115	0.153847	0.324082	0.958712	0.70747	--	GO:0005730 nucleolus;GO:0005737 cytoplasm	GO:0003677 DNA binding;GO:0003723 RNA binding	A: RNA processing and modification;J: Translation, ribosomal structure and biogenesis	K11294	ko05130: Pathogenic Escherichia coli infection	IPR000504: RNA recognition motif domain;IPR012677: Nucleotide-binding alpha-beta plait domain superfamily;IPR034233: Nucleolin, RNA recognition motif 2;IPR035979: RNA-binding domain superfamily;IPR034230: Nucleolin, RNA recognition motif 1;IPR034234: Nucleolin, RNA recognition motif 3	Nucleus	--
A0A7I2V2W0	Eukaryotic translation initiation factor 3 subunit E OS=Homo sapiens OX=9606 GN=EIF3E PE=1 SV=1	EIF3E	0.365223	0.907859	0.7926	0.962385	1.94054	1.16379	0.81144	2.06322	1.48953	GO:0001732 formation of cytoplasmic translation initiation complex	GO:0016282 eukaryotic 43S preinitiation complex;GO:0016605 PML body;GO:0033290 eukaryotic 48S preinitiation complex;GO:0071540 eukaryotic translation initiation factor 3 complex, eIF3e	GO:0003743 translation initiation factor activity	J: Translation, ribosomal structure and biogenesis	K03250	ko05160: Hepatitis C	IPR016650: Eukaryotic translation initiation factor 3 subunit E;IPR019010: Eukaryotic translation initiation factor 3 subunit E, N-terminal;IPR036390: Winged helix DNA-binding domain superfamily;IPR000717: Proteasome component (PCI) domain	Cytoplasm	--
A0A7I2V2X6	60 kDa heat shock protein, mitochondrial OS=Homo sapiens OX=9606 GN=HSPD1 PE=1 SV=1	HSPD1	5.09514	6.44132	4.44157	8.43777	16.9094	4.88762	5.70995	31.8739	10.1596	GO:0042026 protein refolding	--	GO:0005524 ATP binding;GO:0140662 ATP-dependent protein folding chaperone	O: Posttranslational modification, protein turnover, chaperones	K04077	ko03018: RNA degradation;ko04940: Type I diabetes mellitus;ko05134: Legionellosis;ko05152: Tuberculosis;ko05417: Lipid and atherosclerosis	IPR027413: GroEL-like equatorial domain superfamily;IPR017998: Chaperone tailless complex polypeptide 1 (TCP-1);IPR027409: GroEL-like apical domain superfamily;IPR018370: Chaperonin Cpn60, conserved site;IPR002423: Chaperonin Cpn60/GroEL/TCP-1 family;IPR001844: Chaperonin Cpn60/GroEL	Mitochondrion	--
A0A7I2V302	Cathepsin B OS=Homo sapiens OX=9606 GN=CTSB PE=1 SV=1	CTSB	0	0	0	0.450442	0.64248	0	0	0	1.07631	GO:0006508 proteolysis;GO:0050790 regulation of catalytic activity	GO:0016324 apical plasma membrane	GO:0004197 cysteine-type endopeptidase activity	O: Posttranslational modification, protein turnover, chaperones	K01363	ko04140: Autophagy - animal;ko04142: Lysosome;ko04210: Apoptosis;ko04612: Antigen processing and presentation;ko04621: NOD-like receptor signaling pathway;ko04924: Renin secretion	IPR012599: Peptidase C1A, propeptide;IPR038765: Papain-like cysteine peptidase superfamily;IPR000668: Peptidase C1A, papain C-terminal	Extracell	CS pos: 17-18. ANA-RS. Pr: 0.6530
A0A7I2V311	DNA (cytosine-5)-methyltransferase 1 OS=Homo sapiens OX=9606 GN=DNMT1 PE=1 SV=1	DNMT1	0	0	0	0	0.349172	0	0	0.119847	0.193028	--	GO:0005634 nucleus	GO:0003677 DNA binding;GO:0003682 chromatin binding;GO:0003886 DNA (cytosine-5-)-methyltransferase activity;GO:0008270 zinc ion binding	--	K00558	ko00270: Cysteine and methionine metabolism;ko01100: Metabolic pathways;ko05206: MicroRNAs in cancer	IPR001025: Bromo adjacent homology (BAH) domain;IPR001525: C-5 cytosine methyltransferase;IPR029063: S-adenosyl-L-methionine-dependent methyltransferase superfamily;IPR018117: DNA methylase, C-5 cytosine-specific, active site;IPR002857: Zinc finger, CXXC-type;IPR017198: DNA (cytosine-5)-methyltransferase 1-like;IPR022702: DNA (cytosine-5)-methyltransferase 1, replication foci domain;IPR043151: Br…	Nucleus	--
A0A7I2V321	Sec1 family domain containing 1 OS=Homo sapiens OX=9606 GN=SCFD1 PE=1 SV=1	SCFD1	0	0	0.253497	0.244622	0	0	0	0.0624301	0.235379	GO:0015031 protein transport;GO:0016192 vesicle-mediated transport	--	--	U: Intracellular trafficking, secretion, and vesicular transport	K19998	--	IPR027482: Sec1-like, domain 2;IPR036045: Sec1-like superfamily;IPR043154: Sec1-like, domain 1;IPR001619: Sec1-like protein	Peroxisome	--
A0A7I2V327	NADH dehydrogenase [ubiquinone] 1 alpha subcomplex subunit 10, mitochondrial OS=Homo sapiens OX=9606 GN=NDUFA10 PE=1 SV=1	NDUFA10	0.28472	0.471192	0.408475	0.818634	0.962577	0.812159	0.560391	0.775341	0.856108	GO:0006120 mitochondrial electron transport, NADH to ubiquinone	GO:0005747 mitochondrial respiratory chain complex I;GO:0005759 mitochondrial matrix	--	C: Energy production and conversion	K03954	ko00190: Oxidative phosphorylation;ko01100: Metabolic pathways;ko04714: Thermogenesis;ko04723: Retrograde endocannabinoid signaling;ko04932: Non-alcoholic fatty liver disease;ko05010: Alzheimer disease;ko05012: Parkinson disease;ko05014: Amyotrophic lateral sclerosis;ko05016: Huntington disease;ko05020: Prion disease;ko05022: Pathways of neurodegeneration - multiple diseases;ko05208: Chemical car…	IPR015828: NADH dehydrogenase [ubiquinone] 1 alpha subcomplex subunit 10, mitochondrial;IPR027417: P-loop containing nucleoside triphosphate hydrolase;IPR031314: Deoxynucleoside kinase domain	Mitochondrion	--
A0A7I2V383	BCL2L2-PABPN1 readthrough OS=Homo sapiens OX=9606 GN=BCL2L2-PABPN1 PE=1 SV=1	BCL2L2-PABPN1	0	0.312353	0.178173	0.351854	0.254899	0.856399	0.697688	0.18979	0.529964	GO:0006915 apoptotic process;GO:0042981 regulation of apoptotic process	GO:0005739 mitochondrion;GO:0016020 membrane	GO:0003723 RNA binding	A: RNA processing and modification	K14396	ko03015: mRNA surveillance pathway;ko05164: Influenza A	IPR026298: Bcl-2 family;IPR036834: Bcl-2-like superfamily;IPR020717: Apoptosis regulator, Bcl-2, BH1 motif, conserved site;IPR046371: Bcl-2, Bcl-2 homology region 1-3;IPR000504: RNA recognition motif domain;IPR020731: Apoptosis regulator, Bcl-2, BH4 motif, conserved site;IPR012677: Nucleotide-binding alpha-beta plait domain superfamily;IPR003093: Apoptosis regulator, Bcl-2 protein, BH4;IPR002475:…	Nucleus	--
A0A7I2V385	Eukaryotic translation initiation factor 4H OS=Homo sapiens OX=9606 GN=EIF4H PE=1 SV=1	EIF4H	3.36246	4.83382	4.71002	5.71363	10.6896	5.15375	6.58708	11.4515	9.94681	--	GO:0048471 perinuclear region of cytoplasm	GO:0003723 RNA binding	R: General function prediction only	K24086	--	IPR000504: RNA recognition motif domain;IPR035979: RNA-binding domain superfamily;IPR012677: Nucleotide-binding alpha-beta plait domain superfamily;IPR034229: eIF4H, RNA recognition motif	Nucleus	--
A0A7I2V3A9	Kinesin-like protein OS=Homo sapiens OX=9606 GN=KIF11 PE=1 SV=1	KIF11	0	0	0	0	0.125773	0	0.328579	0.09987	0.353211	GO:0007018 microtubule-based movement;GO:0007049 cell cycle;GO:0051301 cell division	GO:0005737 cytoplasm;GO:0005874 microtubule	GO:0003777 microtubule motor activity;GO:0005524 ATP binding;GO:0008017 microtubule binding	Z: Cytoskeleton	K10398	ko04814: Motor proteins	IPR001752: Kinesin motor domain;IPR019821: Kinesin motor domain, conserved site;IPR025901: Kinesin-associated microtubule-binding domain;IPR036961: Kinesin motor domain superfamily;IPR027417: P-loop containing nucleoside triphosphate hydrolase	Nucleus	--
A0A7I2V3B6	Pitrilysin metalloproteinase 1 OS=Homo sapiens OX=9606 GN=PITRM1 PE=1 SV=1	PITRM1	0	0	0	0.104356	0.352261	0	0	0.291044	0.21698	GO:0006508 proteolysis	GO:0005739 mitochondrion	GO:0046872 metal ion binding	R: General function prediction only;O: Posttranslational modification, protein turnover, chaperones	K06972	--	IPR007863: Peptidase M16, C-terminal;IPR011765: Peptidase M16, N-terminal;IPR011249: Metalloenzyme, LuxS/M16 peptidase-like;IPR013578: Peptidase M16C associated	Mitochondrion	--
A0A7I2V3C9	Sec1 family domain containing 1 OS=Homo sapiens OX=9606 GN=SCFD1 PE=1 SV=1	SCFD1	0.65002	0.269143	0.0852232	1.30549	0.715903	0.93087	0.369127	0.279172	0.416298	GO:0015031 protein transport;GO:0016192 vesicle-mediated transport	--	--	U: Intracellular trafficking, secretion, and vesicular transport	K19998	--	IPR043127: Sec1-like, domain 3a;IPR001619: Sec1-like protein;IPR043154: Sec1-like, domain 1;IPR036045: Sec1-like superfamily	Plasma membrane	--
A0A7I2V3E2	G3BP stress granule assembly factor 2 OS=Homo sapiens OX=9606 GN=G3BP2 PE=1 SV=1	G3BP2	0	0	0	0.13963	0.297842	0.132401	0	0.878562	0.515013	GO:0034063 stress granule assembly	GO:0043229 intracellular organelle	GO:0003723 RNA binding	T: Signal transduction mechanisms	K24983	--	IPR012677: Nucleotide-binding alpha-beta plait domain superfamily;IPR002075: Nuclear transport factor 2 domain;IPR018222: Nuclear transport factor 2, eukaryote;IPR032710: NTF2-like domain superfamily;IPR035979: RNA-binding domain superfamily	Nucleus	--
A0A7I2V3E8	Cathepsin H OS=Homo sapiens OX=9606 GN=CTSH PE=1 SV=1	CTSH	7.50102	6.63644	6.20993	11.4891	0.472129	7.4398	5.67294	1.00629	0.692075	GO:0006508 proteolysis	--	GO:0008234 cysteine-type peptidase activity	O: Posttranslational modification, protein turnover, chaperones	K01366	ko04142: Lysosome;ko04210: Apoptosis	IPR013201: Cathepsin propeptide inhibitor domain (I29);IPR038765: Papain-like cysteine peptidase superfamily;IPR025660: Cysteine peptidase, histidine active site;IPR000668: Peptidase C1A, papain C-terminal;IPR039417: Papain-like cysteine endopeptidase;IPR025661: Cysteine peptidase, asparagine active site	Extracell	CS pos: 22-23. CGA-AE. Pr: 0.6858
A0A7I2V3F1	Aconitate hydratase, mitochondrial OS=Homo sapiens OX=9606 GN=ACO2 PE=1 SV=1	ACO2	0	3.56231	2.81129	2.6076	2.4115	1.8755	4.44965	4.32718	5.1439	GO:0006099 tricarboxylic acid cycle	GO:0005739 mitochondrion	GO:0003994 aconitate hydratase activity;GO:0046872 metal ion binding;GO:0047780 citrate dehydratase activity;GO:0051539 4 iron, 4 sulfur cluster binding	C: Energy production and conversion;E: Amino acid transport and metabolism	K01681	ko00020: Citrate cycle (TCA cycle);ko00630: Glyoxylate and dicarboxylate metabolism;ko01100: Metabolic pathways;ko01200: Carbon metabolism;ko01210: 2-Oxocarboxylic acid metabolism;ko01230: Biosynthesis of amino acids	IPR036008: Aconitase, iron-sulfur domain;IPR015931: Aconitase/3-isopropylmalate dehydratase large subunit, alpha/beta/alpha, subdomain 1/3;IPR000573: Aconitase A/isopropylmalate dehydratase small subunit, swivel domain;IPR006248: Aconitase, mitochondrial-like;IPR015928: Aconitase/3-isopropylmalate dehydratase, swivel;IPR001030: Aconitase/3-isopropylmalate dehydratase large subunit, alpha/beta/alp…	Mitochondrion	--
A0A7I2V3F3	Nucleolin OS=Homo sapiens OX=9606 GN=NCL PE=1 SV=1	NCL	1.48905	2.19638	2.23094	2.15123	5.08536	1.19869	1.80149	9.07088	3.08325	--	GO:0005730 nucleolus	GO:0003677 DNA binding;GO:0003723 RNA binding	A: RNA processing and modification;J: Translation, ribosomal structure and biogenesis	K11294	ko05130: Pathogenic Escherichia coli infection	IPR003954: RNA recognition motif domain, eukaryote;IPR012677: Nucleotide-binding alpha-beta plait domain superfamily;IPR000504: RNA recognition motif domain;IPR035979: RNA-binding domain superfamily;IPR034234: Nucleolin, RNA recognition motif 3;IPR034235: Nucleolin, RNA recognition motif 4;IPR034230: Nucleolin, RNA recognition motif 1	Nucleus	--
A0A7I2V3F7	Heat shock protein family A (Hsp70) member 9 OS=Homo sapiens OX=9606 GN=HSPA9 PE=1 SV=1	HSPA9	5.53537	5.98964	5.50685	8.17491	11.4968	5.84445	7.12138	19.2979	13.6822	--	--	GO:0005524 ATP binding;GO:0140662 ATP-dependent protein folding chaperone	O: Posttranslational modification, protein turnover, chaperones	K04043	ko03018: RNA degradation;ko05152: Tuberculosis	IPR018181: Heat shock protein 70, conserved site;IPR043129: ATPase, nucleotide binding domain;IPR029047: Heat shock protein 70kD, peptide-binding domain superfamily;IPR013126: Heat shock protein 70 family;IPR029048: Heat shock protein 70kD, C-terminal domain superfamily	Mitochondrion	--
A0A7I2V3G7	catechol O-methyltransferase OS=Homo sapiens OX=9606 GN=COMT PE=1 SV=1	COMT	0.446895	0.317089	0.265622	0.733984	0.169402	0.336683	0.758554	0.739445	1.04982	GO:0032259 methylation	--	GO:0008171 O-methyltransferase activity	Q: Secondary metabolites biosynthesis, transport and catabolism	K00545	ko00140: Steroid hormone biosynthesis;ko00350: Tyrosine metabolism;ko01100: Metabolic pathways;ko04728: Dopaminergic synapse	IPR029063: S-adenosyl-L-methionine-dependent methyltransferase superfamily;IPR002935: Class I-like SAM-dependent O-methyltransferase	Cytoplasm	--
A0A7I2V3I8	Hepatocyte growth factor-regulated tyrosine kinase substrate OS=Homo sapiens OX=9606 GN=HGS PE=1 SV=1	HGS	0	0.853691	0	0	0.651992	0	0	0	1.1129	GO:0015031 protein transport	GO:0005829 cytosol;GO:0031901 early endosome membrane;GO:0032585 multivesicular body membrane	GO:0019904 protein domain specific binding;GO:0035091 phosphatidylinositol binding;GO:0043130 ubiquitin binding;GO:0046872 metal ion binding	T: Signal transduction mechanisms;U: Intracellular trafficking, secretion, and vesicular transport	K12182	ko03250: Viral life cycle - HIV-1;ko04144: Endocytosis;ko04145: Phagosome	IPR017455: Zinc finger, FYVE-related;IPR017073: Hepatocyte growth factor-regulated tyrosine kinase substrate/VPS27;IPR024641: Hepatocyte growth factor-regulated tyrosine kinase substrate, helical domain;IPR000306: FYVE zinc finger;IPR013083: Zinc finger, RING/FYVE/PHD-type;IPR002014: VHS domain;IPR003903: Ubiquitin interacting motif;IPR011011: Zinc finger, FYVE/PHD-type;IPR008942: ENTH/VHS	Nucleus	--
[truncated: 9,945 more rows]
