# Supplementary material for: NIBAN2/FLII/RREB1 Axis Drives Glioma Stem Cell Malignancy via TLR3 Pathway Activation
Source: Adv Sci (Weinh). 2026 Feb 25;13(26):e19382. doi: 10.1002/advs.202519382 (PMC13159147; doi:10.1002/advs.202519382)
Supplement: Supplementary file 2 — Supporting File 2: advs74572‐sup‐0002‐Supplementary Tables.zip. [file ADVS-13-e19382-s002.zip › Supplementary Table 2.xlsx]

## Sheet: A VS B
Accession	Gene Name	Description	Coverage	# Peptides	# PSMs	# Unique Peptides	# AAs	MW [kDa]	calc. pI	High-Stemness A1	High-Stemness A2	High-Stemness A3	Low-Stemness B1	Low-Stemness B2	Low-Stemness B3	Average A	Average B	A/B	P value
P02452	COL1A1	Collagen alpha-1(I) chain OS=Homo sapiens OX=9606 GN=COL1A1 PE=1 SV=5	10.041	13	29	13	1464	138.857	5.8	186.9	196.2	82.8	45.2	44.2	44.7	155.3	44.7	3.47427	0.0383044
P45877	PPIC	Peptidyl-prolyl cis-trans isomerase C OS=Homo sapiens OX=9606 GN=PPIC PE=1 SV=1	6.13208	1	1	1	212	22.749	8.4	182.5	171.7	90.8	40.9	77.3	36.8	148.333	51.6667	2.87097	0.0379379
Q02410	APBA1	Amyloid-beta A4 precursor protein-binding family A member 1 OS=Homo sapiens OX=9606 GN=APBA1 PE=1 SV=3	2.15054	2	6	1	837	92.807	4.93	159.5	172.2	110.1	102.2	29.7	26.3	147.267	52.7333	2.79267	0.0386679
Q01995	TAGLN	Transgelin OS=Homo sapiens OX=9606 GN=TAGLN PE=1 SV=4	63.6816	12	52	11	201	22.596	8.84	207.5	113.3	118.6	49.2	61.3	49.9	146.467	53.4667	2.7394	0.0392046
P60903	S100A10	Protein S100-A10 OS=Homo sapiens OX=9606 GN=S100A10 PE=1 SV=2	17.5258	3	21	3	97	11.196	7.37	200.8	120.1	113.2	81.6	42.6	41.7	144.7	55.3	2.61664	0.0450249
P98095	FBLN2	Fibulin-2 OS=Homo sapiens OX=9606 GN=FBLN2 PE=1 SV=2	2.19595	2	2	2	1184	126.489	4.82	156.6	185.2	88.3	52.8	58.5	58.6	143.367	56.6333	2.53149	0.0395232
P01911	HLA-DRB1	HLA class II histocompatibility antigen, DRB1-15 beta chain OS=Homo sapiens OX=9606 GN=HLA-DRB1 PE=1 SV=2	31.5789	7	15	1	266	29.947	7.74	155.8	141.7	131.5	46.5	51.1	73.4	143	57	2.50877	0.00139155
P07355	ANXA2	Annexin A2 OS=Homo sapiens OX=9606 GN=ANXA2 PE=1 SV=2	66.6667	26	147	26	339	38.58	7.75	176.6	141.1	107.3	79.4	46.2	49.4	141.667	58.3333	2.42857	0.0211572
P04792	HSPB1	Heat shock protein beta-1 OS=Homo sapiens OX=9606 GN=HSPB1 PE=1 SV=2	72.1951	17	77	17	205	22.768	6.4	167.2	168	88.5	75	46.3	54.9	141.233	58.7333	2.40465	0.0408277
P37802	TAGLN2	Transgelin-2 OS=Homo sapiens OX=9606 GN=TAGLN2 PE=1 SV=3	79.397	16	73	15	199	22.377	8.25	168.8	125.8	119.8	73.5	56.5	55.6	138.133	61.8667	2.23276	0.00984967
P04083	ANXA1	Annexin A1 OS=Homo sapiens OX=9606 GN=ANXA1 PE=1 SV=2	68.2081	23	158	23	346	38.69	7.02	149.5	158.5	106.3	97.2	40.8	47.6	138.1	61.8667	2.23222	0.0336091
Q9BQE3	TUBA1C	Tubulin alpha-1C chain OS=Homo sapiens OX=9606 GN=TUBA1C PE=1 SV=1	53.0067	22	447	1	449	49.863	5.1	167.7	154.5	90.8	56.1	66.5	64.4	137.667	62.3333	2.20856	0.0346766
P48681	NES	Nestin OS=Homo sapiens OX=9606 GN=NES PE=1 SV=2	48.3652	70	201	70	1621	177.332	4.36	113.1	146.5	144.1	63.9	59.7	72.6	134.567	65.4	2.05759	0.00373512
Q12884	FAP	Prolyl endopeptidase FAP OS=Homo sapiens OX=9606 GN=FAP PE=1 SV=5	1.71053	1	1	1	760	87.657	6.65	149.7	137.3	116.5	64.4	69.2	62.9	134.5	65.5	2.05344	0.00220314
Q9BZG1	RAB34	Ras-related protein Rab-34 OS=Homo sapiens OX=9606 GN=RAB34 PE=1 SV=1	9.65251	2	4	2	259	29.026	7.88	119.6	157	125.8	83.2	58.3	56.1	134.133	65.8667	2.03644	0.0091909
P17931	LGALS3	Galectin-3 OS=Homo sapiens OX=9606 GN=LGALS3 PE=1 SV=5	34.8	8	21	8	250	26.136	8.56	147.4	147.4	106.6	73.2	63.4	61.9	133.8	66.1667	2.02217	0.00857034
P25445	FAS	Tumor necrosis factor receptor superfamily member 6 OS=Homo sapiens OX=9606 GN=FAS PE=1 SV=1	8.35821	3	3	3	335	37.708	7.94	137.5	144.1	117.2	96	53.8	51.4	132.933	67.0667	1.98211	0.0165401
O00299	CLIC1	Chloride intracellular channel protein 1 OS=Homo sapiens OX=9606 GN=CLIC1 PE=1 SV=4	73.8589	13	47	13	241	26.906	5.17	141.5	149.2	107.1	84.7	60.7	56.8	132.6	67.4	1.96736	0.0139466
P49736	MCM2	DNA replication licensing factor MCM2 OS=Homo sapiens OX=9606 GN=MCM2 PE=1 SV=4	1.99115	1	1	1	904	101.832	5.52	127.2	167.8	101.6	74.3	67.5	61.6	132.2	67.8	1.94985	0.0304296
Q13451	FKBP5	Peptidyl-prolyl cis-trans isomerase FKBP5 OS=Homo sapiens OX=9606 GN=FKBP5 PE=1 SV=2	15.0985	6	8	6	457	51.18	5.9	163.4	111.7	121.4	84.2	57.7	61.7	132.167	67.8667	1.94745	0.0228416
P51571	SSR4	Translocon-associated protein subunit delta OS=Homo sapiens OX=9606 GN=SSR4 PE=1 SV=1	13.8728	2	7	2	173	18.987	6.15	144.7	158.9	91.5	85.2	59.4	60.3	131.7	68.3	1.92826	0.0460469
P24844	MYL9	Myosin regulatory light polypeptide 9 OS=Homo sapiens OX=9606 GN=MYL9 PE=1 SV=4	42.4419	6	30	1	172	19.814	4.92	166	114.6	113.9	63.2	84.8	57.5	131.5	68.5	1.91971	0.0302221
P54687	BCAT1	Branched-chain-amino-acid aminotransferase, cytosolic OS=Homo sapiens OX=9606 GN=BCAT1 PE=1 SV=3	11.9171	3	8	3	386	42.939	5.3	118.5	159.2	116.5	61.5	77.6	66.7	131.4	68.6	1.91545	0.012924
P21980	TGM2	Protein-glutamine gamma-glutamyltransferase 2 OS=Homo sapiens OX=9606 GN=TGM2 PE=1 SV=2	34.2067	20	39	20	687	77.28	5.22	129.8	155.4	108.5	75.1	73.4	57.8	131.233	68.7667	1.90839	0.0129613
P14625	HSP90B1	Endoplasmin OS=Homo sapiens OX=9606 GN=HSP90B1 PE=1 SV=1	42.0922	36	178	34	803	92.411	4.84	158.8	139.9	92.4	74	65.8	69.2	130.367	69.6667	1.87129	0.0379877
Q9HC07	TMEM165	Transmembrane protein 165 OS=Homo sapiens OX=9606 GN=TMEM165 PE=1 SV=1	5.55556	1	1	1	324	34.883	7.02	146.8	123.1	116.2	87	61.7	65.2	128.7	71.3	1.80505	0.00923907
P21333	FLNA	Filamin-A OS=Homo sapiens OX=9606 GN=FLNA PE=1 SV=4	57.9146	118	401	105	2647	280.564	6.06	137.3	137.9	110.8	93.2	58.7	62	128.667	71.3	1.80458	0.0154768
P35579	MYH9	Myosin-9 OS=Homo sapiens OX=9606 GN=MYH9 PE=1 SV=4	56.5816	119	420	97	1960	226.392	5.6	144.1	146.2	95.7	80.7	71.2	62.1	128.667	71.3333	1.80374	0.0297887
P20774	OGN	Mimecan OS=Homo sapiens OX=9606 GN=OGN PE=1 SV=1	16.1074	6	10	6	298	33.901	5.63	160	95.6	130.2	73.3	70.5	70.4	128.6	71.4	1.80112	0.0372943
P52789	HK2	Hexokinase-2 OS=Homo sapiens OX=9606 GN=HK2 PE=1 SV=2	6.43402	6	16	1	917	102.313	6.05	131.2	146.2	106.4	69.9	80	66.4	127.933	72.1	1.77439	0.0105033
P27338	MAOB	Amine oxidase [flavin-containing] B OS=Homo sapiens OX=9606 GN=MAOB PE=1 SV=3	43.6538	21	102	16	520	58.725	7.5	155	95.3	133.1	78.7	63.6	74.2	127.8	72.1667	1.7709	0.0365589
P02545	LMNA	Prelamin-A/C OS=Homo sapiens OX=9606 GN=LMNA PE=1 SV=1	59.6386	41	133	39	664	74.095	7.02	135.2	141.3	106.8	59.7	77.9	79	127.767	72.2	1.76962	0.0107844
Q13563	PKD2	Polycystin-2 OS=Homo sapiens OX=9606 GN=PKD2 PE=1 SV=3	1.03306	1	1	1	968	109.622	5.69	111.9	116.6	154.9	84.9	61.4	70.4	127.8	72.2333	1.76927	0.0218535
P50440	GATM	Glycine amidinotransferase, mitochondrial OS=Homo sapiens OX=9606 GN=GATM PE=1 SV=1	42.0804	14	28	14	423	48.424	8.05	122	154.5	106.5	80.1	63	74	127.667	72.3667	1.76416	0.0210897
Q9Y5S1	TRPV2	Transient receptor potential cation channel subfamily V member 2 OS=Homo sapiens OX=9606 GN=TRPV2 PE=1 SV=1	1.17801	1	1	1	764	85.926	5.83	139.6	108.8	133.9	63.1	92.4	62.2	127.433	72.5667	1.75609	0.0160971
Q92633	LPAR1	Lysophosphatidic acid receptor 1 OS=Homo sapiens OX=9606 GN=LPAR1 PE=1 SV=3	3.57143	1	2	1	364	41.082	8.53	96.6	159.7	125.8	83.1	61.3	73.4	127.367	72.6	1.75436	0.0469227
Q9GZV5	WWTR1	WW domain-containing transcription regulator protein 1 OS=Homo sapiens OX=9606 GN=WWTR1 PE=1 SV=1	2	1	1	1	400	44.073	5.82	121.6	133.2	127	84.1	66.9	67.1	127.267	72.7	1.75057	0.00117632
P11169	SLC2A3	Solute carrier family 2, facilitated glucose transporter member 3 OS=Homo sapiens OX=9606 GN=SLC2A3 PE=1 SV=1	13.5081	7	18	7	496	53.889	7.2	118.1	123.7	139.9	47	104.2	67.1	127.233	72.7667	1.74851	0.0388298
P46940	IQGAP1	Ras GTPase-activating-like protein IQGAP1 OS=Homo sapiens OX=9606 GN=IQGAP1 PE=1 SV=1	45.6246	65	152	64	1657	189.134	6.48	153.6	117	111	87.8	61.1	69.4	127.2	72.7667	1.74805	0.0245062
Q16270	IGFBP7	Insulin-like growth factor-binding protein 7 OS=Homo sapiens OX=9606 GN=IGFBP7 PE=1 SV=1	10.9929	3	4	3	282	29.111	7.9	156.5	114.2	110	81.4	64.6	73.3	126.9	73.1	1.73598	0.0261999
Q5VWK0	NBPF6	Neuroblastoma breakpoint family member 6 OS=Homo sapiens OX=9606 GN=NBPF6 PE=2 SV=2	1.25392	1	1	1	638	72.194	4.93	115.3	159.6	104.5	75.5	69.2	75.9	126.467	73.5333	1.71985	0.0357209
P12814	ACTN1	Alpha-actinin-1 OS=Homo sapiens OX=9606 GN=ACTN1 PE=1 SV=2	57.5112	46	224	28	892	102.993	5.41	134.1	109.5	135.1	80.3	84.6	56.4	126.233	73.7667	1.71125	0.0123789
Q99735	MGST2	Microsomal glutathione S-transferase 2 OS=Homo sapiens OX=9606 GN=MGST2 PE=1 SV=1	9.52381	1	1	1	147	16.61	9.55	153.5	117.8	107.1	95.5	66.9	59.1	126.133	73.8333	1.70835	0.0429295
Q08431	MFGE8	Lactadherin OS=Homo sapiens OX=9606 GN=MFGE8 PE=1 SV=2	7.23514	3	3	3	387	43.095	8.15	133.7	152.6	91.3	68.7	76.9	76.8	125.867	74.1333	1.69784	0.0476892
Q96NY7	CLIC6	Chloride intracellular channel protein 6 OS=Homo sapiens OX=9606 GN=CLIC6 PE=2 SV=3	2.55682	1	1	1	704	72.968	4.37	134.2	138.6	102.3	92.4	61.5	71	125.033	74.9667	1.66785	0.026781
Q14314	FGL2	Fibroleukin OS=Homo sapiens OX=9606 GN=FGL2 PE=1 SV=1	3.64465	1	1	1	439	50.197	7.39	147.7	128.1	99	94.6	65.3	65.3	124.933	75.0667	1.6643	0.0440862
Q13217	DNAJC3	DnaJ homolog subfamily C member 3 OS=Homo sapiens OX=9606 GN=DNAJC3 PE=1 SV=1	1.98413	1	2	1	504	57.544	6.15	135.2	141.9	94.9	85.8	68	74.3	124	76.0333	1.63086	0.0369455
P18084	ITGB5	Integrin beta-5 OS=Homo sapiens OX=9606 GN=ITGB5 PE=1 SV=1	3.25407	2	3	1	799	87.996	6.06	128.8	119.5	123.4	80.9	61	86.4	123.9	76.1	1.62812	0.00426261
Q6P3W7	SCYL2	SCY1-like protein 2 OS=Homo sapiens OX=9606 GN=SCYL2 PE=1 SV=1	3.98278	3	3	3	929	103.642	8.22	152.4	117.5	101	80.9	83.2	65	123.633	76.3667	1.61894	0.0433116
Q9UH65	SWAP70	Switch-associated protein 70 OS=Homo sapiens OX=9606 GN=SWAP70 PE=1 SV=1	9.40171	6	7	6	585	68.954	5.87	107.4	121.9	140.8	87.7	71.7	70.5	123.367	76.6333	1.60983	0.0137761
Q8N1S5	SLC39A11	Zinc transporter ZIP11 OS=Homo sapiens OX=9606 GN=SLC39A11 PE=2 SV=3	4.97076	2	2	2	342	35.373	5.6	143.3	121.9	104.4	98.2	64.2	67.9	123.2	76.7667	1.60486	0.0406704
P00918	CA2	Carbonic anhydrase 2 OS=Homo sapiens OX=9606 GN=CA2 PE=1 SV=2	62.3077	14	56	14	260	29.228	7.4	131.2	131.2	107	65.7	66	98.8	123.133	76.8333	1.6026	0.02734
P25205	MCM3	DNA replication licensing factor MCM3 OS=Homo sapiens OX=9606 GN=MCM3 PE=1 SV=3	0.990099	1	1	1	808	90.924	5.77	133.9	133.1	102.4	87.9	66.2	76.5	123.133	76.8667	1.60191	0.0187998
O00400	SLC33A1	Acetyl-coenzyme A transporter 1 OS=Homo sapiens OX=9606 GN=SLC33A1 PE=1 SV=1	2.55009	1	3	1	549	60.87	7.33	127.8	132.6	107	95.8	67.4	69.4	122.467	77.5333	1.57954	0.0203783
Q68DH5	LMBRD2	LMBR1 domain-containing protein 2 OS=Homo sapiens OX=9606 GN=LMBRD2 PE=1 SV=1	2.15827	1	1	1	695	81.12	7.5	129.9	108.3	127.6	94	89.2	51.1	121.933	78.1	1.56125	0.0448533
Q8TCJ2	STT3B	Dolichyl-diphosphooligosaccharide--protein glycosyltransferase subunit STT3B OS=Homo sapiens OX=9606 GN=STT3B PE=1 SV=1	6.05327	6	10	5	826	93.614	8.91	129.6	138	98.1	71.7	87.7	74.9	121.9	78.1	1.56082	0.0286827
P48509	CD151	CD151 antigen OS=Homo sapiens OX=9606 GN=CD151 PE=1 SV=3	10.6719	3	6	3	253	28.276	7.47	125.5	142.4	97.7	81.1	85.4	67.8	121.867	78.1	1.56039	0.0358242
Q9NR12	PDLIM7	PDZ and LIM domain protein 7 OS=Homo sapiens OX=9606 GN=PDLIM7 PE=1 SV=1	8.97155	4	6	4	457	49.813	8.41	132.8	109.7	122.4	70.6	100.4	64.1	121.633	78.3667	1.55211	0.0292889
P60660	MYL6	Myosin light polypeptide 6 OS=Homo sapiens OX=9606 GN=MYL6 PE=1 SV=2	60.2649	9	27	7	151	16.919	4.65	130.2	129.2	104.7	90.9	79.2	65.8	121.367	78.6333	1.54345	0.0180369
O43852	CALU	Calumenin OS=Homo sapiens OX=9606 GN=CALU PE=1 SV=2	50.1587	14	34	14	315	37.084	4.64	134.9	133.6	94.4	89.2	73.3	74.6	120.967	79.0333	1.53058	0.0421252
Q6YHK3	CD109	CD109 antigen OS=Homo sapiens OX=9606 GN=CD109 PE=1 SV=2	4.42907	4	4	4	1445	161.587	5.85	118.3	117.9	126.6	85.3	72.9	79	120.933	79.0667	1.52951	0.000786021
Q63ZY3	KANK2	KN motif and ankyrin repeat domain-containing protein 2 OS=Homo sapiens OX=9606 GN=KANK2 PE=1 SV=1	3.40776	3	5	3	851	91.118	5.63	134	110.5	118.2	90.3	74.7	72.2	120.9	79.0667	1.52909	0.00944976
P55899	FCGRT	IgG receptor FcRn large subunit p51 OS=Homo sapiens OX=9606 GN=FCGRT PE=1 SV=1	7.67123	2	3	2	365	39.718	6.54	132.8	134.4	95.1	84.6	88.1	65	120.767	79.2333	1.52419	0.04772
O15061	SYNM	Synemin OS=Homo sapiens OX=9606 GN=SYNM PE=1 SV=2	26.5815	39	71	39	1565	172.663	5.16	122.8	101.8	137.3	99.2	65	73.9	120.633	79.3667	1.51995	0.0468675
Q9UBV2	SEL1L	Protein sel-1 homolog 1 OS=Homo sapiens OX=9606 GN=SEL1L PE=1 SV=3	10.0756	5	5	5	794	88.698	5.39	136.5	128.6	96.4	76.1	92.7	69.7	120.5	79.5	1.51572	0.0433153
Q13546	RIPK1	Receptor-interacting serine/threonine-protein kinase 1 OS=Homo sapiens OX=9606 GN=RIPK1 PE=1 SV=3	3.42772	2	4	2	671	75.883	6.33	109.3	131.7	120	93.7	69.2	76	120.333	79.6333	1.51109	0.0140066
P13797	PLS3	Plastin-3 OS=Homo sapiens OX=9606 GN=PLS3 PE=1 SV=4	42.6984	26	50	20	630	70.766	5.6	135.4	118.2	106.7	74.6	72.2	93	120.1	79.9333	1.5025	0.0193779
P61254	RPL26	60S ribosomal protein L26 OS=Homo sapiens OX=9606 GN=RPL26 PE=1 SV=1	28.2759	6	10	1	145	17.248	10.55	128.2	130.8	101.1	97.6	78.2	64.1	120.033	79.9667	1.50104	0.0419739
P08240	SRPRA	Signal recognition particle receptor subunit alpha OS=Homo sapiens OX=9606 GN=SRPRA PE=1 SV=2	2.82132	2	3	2	638	69.767	8.95	110.3	134.7	114.5	93.2	83.9	63.3	119.833	80.1333	1.49542	0.0267871
Q13643	FHL3	Four and a half LIM domains protein 3 OS=Homo sapiens OX=9606 GN=FHL3 PE=1 SV=4	6.07143	1	1	1	280	31.171	6.2	99.6	136.6	123	76.4	85.9	78.5	119.733	80.2667	1.49169	0.0242465
Q96TA1	FAM129B	Niban-like protein 1 OS=Homo sapiens OX=9606 GN=FAM129B PE=1 SV=3	12.3324	9	9	9	746	84.085	6.19	137.8	119.1	102.2	85	68.7	87.2	119.7	80.3	1.49066	0.0290264
Q9Y6I9	TEX264	Testis-expressed protein 264 OS=Homo sapiens OX=9606 GN=TEX264 PE=1 SV=1	3.51438	1	1	1	313	34.167	4.86	117.6	123.5	117.9	83.6	93	64.3	119.667	80.3	1.49024	0.0104626
Q5VZK9	CARMIL1	F-actin-uncapping protein LRRC16A OS=Homo sapiens OX=9606 GN=CARMIL1 PE=1 SV=1	2.0423	2	2	2	1371	151.462	7.85	131.8	131.3	95.9	76.5	75.6	88.9	119.667	80.3333	1.48963	0.0357682
P09382	LGALS1	Galectin-1 OS=Homo sapiens OX=9606 GN=LGALS1 PE=1 SV=2	71.8519	9	96	9	135	14.706	5.5	110.7	110.3	137.6	71.4	69.3	100.8	119.533	80.5	1.48489	0.0454799
P06307	CCK	Cholecystokinin OS=Homo sapiens OX=9606 GN=CCK PE=1 SV=1	7.82609	1	1	1	115	12.661	9.01	120.3	135.6	102.3	83.7	79.8	78.3	119.4	80.6	1.48139	0.0164476
P18031	PTPN1	Tyrosine-protein phosphatase non-receptor type 1 OS=Homo sapiens OX=9606 GN=PTPN1 PE=1 SV=1	10.8046	4	7	4	435	49.935	6.27	114	131.8	111.5	93.9	80.7	68.1	119.1	80.9	1.47219	0.0176573
P50402	EMD	Emerin OS=Homo sapiens OX=9606 GN=EMD PE=1 SV=1	29.5276	8	15	8	254	28.976	5.5	135.3	124.3	97.2	83.3	89.4	70.5	118.933	81.0667	1.46711	0.0398907
P14735	IDE	Insulin-degrading enzyme OS=Homo sapiens OX=9606 GN=IDE PE=1 SV=4	4.51423	4	5	4	1019	117.893	6.61	119.8	118.1	118.8	81.7	86.6	74.9	118.9	81.0667	1.46669	0.000383184
O95183	VAMP5	Vesicle-associated membrane protein 5 OS=Homo sapiens OX=9606 GN=VAMP5 PE=1 SV=1	24.1379	3	6	2	116	12.797	7.85	129.3	130.7	96.7	91.3	76	76.1	118.9	81.1333	1.46549	0.0365125
Q14764	MVP	Major vault protein OS=Homo sapiens OX=9606 GN=MVP PE=1 SV=4	42.7772	32	82	32	893	99.266	5.48	132.6	114.8	108.8	90.9	79.3	73.7	118.733	81.3	1.46043	0.0129134
P06756	ITGAV	Integrin alpha-V OS=Homo sapiens OX=9606 GN=ITGAV PE=1 SV=2	30.8206	28	49	28	1048	115.964	5.68	104.5	127.4	123.5	76.4	70.5	97.8	118.467	81.5667	1.45239	0.0276512
Q9UKG9	CROT	Peroxisomal carnitine O-octanoyltransferase OS=Homo sapiens OX=9606 GN=CROT PE=1 SV=2	8.66013	4	5	4	612	70.133	7.08	109.5	118.5	126.4	89.6	65.3	90.7	118.133	81.8667	1.443	0.0196073
Q8NDH3	NPEPL1	Probable aminopeptidase NPEPL1 OS=Homo sapiens OX=9606 GN=NPEPL1 PE=1 SV=3	12.4283	4	4	4	523	55.825	6.87	109.6	110.2	134.2	88.2	74.8	82.9	118	81.9667	1.43961	0.0160214
Q16831	UPP1	Uridine phosphorylase 1 OS=Homo sapiens OX=9606 GN=UPP1 PE=1 SV=1	3.22581	1	1	1	310	33.912	7.88	122.1	119	112.7	99.4	71.5	75.3	117.933	82.0667	1.43704	0.0173315
O00151	PDLIM1	PDZ and LIM domain protein 1 OS=Homo sapiens OX=9606 GN=PDLIM1 PE=1 SV=4	17.0213	4	4	4	329	36.049	7.02	138.9	115.9	98.9	85.9	89.3	71.1	117.9	82.1	1.43605	0.0496954
Q02318	CYP27A1	Sterol 26-hydroxylase, mitochondrial OS=Homo sapiens OX=9606 GN=CYP27A1 PE=1 SV=1	8.09793	4	4	4	531	60.196	8.9	121.7	136.1	95.7	84.6	86.7	75.2	117.833	82.1667	1.43408	0.0445382
P30533	LRPAP1	Alpha-2-macroglobulin receptor-associated protein OS=Homo sapiens OX=9606 GN=LRPAP1 PE=1 SV=1	27.451	11	13	11	357	41.441	8.78	111.3	122.1	119.6	97.7	74.5	74.7	117.667	82.3	1.42973	0.0133839
Q14165	MLEC	Malectin OS=Homo sapiens OX=9606 GN=MLEC PE=1 SV=1	32.5342	8	19	8	292	32.214	5.41	123.7	131.6	97.5	91.2	74	81.9	117.6	82.3667	1.42776	0.0369533
Q96GC9	VMP1	Vacuole membrane protein 1 OS=Homo sapiens OX=9606 GN=VMP1 PE=1 SV=1	1.72414	1	1	1	406	46.208	6.95	125.2	130	97.5	93.2	76.8	77.3	117.567	82.4333	1.4262	0.037558
Q9H3U1	UNC45A	Protein unc-45 homolog A OS=Homo sapiens OX=9606 GN=UNC45A PE=1 SV=1	6.14407	4	6	4	944	103.011	6.07	109.1	136.6	106.4	93	78.3	76.6	117.367	82.6333	1.42033	0.0339187
Q9P2E9	RRBP1	Ribosome-binding protein 1 OS=Homo sapiens OX=9606 GN=RRBP1 PE=1 SV=5	32.6241	23	30	23	1410	152.365	8.6	121	128.6	102.4	89.9	89.5	68.7	117.333	82.7	1.41878	0.0296957
Q9H6R3	ACSS3	Acyl-CoA synthetase short-chain family member 3, mitochondrial OS=Homo sapiens OX=9606 GN=ACSS3 PE=1 SV=1	20.1166	12	17	12	686	74.73	8.63	110.8	119.9	121.2	64	91.1	93.2	117.3	82.7667	1.41724	0.0256147
Q13671	RIN1	Ras and Rab interactor 1 OS=Homo sapiens OX=9606 GN=RIN1 PE=1 SV=4	1.40485	1	1	1	783	84.047	8.02	101.8	122.3	127.5	75.6	88.7	84	117.2	82.7667	1.41603	0.0169035
Q96FQ6	S100A16	Protein S100-A16 OS=Homo sapiens OX=9606 GN=S100A16 PE=1 SV=1	33.0097	3	4	3	103	11.794	6.79	103.3	112.2	135.7	81.3	70.8	96.7	117.067	82.9333	1.41158	0.04945
Q5T6V5	C9orf64	Queuosine salvage protein OS=Homo sapiens OX=9606 GN=C9orf64 PE=1 SV=1	8.79765	3	3	3	341	39.004	5.88	97.9	124.9	127.4	77.6	85.9	86.2	116.733	83.2333	1.40248	0.0273016
Q8TBA6	GOLGA5	Golgin subfamily A member 5 OS=Homo sapiens OX=9606 GN=GOLGA5 PE=1 SV=3	1.23119	1	1	1	731	82.974	5.83	116.1	109	125.1	81.5	102.5	65.8	116.733	83.2667	1.40192	0.0448631
Q6EMK4	VASN	Vasorin OS=Homo sapiens OX=9606 GN=VASN PE=1 SV=1	3.8633	2	2	2	673	71.668	7.39	107.7	130.1	111.1	98.2	71.6	81.3	116.3	83.7	1.38949	0.035429
P36269	GGT5	Glutathione hydrolase 5 proenzyme OS=Homo sapiens OX=9606 GN=GGT5 PE=1 SV=2	23.2082	9	15	9	586	62.222	7.55	136	109.9	102.9	87.8	86.3	77.1	116.267	83.7333	1.38854	0.037453
Q96HV5	TMEM41A	Transmembrane protein 41A OS=Homo sapiens OX=9606 GN=TMEM41A PE=1 SV=1	4.54545	1	2	1	264	29.646	9.03	113.5	124	111.3	82	80.3	88.9	116.267	83.7333	1.38854	0.00232085
Q96LZ7	RMDN2	Regulator of microtubule dynamics protein 2 OS=Homo sapiens OX=9606 GN=RMDN2 PE=1 SV=2	2.92683	1	1	1	410	47.369	6.54	102	126.5	119.8	84.2	84.7	82.8	116.1	83.9	1.38379	0.0117701
O43707	ACTN4	Alpha-actinin-4 OS=Homo sapiens OX=9606 GN=ACTN4 PE=1 SV=2	56.3117	48	181	32	911	104.788	5.44	103.9	115.9	128.4	87.4	88.5	75.9	116.067	83.9333	1.38284	0.0168532
O14683	TP53I11	Tumor protein p53-inducible protein 11 OS=Homo sapiens OX=9606 GN=TP53I11 PE=1 SV=2	5.29101	1	2	1	189	21.04	9.55	105	118.2	124.8	78.5	87.7	85.8	116	84	1.38095	0.00774538
Q99653	CHP1	Calcineurin B homologous protein 1 OS=Homo sapiens OX=9606 GN=CHP1 PE=1 SV=3	16.4103	2	3	2	195	22.442	5.1	130	113.6	104.1	86.3	93.9	72.1	115.9	84.1	1.37812	0.0325367
P00338	LDHA	L-lactate dehydrogenase A chain OS=Homo sapiens OX=9606 GN=LDHA PE=1 SV=2	44.5783	19	76	18	332	36.665	8.27	132.4	108.6	106.2	79	89.5	84.3	115.733	84.2667	1.37342	0.0240618
P11413	G6PD	Glucose-6-phosphate 1-dehydrogenase OS=Homo sapiens OX=9606 GN=G6PD PE=1 SV=4	36.3107	18	30	18	515	59.219	6.84	131.8	113.9	101.4	91.7	78.3	82.8	115.7	84.2667	1.37302	0.0312629
O15155	BET1	BET1 homolog OS=Homo sapiens OX=9606 GN=BET1 PE=1 SV=1	15.2542	1	1	1	118	13.281	9.06	116.6	114.2	116.3	90.3	94.2	68.3	115.7	84.2667	1.37302	0.0178139
Q9BQS8	FYCO1	FYVE and coiled-coil domain-containing protein 1 OS=Homo sapiens OX=9606 GN=FYCO1 PE=1 SV=3	0.879567	1	1	1	1478	166.879	4.92	119.1	119.5	108.5	97.2	79.7	76.1	115.7	84.3333	1.37194	0.0135576
Q6Y7W6	GIGYF2	GRB10-interacting GYF protein 2 OS=Homo sapiens OX=9606 GN=GIGYF2 PE=1 SV=1	1.77059	2	2	2	1299	149.978	5.54	112.4	133.7	100.9	81.5	87.8	83.8	115.667	84.3667	1.371	0.0329197
Q9UHQ9	CYB5R1	NADH-cytochrome b5 reductase 1 OS=Homo sapiens OX=9606 GN=CYB5R1 PE=1 SV=1	27.8689	8	15	8	305	34.073	9.38	120.3	117.3	108.9	88.9	74.8	89.9	115.5	84.5333	1.36632	0.00649787
Q8N357	SLC35F6	Solute carrier family 35 member F6 OS=Homo sapiens OX=9606 GN=SLC35F6 PE=1 SV=1	8.89488	3	5	3	371	40.188	6.93	113.5	134.4	98.6	88.5	81.7	83.4	115.5	84.5333	1.36632	0.0429694
Q6ZS17	RIPOR1	Rho family-interacting cell polarization regulator 1 OS=Homo sapiens OX=9606 GN=RIPOR1 PE=1 SV=1	1.63532	1	1	1	1223	132.225	6.28	120.9	125.8	96.9	82.6	81.3	92.5	114.533	85.4667	1.34009	0.0389167
Q9UJZ1	STOML2	Stomatin-like protein 2, mitochondrial OS=Homo sapiens OX=9606 GN=STOML2 PE=1 SV=1	38.2022	11	26	11	356	38.51	7.39	111	128.4	103.3	92.6	85.1	79.5	114.233	85.7333	1.33243	0.0268232
Q9NUQ8	ABCF3	ATP-binding cassette sub-family F member 3 OS=Homo sapiens OX=9606 GN=ABCF3 PE=1 SV=2	6.20592	3	3	3	709	79.695	6.34	111.4	118.8	111.9	101.4	74.6	81.9	114.033	85.9667	1.32648	0.0282501
Q00341	HDLBP	Vigilin OS=Homo sapiens OX=9606 GN=HDLBP PE=1 SV=2	15.6151	17	22	17	1268	141.368	6.87	109.7	122.7	109.2	93.3	85.6	79.4	113.867	86.1	1.32249	0.00967765
Q13418	ILK	Integrin-linked protein kinase OS=Homo sapiens OX=9606 GN=ILK PE=1 SV=2	22.7876	11	18	11	452	51.386	8.07	124	115.7	102	98.8	77.9	81.7	113.9	86.1333	1.32237	0.0377398
P63173	RPL38	60S ribosomal protein L38 OS=Homo sapiens OX=9606 GN=RPL38 PE=1 SV=2	50	3	6	3	70	8.213	10.1	117.3	119.4	104.3	90.2	83.7	85.2	113.667	86.3667	1.31609	0.00593587
Q9UBR2	CTSZ	Cathepsin Z OS=Homo sapiens OX=9606 GN=CTSZ PE=1 SV=1	14.8515	4	4	4	303	33.846	7.11	121.1	106.5	113	99.2	76.7	83.4	113.533	86.4333	1.31354	0.0264678
Q96FE5	LINGO1	Leucine-rich repeat and immunoglobulin-like domain-containing nogo receptor-interacting protein 1 OS=Homo sapiens OX=9606 GN=LINGO1 PE=1 SV=2	7.90323	3	4	3	620	69.831	8.56	121.7	100.6	118.3	87.7	95.1	76.6	113.533	86.4667	1.31303	0.0329982
Q9Y624	F11R	Junctional adhesion molecule A OS=Homo sapiens OX=9606 GN=F11R PE=1 SV=1	2.67559	1	1	1	299	32.562	7.9	120.1	119.9	100.2	85.6	91.1	83.1	113.4	86.6	1.30947	0.0187324
O15305	PMM2	Phosphomannomutase 2 OS=Homo sapiens OX=9606 GN=PMM2 PE=1 SV=1	15.4472	3	4	3	246	28.064	6.77	111.8	115.8	111.7	94.1	82.9	83.6	113.1	86.8667	1.302	0.00246207
P50895	BCAM	Basal cell adhesion molecule OS=Homo sapiens OX=9606 GN=BCAM PE=1 SV=2	21.3376	10	16	10	628	67.363	5.81	99.3	121.2	118.4	89.9	93.7	77.4	112.967	87	1.29847	0.037332
Q14669	TRIP12	E3 ubiquitin-protein ligase TRIP12 OS=Homo sapiens OX=9606 GN=TRIP12 PE=1 SV=1	1.20482	2	2	2	1992	220.296	8.48	111.1	119.6	107.7	101.2	81.4	79.1	112.8	87.2333	1.29308	0.0312564
Q9Y6A9	SPCS1	Signal peptidase complex subunit 1 OS=Homo sapiens OX=9606 GN=SPCS1 PE=1 SV=4	16.6667	1	3	1	102	11.797	9.31	122	116.2	99.7	93.7	77.3	91.1	112.633	87.3667	1.2892	0.0395966
Q8WVF1	OSCP1	Protein OSCP1 OS=Homo sapiens OX=9606 GN=OSCP1 PE=1 SV=4	7.19794	2	3	2	389	44.558	5.83	111.5	107.4	118.4	80.6	83.9	98.3	112.433	87.6	1.28349	0.0170339
Q9Y2V2	CARHSP1	Calcium-regulated heat-stable protein 1 OS=Homo sapiens OX=9606 GN=CARHSP1 PE=1 SV=2	10.8844	1	2	1	147	15.882	8.21	112.9	113	111.3	98.3	79.7	84.9	112.4	87.6333	1.28262	0.0112628
Q86T03	PIP4P1	Type 1 phosphatidylinositol 4,5-bisphosphate 4-phosphatase OS=Homo sapiens OX=9606 GN=PIP4P1 PE=1 SV=1	3.97112	1	2	1	277	29.45	8.91	105.3	126.1	103.6	84.4	96.5	84.1	111.667	88.3333	1.26415	0.0483682
Q6UXH1	CRELD2	Cysteine-rich with EGF-like domain protein 2 OS=Homo sapiens OX=9606 GN=CRELD2 PE=1 SV=1	6.23229	2	2	2	353	38.166	4.59	104.1	114	116.8	101.9	76.6	86.5	111.633	88.3333	1.26377	0.0485863
P53618	COPB1	Coatomer subunit beta OS=Homo sapiens OX=9606 GN=COPB1 PE=1 SV=3	31.1647	22	30	22	953	107.074	6.05	112.8	113.5	107.5	100.6	83.5	82.1	111.267	88.7333	1.25394	0.022551
Q9Y5X1	SNX9	Sorting nexin-9 OS=Homo sapiens OX=9606 GN=SNX9 PE=1 SV=1	13.4454	7	12	7	595	66.55	5.58	107.2	116.4	110.2	101.5	79.4	85.3	111.267	88.7333	1.25394	0.034324
Q7KZF4	SND1	Staphylococcal nuclease domain-containing protein 1 OS=Homo sapiens OX=9606 GN=SND1 PE=1 SV=1	34.1758	26	50	26	910	101.934	7.17	108.1	117.4	108.2	100.1	81	85.2	111.233	88.7667	1.2531	0.0267164
Q9BS26	ERP44	Endoplasmic reticulum resident protein 44 OS=Homo sapiens OX=9606 GN=ERP44 PE=1 SV=1	33.9901	13	27	12	406	46.941	5.26	115	118.2	100.3	99.9	84	82.6	111.167	88.8333	1.25141	0.0461223
O95573	ACSL3	Long-chain-fatty-acid--CoA ligase 3 OS=Homo sapiens OX=9606 GN=ACSL3 PE=1 SV=3	24.5833	13	27	11	720	80.368	8.38	102.5	115.5	115	88.3	97.4	81.1	111	88.9333	1.24813	0.0254679
O43772	SLC25A20	Mitochondrial carnitine/acylcarnitine carrier protein OS=Homo sapiens OX=9606 GN=SLC25A20 PE=1 SV=1	24.5847	6	8	6	301	32.922	9.41	118.6	97	117	88.7	86	92.6	110.867	89.1	1.24429	0.0391703
Q92615	LARP4B	La-related protein 4B OS=Homo sapiens OX=9606 GN=LARP4B PE=1 SV=3	4.47154	2	2	2	738	80.503	6.92	111.9	107.1	113.7	92.2	100.1	75.1	110.9	89.1333	1.2442	0.0463776
O60493	SNX3	Sorting nexin-3 OS=Homo sapiens OX=9606 GN=SNX3 PE=1 SV=3	52.4691	11	28	9	162	18.751	8.66	108.7	112.3	111	90.6	90.9	86.5	110.667	89.3333	1.23881	0.000269922
P53701	HCCS	Cytochrome c-type heme lyase OS=Homo sapiens OX=9606 GN=HCCS PE=1 SV=1	3.35821	1	1	1	268	30.582	6.68	105.2	115.9	110.6	94.2	96.5	77.5	110.567	89.4	1.23676	0.0347824
O75190	DNAJB6	DnaJ homolog subfamily B member 6 OS=Homo sapiens OX=9606 GN=DNAJB6 PE=1 SV=2	14.7239	5	9	4	326	36.065	9.16	116.3	109.6	105.7	97.9	91.9	78.7	110.533	89.5	1.23501	0.0312113
Q684P5	RAP1GAP2	Rap1 GTPase-activating protein 2 OS=Homo sapiens OX=9606 GN=RAP1GAP2 PE=1 SV=2	5.20548	2	3	2	730	80.006	6.67	120.2	109.7	101.1	94.9	93.3	80.8	110.333	89.6667	1.23048	0.0435914
Q93052	LPP	Lipoma-preferred partner OS=Homo sapiens OX=9606 GN=LPP PE=1 SV=1	10.7843	5	8	5	612	65.704	7.37	107.7	106.5	116.5	96.3	91.8	81.2	110.233	89.7667	1.228	0.0201488
Q8IV08	PLD3	Phospholipase D3 OS=Homo sapiens OX=9606 GN=PLD3 PE=1 SV=1	19.1837	7	12	7	490	54.671	6.47	108.7	99.1	122.4	89.3	90.9	89.4	110.067	89.8667	1.22478	0.0407744
Q92572	AP3S1	AP-3 complex subunit sigma-1 OS=Homo sapiens OX=9606 GN=AP3S1 PE=1 SV=1	26.943	5	5	5	193	21.718	5.39	109.9	105.9	114.4	94.3	98.6	76.9	110.067	89.9333	1.22387	0.0465711
P08865	RPSA	40S ribosomal protein SA OS=Homo sapiens OX=9606 GN=RPSA PE=1 SV=4	35.9322	10	42	10	295	32.833	4.87	112.1	118.8	98.7	95.4	85	90	109.867	90.1333	1.21893	0.0408517
Q13586	STIM1	Stromal interaction molecule 1 OS=Homo sapiens OX=9606 GN=STIM1 PE=1 SV=3	7.73723	4	7	4	685	77.375	6.67	110.8	112.6	105.8	82.5	93.8	94.5	109.733	90.2667	1.21566	0.0113705
P47897	QARS	Glutamine--tRNA ligase OS=Homo sapiens OX=9606 GN=QARS PE=1 SV=1	22.0645	14	21	14	775	87.743	7.15	103.2	116.8	109	97.6	85.5	88	109.667	90.3667	1.21357	0.0232468
Q96D05	FAM241B	Uncharacterized protein FAM241B OS=Homo sapiens OX=9606 GN=FAM241B PE=1 SV=1	10.7438	1	1	1	121	13.23	11.58	109.1	106.3	113.3	85.5	102.6	83.1	109.567	90.4	1.21202	0.0414077
Q15942	ZYX	Zyxin OS=Homo sapiens OX=9606 GN=ZYX PE=1 SV=1	16.0839	7	10	7	572	61.238	6.67	105	112.1	110.7	102.1	81.3	88.8	109.267	90.7333	1.20426	0.045471
P14618	PKM	Pyruvate kinase PKM OS=Homo sapiens OX=9606 GN=PKM PE=1 SV=4	77.0245	39	388	39	531	57.9	7.84	113.9	102.5	111.3	83	101.6	87.8	109.233	90.8	1.20301	0.0482293
O14920	IKBKB	Inhibitor of nuclear factor kappa-B kinase subunit beta OS=Homo sapiens OX=9606 GN=IKBKB PE=1 SV=1	4.62963	3	3	3	756	86.509	5.78	110	115.5	102.1	96.2	84.9	91.3	109.2	90.8	1.20264	0.0223448
Q8WUM4	PDCD6IP	Programmed cell death 6-interacting protein OS=Homo sapiens OX=9606 GN=PDCD6IP PE=1 SV=1	42.6267	33	65	33	868	95.963	6.52	110.7	101.8	114.9	90.7	90.2	91.7	109.133	90.8667	1.20103	0.0093125
Q86TX2	ACOT1	Acyl-coenzyme A thioesterase 1 OS=Homo sapiens OX=9606 GN=ACOT1 PE=1 SV=1	26.8409	9	16	9	421	46.248	7.34	87.7	89	95.6	103.4	111.3	113	90.7667	109.233	0.830943	0.00857434
Q15018	ABRAXAS2	BRISC complex subunit Abraxas 2 OS=Homo sapiens OX=9606 GN=ABRAXAS2 PE=1 SV=2	4.81928	2	2	2	415	46.872	6.21	82.2	89.8	100.1	108.2	110.9	108.8	90.7	109.3	0.829826	0.0239668
Q9NZL9	MAT2B	Methionine adenosyltransferase 2 subunit beta OS=Homo sapiens OX=9606 GN=MAT2B PE=1 SV=1	19.4611	7	10	7	334	37.528	7.36	94.7	82.6	94.7	113.6	103.2	111.1	90.6667	109.3	0.829521	0.0218117
Q7Z4V5	HDGFL2	Hepatoma-derived growth factor-related protein 2 OS=Homo sapiens OX=9606 GN=HDGFL2 PE=1 SV=1	3.27869	3	7	2	671	74.272	7.49	81.2	96.1	94.4	116.1	105.2	106.9	90.5667	109.4	0.827849	0.0314579
Q5VT66	MARC1	Mitochondrial amidoxime-reducing component 1 OS=Homo sapiens OX=9606 GN=MARC1 PE=1 SV=1	17.2107	5	6	4	337	37.476	8.88	77.9	101.1	91.5	106	111.6	111.8	90.1667	109.8	0.82119	0.0484494
Q9NP97	DYNLRB1	Dynein light chain roadblock-type 1 OS=Homo sapiens OX=9606 GN=DYNLRB1 PE=1 SV=3	29.1667	2	6	2	96	10.915	7.25	90.4	80.6	99.3	103.5	108.1	118.1	90.1	109.9	0.819836	0.0456636
Q9NRR3	CDC42SE2	CDC42 small effector protein 2 OS=Homo sapiens OX=9606 GN=CDC42SE2 PE=1 SV=1	22.619	1	1	1	84	9.217	8.35	91.9	85.8	92.4	105.1	108.5	116.3	90.0333	109.967	0.818733	0.00715872
O60256	PRPSAP2	Phosphoribosyl pyrophosphate synthase-associated protein 2 OS=Homo sapiens OX=9606 GN=PRPSAP2 PE=1 SV=1	28.4553	8	14	5	369	40.899	7.44	91	90	89	107	108.5	114.6	90	110.033	0.817934	0.00111646
Q9NZ32	ACTR10	Actin-related protein 10 OS=Homo sapiens OX=9606 GN=ACTR10 PE=1 SV=1	8.63309	4	4	4	417	46.277	7.37	86.2	85.7	97.9	106.8	118.9	104.4	89.9333	110.033	0.817328	0.0285963
Q969Q5	RAB24	Ras-related protein Rab-24 OS=Homo sapiens OX=9606 GN=RAB24 PE=1 SV=1	22.6601	4	4	4	203	23.109	6.23	87.1	81.3	101.4	104.5	117.7	108.1	89.9333	110.1	0.816833	0.0478996
P61956	SUMO2	Small ubiquitin-related modifier 2 OS=Homo sapiens OX=9606 GN=SUMO2 PE=1 SV=3	23.1579	2	7	2	95	10.864	5.5	83.6	96.6	89.4	111.4	115	103.9	89.8667	110.1	0.816228	0.0153401
Q92696	RABGGTA	Geranylgeranyl transferase type-2 subunit alpha OS=Homo sapiens OX=9606 GN=RABGGTA PE=1 SV=2	24.1623	11	13	11	567	65.03	5.67	88.6	86.4	94.5	105.6	111.2	113.6	89.8333	110.133	0.815678	0.00389411
P62834	RAP1A	Ras-related protein Rap-1A OS=Homo sapiens OX=9606 GN=RAP1A PE=1 SV=1	59.7826	9	33	4	184	20.974	6.67	93.3	85.6	89.5	118.9	97.7	115	89.4667	110.533	0.809409	0.0376412
Q9Y237	PIN4	Peptidyl-prolyl cis-trans isomerase NIMA-interacting 4 OS=Homo sapiens OX=9606 GN=PIN4 PE=1 SV=1	9.16031	1	2	1	131	13.801	9.77	94.1	83.6	90.5	116.6	105.1	110.2	89.4	110.633	0.808075	0.00942621
P07437	TUBB	Tubulin beta chain OS=Homo sapiens OX=9606 GN=TUBB PE=1 SV=2	72.7477	23	389	4	444	49.639	4.89	86.2	92.9	86.9	118.4	111.9	103.7	88.6667	111.333	0.796407	0.00885934
Q00688	FKBP3	Peptidyl-prolyl cis-trans isomerase FKBP3 OS=Homo sapiens OX=9606 GN=FKBP3 PE=1 SV=1	25.8929	6	12	6	224	25.161	9.28	86.7	78.9	99.9	121.1	111.4	102	88.5	111.5	0.793722	0.0493165
Q01105	SET	Protein SET OS=Homo sapiens OX=9606 GN=SET PE=1 SV=3	25.1724	6	14	6	290	33.469	4.32	82.2	86.3	96.6	120.2	112.5	102.1	88.3667	111.6	0.791816	0.0265083
Q8NCW5	NAXE	NAD(P)H-hydrate epimerase OS=Homo sapiens OX=9606 GN=NAXE PE=1 SV=2	39.9306	11	29	11	288	31.654	7.66	79.9	86.6	98.4	109.4	114.9	110.8	88.3	111.7	0.79051	0.0143914
Q15631	TSN	Translin OS=Homo sapiens OX=9606 GN=TSN PE=1 SV=1	36.4035	7	20	7	228	26.167	6.44	91.3	83	90.4	109.5	107	118.8	88.2333	111.767	0.789442	0.00613502
Q9UJW0	DCTN4	Dynactin subunit 4 OS=Homo sapiens OX=9606 GN=DCTN4 PE=1 SV=1	35.6522	11	22	11	460	52.304	7.34	79.3	82.8	102.2	105	112.3	118.4	88.1	111.9	0.78731	0.0425727
Q8N4T8	CBR4	Carbonyl reductase family member 4 OS=Homo sapiens OX=9606 GN=CBR4 PE=1 SV=3	27.8481	4	4	4	237	25.285	9.33	80.9	81.9	101.4	112.2	118.6	105	88.0667	111.933	0.786778	0.0368516
P78348	ASIC1	Acid-sensing ion channel 1 OS=Homo sapiens OX=9606 GN=ASIC1 PE=1 SV=3	5.87121	2	2	2	528	59.87	5.73	82.6	89.9	91.4	124.2	103.8	108.1	87.9667	112.033	0.785183	0.0237788
P61163	ACTR1A	Alpha-centractin OS=Homo sapiens OX=9606 GN=ACTR1A PE=1 SV=1	40.4255	11	32	5	376	42.587	6.64	87.5	86.4	89.4	106.4	113	117.2	87.7667	112.2	0.782234	0.00170132
P82979	SARNP	SAP domain-containing ribonucleoprotein OS=Homo sapiens OX=9606 GN=SARNP PE=1 SV=3	26.6667	5	6	5	210	23.656	6.42	89.8	83.7	89.5	111.8	118.9	106.3	87.6667	112.333	0.780415	0.00402717
O60242	ADGRB3	Adhesion G protein-coupled receptor B3 OS=Homo sapiens OX=9606 GN=ADGRB3 PE=1 SV=2	0.525624	1	1	1	1522	171.406	7.06	78.8	83.7	100.1	113	101.9	122.4	87.5333	112.433	0.778535	0.0466146
Q8IWW6	ARHGAP12	Rho GTPase-activating protein 12 OS=Homo sapiens OX=9606 GN=ARHGAP12 PE=1 SV=1	2.24586	2	2	2	846	96.196	7.61	85.5	76.9	100.2	118	113.8	105.7	87.5333	112.5	0.778074	0.0316132
P61970	NUTF2	Nuclear transport factor 2 OS=Homo sapiens OX=9606 GN=NUTF2 PE=1 SV=1	48.0315	4	19	4	127	14.469	5.38	90.5	78.7	93	112.9	104.8	120.1	87.4	112.6	0.776199	0.0156478
Q9H0L4	CSTF2T	Cleavage stimulation factor subunit 2 tau variant OS=Homo sapiens OX=9606 GN=CSTF2T PE=1 SV=1	2.43506	1	1	1	616	64.396	7.25	88.3	77.9	96	120	114.6	103.3	87.4	112.633	0.775969	0.0246943
Q9GZT8	NIF3L1	NIF3-like protein 1 OS=Homo sapiens OX=9606 GN=NIF3L1 PE=1 SV=2	12.9973	4	5	4	377	41.942	6.65	88	82.7	91.3	106.3	115	116.7	87.3333	112.667	0.775148	0.00342407
P48426	PIP4K2A	Phosphatidylinositol 5-phosphate 4-kinase type-2 alpha OS=Homo sapiens OX=9606 GN=PIP4K2A PE=1 SV=2	21.6749	7	19	5	406	46.195	6.99	86.6	88.3	87	99.9	117	121.3	87.3	112.733	0.774394	0.0178481
Q969E8	TSR2	Pre-rRNA-processing protein TSR2 homolog OS=Homo sapiens OX=9606 GN=TSR2 PE=1 SV=1	8.37696	2	3	2	191	20.881	4.39	81.7	77.4	102.6	112.3	115.4	110.6	87.2333	112.767	0.773574	0.0320218
P24752	ACAT1	Acetyl-CoA acetyltransferase, mitochondrial OS=Homo sapiens OX=9606 GN=ACAT1 PE=1 SV=1	34.6604	16	51	16	427	45.171	8.85	74.2	91.4	95.9	100.4	118	120.1	87.1667	112.833	0.772526	0.0477417
P57073	SOX8	Transcription factor SOX-8 OS=Homo sapiens OX=9606 GN=SOX8 PE=2 SV=1	2.69058	1	1	1	446	47.285	6.99	83.7	89	87.9	112.8	124.3	102.3	86.8667	113.133	0.767826	0.0160355
Q8IUE6	HIST2H2AB	Histone H2A type 2-B OS=Homo sapiens OX=9606 GN=HIST2H2AB PE=1 SV=3	24.6154	4	34	2	130	13.987	10.89	84.9	96.2	78.9	113.7	113.6	112.6	86.6667	113.3	0.764931	0.00634493
P04181	OAT	Ornithine aminotransferase, mitochondrial OS=Homo sapiens OX=9606 GN=OAT PE=1 SV=1	33.713	10	18	10	439	48.504	7.03	86.1	85.8	87.3	112.8	128.1	99.9	86.4	113.6	0.760563	0.0290522
Q27J81	INF2	Inverted formin-2 OS=Homo sapiens OX=9606 GN=INF2 PE=1 SV=2	6.32506	6	7	5	1249	135.54	5.38	90.2	81.8	87.2	122.4	113.5	104.9	86.4	113.6	0.760563	0.00839112
Q8N6R0	METTL13	Methyltransferase-like protein 13 OS=Homo sapiens OX=9606 GN=METTL13 PE=1 SV=1	2.14592	1	1	1	699	78.718	6.73	79.9	82.5	95.5	101.4	120.9	119.7	85.9667	114	0.754094	0.0242475
Q16773	KYAT1	Kynurenine--oxoglutarate transaminase 1 OS=Homo sapiens OX=9606 GN=KYAT1 PE=1 SV=1	9.00474	3	3	2	422	47.844	6.47	87.1	89.6	81	97.7	119.3	125.2	85.9	114.067	0.753068	0.0321992
Q96AB3	ISOC2	Isochorismatase domain-containing protein 2 OS=Homo sapiens OX=9606 GN=ISOC2 PE=1 SV=1	24.878	3	9	3	205	22.323	7.77	90.5	81.9	84.7	105.6	107.3	130	85.7	114.3	0.749781	0.0257889
Q8TDQ7	GNPDA2	Glucosamine-6-phosphate isomerase 2 OS=Homo sapiens OX=9606 GN=GNPDA2 PE=1 SV=1	35.1449	6	12	3	276	31.065	6.95	78.8	90.7	87.2	110.8	104.8	127.7	85.5667	114.433	0.747742	0.0200639
Q13330	MTA1	Metastasis-associated protein MTA1 OS=Homo sapiens OX=9606 GN=MTA1 PE=1 SV=2	6.43357	4	5	3	715	80.735	9.26	78.3	94.1	84.3	119.6	119.2	104.5	85.5667	114.433	0.747742	0.0130384
Q8N0W4	NLGN4X	Neuroligin-4, X-linked OS=Homo sapiens OX=9606 GN=NLGN4X PE=1 SV=1	7.47549	5	9	2	816	91.857	6.21	78.9	77.2	100.4	117.7	124.7	101	85.5	114.467	0.746942	0.047603
Q99766	ATP5S	ATP synthase subunit s, mitochondrial OS=Homo sapiens OX=9606 GN=ATP5S PE=1 SV=3	19.0698	4	6	4	215	24.85	7.56	77.3	89.1	89	114.7	118.5	111.4	85.1333	114.867	0.741149	0.00254663
O14672	ADAM10	Disintegrin and metalloproteinase domain-containing protein 10 OS=Homo sapiens OX=9606 GN=ADAM10 PE=1 SV=1	3.07487	2	4	2	748	84.088	7.77	79.4	82.4	93	100.5	115.4	129.3	84.9333	115.067	0.738123	0.0314875
Q01130	SRSF2	Serine/arginine-rich splicing factor 2 OS=Homo sapiens OX=9606 GN=SRSF2 PE=1 SV=4	18.552	3	9	3	221	25.461	11.85	80.2	82.5	91.4	120.5	115	110.4	84.7	115.3	0.734605	0.00242895
Q96PE7	MCEE	Methylmalonyl-CoA epimerase, mitochondrial OS=Homo sapiens OX=9606 GN=MCEE PE=1 SV=1	18.1818	3	5	3	176	18.737	9.09	76.1	80.3	97.6	105.3	121.9	118.9	84.6667	115.367	0.733892	0.0210941
A2RTX5	TARSL2	Probable threonine--tRNA ligase 2, cytoplasmic OS=Homo sapiens OX=9606 GN=TARSL2 PE=1 SV=1	3.99002	3	4	2	802	92.586	6.05	81.1	90	82.8	102.9	131.1	112	84.6333	115.333	0.733815	0.0246661
Q9GZU8	FAM192A	Protein FAM192A OS=Homo sapiens OX=9606 GN=FAM192A PE=1 SV=1	5.90551	1	1	1	254	28.895	5.45	77.3	86	89.5	130.9	113.8	102.5	84.2667	115.733	0.728111	0.0251276
Q13126	MTAP	S-methyl-5'-thioadenosine phosphorylase OS=Homo sapiens OX=9606 GN=MTAP PE=1 SV=2	26.8551	6	10	6	283	31.216	7.18	85.2	81.2	86.3	120.3	109.1	117.9	84.2333	115.767	0.727613	0.00108433
Q9P2T1	GMPR2	GMP reductase 2 OS=Homo sapiens OX=9606 GN=GMPR2 PE=1 SV=1	23.5632	8	10	6	348	37.85	7.23	77.4	85.1	88.5	101.8	119	128.2	83.6667	116.333	0.719198	0.0177399
Q96LD8	SENP8	Sentrin-specific protease 8 OS=Homo sapiens OX=9606 GN=SENP8 PE=1 SV=1	3.30189	1	2	1	212	24.092	5.97	72.8	91.3	86.7	121	104.8	123.4	83.6	116.4	0.718213	0.0152607
Q13017	ARHGAP5	Rho GTPase-activating protein 5 OS=Homo sapiens OX=9606 GN=ARHGAP5 PE=1 SV=2	0.798935	1	1	1	1502	172.352	6.62	75.9	81.4	93	113.3	114.7	121.6	83.4333	116.533	0.715961	0.00425143
P54105	CLNS1A	Methylosome subunit pICln OS=Homo sapiens OX=9606 GN=CLNS1A PE=1 SV=1	5.48523	1	1	1	237	26.199	4.11	81.1	85.5	82.7	106.4	105.9	138.3	83.1	116.867	0.711067	0.0352485
Q92506	HSD17B8	Estradiol 17-beta-dehydrogenase 8 OS=Homo sapiens OX=9606 GN=HSD17B8 PE=1 SV=2	20.3065	4	4	4	261	26.957	6.54	76.1	84.4	87.3	128.8	113.8	109.6	82.6	117.4	0.703578	0.00662978
P43487	RANBP1	Ran-specific GTPase-activating protein OS=Homo sapiens OX=9606 GN=RANBP1 PE=1 SV=1	32.8358	6	11	6	201	23.296	5.29	73.4	72.4	101.7	109.8	124	118.5	82.5	117.433	0.702526	0.0288107
Q9UQL6	HDAC5	Histone deacetylase 5 OS=Homo sapiens OX=9606 GN=HDAC5 PE=1 SV=2	1.06952	1	2	1	1122	121.902	6.24	82.3	77	86.8	119.7	131.4	102.8	82.0333	117.967	0.695394	0.0148932
P61601	NCALD	Neurocalcin-delta OS=Homo sapiens OX=9606 GN=NCALD PE=1 SV=2	36.2694	8	23	3	193	22.231	5.35	64.8	88.8	91.2	112.7	132.1	110.4	81.6	118.4	0.689189	0.0277357
O60888	CUTA	Protein CutA OS=Homo sapiens OX=9606 GN=CUTA PE=1 SV=2	23.4637	4	11	4	179	19.104	5.5	68.5	76.2	99.9	114.3	110.5	130.6	81.5333	118.467	0.688239	0.030683
Q6P587	FAHD1	Acylpyruvase FAHD1, mitochondrial OS=Homo sapiens OX=9606 GN=FAHD1 PE=1 SV=2	33.9286	5	12	5	224	24.827	7.39	71.7	76.1	96	112.8	124.2	119.2	81.2667	118.733	0.684447	0.0101427
P61604	HSPE1	10 kDa heat shock protein, mitochondrial OS=Homo sapiens OX=9606 GN=HSPE1 PE=1 SV=2	77.451	10	57	10	102	10.925	8.92	64.2	75.6	103.3	123.3	114.4	119.2	81.0333	118.967	0.681143	0.0332133
Q9NWT6	HIF1AN	Hypoxia-inducible factor 1-alpha inhibitor OS=Homo sapiens OX=9606 GN=HIF1AN PE=1 SV=2	2.00573	1	1	1	349	40.26	5.57	72.2	81	89.8	119.5	100	137.5	81	119	0.680672	0.0336311
Q9UPQ0	LIMCH1	LIM and calponin homology domains-containing protein 1 OS=Homo sapiens OX=9606 GN=LIMCH1 PE=1 SV=4	8.40259	7	8	7	1083	121.792	6.47	68	77.6	97.2	104.9	118.5	133.7	80.9333	119.033	0.679922	0.0333487
Q9NVT9	ARMC1	Armadillo repeat-containing protein 1 OS=Homo sapiens OX=9606 GN=ARMC1 PE=1 SV=1	7.0922	2	4	2	282	31.261	5.74	62.9	83.1	96.5	109.3	134.1	114.1	80.8333	119.167	0.678322	0.0362666
Q9NRG7	SDR39U1	Epimerase family protein SDR39U1 OS=Homo sapiens OX=9606 GN=SDR39U1 PE=1 SV=2	26.9592	6	7	6	319	34.726	9.77	69.7	82.9	89.6	110.2	118	129.7	80.7333	119.3	0.676725	0.00905699
Q9NZV8	KCND2	Potassium voltage-gated channel subfamily D member 2 OS=Homo sapiens OX=9606 GN=KCND2 PE=1 SV=2	2.69841	2	2	2	630	70.491	7.97	73.2	72.1	95.8	115.9	110.7	132.2	80.3667	119.6	0.671962	0.0176534
P0C870	JMJD7	JmjC domain-containing protein 7 OS=Homo sapiens OX=9606 GN=JMJD7 PE=1 SV=1	4.74684	1	1	1	316	35.909	5.38	72.9	71.4	95.9	122	108	129.8	80.0667	119.933	0.667593	0.0172758
Q96HY7	DHTKD1	Probable 2-oxoglutarate dehydrogenase E1 component DHKTD1, mitochondrial OS=Homo sapiens OX=9606 GN=DHTKD1 PE=1 SV=2	7.39935	6	11	6	919	103.011	6.93	77.2	84	78.6	94.9	124.4	141	79.9333	120.1	0.665556	0.0421788
P50151	GNG10	Guanine nucleotide-binding protein G(I)/G(S)/G(O) subunit gamma-10 OS=Homo sapiens OX=9606 GN=GNG10 PE=1 SV=1	58.8235	3	9	3	68	7.201	7.85	75.6	83.5	78.6	128.3	104.5	129.4	79.2333	120.733	0.656267	0.00795567
Q8IYB8	SUPV3L1	ATP-dependent RNA helicase SUPV3L1, mitochondrial OS=Homo sapiens OX=9606 GN=SUPV3L1 PE=1 SV=1	7.63359	4	5	4	786	87.935	7.99	73.6	77	86.9	100.2	131.9	130.4	79.1667	120.833	0.655172	0.0197053
Q92947	GCDH	Glutaryl-CoA dehydrogenase, mitochondrial OS=Homo sapiens OX=9606 GN=GCDH PE=1 SV=1	28.9954	9	19	9	438	48.096	8.06	74.1	80.5	80.5	110	129.3	125.5	78.3667	121.6	0.644463	0.00232842
Q9H7C9	AAMDC	Mth938 domain-containing protein OS=Homo sapiens OX=9606 GN=AAMDC PE=1 SV=1	27.0492	3	4	3	122	13.324	8.46	78.9	79	76.9	128.6	96.4	140.2	78.2667	121.733	0.642935	0.0295688
P23471	PTPRZ1	Receptor-type tyrosine-protein phosphatase zeta OS=Homo sapiens OX=9606 GN=PTPRZ1 PE=1 SV=4	16.6307	34	109	34	2315	254.429	4.88	59	77.1	98.5	106.4	119.2	139.8	78.2	121.8	0.642036	0.0438176
Q00059	TFAM	Transcription factor A, mitochondrial OS=Homo sapiens OX=9606 GN=TFAM PE=1 SV=1	37.8049	11	27	11	246	29.078	9.72	71.5	80.5	81.5	132.4	137	97.1	77.8333	122.167	0.637108	0.0270107
O60279	SUSD5	Sushi domain-containing protein 5 OS=Homo sapiens OX=9606 GN=SUSD5 PE=1 SV=3	1.11288	1	1	1	629	67.978	4.91	70.7	75	86.2	125.2	130.7	112.2	77.3	122.7	0.629992	0.00318647
Q9GZT3	SLIRP	SRA stem-loop-interacting RNA-binding protein, mitochondrial OS=Homo sapiens OX=9606 GN=SLIRP PE=1 SV=1	33.945	3	4	3	109	12.341	10.24	62.4	79.8	89.5	100.1	146.9	121.2	77.2333	122.733	0.629278	0.0440633
O75582	RPS6KA5	Ribosomal protein S6 kinase alpha-5 OS=Homo sapiens OX=9606 GN=RPS6KA5 PE=1 SV=1	3.36658	2	2	2	802	89.809	7.11	76.4	71.3	83.3	119	128.1	122	77	123.033	0.625847	0.000466885
Q14CS0	UBXN2B	UBX domain-containing protein 2B OS=Homo sapiens OX=9606 GN=UBXN2B PE=1 SV=1	4.53172	1	1	1	331	37.054	5.64	68.4	98.6	63.2	128.7	140.9	100.2	76.7333	123.267	0.622499	0.0465527
Q7Z3D6	DGLUCY	D-glutamate cyclase, mitochondrial OS=Homo sapiens OX=9606 GN=DGLUCY PE=1 SV=2	37.6623	18	35	18	616	66.394	6.79	64.1	79.8	85.2	98.4	134.8	137.8	76.3667	123.667	0.61752	0.0288013
Q8WXS3	BAALC	Brain and acute leukemia cytoplasmic protein OS=Homo sapiens OX=9606 GN=BAALC PE=2 SV=3	3.88889	1	1	1	180	19.212	5.64	56.5	79.7	92.5	117.6	123.3	130.3	76.2333	123.733	0.61611	0.0130829
O75592	MYCBP2	E3 ubiquitin-protein ligase MYCBP2 OS=Homo sapiens OX=9606 GN=MYCBP2 PE=1 SV=4	0.363403	2	3	2	4678	513.309	7.02	59.6	62.5	103	112.2	136	126.8	75.0333	125	0.600267	0.0329899
Q9Y3E1	HDGFL3	Hepatoma-derived growth factor-related protein 3 OS=Homo sapiens OX=9606 GN=HDGFL3 PE=1 SV=1	27.5862	6	15	5	203	22.606	7.99	69.9	69	78.6	135	138.9	108.7	72.5	127.533	0.568479	0.00525056
Q99683	MAP3K5	Mitogen-activated protein kinase kinase kinase 5 OS=Homo sapiens OX=9606 GN=MAP3K5 PE=1 SV=1	0.946143	1	1	1	1374	154.44	5.78	66.9	50.5	98.6	137.1	114.6	132.3	72	128	0.5625	0.023384
Q6ZVD7	STOX1	Storkhead-box protein 1 OS=Homo sapiens OX=9606 GN=STOX1 PE=1 SV=2	0.808898	1	1	1	989	110.893	7.78	56.2	69.3	90	96.2	153.3	135	71.8333	128.167	0.560468	0.0446011
P30405	PPIF	Peptidyl-prolyl cis-trans isomerase F, mitochondrial OS=Homo sapiens OX=9606 GN=PPIF PE=1 SV=1	27.5362	8	19	7	207	22.026	9.38	61.9	76.5	74.6	89.4	145.2	152.4	71	129	0.550388	0.0469134
Q13740	ALCAM	CD166 antigen OS=Homo sapiens OX=9606 GN=ALCAM PE=1 SV=2	28.3019	14	35	14	583	65.061	6.25	68.8	61.9	79	97.7	126.4	166.2	69.9	130.1	0.537279	0.0423653
O60894	RAMP1	Receptor activity-modifying protein 1 OS=Homo sapiens OX=9606 GN=RAMP1 PE=1 SV=1	8.10811	1	1	1	148	16.977	8.21	68.2	76.4	61.6	129.6	114.4	149.9	68.7333	131.3	0.523483	0.00493726
P00441	SOD1	Superoxide dismutase [Cu-Zn] OS=Homo sapiens OX=9606 GN=SOD1 PE=1 SV=2	59.0909	9	56	9	154	15.926	6.13	45.4	51.2	104	117.1	140.1	142.3	66.8667	133.167	0.502128	0.0309481
P49006	MARCKSL1	MARCKS-related protein OS=Homo sapiens OX=9606 GN=MARCKSL1 PE=1 SV=2	42.5641	5	12	5	195	19.517	4.67	52.8	70.6	64.9	131	104.3	176.4	62.7667	137.233	0.457372	0.0264573
Q9H1E3	NUCKS1	Nuclear ubiquitous casein and cyclin-dependent kinase substrate 1 OS=Homo sapiens OX=9606 GN=NUCKS1 PE=1 SV=1	24.2798	6	14	6	243	27.28	5.08	46.2	46.9	93.4	136.5	163.8	113.2	62.1667	137.833	0.451028	0.0240844
P80511	S100A12	Protein S100-A12 OS=Homo sapiens OX=9606 GN=S100A12 PE=1 SV=2	9.78261	1	1	1	92	10.569	6.25	393.3	98.8	25.1	37.3	23	22.6	172.4	27.6333	6.23884	0.267884
Q6ZN30	BNC2	Zinc finger protein basonuclin-2 OS=Homo sapiens OX=9606 GN=BNC2 PE=1 SV=1	1.00091	1	6	1	1099	122.252	6.52	253.4	215.7	31.5	35.5	29.4	34.5	166.867	33.1333	5.03622	0.122947
P05121	SERPINE1	Plasminogen activator inhibitor 1 OS=Homo sapiens OX=9606 GN=SERPINE1 PE=1 SV=1	12.9353	3	3	3	402	45.031	7.2	274.8	139.5	52.4	37.4	48.6	47.3	155.567	44.4333	3.50113	0.161481
P02743	APCS	Serum amyloid P-component OS=Homo sapiens OX=9606 GN=APCS PE=1 SV=2	18.8341	4	5	4	223	25.371	6.54	210	209.2	42.9	49.5	43.2	45.2	154.033	45.9667	3.35098	0.123849
Q6UX06	OLFM4	Olfactomedin-4 OS=Homo sapiens OX=9606 GN=OLFM4 PE=1 SV=1	17.2549	7	12	7	510	57.244	5.69	371.9	39.9	45.8	46.4	44.4	51.5	152.533	47.4333	3.21574	0.392349
P10909	CLU	Clusterin OS=Homo sapiens OX=9606 GN=CLU PE=1 SV=1	38.0846	19	126	19	449	52.461	6.27	237.6	168.5	46.4	50.3	43.6	53.7	150.833	49.2	3.06572	0.143598
P36222	CHI3L1	Chitinase-3-like protein 1 OS=Homo sapiens OX=9606 GN=CHI3L1 PE=1 SV=2	40.47	12	31	12	383	42.598	8.46	241.7	74.1	134	52.2	48.1	50	149.933	50.1	2.99268	0.111522
P00533	EGFR	Epidermal growth factor receptor OS=Homo sapiens OX=9606 GN=EGFR PE=1 SV=2	39.3388	38	128	38	1210	134.19	6.68	235.3	165.2	48.2	50	49.5	51.8	149.567	50.4333	2.96563	0.143484
Q9Y6N6	LAMC3	Laminin subunit gamma-3 OS=Homo sapiens OX=9606 GN=LAMC3 PE=1 SV=3	1.46032	2	2	2	1575	171.117	6.58	124.8	239.6	83.3	50.9	58.5	42.9	149.233	50.7667	2.93959	0.104032
Q32P28	P3H1	Prolyl 3-hydroxylase 1 OS=Homo sapiens OX=9606 GN=P3H1 PE=1 SV=2	1.3587	1	1	1	736	83.341	5.14	183.4	197.3	65.4	66.9	42.4	44.5	148.7	51.2667	2.90052	0.083975
P07585	DCN	Decorin OS=Homo sapiens OX=9606 GN=DCN PE=1 SV=1	32.5905	11	32	10	359	39.722	8.54	252.1	122.9	69.3	51	50.9	53.8	148.1	51.9	2.85356	0.150929
P50454	SERPINH1	Serpin H1 OS=Homo sapiens OX=9606 GN=SERPINH1 PE=1 SV=2	55.7416	20	61	20	418	46.411	8.69	132.5	244.6	66.7	53.9	50.7	51.7	147.933	52.1	2.83941	0.138781
P02679	FGG	Fibrinogen gamma chain OS=Homo sapiens OX=9606 GN=FGG PE=1 SV=3	55.1876	24	124	24	453	51.479	5.62	203.5	188.5	49.3	62.8	49.8	46.1	147.1	52.9	2.78072	0.128932
P06702	S100A9	Protein S100-A9 OS=Homo sapiens OX=9606 GN=S100A9 PE=1 SV=1	51.7544	6	20	6	114	13.234	6.13	275	118.1	48.1	64.5	46.9	47.3	147.067	52.9	2.78009	0.23451
P04004	VTN	Vitronectin OS=Homo sapiens OX=9606 GN=VTN PE=1 SV=1	25.9414	10	69	10	478	54.271	5.8	271.5	119.8	49.8	54.5	50.9	53.4	147.033	52.9333	2.77771	0.22383
Q68DA7	FMN1	Formin-1 OS=Homo sapiens OX=9606 GN=FMN1 PE=1 SV=3	2.04369	1	1	1	1419	157.48	8.44	217.6	182.9	40.6	61.3	41.5	56	147.033	52.9333	2.77771	0.159158
P18577	RHCE	Blood group Rh(CE) polypeptide OS=Homo sapiens OX=9606 GN=RHCE PE=1 SV=2	2.15827	1	2	1	417	45.53	9.36	184.2	212	44.3	79.5	41.2	38.9	146.833	53.2	2.76003	0.155198
P08962	CD63	CD63 antigen OS=Homo sapiens OX=9606 GN=CD63 PE=1 SV=2	7.56303	2	5	2	238	25.619	7.81	177.1	194.9	68.2	62.3	50.4	47.1	146.733	53.2667	2.75469	0.079005
P20908	COL5A1	Collagen alpha-1(V) chain OS=Homo sapiens OX=9606 GN=COL5A1 PE=1 SV=3	0.435256	1	3	1	1838	183.447	5.06	206.9	162.9	70.3	50.9	57.5	51.4	146.7	53.2667	2.75407	0.0813379
P21810	BGN	Biglycan OS=Homo sapiens OX=9606 GN=BGN PE=1 SV=2	40.2174	12	56	11	368	41.628	7.52	221.2	154.9	61.9	65.6	46.3	50.2	146	54.0333	2.70204	0.119539
P51884	LUM	Lumican OS=Homo sapiens OX=9606 GN=LUM PE=1 SV=2	43.1953	13	58	13	338	38.405	6.61	248.6	127.4	61.3	63.8	48.5	50.4	145.767	54.2333	2.68777	0.171726
P20160	AZU1	Azurocidin OS=Homo sapiens OX=9606 GN=AZU1 PE=1 SV=3	7.17131	2	2	2	251	26.869	9.5	286.9	97.9	52.4	58.1	57.8	46.9	145.733	54.2667	2.6855	0.27219
P02751	FN1	Fibronectin OS=Homo sapiens OX=9606 GN=FN1 PE=1 SV=4	41.9111	72	277	72	2386	262.46	5.71	149.6	233.7	53.9	58.7	52.6	51.6	145.733	54.3	2.68386	0.153437
P02671	FGA	Fibrinogen alpha chain OS=Homo sapiens OX=9606 GN=FGA PE=1 SV=2	35.7968	29	193	29	866	94.914	6.01	207.3	181.3	48.1	66.8	45.9	50.5	145.567	54.4	2.67586	0.140602
Q15063	POSTN	Periostin OS=Homo sapiens OX=9606 GN=POSTN PE=1 SV=2	34.8086	23	50	23	836	93.255	7.53	224.2	129.2	83.2	54.1	49.6	59.7	145.533	54.4667	2.67197	0.09388
Q13790	APOF	Apolipoprotein F OS=Homo sapiens OX=9606 GN=APOF PE=1 SV=2	4.29448	1	2	1	326	35.377	5.64	225.1	165	45.1	71.5	43.4	50	145.067	54.9667	2.63918	0.167968
P07996	THBS1	Thrombospondin-1 OS=Homo sapiens OX=9606 GN=THBS1 PE=1 SV=2	17.6923	18	30	15	1170	129.3	4.94	202.7	175	54.8	56.7	57.2	53.5	144.167	55.8	2.58363	0.123515
P02748	C9	Complement component C9 OS=Homo sapiens OX=9606 GN=C9 PE=1 SV=2	25.2236	15	37	14	559	63.133	5.59	260.6	114.4	57.3	65.3	50.3	52.3	144.1	55.9667	2.57475	0.220277
Q14956	GPNMB	Transmembrane glycoprotein NMB OS=Homo sapiens OX=9606 GN=GPNMB PE=1 SV=2	1.57343	1	3	1	572	63.882	6.64	214.3	165	52.5	75.5	48.3	44.4	143.933	56.0667	2.56718	0.146582
Q8IWJ2	GCC2	GRIP and coiled-coil domain-containing protein 2 OS=Homo sapiens OX=9606 GN=GCC2 PE=1 SV=4	0.415677	1	1	1	1684	195.789	5.14	138.1	235.2	58.5	62.5	48.9	56.9	143.933	56.1	2.56566	0.16168
P12111	COL6A3	Collagen alpha-3(VI) chain OS=Homo sapiens OX=9606 GN=COL6A3 PE=1 SV=5	39.786	107	354	107	3177	343.457	6.68	156.5	211.8	60.3	65.1	52.3	54.1	142.867	57.1667	2.49913	0.126058
P61626	LYZ	Lysozyme C OS=Homo sapiens OX=9606 GN=LYZ PE=1 SV=1	37.1622	6	9	6	148	16.526	9.16	260.3	105	63.3	72.6	50.5	48.4	142.867	57.1667	2.49913	0.229161
P26447	S100A4	Protein S100-A4 OS=Homo sapiens OX=9606 GN=S100A4 PE=1 SV=1	16.8317	3	8	3	101	11.721	6.11	158.6	177.2	91.7	90.4	38.6	43.5	142.5	57.5	2.47826	0.0507078
P19823	ITIH2	Inter-alpha-trypsin inhibitor heavy chain H2 OS=Homo sapiens OX=9606 GN=ITIH2 PE=1 SV=2	25.2643	21	69	21	946	106.397	6.86	229.1	143	55.1	72.1	49.2	51.6	142.4	57.6333	2.47079	0.170207
P01011	SERPINA3	Alpha-1-antichymotrypsin OS=Homo sapiens OX=9606 GN=SERPINA3 PE=1 SV=2	36.4066	14	58	14	423	47.621	5.52	248.1	90.3	86.3	87.2	43	45.1	141.567	58.4333	2.4227	0.206454
P35542	SAA4	Serum amyloid A-4 protein OS=Homo sapiens OX=9606 GN=SAA4 PE=1 SV=2	27.6923	4	8	4	130	14.737	9.07	257.3	115.7	50.9	70	51.8	54.3	141.3	58.7	2.40716	0.248496
P05109	S100A8	Protein S100-A8 OS=Homo sapiens OX=9606 GN=S100A8 PE=1 SV=1	64.5161	8	26	8	93	10.828	7.03	243.7	117.2	62.6	61.9	55.1	59.5	141.167	58.8333	2.39943	0.199809
P35555	FBN1	Fibrillin-1 OS=Homo sapiens OX=9606 GN=FBN1 PE=1 SV=3	5.08534	16	16	16	2871	312.022	4.93	131.8	213.1	78	63	56.8	57.3	140.967	59.0333	2.38792	0.105565
O00469	PLOD2	Procollagen-lysine,2-oxoglutarate 5-dioxygenase 2 OS=Homo sapiens OX=9606 GN=PLOD2 PE=1 SV=2	8.41248	5	6	5	737	84.632	6.71	154.9	204.4	63.1	56.9	61.5	59.2	140.8	59.2	2.37838	0.120134
Q16363	LAMA4	Laminin subunit alpha-4 OS=Homo sapiens OX=9606 GN=LAMA4 PE=1 SV=4	17.3889	33	66	33	1823	202.397	6.28	105.6	253	63.4	61	58.4	58.6	140.667	59.3333	2.37079	0.229981
Q15582	TGFBI	Transforming growth factor-beta-induced protein ig-h3 OS=Homo sapiens OX=9606 GN=TGFBI PE=1 SV=1	31.1859	19	59	19	683	74.634	7.71	177.2	179.7	64.8	62.5	54.7	61.1	140.567	59.4333	2.36511	0.0994237
P12110	COL6A2	Collagen alpha-2(VI) chain OS=Homo sapiens OX=9606 GN=COL6A2 PE=1 SV=4	21.5898	23	73	23	1019	108.512	6.21	147.7	211.3	62.1	76.1	49.3	53.5	140.367	59.6333	2.35383	0.140571
O95445	APOM	Apolipoprotein M OS=Homo sapiens OX=9606 GN=APOM PE=1 SV=2	8.51064	2	2	2	188	21.239	6.01	242.4	135.7	43	76.4	46.1	56.4	140.367	59.6333	2.35383	0.238292
P02760	AMBP	Protein AMBP OS=Homo sapiens OX=9606 GN=AMBP PE=1 SV=1	20.7386	5	12	5	352	38.974	6.25	237.6	127	55.5	69.8	49.3	60.7	140.033	59.9333	2.33648	0.207317
Q01469	FABP5	Fatty acid-binding protein 5 OS=Homo sapiens OX=9606 GN=FABP5 PE=1 SV=3	65.1852	10	35	10	135	15.155	7.01	189.6	58.1	172.2	64.5	61.7	53.8	139.967	60	2.33278	0.125351
Q99715	COL12A1	Collagen alpha-1(XII) chain OS=Homo sapiens OX=9606 GN=COL12A1 PE=1 SV=2	26.9017	65	121	65	3063	332.941	5.53	146.5	214	59.4	66.4	58.3	55.4	139.967	60.0333	2.33148	0.149429
P56199	ITGA1	Integrin alpha-1 OS=Homo sapiens OX=9606 GN=ITGA1 PE=1 SV=2	10.9415	14	15	14	1179	130.765	6.29	127.7	233.7	58.2	57.3	62.5	60.6	139.867	60.1333	2.32594	0.193341
Q02809	PLOD1	Procollagen-lysine,2-oxoglutarate 5-dioxygenase 1 OS=Homo sapiens OX=9606 GN=PLOD1 PE=1 SV=2	15.6809	9	18	8	727	83.497	6.95	143.5	200.3	75.5	74	50.7	56.1	139.767	60.2667	2.31914	0.0965719
Q6PCB0	VWA1	von Willebrand factor A domain-containing protein 1 OS=Homo sapiens OX=9606 GN=VWA1 PE=1 SV=1	21.1236	7	19	7	445	46.775	7.68	139.5	208.2	71.3	70.7	54.9	55.5	139.667	60.3667	2.31364	0.117499
P08123	COL1A2	Collagen alpha-2(I) chain OS=Homo sapiens OX=9606 GN=COL1A2 PE=1 SV=7	7.75988	9	18	9	1366	129.235	8.95	168.5	174.2	75.9	56.8	64.5	60.1	139.533	60.4667	2.30761	0.0685267
P29622	SERPINA4	Kallistatin OS=Homo sapiens OX=9606 GN=SERPINA4 PE=1 SV=3	10.3044	4	6	4	427	48.511	7.75	259.1	102.1	57.4	80	47.7	53.8	139.533	60.5	2.30634	0.271138
P59665	DEFA1	Neutrophil defensin 1 OS=Homo sapiens OX=9606 GN=DEFA1 PE=1 SV=1	20.2128	3	12	3	94	10.194	6.99	282.7	80	55.3	70	59.1	52.9	139.333	60.6667	2.2967	0.337208
P19827	ITIH1	Inter-alpha-trypsin inhibitor heavy chain H1 OS=Homo sapiens OX=9606 GN=ITIH1 PE=1 SV=3	22.2832	17	46	17	911	101.326	6.79	221.7	143	52.4	68.6	55.1	59.2	139.033	60.9667	2.28048	0.186878
P02788	LTF	Lactotransferrin OS=Homo sapiens OX=9606 GN=LTF PE=1 SV=6	58.5915	33	68	33	710	78.132	8.12	278.1	84.8	54.1	66.8	56	60.1	139	60.9667	2.27993	0.32852
Q07075	ENPEP	Glutamyl aminopeptidase OS=Homo sapiens OX=9606 GN=ENPEP PE=1 SV=3	3.55277	3	4	3	957	109.176	5.47	121.4	234.6	61	71.9	54.9	56.2	139	61	2.27869	0.20213
P07942	LAMB1	Laminin subunit beta-1 OS=Homo sapiens OX=9606 GN=LAMB1 PE=1 SV=2	21.9485	35	58	35	1786	197.909	4.94	105.7	238.8	72.4	63	57.6	62.6	138.967	61.0667	2.27566	0.200392
P43490	NAMPT	Nicotinamide phosphoribosyltransferase OS=Homo sapiens OX=9606 GN=NAMPT PE=1 SV=1	67.6171	30	172	30	491	55.487	7.15	204.3	110.4	102.1	87.9	47	48.4	138.933	61.1	2.27387	0.0928347
P12109	COL6A1	Collagen alpha-1(VI) chain OS=Homo sapiens OX=9606 GN=COL6A1 PE=1 SV=3	31.4202	27	85	27	1028	108.462	5.43	147	203.7	65.7	74.1	52.4	57.1	138.8	61.2	2.26797	0.128454
P00734	F2	Prothrombin OS=Homo sapiens OX=9606 GN=F2 PE=1 SV=2	39.3891	19	39	19	622	69.992	5.9	206.4	156.5	53.2	79.5	49.3	55	138.7	61.2667	2.26387	0.16798
Q9UK55	SERPINA10	Protein Z-dependent protease inhibitor OS=Homo sapiens OX=9606 GN=SERPINA10 PE=1 SV=1	3.6036	1	2	1	444	50.674	8.27	199.6	146.1	68.3	73	55.3	57.7	138	62	2.22581	0.119756
P05997	COL5A2	Collagen alpha-2(V) chain OS=Homo sapiens OX=9606 GN=COL5A2 PE=1 SV=3	1.33422	1	1	1	1499	144.821	6.46	241.1	99.4	73	58.7	53.3	74.4	137.833	62.1333	2.21835	0.223327
O15540	FABP7	Fatty acid-binding protein, brain OS=Homo sapiens OX=9606 GN=FABP7 PE=1 SV=3	73.4848	8	72	8	132	14.879	5.59	82.4	126.7	203.9	76.7	58	52.2	137.667	62.3	2.20974	0.106213
P05164	MPO	Myeloperoxidase OS=Homo sapiens OX=9606 GN=MPO PE=1 SV=1	29.7987	18	40	18	745	83.815	8.97	261.4	92.9	58.5	64.3	58.9	64	137.6	62.4	2.20513	0.29668
Q8IX19	MCEMP1	Mast cell-expressed membrane protein 1 OS=Homo sapiens OX=9606 GN=MCEMP1 PE=1 SV=1	11.7647	2	2	2	187	21.215	8.87	218.2	120.3	73.9	64.1	65	58.6	137.467	62.5667	2.19712	0.153373
P11047	LAMC1	Laminin subunit gamma-1 OS=Homo sapiens OX=9606 GN=LAMC1 PE=1 SV=3	28.6513	38	97	38	1609	177.489	5.12	98.1	241.8	72.1	62.5	62.9	62.6	137.333	62.6667	2.19149	0.23
Q01628	IFITM3	Interferon-induced transmembrane protein 3 OS=Homo sapiens OX=9606 GN=IFITM3 PE=1 SV=2	12.0301	1	2	1	133	14.622	7.01	206.5	149.7	55.8	106.6	40.3	41.1	137.333	62.6667	2.19149	0.203167
P18428	LBP	Lipopolysaccharide-binding protein OS=Homo sapiens OX=9606 GN=LBP PE=1 SV=3	2.2869	1	2	1	481	53.35	6.7	222.2	117	72.5	68	61.7	58.6	137.233	62.7667	2.1864	0.16933
Q92743	HTRA1	Serine protease HTRA1 OS=Homo sapiens OX=9606 GN=HTRA1 PE=1 SV=1	2.08333	1	2	1	480	51.255	7.83	159.1	188.6	64	50	70.7	67.7	137.233	62.8	2.18524	0.122767
P26038	MSN	Moesin OS=Homo sapiens OX=9606 GN=MSN PE=1 SV=3	60.1386	47	198	36	577	67.778	6.4	190.2	116.4	104.4	77.6	51.4	60.1	137	63.0333	2.17345	0.0569653
P15259	PGAM2	Phosphoglycerate mutase 2 OS=Homo sapiens OX=9606 GN=PGAM2 PE=1 SV=3	39.1304	9	43	4	253	28.748	8.88	245.5	121.9	43.5	66.4	34.9	87.9	136.967	63.0667	2.17178	0.29087
P02647	APOA1	Apolipoprotein A-I OS=Homo sapiens OX=9606 GN=APOA1 PE=1 SV=1	76.779	27	131	27	267	30.759	5.76	264.7	91	53.7	87.4	44.3	58.9	136.467	63.5333	2.14795	0.332645
P11166	SLC2A1	Solute carrier family 2, facilitated glucose transporter member 1 OS=Homo sapiens OX=9606 GN=SLC2A1 PE=1 SV=2	11.9919	5	12	5	492	54.049	8.72	161.1	186.9	61.1	57.4	73.3	60.2	136.367	63.6333	2.14301	0.133184
Q99541	PLIN2	Perilipin-2 OS=Homo sapiens OX=9606 GN=PLIN2 PE=1 SV=2	23.5698	8	15	8	437	48.045	6.8	222.1	132.8	54.1	84.9	49.2	56.9	136.333	63.6667	2.14136	0.217732
Q8TED1	GPX8	Probable glutathione peroxidase 8 OS=Homo sapiens OX=9606 GN=GPX8 PE=1 SV=2	5.26316	1	1	1	209	23.866	9.35	199.5	101.5	106.4	61.4	77.1	54.1	135.8	64.2	2.11526	0.0930023
P16671	CD36	Platelet glycoprotein 4 OS=Homo sapiens OX=9606 GN=CD36 PE=1 SV=2	2.75424	1	2	1	472	53.019	7.96	164.4	189.3	53.1	68.2	62.9	62.1	135.6	64.4	2.10559	0.164613
P02745	C1QA	Complement C1q subcomponent subunit A OS=Homo sapiens OX=9606 GN=C1QA PE=1 SV=2	4.08163	1	3	1	245	26	9.11	217.5	118.5	70.8	83.2	50.3	59.7	135.6	64.4	2.10559	0.18326
P08572	COL4A2	Collagen alpha-2(IV) chain OS=Homo sapiens OX=9606 GN=COL4A2 PE=1 SV=4	6.95093	8	19	8	1712	167.449	8.66	98.5	234	74.2	59.3	66.8	67.1	135.567	64.4	2.10507	0.22604
P02730	SLC4A1	Band 3 anion transport protein OS=Homo sapiens OX=9606 GN=SLC4A1 PE=1 SV=3	27.5521	20	94	20	911	101.727	5.19	176.3	177.7	52.7	79.4	56.9	56.9	135.567	64.4	2.10507	0.166278
P28906	CD34	Hematopoietic progenitor cell antigen CD34 OS=Homo sapiens OX=9606 GN=CD34 PE=1 SV=2	2.07792	1	2	1	385	40.691	7.37	181.9	156.9	66.7	68.7	70.7	55.1	135.167	64.8333	2.08483	0.11733
Q8IYV9	IZUMO1	Izumo sperm-egg fusion protein 1 OS=Homo sapiens OX=9606 GN=IZUMO1 PE=1 SV=2	2	1	2	1	350	38.905	6.54	209.6	127.6	67.8	70.7	64.9	59.3	135	64.9667	2.07799	0.164645
P05556	ITGB1	Integrin beta-1 OS=Homo sapiens OX=9606 GN=ITGB1 PE=1 SV=2	27.5689	20	50	20	798	88.357	5.39	156	173.1	75.9	82	56.8	56.3	135	65.0333	2.07586	0.0879363
P49913	CAMP	Cathelicidin antimicrobial peptide OS=Homo sapiens OX=9606 GN=CAMP PE=1 SV=1	17.0588	4	4	4	170	19.289	9.41	257.3	78.6	69.1	66.9	59.7	68.5	135	65.0333	2.07586	0.317203
A6NI72	NCF1B	Putative neutrophil cytosol factor 1B OS=Homo sapiens OX=9606 GN=NCF1B PE=5 SV=2	2.30179	1	1	1	391	44.789	9.13	256.1	97	51.7	65.8	49.2	80.1	134.933	65.0333	2.07483	0.326829
Q96BJ3	AIDA	Axin interactor, dorsalization-associated protein OS=Homo sapiens OX=9606 GN=AIDA PE=1 SV=1	4.24837	1	1	1	306	35.001	6.55	159.4	182.1	63	61	58.6	76	134.833	65.2	2.068	0.132299
P02675	FGB	Fibrinogen beta chain OS=Homo sapiens OX=9606 GN=FGB PE=1 SV=2	70.4684	29	176	29	491	55.892	8.27	180.2	163.7	60.5	73.2	66	56.4	134.8	65.2	2.06748	0.139148
P28676	GCA	Grancalcin OS=Homo sapiens OX=9606 GN=GCA PE=1 SV=2	14.7465	3	8	3	217	23.994	5.21	241.2	94.1	68.4	78.1	51.6	66.6	134.567	65.4333	2.05655	0.272475
P01008	SERPINC1	Antithrombin-III OS=Homo sapiens OX=9606 GN=SERPINC1 PE=1 SV=1	39.0086	20	49	20	464	52.569	6.71	181.3	145.9	76.4	80.5	52.9	63	134.533	65.4667	2.05499	0.0959575
P43307	SSR1	Translocon-associated protein subunit alpha OS=Homo sapiens OX=9606 GN=SSR1 PE=1 SV=3	18.1818	3	11	3	286	32.215	4.49	171.5	147.9	84.2	90.5	50.4	55.6	134.533	65.5	2.05394	0.075633
Q86VB7	CD163	Scavenger receptor cysteine-rich type 1 protein M130 OS=Homo sapiens OX=9606 GN=CD163 PE=1 SV=2	11.5917	11	16	11	1156	125.369	5.95	183.6	146	73.6	74.7	63.2	58.8	134.4	65.5667	2.04982	0.102515
P16190	HLA-A	HLA class I histocompatibility antigen, A-33 alpha chain OS=Homo sapiens OX=9606 GN=HLA-A PE=1 SV=3	48.2192	13	41	4	365	40.866	6.7	133.4	223.6	46.2	53.1	56.9	86.8	134.4	65.6	2.04878	0.258761
P02656	APOC3	Apolipoprotein C-III OS=Homo sapiens OX=9606 GN=APOC3 PE=1 SV=1	55.5556	4	15	4	99	10.845	5.41	266.7	77.1	59.2	73.1	53.7	70.2	134.333	65.6667	2.04569	0.361165
P36955	SERPINF1	Pigment epithelium-derived factor OS=Homo sapiens OX=9606 GN=SERPINF1 PE=1 SV=4	27.2727	11	31	11	418	46.283	6.38	214.7	117.9	70.1	72.9	56.1	68.3	134.233	65.7667	2.04105	0.185146
Q07507	DPT	Dermatopontin OS=Homo sapiens OX=9606 GN=DPT PE=1 SV=2	9.45274	2	2	2	201	23.989	4.82	177.3	160.5	64.6	81.2	62.5	53.9	134.133	65.8667	2.03644	0.130927
P00747	PLG	Plasminogen OS=Homo sapiens OX=9606 GN=PLG PE=1 SV=2	43.4568	28	63	28	810	90.51	7.24	189.1	156.5	56.4	82.9	54.8	60.3	134	66	2.0303	0.171239
Q06033	ITIH3	Inter-alpha-trypsin inhibitor heavy chain H3 OS=Homo sapiens OX=9606 GN=ITIH3 PE=1 SV=2	10.5618	7	9	7	890	99.787	5.74	223.6	110	67.6	71.8	67.5	59.5	133.733	66.2667	2.01811	0.222134
Q70UQ0	IKBIP	Inhibitor of nuclear factor kappa-B kinase-interacting protein OS=Homo sapiens OX=9606 GN=IKBIP PE=1 SV=1	13.7143	5	7	5	350	39.285	9.17	157.7	169.8	73.6	60.8	62.2	75.8	133.7	66.2667	2.01761	0.09248
P13224	GP1BB	Platelet glycoprotein Ib beta chain OS=Homo sapiens OX=9606 GN=GP1BB PE=1 SV=1	5.33981	1	1	1	206	21.704	9.31	141	186.2	73.9	65	71.9	61.9	133.7	66.2667	2.01761	0.108623
P02654	APOC1	Apolipoprotein C-I OS=Homo sapiens OX=9606 GN=APOC1 PE=1 SV=1	24.0964	2	3	2	83	9.326	8.47	217	132.8	50.7	62.5	46.3	90.7	133.5	66.5	2.00752	0.249149
P26022	PTX3	Pentraxin-related protein PTX3 OS=Homo sapiens OX=9606 GN=PTX3 PE=1 SV=3	29.9213	8	26	8	381	41.949	5.01	173	158	69.4	78.1	70.3	51.3	133.467	66.5667	2.00501	0.114849
P05106	ITGB3	Integrin beta-3 OS=Homo sapiens OX=9606 GN=ITGB3 PE=1 SV=2	9.77157	6	8	6	788	87	5.24	163.9	169.4	66.6	73.7	67	59.5	133.3	66.7333	1.9975	0.118955
Q8WU39	MZB1	Marginal zone B- and B1-cell-specific protein OS=Homo sapiens OX=9606 GN=MZB1 PE=1 SV=1	6.87831	1	2	1	189	20.681	5.57	273.2	63.7	62.8	80.1	52.5	67.7	133.233	66.7667	1.99551	0.39879
Q8IUX7	AEBP1	Adipocyte enhancer-binding protein 1 OS=Homo sapiens OX=9606 GN=AEBP1 PE=1 SV=1	8.37651	8	13	8	1158	130.847	5.11	133.5	194.7	71.1	68.7	63.5	68.5	133.1	66.9	1.98954	0.137473
Q96HE7	ERO1A	ERO1-like protein alpha OS=Homo sapiens OX=9606 GN=ERO1A PE=1 SV=2	16.8803	7	13	7	468	54.358	5.68	174.3	149.3	75.6	68.8	74.2	57.7	133.067	66.9	1.98904	0.0922414
P05155	SERPING1	Plasma protease C1 inhibitor OS=Homo sapiens OX=9606 GN=SERPING1 PE=1 SV=2	21	11	31	11	500	55.119	6.55	201.2	126.1	71.8	79.2	56.4	65.3	133.033	66.9667	1.98656	0.157912
P69892	HBG2	Hemoglobin subunit gamma-2 OS=Homo sapiens OX=9606 GN=HBG2 PE=1 SV=2	78.9116	11	55	1	147	16.116	7.2	67.9	278.6	52.5	60.3	44	96.8	133	67.0333	1.98409	0.426427
P08514	ITGA2B	Integrin alpha-IIb OS=Homo sapiens OX=9606 GN=ITGA2B PE=1 SV=3	14.6295	11	16	11	1039	113.306	5.38	158.7	175.6	64.6	77.2	54.9	69.1	132.967	67.0667	1.9826	0.133993
P02749	APOH	Beta-2-glycoprotein 1 OS=Homo sapiens OX=9606 GN=APOH PE=1 SV=3	35.0725	9	25	9	345	38.273	7.97	164.2	164.6	69.9	90.5	55.2	55.7	132.9	67.1333	1.97964	0.121905
P07358	C8B	Complement component C8 beta chain OS=Homo sapiens OX=9606 GN=C8B PE=1 SV=3	13.198	7	10	7	591	67.003	8.13	212.4	117.2	68.9	76	64.3	61.1	132.833	67.1333	1.97865	0.196171
P51888	PRELP	Prolargin OS=Homo sapiens OX=9606 GN=PRELP PE=1 SV=1	28.2723	9	17	9	382	43.782	9.38	180.8	126.4	91.3	71.7	66.1	63.8	132.833	67.2	1.97669	0.0660075
Q07065	CKAP4	Cytoskeleton-associated protein 4 OS=Homo sapiens OX=9606 GN=CKAP4 PE=1 SV=2	51.1628	28	59	28	602	65.983	5.92	129.9	187.1	81.1	68.4	66.6	66.9	132.7	67.3	1.97177	0.0996798
Q15572	TAF1C	TATA box-binding protein-associated factor RNA polymerase I subunit C OS=Homo sapiens OX=9606 GN=TAF1C PE=1 SV=2	1.26582	1	1	1	869	95.153	8.59	180.5	142.2	75.1	90.7	70.1	41.5	132.6	67.4333	1.96639	0.12731
P39060	COL18A1	Collagen alpha-1(XVIII) chain OS=Homo sapiens OX=9606 GN=COL18A1 PE=1 SV=5	8.20981	12	29	12	1754	178.077	6.01	152.1	167.4	78.2	84.1	62	56.3	132.567	67.4667	1.96492	0.0867548
P14543	NID1	Nidogen-1 OS=Homo sapiens OX=9606 GN=NID1 PE=1 SV=3	14.5148	18	45	17	1247	136.291	5.29	101.4	217	79.2	63.5	68	70.9	132.533	67.4667	1.96443	0.202837
Q6P179	ERAP2	Endoplasmic reticulum aminopeptidase 2 OS=Homo sapiens OX=9606 GN=ERAP2 PE=1 SV=2	2.08333	2	2	2	960	110.391	6.71	261.8	66.6	69.2	73.9	58.1	70.4	132.533	67.4667	1.96443	0.372237
O94855	SEC24D	Protein transport protein Sec24D OS=Homo sapiens OX=9606 GN=SEC24D PE=1 SV=2	1.25969	1	1	1	1032	112.936	7.25	144.7	173.3	79.5	92.7	56.6	53.1	132.5	67.4667	1.96393	0.100003
P02462	COL4A1	Collagen alpha-1(IV) chain OS=Homo sapiens OX=9606 GN=COL4A1 PE=1 SV=4	2.33673	3	7	3	1669	160.51	8.28	77.1	246	74.4	54.7	75.3	72.5	132.5	67.5	1.96296	0.318679
P02753	RBP4	Retinol-binding protein 4 OS=Homo sapiens OX=9606 GN=RBP4 PE=1 SV=3	13.4328	3	4	3	201	22.995	6.07	230	109.7	57.1	86.8	49.8	66.6	132.267	67.7333	1.95276	0.284601
P80188	LCN2	Neutrophil gelatinase-associated lipocalin OS=Homo sapiens OX=9606 GN=LCN2 PE=1 SV=2	36.8687	5	13	5	198	22.574	8.91	254.5	73.6	68.4	66.2	73.8	63.4	132.167	67.8	1.94936	0.352704
P00915	CA1	Carbonic anhydrase 1 OS=Homo sapiens OX=9606 GN=CA1 PE=1 SV=2	52.1073	12	86	12	261	28.852	7.12	182	161.3	53.2	81.5	55.4	66.6	132.167	67.8333	1.9484	0.188607
O43657	TSPAN6	Tetraspanin-6 OS=Homo sapiens OX=9606 GN=TSPAN6 PE=1 SV=1	4.4898	1	1	1	245	27.545	8.1	170.6	142.2	83.7	85.7	60.9	57	132.167	67.8667	1.94745	0.076708
Q6NZI2	CAVIN1	Caveolae-associated protein 1 OS=Homo sapiens OX=9606 GN=CAVIN1 PE=1 SV=1	31.7949	8	23	8	390	43.45	5.6	214.3	95.6	86.2	63.6	78.7	61.7	132.033	68	1.94167	0.198333
P30711	GSTT1	Glutathione S-transferase theta-1 OS=Homo sapiens OX=9606 GN=GSTT1 PE=1 SV=4	16.25	3	4	2	240	27.318	7.49	82.8	81.9	231.2	89.4	56.1	58.6	131.967	68.0333	1.93974	0.276321
Q8IWE2	FAM114A1	Protein NOXP20 OS=Homo sapiens OX=9606 GN=FAM114A1 PE=1 SV=2	2.6643	1	1	1	563	60.704	4.68	171.4	96	128.2	86.8	59.2	58.5	131.867	68.1667	1.93447	0.0550947
Q99439	CNN2	Calponin-2 OS=Homo sapiens OX=9606 GN=CNN2 PE=1 SV=4	17.7994	5	9	4	309	33.675	7.33	187.4	118.4	89.7	83.2	65.9	55.4	131.833	68.1667	1.93399	0.101926
Q14112	NID2	Nidogen-2 OS=Homo sapiens OX=9606 GN=NID2 PE=1 SV=3	19.7818	26	49	25	1375	151.158	5.29	129.5	199.1	66.9	70.5	73.9	60.2	131.833	68.2	1.93304	0.172855
Q9P0Z9	PIPOX	Peroxisomal sarcosine oxidase OS=Homo sapiens OX=9606 GN=PIPOX PE=1 SV=2	10.2564	4	6	4	390	44.038	8.41	95.8	203.8	95.7	79.9	56.9	67.9	131.767	68.2333	1.93112	0.157804
Q96IY4	CPB2	Carboxypeptidase B2 OS=Homo sapiens OX=9606 GN=CPB2 PE=1 SV=2	1.89125	1	1	1	423	48.393	7.71	202.4	131.9	60.9	102.1	50	52.7	131.733	68.2667	1.92969	0.224536
P06727	APOA4	Apolipoprotein A-IV OS=Homo sapiens OX=9606 GN=APOA4 PE=1 SV=3	51.5152	20	38	20	396	45.371	5.38	231.1	101.8	62.2	75.3	65.2	64.4	131.7	68.3	1.92826	0.28266
P08697	SERPINF2	Alpha-2-antiplasmin OS=Homo sapiens OX=9606 GN=SERPINF2 PE=1 SV=3	10.5906	5	7	5	491	54.531	6.29	194.8	147.5	52.7	89.7	48.1	67.2	131.667	68.3333	1.92683	0.218886
P22352	GPX3	Glutathione peroxidase 3 OS=Homo sapiens OX=9606 GN=GPX3 PE=1 SV=2	11.9469	3	4	3	226	25.537	8.13	201.8	116.6	76.3	93	49.7	62.7	131.567	68.4667	1.92162	0.182349
P08246	ELANE	Neutrophil elastase OS=Homo sapiens OX=9606 GN=ELANE PE=1 SV=1	9.3633	3	8	3	267	28.5	9.35	224.4	94.1	75.9	73.9	68	63.7	131.467	68.5333	1.91829	0.250378
P50281	MMP14	Matrix metalloproteinase-14 OS=Homo sapiens OX=9606 GN=MMP14 PE=1 SV=3	3.43643	1	1	1	582	65.852	7.77	136.1	176.8	81.2	89.4	65.7	50.9	131.367	68.6667	1.91311	0.103858
P01033	TIMP1	Metalloproteinase inhibitor 1 OS=Homo sapiens OX=9606 GN=TIMP1 PE=1 SV=1	28.5024	5	12	5	207	23.156	8.1	200.2	116.2	76.7	74	70.7	62.2	131.033	68.9667	1.89995	0.16502
Q06828	FMOD	Fibromodulin OS=Homo sapiens OX=9606 GN=FMOD PE=1 SV=2	11.7021	4	9	4	376	43.152	6.04	221.6	95	76.4	76.6	60.8	69.5	131	68.9667	1.89947	0.247443
P61009	SPCS3	Signal peptidase complex subunit 3 OS=Homo sapiens OX=9606 GN=SPCS3 PE=1 SV=1	17.7778	3	7	3	180	20.301	8.62	172.4	139.5	80.8	86.2	57.7	63.4	130.9	69.1	1.89436	0.093288
Q9NY15	STAB1	Stabilin-1 OS=Homo sapiens OX=9606 GN=STAB1 PE=1 SV=3	0.428016	1	1	1	2570	275.3	6.49	179.2	134.2	78.3	70.2	67	71.2	130.567	69.4667	1.87956	0.104635
B6SEH9	ERVV-2	Endogenous retrovirus group V member 2 Env polyprotein OS=Homo sapiens OX=9606 GN=ERVV-2 PE=2 SV=1	3.5514	1	1	1	535	59.279	8.53	160.8	111.7	119.2	93.6	80.4	34.4	130.567	69.4667	1.87956	0.060478
P02549	SPTA1	Spectrin alpha chain, erythrocytic 1 OS=Homo sapiens OX=9606 GN=SPTA1 PE=1 SV=5	30.0951	59	98	59	2419	279.842	5.05	147.5	185.4	58.7	84.1	60.9	63.4	130.533	69.4667	1.87908	0.185693
Q9ULT8	HECTD1	E3 ubiquitin-protein ligase HECTD1 OS=Homo sapiens OX=9606 GN=HECTD1 PE=1 SV=3	1.45594	2	2	2	2610	289.203	5.35	100.7	200.1	90.4	67.5	69	72.3	130.4	69.6	1.87356	0.157411
Q14624	ITIH4	Inter-alpha-trypsin inhibitor heavy chain H4 OS=Homo sapiens OX=9606 GN=ITIH4 PE=1 SV=4	13.871	12	20	12	930	103.293	6.98	201.4	128.1	61	88.7	56.9	63.9	130.167	69.8333	1.86396	0.221262
P35858	IGFALS	Insulin-like growth factor-binding protein complex acid labile subunit OS=Homo sapiens OX=9606 GN=IGFALS PE=1 SV=1	11.0744	5	8	5	605	65.994	6.79	215.1	113.6	61.7	73.4	59.8	76.3	130.133	69.8333	1.86348	0.254249
O60568	PLOD3	Procollagen-lysine,2-oxoglutarate 5-dioxygenase 3 OS=Homo sapiens OX=9606 GN=PLOD3 PE=1 SV=1	7.99458	5	5	5	738	84.731	6.05	129.1	179	82.1	93.5	60.4	55.9	130.067	69.9333	1.85987	0.118929
P31949	S100A11	Protein S100-A11 OS=Homo sapiens OX=9606 GN=S100A11 PE=1 SV=2	49.5238	5	17	5	105	11.733	7.12	173.6	106.4	110.1	107.8	45.4	56.7	130.033	69.9667	1.8585	0.107545
Q9BS40	LXN	Latexin OS=Homo sapiens OX=9606 GN=LXN PE=1 SV=2	12.1622	2	4	2	222	25.734	5.78	168.2	138.2	83.6	71.9	64.7	73.4	130	70	1.85714	0.0736517
Q9UPN7	PPP6R1	Serine/threonine-protein phosphatase 6 regulatory subunit 1 OS=Homo sapiens OX=9606 GN=PPP6R1 PE=1 SV=5	2.15664	1	1	1	881	96.664	4.55	199.5	124	66.3	70	70.1	70.1	129.933	70.0667	1.85442	0.195537
P07360	C8G	Complement component C8 gamma chain OS=Homo sapiens OX=9606 GN=C8G PE=1 SV=3	19.802	3	5	3	202	22.264	8.31	202.9	117.3	69.4	76.2	69.4	64.8	129.867	70.1333	1.85171	0.202112
Q96AY3	FKBP10	Peptidyl-prolyl cis-trans isomerase FKBP10 OS=Homo sapiens OX=9606 GN=FKBP10 PE=1 SV=1	21.3058	11	18	11	582	64.204	5.62	142.4	162.2	84.8	89.9	58.9	61.8	129.8	70.2	1.849	0.0774853
P13671	C6	Complement component C6 OS=Homo sapiens OX=9606 GN=C6 PE=1 SV=3	4.17559	4	4	4	934	104.718	6.76	200.8	127.1	61.3	80.1	70.9	59.8	129.733	70.2667	1.8463	0.217943
Q9NPH3	IL1RAP	Interleukin-1 receptor accessory protein OS=Homo sapiens OX=9606 GN=IL1RAP PE=1 SV=2	7.89474	4	6	4	570	65.377	8.12	87.7	202.5	98.5	79.3	70.9	61.1	129.567	70.4333	1.83956	0.185012
P55058	PLTP	Phospholipid transfer protein OS=Homo sapiens OX=9606 GN=PLTP PE=1 SV=1	5.07099	2	3	2	493	54.705	7.01	179.6	133	76	74.8	64.6	72.1	129.533	70.5	1.83735	0.12149
P09601	HMOX1	Heme oxygenase 1 OS=Homo sapiens OX=9606 GN=HMOX1 PE=1 SV=1	42.0139	8	13	8	288	32.798	8.25	135.6	176.9	76	83.8	58.2	69.5	129.5	70.5	1.83688	0.122524
P10643	C7	Complement component C7 OS=Homo sapiens OX=9606 GN=C7 PE=1 SV=2	11.981	8	10	8	843	93.457	6.48	205.7	114.1	68.6	89.2	55.9	66.6	129.467	70.5667	1.83467	0.228769
P16157	ANK1	Ankyrin-1 OS=Homo sapiens OX=9606 GN=ANK1 PE=1 SV=3	21.8501	35	63	32	1881	206.137	6.01	148.9	177.7	61.4	81.4	65.4	65.1	129.333	70.6333	1.83105	0.172441
P01009	SERPINA1	Alpha-1-antitrypsin OS=Homo sapiens OX=9606 GN=SERPINA1 PE=1 SV=3	42.3445	21	123	21	418	46.707	5.59	220.7	100.3	67.1	107.1	47.3	57.6	129.367	70.6667	1.83066	0.307028
P27169	PON1	Serum paraoxonase/arylesterase 1 OS=Homo sapiens OX=9606 GN=PON1 PE=1 SV=3	23.0986	6	9	6	355	39.706	5.22	193.4	139.8	54.9	91.8	54.5	65.7	129.367	70.6667	1.83066	0.232979
P00736	C1R	Complement C1r subcomponent OS=Homo sapiens OX=9606 GN=C1R PE=1 SV=2	23.1206	13	18	13	705	80.067	6.21	166.1	151.5	70.1	97.4	56	59	129.233	70.8	1.82533	0.14852
Q658P3	STEAP3	Metalloreductase STEAP3 OS=Homo sapiens OX=9606 GN=STEAP3 PE=1 SV=2	12.2951	5	8	5	488	54.566	8.6	168.1	77.5	141.6	66.6	64.2	82	129.067	70.9333	1.81955	0.101739
P51159	RAB27A	Ras-related protein Rab-27A OS=Homo sapiens OX=9606 GN=RAB27A PE=1 SV=3	10.8597	2	3	2	221	24.852	5.22	219.8	92.1	75.3	97.4	58.9	56.6	129.067	70.9667	1.81869	0.28845
Q8TCT9	HM13	Minor histocompatibility antigen H13 OS=Homo sapiens OX=9606 GN=HM13 PE=1 SV=1	14.5889	4	10	4	377	41.462	6.43	133.6	169.7	83.5	99.2	53.5	60.4	128.933	71.0333	1.81511	0.11435
P24310	COX7A1	Cytochrome c oxidase subunit 7A1, mitochondrial OS=Homo sapiens OX=9606 GN=COX7A1 PE=1 SV=2	16.4557	1	4	1	79	9.112	10.11	57.5	196.8	132.2	37	129.4	47.1	128.833	71.1667	1.8103	0.310979
O95302	FKBP9	Peptidyl-prolyl cis-trans isomerase FKBP9 OS=Homo sapiens OX=9606 GN=FKBP9 PE=1 SV=2	12.807	6	7	6	570	63.044	5.08	114.7	173.4	98.4	70.6	69.3	73.7	128.833	71.2	1.80946	0.0649102
Q13488	TCIRG1	V-type proton ATPase 116 kDa subunit a isoform 3 OS=Homo sapiens OX=9606 GN=TCIRG1 PE=1 SV=3	1.20482	1	1	1	830	92.908	7.12	165.5	128.3	92.3	78.5	69.2	66.2	128.7	71.3	1.80505	0.0554873
P04196	HRG	Histidine-rich glycoprotein OS=Homo sapiens OX=9606 GN=HRG PE=1 SV=1	11.2381	6	13	6	525	59.541	7.5	177.1	148.4	60.4	112.9	48.3	52.8	128.633	71.3333	1.80327	0.233067
P67812	SEC11A	Signal peptidase complex catalytic subunit SEC11A OS=Homo sapiens OX=9606 GN=SEC11A PE=1 SV=1	24.581	6	11	6	179	20.612	9.48	168.4	135.5	82	77.3	63.5	73.4	128.633	71.4	1.80159	0.0882686
Q96D15	RCN3	Reticulocalbin-3 OS=Homo sapiens OX=9606 GN=RCN3 PE=1 SV=1	8.23171	2	3	2	328	37.47	4.89	190.1	118.7	76.8	75.5	68	70.9	128.533	71.4667	1.79851	0.160239
Q05315	CLC	Galectin-10 OS=Homo sapiens OX=9606 GN=CLC PE=1 SV=3	15.493	1	1	1	142	16.442	7.37	172.6	122.2	90.6	83.6	62.1	68.8	128.467	71.5	1.79674	0.0824318
Q6UX53	METTL7B	Methyltransferase-like protein 7B OS=Homo sapiens OX=9606 GN=METTL7B PE=1 SV=2	43.4426	10	17	10	244	27.756	8.38	110.5	164.5	110.3	97.3	58.8	58.6	128.433	71.5667	1.7946	0.0621766
P11277	SPTB	Spectrin beta chain, erythrocytic OS=Homo sapiens OX=9606 GN=SPTB PE=1 SV=5	35.8446	67	156	58	2137	246.316	5.27	145.8	175.1	64.3	83.1	64.6	67.2	128.4	71.6333	1.79246	0.166863
Q10588	BST1	ADP-ribosyl cyclase/cyclic ADP-ribose hydrolase 2 OS=Homo sapiens OX=9606 GN=BST1 PE=1 SV=2	4.08805	1	1	1	318	35.701	7.8	237.2	85.9	62	64.9	54.6	95.5	128.367	71.6667	1.79116	0.370179
Q9NYQ6	CELSR1	Cadherin EGF LAG seven-pass G-type receptor 1 OS=Homo sapiens OX=9606 GN=CELSR1 PE=1 SV=1	0.23225	1	1	1	3014	329.278	5.92	117.3	183.2	84.4	56.7	58.1	100.3	128.3	71.7	1.7894	0.155364
Q92626	PXDN	Peroxidasin homolog OS=Homo sapiens OX=9606 GN=PXDN PE=1 SV=2	8.38404	9	14	9	1479	165.17	7.17	110.6	196.7	77.1	71	76.6	68	128.133	71.8667	1.78293	0.190231
P98160	HSPG2	Basement membrane-specific heparan sulfate proteoglycan core protein OS=Homo sapiens OX=9606 GN=HSPG2 PE=1 SV=4	17.8775	59	133	59	4391	468.532	6.51	98.7	198.2	87.5	72.7	73.4	69.5	128.133	71.8667	1.78293	0.185206
P01031	C5	Complement C5 OS=Homo sapiens OX=9606 GN=C5 PE=1 SV=4	15.5131	25	34	25	1676	188.186	6.52	202.8	118.4	63.2	88.1	59.7	67.9	128.133	71.9	1.7821	0.246499
Q9BXT2	CACNG6	Voltage-dependent calcium channel gamma-6 subunit OS=Homo sapiens OX=9606 GN=CACNG6 PE=1 SV=1	2.69231	1	1	1	260	28.111	9.17	130.4	177.9	75.8	99.3	59.1	57.5	128.033	71.9667	1.77906	0.159718
P00740	F9	Coagulation factor IX OS=Homo sapiens OX=9606 GN=F9 PE=1 SV=2	2.81996	1	1	1	461	51.745	5.47	178.3	158.7	46.8	131.1	41.6	43.6	127.933	72.1	1.77439	0.33075
O14791	APOL1	Apolipoprotein L1 OS=Homo sapiens OX=9606 GN=APOL1 PE=1 SV=5	5.77889	2	3	2	398	43.947	5.81	206.5	121.5	55.5	83	52.2	81.2	127.833	72.1333	1.77218	0.281925
Q13637	RAB32	Ras-related protein Rab-32 OS=Homo sapiens OX=9606 GN=RAB32 PE=1 SV=3	13.3333	3	4	2	225	24.982	6.54	160.2	138.1	85	114.5	41.8	60.4	127.767	72.2333	1.7688	0.149692
Q9NRP0	OSTC	Oligosaccharyltransferase complex subunit OSTC OS=Homo sapiens OX=9606 GN=OSTC PE=1 SV=1	8.05369	1	4	1	149	16.818	9.13	159.3	143.3	80.5	106.3	58.4	52.2	127.7	72.3	1.76625	0.133636
O15523	DDX3Y	ATP-dependent RNA helicase DDX3Y OS=Homo sapiens OX=9606 GN=DDX3Y PE=1 SV=2	27.7273	16	27	1	660	73.108	7.55	105.2	126.6	151	32.3	37.3	147.6	127.6	72.4	1.76243	0.238587
P43121	MCAM	Cell surface glycoprotein MUC18 OS=Homo sapiens OX=9606 GN=MCAM PE=1 SV=2	13.1579	7	15	7	646	71.563	5.76	121.1	190.8	69.9	58.5	96.3	63.5	127.267	72.7667	1.74897	0.21463
Q9BV40	VAMP8	Vesicle-associated membrane protein 8 OS=Homo sapiens OX=9606 GN=VAMP8 PE=1 SV=1	19	2	2	2	100	11.431	7.34	183.5	122.3	75.7	106.8	55.5	56.2	127.167	72.8333	1.746	0.201003
Q9BV81	EMC6	ER membrane protein complex subunit 6 OS=Homo sapiens OX=9606 GN=EMC6 PE=1 SV=1	9.09091	1	1	1	110	12.01	10.07	152.3	146.4	82.5	72.9	74.9	71	127.067	72.9333	1.74223	0.0728272
Q56VL3	OCIAD2	OCIA domain-containing protein 2 OS=Homo sapiens OX=9606 GN=OCIAD2 PE=1 SV=1	18.1818	3	4	3	154	16.943	9.03	183.2	75.2	122.4	67.1	90.9	61.3	126.933	73.1	1.73643	0.173442
P27105	STOM	Erythrocyte band 7 integral membrane protein OS=Homo sapiens OX=9606 GN=STOM PE=1 SV=3	49.3056	11	51	11	288	31.711	7.88	191	119.7	70	87.8	59.5	72	126.9	73.1	1.73598	0.209952
P09455	RBP1	Retinol-binding protein 1 OS=Homo sapiens OX=9606 GN=RBP1 PE=1 SV=2	60.7407	9	14	9	135	15.84	5.11	179	94.7	106.8	60.5	80.4	78.6	126.833	73.1667	1.73349	0.118485
P20851	C4BPB	C4b-binding protein beta chain OS=Homo sapiens OX=9606 GN=C4BPB PE=1 SV=1	6.74603	2	2	2	252	28.338	5.14	149.5	169.9	61.1	77.5	67.7	74.3	126.833	73.1667	1.73349	0.184567
Q9NS86	LANCL2	LanC-like protein 2 OS=Homo sapiens OX=9606 GN=LANCL2 PE=1 SV=1	29.5556	11	34	11	450	50.821	7.43	59.6	245.6	75.1	62.9	84.6	72.2	126.767	73.2333	1.731	0.422099
Q9BY76	ANGPTL4	Angiopoietin-related protein 4 OS=Homo sapiens OX=9606 GN=ANGPTL4 PE=1 SV=2	3.44828	1	1	1	406	45.186	8.85	162.6	121.7	95.7	55.8	108	56.2	126.667	73.3333	1.72727	0.110208
P07225	PROS1	Vitamin K-dependent protein S OS=Homo sapiens OX=9606 GN=PROS1 PE=1 SV=1	7.84024	6	6	6	676	75.074	5.67	152.1	154.9	72.8	91.8	57.8	70.6	126.6	73.4	1.7248	0.137203
P12429	ANXA3	Annexin A3 OS=Homo sapiens OX=9606 GN=ANXA3 PE=1 SV=3	34.0557	9	14	9	323	36.353	5.92	224.2	84.4	71	68.9	86.2	65.4	126.533	73.5	1.72154	0.34353
P00488	F13A1	Coagulation factor XIII A chain OS=Homo sapiens OX=9606 GN=F13A1 PE=1 SV=4	27.1858	17	33	17	732	83.215	6.09	195.4	113.2	70.9	94.1	65.4	61	126.5	73.5	1.72109	0.23551
P03952	KLKB1	Plasma kallikrein OS=Homo sapiens OX=9606 GN=KLKB1 PE=1 SV=1	6.58307	4	4	4	638	71.323	8.22	186.1	131.2	62	90.8	69.1	60.7	126.433	73.5333	1.7194	0.226084
Q9UBG0	MRC2	C-type mannose receptor 2 OS=Homo sapiens OX=9606 GN=MRC2 PE=1 SV=2	12.9141	14	20	14	1479	166.568	5.83	105.2	172.7	101.4	85.6	64.6	70.5	126.433	73.5667	1.71862	0.0922591
P08236	GUSB	Beta-glucuronidase OS=Homo sapiens OX=9606 GN=GUSB PE=1 SV=2	3.99386	3	3	3	651	74.685	7.02	169.4	131.5	78.4	94.8	65.5	60.4	126.433	73.5667	1.71862	0.13704
P02746	C1QB	Complement C1q subcomponent subunit B OS=Homo sapiens OX=9606 GN=C1QB PE=1 SV=3	20.9486	6	13	6	253	26.704	8.63	185.7	114.3	79.2	89.5	63.9	67.4	126.4	73.6	1.71739	0.177901
P11021	HSPA5	Endoplasmic reticulum chaperone BiP OS=Homo sapiens OX=9606 GN=HSPA5 PE=1 SV=2	59.633	41	225	38	654	72.288	5.16	163.9	127.6	87.7	89.8	66	65.1	126.4	73.6333	1.71661	0.0875754
Q9Y5U9	IER3IP1	Immediate early response 3-interacting protein 1 OS=Homo sapiens OX=9606 GN=IER3IP1 PE=1 SV=1	24.3902	1	1	1	82	8.963	8.22	151.3	136.5	91.1	104.2	69.9	47.1	126.3	73.7333	1.71293	0.0990887
P04921	GYPC	Glycophorin-C OS=Homo sapiens OX=9606 GN=GYPC PE=1 SV=1	27.3438	2	3	1	128	13.802	4.84	108.2	109.1	161.5	91.2	75.5	54.5	126.267	73.7333	1.71248	0.0631081
Q96PD5	PGLYRP2	N-acetylmuramoyl-L-alanine amidase OS=Homo sapiens OX=9606 GN=PGLYRP2 PE=1 SV=1	6.25	3	4	3	576	62.178	7.55	207	104.4	67.3	97.8	62.2	61.4	126.233	73.8	1.71048	0.294196
P01213	PDYN	Proenkephalin-B OS=Homo sapiens OX=9606 GN=PDYN PE=1 SV=1	12.2047	4	5	4	254	28.367	6.3	66.2	84.3	227.9	73.6	79	69.1	126.133	73.9	1.70681	0.365582
P13726	F3	Tissue factor OS=Homo sapiens OX=9606 GN=F3 PE=1 SV=1	10.1695	2	6	2	295	33.047	7.03	88.2	162.9	127.2	63.6	78.6	79.5	126.1	73.9	1.70636	0.0782075
Q9UBS4	DNAJB11	DnaJ homolog subfamily B member 11 OS=Homo sapiens OX=9606 GN=DNAJB11 PE=1 SV=1	13.6872	4	11	4	358	40.489	6.18	137.1	153.4	87.4	81.2	66.4	74.6	125.967	74.0667	1.70072	0.0629066
P08311	CTSG	Cathepsin G OS=Homo sapiens OX=9606 GN=CTSG PE=1 SV=2	22.7451	5	8	5	255	28.819	11.19	205.1	104.4	68.1	82.8	68.7	70.9	125.867	74.1333	1.69784	0.277707
P05543	SERPINA7	Thyroxine-binding globulin OS=Homo sapiens OX=9606 GN=SERPINA7 PE=1 SV=2	2.16867	1	1	1	415	46.295	6.3	193.5	104.5	79.3	114.1	54.7	53.9	125.767	74.2333	1.69421	0.266754
P02655	APOC2	Apolipoprotein C-II OS=Homo sapiens OX=9606 GN=APOC2 PE=1 SV=1	49.505	4	8	4	101	11.277	4.72	208.5	106.5	61.9	87.9	55.3	79.9	125.633	74.3667	1.68938	0.313301
Q9NP78	ABCB9	ATP-binding cassette sub-family B member 9 OS=Homo sapiens OX=9606 GN=ABCB9 PE=1 SV=1	0.913838	1	1	1	766	84.421	7.93	168.6	156.7	51.5	76.5	66.2	80.5	125.6	74.4	1.68817	0.243388
P46977	STT3A	Dolichyl-diphosphooligosaccharide--protein glycosyltransferase subunit STT3A OS=Homo sapiens OX=9606 GN=STT3A PE=1 SV=2	13.617	10	22	9	705	80.477	8.07	144.3	148.2	84.2	98.3	64.6	60.4	125.567	74.4333	1.68697	0.0995081
Q9P003	CNIH4	Protein cornichon homolog 4 OS=Homo sapiens OX=9606 GN=CNIH4 PE=1 SV=1	14.3885	1	3	1	139	16.082	6.65	191.1	107.9	77.7	88.6	71.7	63.1	125.567	74.4667	1.68621	0.215099
Q53GG5	PDLIM3	PDZ and LIM domain protein 3 OS=Homo sapiens OX=9606 GN=PDLIM3 PE=1 SV=1	17.3077	4	4	4	364	39.207	6.89	103.7	163.8	108.7	79	64.7	80.1	125.4	74.6	1.68097	0.0629728
P29373	CRABP2	Cellular retinoic acid-binding protein 2 OS=Homo sapiens OX=9606 GN=CRABP2 PE=1 SV=2	11.5942	2	3	1	138	15.683	5.4	86.9	122.1	167	86.3	67.7	70.1	125.333	74.7	1.67782	0.101548
P10124	SRGN	Serglycin OS=Homo sapiens OX=9606 GN=SRGN PE=1 SV=3	8.22785	1	1	1	158	17.641	4.96	174	136	65.9	101.6	65.5	57	125.3	74.7	1.67738	0.216215
P40199	CEACAM6	Carcinoembryonic antigen-related cell adhesion molecule 6 OS=Homo sapiens OX=9606 GN=CEACAM6 PE=1 SV=3	6.10465	1	1	1	344	37.172	5.82	227	84.2	64.6	83.3	57.6	83.4	125.267	74.7667	1.67543	0.385599
P00751	CFB	Complement factor B OS=Homo sapiens OX=9606 GN=CFB PE=1 SV=2	20.0262	16	29	16	764	85.479	7.06	173.8	133.5	68.4	96.1	65	63.2	125.233	74.7667	1.67499	0.195532
Q05707	COL14A1	Collagen alpha-1(XIV) chain OS=Homo sapiens OX=9606 GN=COL14A1 PE=1 SV=3	11.6927	17	23	17	1796	193.394	5.3	188.4	95.7	91.6	87.1	70.4	66.9	125.233	74.8	1.67424	0.192507
P08648	ITGA5	Integrin alpha-5 OS=Homo sapiens OX=9606 GN=ITGA5 PE=1 SV=2	5.81506	5	7	5	1049	114.465	5.77	155.9	142.4	77.3	84.2	66.5	73.7	125.2	74.8	1.6738	0.111958
P47972	NPTX2	Neuronal pentraxin-2 OS=Homo sapiens OX=9606 GN=NPTX2 PE=1 SV=2	3.24826	2	3	2	431	47.012	5.63	80.4	67.5	227.7	83.5	82.8	58.1	125.2	74.8	1.6738	0.387806
Q13162	PRDX4	Peroxiredoxin-4 OS=Homo sapiens OX=9606 GN=PRDX4 PE=1 SV=1	44.2804	9	28	7	271	30.521	6.29	188.7	115.4	71.4	95.9	66.3	62.3	125.167	74.8333	1.67261	0.232623
P0C0L4	C4A	Complement C4-A OS=Homo sapiens OX=9606 GN=C4A PE=1 SV=2	27.4656	38	83	3	1744	192.664	7.08	186.4	105.8	82.9	100.2	56.6	68.1	125.033	74.9667	1.66785	0.214756
Q03591	CFHR1	Complement factor H-related protein 1 OS=Homo sapiens OX=9606 GN=CFHR1 PE=1 SV=2	9.09091	3	3	3	330	37.626	7.39	146.2	153.7	74.6	99.7	55.8	69.9	124.833	75.1333	1.66149	0.154313
P10319	HLA-B	HLA class I histocompatibility antigen, B-58 alpha chain OS=Homo sapiens OX=9606 GN=HLA-B PE=1 SV=1	36.4641	9	32	1	362	40.312	6.3	83.3	233.4	57.6	80.9	66.7	78	124.767	75.2	1.65913	0.418369
Q9H8L6	MMRN2	Multimerin-2 OS=Homo sapiens OX=9606 GN=MMRN2 PE=1 SV=2	6.21707	4	4	4	949	104.344	5.86	131.6	168.9	73.7	81.1	74.2	70.5	124.733	75.2667	1.65722	0.150566
P10720	PF4V1	Platelet factor 4 variant OS=Homo sapiens OX=9606 GN=PF4V1 PE=1 SV=1	22.1154	2	3	2	104	11.545	9.1	120.3	174.5	79.3	88.4	72.1	65.4	124.7	75.3	1.65604	0.156976
Q9BTX1	NDC1	Nucleoporin NDC1 OS=Homo sapiens OX=9606 GN=NDC1 PE=1 SV=2	3.11573	1	2	1	674	76.255	9.09	186.8	114.4	72.8	118.9	53.4	53.6	124.667	75.3	1.6556	0.282697
P04003	C4BPA	C4b-binding protein alpha chain OS=Homo sapiens OX=9606 GN=C4BPA PE=1 SV=2	20.268	10	24	10	597	66.989	7.3	156.5	154.3	63.1	88.4	71.1	66.6	124.633	75.3667	1.65369	0.192659
P02790	HPX	Hemopexin OS=Homo sapiens OX=9606 GN=HPX PE=1 SV=2	27.2727	10	36	9	462	51.643	7.02	190.1	113.1	70.6	98.5	58.3	69.3	124.6	75.3667	1.65325	0.253799
P35749	MYH11	Myosin-11 OS=Homo sapiens OX=9606 GN=MYH11 PE=1 SV=3	21.2982	41	99	21	1972	227.199	5.5	99.5	90.9	183.4	67.4	95.5	63.4	124.6	75.4333	1.65179	0.190019
Q71DI3	HIST2H3A	Histone H3.2 OS=Homo sapiens OX=9606 GN=HIST2H3A PE=1 SV=3	52.9412	7	49	3	136	15.379	11.27	127.4	160	86.1	91.4	65.3	69.8	124.5	75.5	1.64901	0.0985905
Q6UVY6	MOXD1	DBH-like monooxygenase protein 1 OS=Homo sapiens OX=9606 GN=MOXD1 PE=1 SV=1	1.14192	1	1	1	613	69.608	6.43	80.1	145.3	147.9	71.7	67	87.9	124.433	75.5333	1.6474	0.101332
P02786	TFRC	Transferrin receptor protein 1 OS=Homo sapiens OX=9606 GN=TFRC PE=1 SV=2	19.2105	13	17	13	760	84.818	6.61	104.4	172.2	96.6	70.2	85.2	71.3	124.4	75.5667	1.64623	0.116874
Q9BVK6	TMED9	Transmembrane emp24 domain-containing protein 9 OS=Homo sapiens OX=9606 GN=TMED9 PE=1 SV=2	19.1489	6	11	4	235	27.26	8.02	171.3	125.6	76.4	110.4	60.5	55.9	124.433	75.6	1.64594	0.207216
Q92643	PIGK	GPI-anchor transamidase OS=Homo sapiens OX=9606 GN=PIGK PE=1 SV=2	5.56962	2	2	2	395	45.223	6.16	104.1	189.1	79.9	99.1	62.3	65.4	124.367	75.6	1.64506	0.237577
P02652	APOA2	Apolipoprotein A-II OS=Homo sapiens OX=9606 GN=APOA2 PE=1 SV=1	41	5	24	5	100	11.168	6.62	229.4	98.5	45.2	106.1	46.7	74	124.367	75.6	1.64506	0.443069
Q9NYL4	FKBP11	Peptidyl-prolyl cis-trans isomerase FKBP11 OS=Homo sapiens OX=9606 GN=FKBP11 PE=1 SV=1	4.97512	1	1	1	201	22.166	9.39	167.6	126.4	79.1	79.7	74.5	72.7	124.367	75.6333	1.64434	0.130293
Q5EG05	CARD16	Caspase recruitment domain-containing protein 16 OS=Homo sapiens OX=9606 GN=CARD16 PE=1 SV=1	9.13706	2	3	1	197	22.611	8.44	209.3	57.7	106	87.3	81.7	58	124.333	75.6667	1.64317	0.346044
P16188	HLA-A	HLA class I histocompatibility antigen, A-30 alpha chain OS=Homo sapiens OX=9606 GN=HLA-A PE=1 SV=2	37.5342	10	31	1	365	40.879	6.1	72.9	76.8	223.2	85.7	74.4	67.1	124.3	75.7333	1.64129	0.384302
Q12999	TSPAN31	Tetraspanin-31 OS=Homo sapiens OX=9606 GN=TSPAN31 PE=2 SV=1	5.71429	1	1	1	210	23.038	7.97	236	72.3	64.2	108.3	80.6	38.6	124.167	75.8333	1.63736	0.462324
Q03135	CAV1	Caveolin-1 OS=Homo sapiens OX=9606 GN=CAV1 PE=1 SV=4	31.4607	6	16	6	178	20.458	6.02	199.4	90	83	83.6	72.5	71.6	124.133	75.9	1.63549	0.27192
P39059	COL15A1	Collagen alpha-1(XV) chain OS=Homo sapiens OX=9606 GN=COL15A1 PE=1 SV=2	4.25072	5	6	5	1388	141.632	5	150.2	136.4	85.7	79.9	81.1	66.7	124.1	75.9	1.63505	0.0749441
P40261	NNMT	Nicotinamide N-methyltransferase OS=Homo sapiens OX=9606 GN=NNMT PE=1 SV=1	28.4091	6	16	6	264	29.555	5.74	163.9	132.9	75.3	83.1	75.9	68.8	124.033	75.9333	1.63345	0.141228
Q8IYM9	TRIM22	E3 ubiquitin-protein ligase TRIM22 OS=Homo sapiens OX=9606 GN=TRIM22 PE=1 SV=1	2.40964	1	1	1	498	56.911	7.72	112.2	149.2	110.6	120.2	52.8	54.9	124	75.9667	1.63229	0.132327
Q8WTZ3		Zinc finger protein ENSP00000375192 OS=Homo sapiens OX=9606 PE=2 SV=1	2.94118	1	1	1	238	27.141	8.54	226.7	91.1	54.1	60.2	103.5	64.5	123.967	76.0667	1.62971	0.42708
O00592	PODXL	Podocalyxin OS=Homo sapiens OX=9606 GN=PODXL PE=1 SV=2	9.67742	5	8	5	558	58.599	5.49	76.6	200.6	94.6	79.5	86.2	62.5	123.933	76.0667	1.62927	0.29039
Q9Y4P3	TBL2	Transducin beta-like protein 2 OS=Homo sapiens OX=9606 GN=TBL2 PE=1 SV=1	5.59284	2	3	2	447	49.766	9.44	131.8	153.1	86.7	92.5	75.5	60.4	123.867	76.1333	1.62697	0.092256
P42771	CDKN2A	Cyclin-dependent kinase inhibitor 2A OS=Homo sapiens OX=9606 GN=CDKN2A PE=1 SV=2	15.3846	2	4	2	156	16.522	5.81	157.6	115.3	98.6	97.3	60.9	70.3	123.833	76.1667	1.62582	0.0824003
Q4KWH8	PLCH1	1-phosphatidylinositol 4,5-bisphosphate phosphodiesterase eta-1 OS=Homo sapiens OX=9606 GN=PLCH1 PE=1 SV=1	0.472534	1	3	1	1693	189.104	7.74	169.8	118.3	83.3	68.4	74.7	85.5	123.8	76.2	1.62467	0.136646
Q96BY6	DOCK10	Dedicator of cytokinesis protein 10 OS=Homo sapiens OX=9606 GN=DOCK10 PE=1 SV=3	2.74474	4	4	3	2186	249.373	7.14	132	165.6	73.7	106.1	65.5	57	123.767	76.2	1.62423	0.19769
O75477	ERLIN1	Erlin-1 OS=Homo sapiens OX=9606 GN=ERLIN1 PE=1 SV=1	21.3873	7	17	4	346	38.901	7.87	142.9	155.1	73.2	98.5	63	67.4	123.733	76.3	1.62167	0.163747
Q9BVC6	TMEM109	Transmembrane protein 109 OS=Homo sapiens OX=9606 GN=TMEM109 PE=1 SV=1	12.3457	3	11	3	243	26.194	10.48	165.9	127.2	77.5	106.6	60.3	62.4	123.533	76.4333	1.61622	0.188027
P51572	BCAP31	B-cell receptor-associated protein 31 OS=Homo sapiens OX=9606 GN=BCAP31 PE=1 SV=3	47.1545	17	59	17	246	27.974	8.44	189.3	94.2	86.1	95.7	69	65.6	123.2	76.7667	1.60486	0.249242
P68871	HBB	Hemoglobin subunit beta OS=Homo sapiens OX=9606 GN=HBB PE=1 SV=2	84.3537	14	569	7	147	15.988	7.28	166.2	159.7	43.7	104.5	49.2	76.7	123.2	76.8	1.60417	0.340056
P09871	C1S	Complement C1s subcomponent OS=Homo sapiens OX=9606 GN=C1S PE=1 SV=1	9.88372	6	8	5	688	76.635	4.96	149.4	137.7	82.1	111.4	55.5	63.8	123.067	76.9	1.60035	0.16364
P30740	SERPINB1	Leukocyte elastase inhibitor OS=Homo sapiens OX=9606 GN=SERPINB1 PE=1 SV=1	21.8997	8	19	8	379	42.715	6.28	144.7	99.9	124.5	104.8	61.7	64.4	123.033	76.9667	1.59853	0.0726869
P11279	LAMP1	Lysosome-associated membrane glycoprotein 1 OS=Homo sapiens OX=9606 GN=LAMP1 PE=1 SV=3	12.47	5	11	5	417	44.854	8.75	112.6	164.2	92.3	91	61.4	78.6	123.033	77	1.59784	0.116592
Q08AF3	SLFN5	Schlafen family member 5 OS=Homo sapiens OX=9606 GN=SLFN5 PE=1 SV=1	2.80584	3	3	3	891	100.99	8.22	148.9	140	80.2	86.1	71.9	73	123.033	77	1.59784	0.105074
P02747	C1QC	Complement C1q subcomponent subunit C OS=Homo sapiens OX=9606 GN=C1QC PE=1 SV=3	21.2245	4	10	4	245	25.757	8.41	157.7	126.5	84.7	80.6	73.5	77	122.967	77.0333	1.59628	0.0966783
P51911	CNN1	Calponin-1 OS=Homo sapiens OX=9606 GN=CNN1 PE=1 SV=2	19.1919	4	5	3	297	33.15	9.07	98.3	89.5	181.1	89.9	80.6	60.6	122.967	77.0333	1.59628	0.205697
Q9UM00	TMCO1	Calcium load-activated calcium channel OS=Homo sapiens OX=9606 GN=TMCO1 PE=1 SV=1	7.97872	2	3	2	188	21.161	9.74	151.4	136.2	81.2	81.6	74.3	75.4	122.933	77.1	1.59447	0.0993805
P09525	ANXA4	Annexin A4 OS=Homo sapiens OX=9606 GN=ANXA4 PE=1 SV=4	55.1724	17	45	16	319	35.86	6.13	149.8	127.4	91.4	94.3	72.4	64.7	122.867	77.1333	1.59291	0.0756491
P22894	MMP8	Neutrophil collagenase OS=Homo sapiens OX=9606 GN=MMP8 PE=1 SV=1	4.06852	2	3	2	467	53.378	6.87	220.4	71	77.1	75.4	81.9	74.2	122.833	77.1667	1.59179	0.403004
Q6P1K1	SLC48A1	Heme transporter HRG1 OS=Homo sapiens OX=9606 GN=SLC48A1 PE=1 SV=1	8.21918	1	3	1	146	16.409	9.64	154.2	105.5	108.7	96.7	79.3	55.6	122.8	77.2	1.59067	0.0819082
Q7Z4H8	KDELC2	KDEL motif-containing protein 2 OS=Homo sapiens OX=9606 GN=KDELC2 PE=1 SV=2	5.32544	2	2	2	507	58.535	8.24	149.2	139.1	80	94.6	63.1	74	122.767	77.2333	1.58956	0.12442
Q99808	SLC29A1	Equilibrative nucleoside transporter 1 OS=Homo sapiens OX=9606 GN=SLC29A1 PE=1 SV=3	2.19298	1	1	1	456	50.186	8.29	151.8	133.5	83	108.5	71.2	52.2	122.767	77.3	1.58818	0.160072
Q9H490	PIGU	Phosphatidylinositol glycan anchor biosynthesis class U protein OS=Homo sapiens OX=9606 GN=PIGU PE=1 SV=3	2.52874	1	1	1	435	50.019	7.72	98.9	189	80.1	93.7	62.9	75.3	122.667	77.3	1.58689	0.262072
P08758	ANXA5	Annexin A5 OS=Homo sapiens OX=9606 GN=ANXA5 PE=1 SV=2	75.3125	25	169	24	320	35.914	5.05	137.9	137	92.8	83.6	48.6	100.1	122.567	77.4333	1.58287	0.101042
P02042	HBD	Hemoglobin subunit delta OS=Homo sapiens OX=9606 GN=HBD PE=1 SV=2	84.3537	12	282	5	147	16.045	8.05	159.2	158.3	50.1	108.7	48.1	75.5	122.533	77.4333	1.58244	0.325048
P23284	PPIB	Peptidyl-prolyl cis-trans isomerase B OS=Homo sapiens OX=9606 GN=PPIB PE=1 SV=2	54.6296	14	63	14	216	23.728	9.41	162	116.9	88.7	102.3	65.2	64.9	122.533	77.4667	1.58176	0.142064
Q86T13	CLEC14A	C-type lectin domain family 14 member A OS=Homo sapiens OX=9606 GN=CLEC14A PE=1 SV=1	3.46939	1	1	1	490	51.603	6.35	137.1	138.3	92.2	79.2	89.6	63.6	122.533	77.4667	1.58176	0.0564418
P17813	ENG	Endoglin OS=Homo sapiens OX=9606 GN=ENG PE=1 SV=2	7.75076	4	4	4	658	70.533	6.61	139.1	145.3	82.8	80	79.4	73.5	122.4	77.6333	1.57664	0.0886604
P08603	CFH	Complement factor H OS=Homo sapiens OX=9606 GN=CFH PE=1 SV=4	19.9025	19	30	19	1231	139.005	6.61	164.7	129.6	72.7	93.8	71.9	67.3	122.333	77.6667	1.57511	0.186194
Q7Z699	SPRED1	Sprouty-related, EVH1 domain-containing protein 1 OS=Homo sapiens OX=9606 GN=SPRED1 PE=1 SV=2	4.95495	1	1	1	444	50.444	6.54	152.1	95.7	119.1	81.1	92.7	59.3	122.3	77.7	1.574	0.0794388
O43795	MYO1B	Unconventional myosin-Ib OS=Homo sapiens OX=9606 GN=MYO1B PE=1 SV=3	9.6831	11	13	11	1136	131.902	9.38	122.4	152.8	91.6	73.2	93	67	122.267	77.7333	1.5729	0.0825741
P02775	PPBP	Platelet basic protein OS=Homo sapiens OX=9606 GN=PPBP PE=1 SV=3	18.75	2	5	2	128	13.885	8.79	158.2	141	67.6	76.1	93.7	63.4	122.267	77.7333	1.5729	0.20113
Q99584	S100A13	Protein S100-A13 OS=Homo sapiens OX=9606 GN=S100A13 PE=1 SV=1	48.9796	6	22	6	98	11.464	6.16	112.1	99.5	155.2	64.7	96.3	72.3	122.267	77.7667	1.57222	0.0831428
P16452	EPB42	Erythrocyte membrane protein band 4.2 OS=Homo sapiens OX=9606 GN=EPB42 PE=1 SV=3	22.576	14	18	14	691	76.961	8.09	136.2	169.8	60.6	98	61.6	73.9	122.2	77.8333	1.57002	0.262107
O00468	AGRN	Agrin OS=Homo sapiens OX=9606 GN=AGRN PE=1 SV=5	22.4964	34	68	34	2067	217.092	6.39	88.5	199	78.7	82.8	78.5	72.4	122.067	77.9	1.56697	0.31732
Q969G5	CAVIN3	Caveolae-associated protein 3 OS=Homo sapiens OX=9606 GN=CAVIN3 PE=1 SV=3	3.44828	1	1	1	261	27.685	6.43	169.9	101.6	94.7	79.6	72.7	81.5	122.067	77.9333	1.5663	0.141618
Q5D862	FLG2	Filaggrin-2 OS=Homo sapiens OX=9606 GN=FLG2 PE=1 SV=1	0.501882	1	3	1	2391	247.928	8.31	126.8	143.2	96.1	96	70.2	67.6	122.033	77.9333	1.56587	0.0557792
P24043	LAMA2	Laminin subunit alpha-2 OS=Homo sapiens OX=9606 GN=LAMA2 PE=1 SV=4	13.3889	34	50	34	3122	343.684	6.4	106.1	169.6	90.4	80.1	81.4	72.5	122.033	78	1.56453	0.145073
Q13683	ITGA7	Integrin alpha-7 OS=Homo sapiens OX=9606 GN=ITGA7 PE=1 SV=3	10.2456	10	13	10	1181	128.866	5.73	147.8	125.9	92.3	87	70.1	76.9	122	78	1.5641	0.0595327
Q9GZM5	YIPF3	Protein YIPF3 OS=Homo sapiens OX=9606 GN=YIPF3 PE=1 SV=1	2.57143	1	1	1	350	38.223	5.76	137.6	136.3	92.1	100.6	82.9	50.5	122	78	1.5641	0.1036
P78508	KCNJ10	ATP-sensitive inward rectifier potassium channel 10 OS=Homo sapiens OX=9606 GN=KCNJ10 PE=1 SV=1	6.33245	2	2	2	379	42.481	8.06	78.4	190.2	97	62.9	85.4	86.2	121.867	78.1667	1.55906	0.284817
Q9H7Z6	KAT8	Histone acetyltransferase KAT8 OS=Homo sapiens OX=9606 GN=KAT8 PE=1 SV=2	1.52838	1	2	1	458	52.37	8.27	71.4	71.7	222.3	54.7	114.8	65.1	121.8	78.2	1.55754	0.461327
P11171	EPB41	Protein 4.1 OS=Homo sapiens OX=9606 GN=EPB41 PE=1 SV=4	15.2778	11	23	8	864	96.957	5.58	142.9	162.9	59.4	103	62.1	69.8	121.733	78.3	1.5547	0.271632
O95479	H6PD	GDH/6PGL endoplasmic bifunctional protein OS=Homo sapiens OX=9606 GN=H6PD PE=1 SV=2	12.0101	7	10	7	791	88.836	7.3	145.4	129.3	90.3	104.3	63.2	67.5	121.667	78.3333	1.55319	0.107071
P15144	ANPEP	Aminopeptidase N OS=Homo sapiens OX=9606 GN=ANPEP PE=1 SV=4	1.96484	2	2	2	967	109.471	5.48	162.1	141	61.9	85.6	66.9	82.5	121.667	78.3333	1.55319	0.23522
O95772	STARD3NL	STARD3 N-terminal-like protein OS=Homo sapiens OX=9606 GN=STARD3NL PE=1 SV=1	8.97436	2	2	2	234	26.638	4.81	124.7	148.7	91	89.1	75	71.5	121.467	78.5333	1.54669	0.0710217
P08185	SERPINA6	Corticosteroid-binding globulin OS=Homo sapiens OX=9606 GN=SERPINA6 PE=1 SV=1	3.20988	1	1	1	405	45.112	6.04	207.9	104.3	51.9	131.4	54.4	50.1	121.367	78.6333	1.54345	0.464499
P30043	BLVRB	Flavin reductase (NADPH) OS=Homo sapiens OX=9606 GN=BLVRB PE=1 SV=3	57.767	8	46	8	206	22.105	7.65	154.7	134.8	74.6	83.7	67.7	84.6	121.367	78.6667	1.5428	0.15887
Q14790	CASP8	Caspase-8 OS=Homo sapiens OX=9606 GN=CASP8 PE=1 SV=1	1.46138	1	1	1	479	55.356	5.1	117.4	155.2	91.3	99.9	70.9	65.3	121.3	78.7	1.5413	0.117679
Q12907	LMAN2	Vesicular integral-membrane protein VIP36 OS=Homo sapiens OX=9606 GN=LMAN2 PE=1 SV=1	35.6742	10	25	10	356	40.203	6.95	150.5	124	89.1	88.5	76.7	71.2	121.2	78.8	1.53807	0.0836568
P43652	AFM	Afamin OS=Homo sapiens OX=9606 GN=AFM PE=1 SV=1	12.8548	6	6	6	599	69.024	5.9	185.7	107.4	70.5	109.3	67.4	59.7	121.2	78.8	1.53807	0.319091
A8MT65	ZNF891	Zinc finger protein 891 OS=Homo sapiens OX=9606 GN=ZNF891 PE=2 SV=2	2.02206	1	1	1	544	63.55	8.73	151	120.8	91.7	89.2	77.2	70.2	121.167	78.8667	1.53635	0.0784694
P16070	CD44	CD44 antigen OS=Homo sapiens OX=9606 GN=CD44 PE=1 SV=3	9.83827	7	46	7	742	81.487	5.33	157.4	110	96	127.4	48.6	60.7	121.133	78.9	1.53528	0.241536
P15153	RAC2	Ras-related C3 botulinum toxin substrate 2 OS=Homo sapiens OX=9606 GN=RAC2 PE=1 SV=1	33.3333	7	26	2	192	21.415	7.61	166.2	125	72	102.6	57.8	76.4	121.067	78.9333	1.53378	0.235482
P04843	RPN1	Dolichyl-diphosphooligosaccharide--protein glycosyltransferase subunit 1 OS=Homo sapiens OX=9606 GN=RPN1 PE=1 SV=1	38.056	22	57	22	607	68.527	6.38	146	129.1	88	93.5	72.2	71.1	121.033	78.9333	1.53336	0.0875339
Q9Y6C2	EMILIN1	EMILIN-1 OS=Homo sapiens OX=9606 GN=EMILIN1 PE=1 SV=3	14.7638	11	20	11	1016	106.629	5.17	101.9	182.2	79	85	73.5	78.4	121.033	78.9667	1.53271	0.252232
P19838	NFKB1	Nuclear factor NF-kappa-B p105 subunit OS=Homo sapiens OX=9606 GN=NFKB1 PE=1 SV=2	0.826446	1	1	1	968	105.29	5.4	117	171.1	74.3	106.4	63.3	67.9	120.8	79.2	1.52525	0.252826
P07237	P4HB	Protein disulfide-isomerase OS=Homo sapiens OX=9606 GN=P4HB PE=1 SV=3	55.1181	28	109	28	508	57.081	4.87	143.8	131.8	86.7	86.7	74.1	76.9	120.767	79.2333	1.52419	0.0799228
Q9H207	OR10A5	Olfactory receptor 10A5 OS=Homo sapiens OX=9606 GN=OR10A5 PE=2 SV=1	2.2082	1	1	1	317	35.496	8.79	120.7	161.6	79.9	101.2	69.8	66.8	120.733	79.2667	1.52313	0.186295
Q58FG1	HSP90AA4P	Putative heat shock protein HSP 90-alpha A4 OS=Homo sapiens OX=9606 GN=HSP90AA4P PE=5 SV=1	8.85167	3	31	1	418	47.682	5.19	162.3	155.2	44.7	119	43.4	75.4	120.733	79.2667	1.52313	0.398615
P02774	GC	Vitamin D-binding protein OS=Homo sapiens OX=9606 GN=GC PE=1 SV=1	55.4852	23	51	22	474	52.929	5.54	154.3	143.8	63.8	129.2	53.8	55.2	120.633	79.4	1.51931	0.337849
P55268	LAMB2	Laminin subunit beta-2 OS=Homo sapiens OX=9606 GN=LAMB2 PE=1 SV=2	30.3115	45	85	45	1798	195.854	6.52	88.6	192.1	80.9	82.7	78.5	77.3	120.533	79.5	1.51614	0.316684
P30273	FCER1G	High affinity immunoglobulin epsilon receptor subunit gamma OS=Homo sapiens OX=9606 GN=FCER1G PE=1 SV=1	22.093	2	3	2	86	9.661	7.12	163.1	104.8	93.7	127.1	53.1	58.3	120.533	79.5	1.51614	0.270583
Q9UNL2	SSR3	Translocon-associated protein subunit gamma OS=Homo sapiens OX=9606 GN=SSR3 PE=1 SV=1	11.8919	2	8	2	185	21.067	9.61	121.4	136.7	103.4	102.7	68.1	67.7	120.5	79.5	1.51572	0.0529777
Q14728	MFSD10	Major facilitator superfamily domain-containing protein 10 OS=Homo sapiens OX=9606 GN=MFSD10 PE=1 SV=1	4.83516	2	4	2	455	48.308	9.6	115.1	144.1	102.3	99.8	74.7	64	120.5	79.5	1.51572	0.065605
P06703	S100A6	Protein S100-A6 OS=Homo sapiens OX=9606 GN=S100A6 PE=1 SV=1	34.4444	4	19	4	90	10.173	5.48	147.3	88.5	125.4	112.4	56.4	69.9	120.4	79.5667	1.5132	0.164957
P61803	DAD1	Dolichyl-diphosphooligosaccharide--protein glycosyltransferase subunit DAD1 OS=Homo sapiens OX=9606 GN=DAD1 PE=1 SV=3	35.3982	4	7	4	113	12.489	7.08	124.4	146.1	90.7	96.5	64.8	77.5	120.4	79.6	1.51256	0.0928749
Q99969	RARRES2	Retinoic acid receptor responder protein 2 OS=Homo sapiens OX=9606 GN=RARRES2 PE=1 SV=1	4.29448	1	1	1	163	18.606	9.09	126.2	142.2	92.7	82.7	85.6	70.6	120.367	79.6333	1.51151	0.0561566
P69905	HBA1	Hemoglobin subunit alpha OS=Homo sapiens OX=9606 GN=HBA1 PE=1 SV=2	71.831	11	273	10	142	15.248	8.68	158.3	151	51.7	106.8	54.3	77.9	120.333	79.6667	1.51046	0.340112
Q5SYB0	FRMPD1	FERM and PDZ domain-containing protein 1 OS=Homo sapiens OX=9606 GN=FRMPD1 PE=1 SV=1	0.443599	1	1	1	1578	173.328	5.25	128.6	151.6	80.6	104.4	49.3	85.5	120.267	79.7333	1.50836	0.19996
O95294	RASAL1	RasGAP-activating-like protein 1 OS=Homo sapiens OX=9606 GN=RASAL1 PE=1 SV=3	10.3234	7	7	6	804	89.959	6.51	83.1	88.6	188.7	66.5	97.8	75.4	120.133	79.9	1.50355	0.321123
Q15404	RSU1	Ras suppressor protein 1 OS=Homo sapiens OX=9606 GN=RSU1 PE=1 SV=3	35.3791	9	28	9	277	31.521	8.65	153.7	115.1	91.5	91.7	70.7	77.3	120.1	79.9	1.50313	0.103869
P51606	RENBP	N-acylglucosamine 2-epimerase OS=Homo sapiens OX=9606 GN=RENBP PE=1 SV=2	5.8548	3	3	3	427	48.799	6.37	174.1	112.7	73.5	108	62.8	68.9	120.1	79.9	1.50313	0.284027
O94952	FBXO21	F-box only protein 21 OS=Homo sapiens OX=9606 GN=FBXO21 PE=2 SV=2	4.14013	2	2	2	628	72.224	6.09	117.8	140.7	101.7	108.4	66.5	64.9	120.067	79.9333	1.50209	0.0919865
Q9BXP2	SLC12A9	Solute carrier family 12 member 9 OS=Homo sapiens OX=9606 GN=SLC12A9 PE=1 SV=1	4.15755	3	5	3	914	96.049	8.07	122.8	141.7	95.6	102.3	60	77.6	120.033	79.9667	1.50104	0.0919127
Q86XL3	ANKLE2	Ankyrin repeat and LEM domain-containing protein 2 OS=Homo sapiens OX=9606 GN=ANKLE2 PE=1 SV=4	0.746269	1	1	1	938	104.05	7.09	67.6	118.3	174	68.7	129.7	41.6	119.967	80	1.49958	0.3773
P16284	PECAM1	Platelet endothelial cell adhesion molecule OS=Homo sapiens OX=9606 GN=PECAM1 PE=1 SV=2	19.2412	10	10	10	738	82.47	6.99	135.6	142.2	82.1	87.3	84.4	68.4	119.967	80.0333	1.49896	0.11544
A5D8V6	VPS37C	Vacuolar protein sorting-associated protein 37C OS=Homo sapiens OX=9606 GN=VPS37C PE=1 SV=2	3.38028	1	1	1	355	38.635	5.21	173.4	105.5	80.8	100.8	68.1	71.4	119.9	80.1	1.49688	0.24955
P07951	TPM2	Tropomyosin beta chain OS=Homo sapiens OX=9606 GN=TPM2 PE=1 SV=1	46.831	18	60	3	284	32.831	4.7	89.7	86.4	183.5	73.1	99.7	67.6	119.867	80.1333	1.49584	0.299208
Q9H4B7	TUBB1	Tubulin beta-1 chain OS=Homo sapiens OX=9606 GN=TUBB1 PE=1 SV=1	14.4124	7	70	2	451	50.295	5.17	129.6	141.9	88	79.6	80.1	80.8	119.833	80.1667	1.4948	0.0718409
Q92504	SLC39A7	Zinc transporter SLC39A7 OS=Homo sapiens OX=9606 GN=SLC39A7 PE=1 SV=2	4.47761	2	2	2	469	50.087	6.87	113.7	155	90.7	94	79.6	66.9	119.8	80.1667	1.49439	0.123632
Q96DE0	NUDT16	U8 snoRNA-decapping enzyme OS=Homo sapiens OX=9606 GN=NUDT16 PE=1 SV=2	6.66667	2	3	1	195	21.26	6.89	146.7	108.5	104.1	69.6	84.4	86.6	119.767	80.2	1.49335	0.0529359
Q9ULD6	INTU	Protein inturned OS=Homo sapiens OX=9606 GN=INTU PE=1 SV=2	1.27389	1	2	1	942	105.582	5.9	164	149.9	45.5	123.6	34.2	82.9	119.8	80.2333	1.49314	0.433002
Q12805	EFEMP1	EGF-containing fibulin-like extracellular matrix protein 1 OS=Homo sapiens OX=9606 GN=EFEMP1 PE=1 SV=2	11.7647	5	8	5	493	54.604	5.07	166.9	93.7	98.7	89	70.4	81.4	119.767	80.2667	1.49211	0.178254
P14209	CD99	CD99 antigen OS=Homo sapiens OX=9606 GN=CD99 PE=1 SV=1	18.3784	3	13	3	185	18.836	4.75	150.3	106.2	102.7	75.8	46.4	118.6	119.733	80.2667	1.49169	0.203093
Q9UGT4	SUSD2	Sushi domain-containing protein 2 OS=Homo sapiens OX=9606 GN=SUSD2 PE=1 SV=1	4.13625	3	4	3	822	90.15	6.28	152.4	119.4	87.1	98.8	74.1	68.2	119.633	80.3667	1.48859	0.135584
P50479	PDLIM4	PDZ and LIM domain protein 4 OS=Homo sapiens OX=9606 GN=PDLIM4 PE=1 SV=2	21.8182	5	6	5	330	35.376	7.91	87.5	128.3	143.1	85.5	83.3	72.3	119.633	80.3667	1.48859	0.0835124
P41218	MNDA	Myeloid cell nuclear differentiation antigen OS=Homo sapiens OX=9606 GN=MNDA PE=1 SV=1	33.9066	12	22	12	407	45.807	9.76	200.2	83.8	74.8	99.5	69.8	71.8	119.6	80.3667	1.48818	0.39805
Q969Z3	MARC2	Mitochondrial amidoxime reducing component 2 OS=Homo sapiens OX=9606 GN=MARC2 PE=1 SV=1	11.6418	4	6	3	335	37.999	9.16	76.8	166.7	115.2	66	100.2	75.2	119.567	80.4667	1.48592	0.234762
Q15005	SPCS2	Signal peptidase complex subunit 2 OS=Homo sapiens OX=9606 GN=SPCS2 PE=1 SV=3	31.8584	7	12	7	226	24.987	8.47	140	130.1	88.4	92.1	73.4	75.9	119.5	80.4667	1.48509	0.0815938
P22105	TNXB	Tenascin-X OS=Homo sapiens OX=9606 GN=TNXB PE=1 SV=4	4.24328	5	6	5	4242	457.932	5.17	96.4	145.3	116.9	86.2	71.5	83.8	119.533	80.5	1.48489	0.0587172
P69891	HBG1	Hemoglobin subunit gamma-1 OS=Homo sapiens OX=9606 GN=HBG1 PE=1 SV=2	78.9116	11	54	1	147	16.13	7.2	99.7	202.5	56.3	78.4	33.2	129.9	119.5	80.5	1.48447	0.4916
Q8WVY7	UBLCP1	Ubiquitin-like domain-containing CTD phosphatase 1 OS=Homo sapiens OX=9606 GN=UBLCP1 PE=1 SV=2	5.34591	2	3	2	318	36.781	6.46	136.3	140.4	81.6	88.7	67	85.9	119.433	80.5333	1.48303	0.125623
P39656	DDOST	Dolichyl-diphosphooligosaccharide--protein glycosyltransferase 48 kDa subunit OS=Homo sapiens OX=9606 GN=DDOST PE=1 SV=4	31.5789	12	28	12	456	50.769	6.55	142	131.5	84.8	92.4	67.8	81.5	119.433	80.5667	1.48242	0.109777
P49755	TMED10	Transmembrane emp24 domain-containing protein 10 OS=Homo sapiens OX=9606 GN=TMED10 PE=1 SV=2	32.8767	7	21	7	219	24.96	7.44	151.5	119.4	87.4	106	73.4	62.3	119.433	80.5667	1.48242	0.161739
P19256	CD58	Lymphocyte function-associated antigen 3 OS=Homo sapiens OX=9606 GN=CD58 PE=1 SV=1	4	1	1	1	250	28.129	6.76	122.8	136.4	99.1	98.1	49	94.6	119.433	80.5667	1.48242	0.113037
O75923	DYSF	Dysferlin OS=Homo sapiens OX=9606 GN=DYSF PE=1 SV=1	2.54808	4	4	3	2080	237.144	5.64	155.2	127.3	75.7	89.7	65.9	86.2	119.4	80.6	1.48139	0.187584
Q16610	ECM1	Extracellular matrix protein 1 OS=Homo sapiens OX=9606 GN=ECM1 PE=1 SV=2	1.66667	1	1	1	540	60.635	6.71	136.8	142.3	79	93.7	72.2	75.9	119.367	80.6	1.48098	0.142952
Q00534	CDK6	Cyclin-dependent kinase 6 OS=Homo sapiens OX=9606 GN=CDK6 PE=1 SV=1	7.05521	2	3	1	326	36.915	6.46	91.1	142	124.8	71.7	84.6	85.8	119.3	80.7	1.47831	0.0688021
Q96TA2	YME1L1	ATP-dependent zinc metalloprotease YME1L1 OS=Homo sapiens OX=9606 GN=YME1L1 PE=1 SV=2	1.16429	1	1	1	773	86.401	8.76	137.6	134.1	85.9	90.8	69.9	81.6	119.2	80.7667	1.47586	0.0962294
Q92685	ALG3	Dol-P-Man:Man(5)GlcNAc(2)-PP-Dol alpha-1,3-mannosyltransferase OS=Homo sapiens OX=9606 GN=ALG3 PE=1 SV=1	2.28311	1	1	1	438	50.094	9.44	106.4	174.2	77	112.9	54.3	75.3	119.2	80.8333	1.47464	0.315933
P13473	LAMP2	Lysosome-associated membrane glycoprotein 2 OS=Homo sapiens OX=9606 GN=LAMP2 PE=1 SV=2	6.58537	3	6	3	410	44.932	5.63	136.2	141.8	79.5	97	77.8	67.8	119.167	80.8667	1.47362	0.151826
P13667	PDIA4	Protein disulfide-isomerase A4 OS=Homo sapiens OX=9606 GN=PDIA4 PE=1 SV=2	51.7829	34	107	34	645	72.887	5.07	135.5	134.3	87.1	113.8	63.2	66.1	118.967	81.0333	1.46812	0.172547
Q96S06	LMF1	Lipase maturation factor 1 OS=Homo sapiens OX=9606 GN=LMF1 PE=1 SV=1	1.41093	1	2	1	567	64.831	9.31	146.8	128.8	81.3	101.1	74.7	67.3	118.967	81.0333	1.46812	0.160728
Q9BWS9	CHID1	Chitinase domain-containing protein 1 OS=Homo sapiens OX=9606 GN=CHID1 PE=1 SV=1	8.14249	3	4	3	393	44.912	8.63	148	114.1	94.8	88.3	90.7	64.2	118.967	81.0667	1.46752	0.0989821
P11215	ITGAM	Integrin alpha-M OS=Homo sapiens OX=9606 GN=ITGAM PE=1 SV=2	13.7153	12	24	12	1152	127.099	7.23	184.8	96.6	75.2	108.1	62.5	72.9	118.867	81.1667	1.46448	0.357276
P13612	ITGA4	Integrin alpha-4 OS=Homo sapiens OX=9606 GN=ITGA4 PE=1 SV=3	0.678295	1	1	1	1032	114.827	6.48	118.7	173.5	64.3	104.5	69.6	69.4	118.833	81.1667	1.46407	0.325192
Q9NZN4	EHD2	EH domain-containing protein 2 OS=Homo sapiens OX=9606 GN=EHD2 PE=1 SV=2	20.6262	11	17	9	543	61.123	6.46	171.8	92.9	91.7	73.5	83.5	86.5	118.8	81.1667	1.46366	0.232819
O43847	NRDC	Nardilysin OS=Homo sapiens OX=9606 GN=NRDC PE=1 SV=2	1.82609	2	2	2	1150	131.488	5	107.3	131.6	117.4	106.3	60.5	76.9	118.767	81.2333	1.46204	0.0682594
O60762	DPM1	Dolichol-phosphate mannosyltransferase subunit 1 OS=Homo sapiens OX=9606 GN=DPM1 PE=1 SV=1	18.0769	4	12	4	260	29.616	9.57	130.3	140.9	85	102.9	66.9	73.9	118.733	81.2333	1.46163	0.139573
P15056	BRAF	Serine/threonine-protein kinase B-raf OS=Homo sapiens OX=9606 GN=BRAF PE=1 SV=4	4.56919	3	5	1	766	84.384	7.53	134.7	135.1	86.4	72.8	93.2	77.7	118.733	81.2333	1.46163	0.09602
P36639	NUDT1	7,8-dihydro-8-oxoguanine triphosphatase OS=Homo sapiens OX=9606 GN=NUDT1 PE=1 SV=3	6.59898	1	2	1	197	22.505	5.27	125.2	151.5	79.4	86.3	80.3	77.2	118.7	81.2667	1.46062	0.152705
Q9Y4L1	HYOU1	Hypoxia up-regulated protein 1 OS=Homo sapiens OX=9606 GN=HYOU1 PE=1 SV=1	38.2382	34	78	34	999	111.266	5.22	134.9	132.2	88.8	101.1	74.2	68.9	118.633	81.4	1.45741	0.106819
Q7Z7H5	TMED4	Transmembrane emp24 domain-containing protein 4 OS=Homo sapiens OX=9606 GN=TMED4 PE=1 SV=1	23.348	5	15	3	227	25.926	8.28	120.8	151.1	83.9	106.3	70.8	67.1	118.6	81.4	1.457	0.182622
P26006	ITGA3	Integrin alpha-3 OS=Homo sapiens OX=9606 GN=ITGA3 PE=1 SV=5	8.27783	8	10	8	1051	116.538	6.77	93.2	148.3	114.2	101.2	69.8	73.2	118.567	81.4	1.45659	0.120475
P07357	C8A	Complement component C8 alpha chain OS=Homo sapiens OX=9606 GN=C8A PE=1 SV=2	8.04795	4	4	4	584	65.121	6.47	177.6	105.7	72.5	88.3	70.6	85.4	118.6	81.4333	1.45641	0.303398
P20292	ALOX5AP	Arachidonate 5-lipoxygenase-activating protein OS=Homo sapiens OX=9606 GN=ALOX5AP PE=1 SV=2	18.6335	3	7	3	161	18.145	8.44	140.3	118.7	96.7	122.5	49.3	72.5	118.567	81.4333	1.456	0.211603
Q9UMX0	UBQLN1	Ubiquilin-1 OS=Homo sapiens OX=9606 GN=UBQLN1 PE=1 SV=2	25.9762	8	19	3	589	62.479	5.11	163.8	112.7	79.3	77	59	108.4	118.6	81.4667	1.45581	0.262501
Q99726	SLC30A3	Zinc transporter 3 OS=Homo sapiens OX=9606 GN=SLC30A3 PE=1 SV=2	14.1753	3	4	3	388	41.918	6.47	141.3	105.4	109	71.6	95.5	77.3	118.567	81.4667	1.4554	0.0514612
O94901	SUN1	SUN domain-containing protein 1 OS=Homo sapiens OX=9606 GN=SUN1 PE=1 SV=3	3.44828	2	2	2	812	90.007	7.08	125.1	149.1	81.2	105.5	80	59.1	118.467	81.5333	1.45298	0.198413
Q96AA3	RFT1	Protein RFT1 homolog OS=Homo sapiens OX=9606 GN=RFT1 PE=1 SV=1	1.84843	1	1	1	541	60.296	8.85	124.2	137.6	93.6	96.7	68.7	79.3	118.467	81.5667	1.45239	0.0742655
P57764	GSDMD	Gasdermin-D OS=Homo sapiens OX=9606 GN=GSDMD PE=1 SV=1	3.71901	1	1	1	484	52.768	5.08	112.8	109.4	132.8	106.6	80.9	57.5	118.333	81.6667	1.44898	0.083015
P01861	IGHG4	Immunoglobulin heavy constant gamma 4 OS=Homo sapiens OX=9606 GN=IGHG4 PE=1 SV=1	29.9694	8	45	4	327	35.918	7.36	183	70.5	101.4	89.9	82.2	72.9	118.3	81.6667	1.44857	0.340856
Q9Y608	LRRFIP2	Leucine-rich repeat flightless-interacting protein 2 OS=Homo sapiens OX=9606 GN=LRRFIP2 PE=1 SV=1	1.94175	1	1	1	721	82.121	6.95	157.9	131.7	65.2	76.3	69.7	99.2	118.267	81.7333	1.44698	0.276274
P01877	IGHA2	Immunoglobulin heavy constant alpha 2 OS=Homo sapiens OX=9606 GN=IGHA2 PE=1 SV=4	22.3529	7	17	2	340	36.568	6.27	234.8	58.6	61.4	109.9	67.9	67.5	118.267	81.7667	1.44639	0.575489
Q9H223	EHD4	EH domain-containing protein 4 OS=Homo sapiens OX=9606 GN=EHD4 PE=1 SV=1	25.5083	12	22	8	541	61.137	6.76	159.5	106.3	88.8	107.7	76.1	61.6	118.2	81.8	1.44499	0.222751
P50552	VASP	Vasodilator-stimulated phosphoprotein OS=Homo sapiens OX=9606 GN=VASP PE=1 SV=3	18.9474	6	8	6	380	39.805	8.94	162.9	103	88.7	117.8	63.5	64.1	118.2	81.8	1.44499	0.277644
P04114	APOB	Apolipoprotein B-100 OS=Homo sapiens OX=9606 GN=APOB PE=1 SV=2	13.2807	55	80	54	4563	515.283	7.05	165.2	126.8	62.6	100.6	68.4	76.5	118.2	81.8333	1.4444	0.311932
P19878	NCF2	Neutrophil cytosol factor 2 OS=Homo sapiens OX=9606 GN=NCF2 PE=1 SV=2	6.08365	2	2	2	526	59.723	6.16	140.5	114.8	99.1	99.9	67.2	78.4	118.133	81.8333	1.44358	0.0781176
Q9BQA9	CYBC1	Cytochrome b-245 chaperone 1 OS=Homo sapiens OX=9606 GN=CYBC1 PE=1 SV=1	8.55615	2	3	2	187	20.761	6.8	139.6	125.1	89.7	130.1	58.6	56.9	118.133	81.8667	1.443	0.269411
Q9BZQ8	FAM129A	Protein Niban OS=Homo sapiens OX=9606 GN=FAM129A PE=1 SV=1	11.0991	10	16	10	928	103.07	4.78	146.7	124.7	83	103.9	68	73.7	118.133	81.8667	1.443	0.170731
A0A087WW87	IGKV2-40	Immunoglobulin kappa variable 2-40 OS=Homo sapiens OX=9606 GN=IGKV2-40 PE=3 SV=2	16.5289	2	6	1	121	13.302	4.61	206.3	93	55	144.3	43.4	57.9	118.1	81.8667	1.44259	0.54804
Q86UX7	FERMT3	Fermitin family homolog 3 OS=Homo sapiens OX=9606 GN=FERMT3 PE=1 SV=1	34.9325	16	33	16	667	75.905	6.98	156.7	119.7	77.9	103.8	68.1	73.9	118.1	81.9333	1.44142	0.226176
Q9Y5X2	SNX8	Sorting nexin-8 OS=Homo sapiens OX=9606 GN=SNX8 PE=1 SV=1	7.74194	3	5	3	465	52.536	7.39	118.1	141.9	94.1	100.9	64.8	80.2	118.033	81.9667	1.44002	0.105657
Q04941	PLP2	Proteolipid protein 2 OS=Homo sapiens OX=9606 GN=PLP2 PE=1 SV=1	18.4211	2	4	2	152	16.68	7.24	156.7	105.1	92.1	87.2	82.1	76.7	117.967	82	1.43862	0.145886
O15230	LAMA5	Laminin subunit alpha-5 OS=Homo sapiens OX=9606 GN=LAMA5 PE=1 SV=8	10.3924	32	45	32	3695	399.479	7.02	85.2	180.1	88.6	86.1	79.8	80.2	117.967	82.0333	1.43803	0.312902
O75911	DHRS3	Short-chain dehydrogenase/reductase 3 OS=Homo sapiens OX=9606 GN=DHRS3 PE=1 SV=2	3.97351	1	1	1	302	33.527	8.84	193.8	109.5	50.5	110.3	65.4	70.5	117.933	82.0667	1.43704	0.460142
O95810	CAVIN2	Caveolae-associated protein 2 OS=Homo sapiens OX=9606 GN=CAVIN2 PE=1 SV=3	11.0588	3	5	3	425	47.145	5.21	153	119.7	81	81.9	78.9	85.5	117.9	82.1	1.43605	0.161753
P49796	RGS3	Regulator of G-protein signaling 3 OS=Homo sapiens OX=9606 GN=RGS3 PE=1 SV=2	2.4207	1	1	1	1198	132.252	6.28	138	125.7	89.8	93	59.4	94.1	117.833	82.1667	1.43408	0.124686
P23142	FBLN1	Fibulin-1 OS=Homo sapiens OX=9606 GN=FBLN1 PE=1 SV=4	11.2376	7	13	7	703	77.162	5.22	126.9	147.3	79.2	106.1	59.9	80.7	117.8	82.2333	1.43251	0.21558
Q9Y2Q3	GSTK1	Glutathione S-transferase kappa 1 OS=Homo sapiens OX=9606 GN=GSTK1 PE=1 SV=3	33.1858	6	21	6	226	25.48	8.41	140.9	112.1	100.2	107	63.8	76	117.733	82.2667	1.43112	0.114783
P04040	CAT	Catalase OS=Homo sapiens OX=9606 GN=CAT PE=1 SV=3	44.7818	22	61	22	527	59.719	7.39	149.8	138.6	64.6	102.5	64.5	79.8	117.667	82.2667	1.43031	0.288084
Q8WUY8	NAT14	N-acetyltransferase 14 OS=Homo sapiens OX=9606 GN=NAT14 PE=1 SV=1	3.8835	1	2	1	206	21.637	10.74	105.6	146.7	100.8	91.3	77.2	78.5	117.7	82.3333	1.42955	0.0811473
P02792	FTL	Ferritin light chain OS=Homo sapiens OX=9606 GN=FTL PE=1 SV=2	50.8571	9	47	9	175	20.007	5.78	138.2	132.9	81.9	103.8	75.3	67.9	117.667	82.3333	1.42915	0.1681
Q5T3F8	TMEM63B	CSC1-like protein 2 OS=Homo sapiens OX=9606 GN=TMEM63B PE=1 SV=1	0.961538	1	1	1	832	94.896	7.4	83.4	144	125.6	76.2	95.8	75	117.667	82.3333	1.42915	0.13898
O15460	P4HA2	Prolyl 4-hydroxylase subunit alpha-2 OS=Homo sapiens OX=9606 GN=P4HA2 PE=1 SV=1	3.17757	1	1	1	535	60.864	5.71	129.3	137.6	86.1	89.4	87.5	70.1	117.667	82.3333	1.42915	0.107752
P01042	KNG1	Kininogen-1 OS=Homo sapiens OX=9606 GN=KNG1 PE=1 SV=2	26.2422	16	31	16	644	71.912	6.81	193.3	96.7	62.9	118	61	68.1	117.633	82.3667	1.42817	0.458097
P04275	VWF	von Willebrand factor OS=Homo sapiens OX=9606 GN=VWF PE=1 SV=4	5.43903	12	13	12	2813	309.058	5.48	113.2	141.5	98.2	80.9	91.1	75.2	117.633	82.4	1.42759	0.0596667
Q86UR5	RIMS1	Regulating synaptic membrane exocytosis protein 1 OS=Homo sapiens OX=9606 GN=RIMS1 PE=1 SV=1	0.768322	1	1	1	1692	188.956	9.66	91.2	157.5	104.1	78.8	105.6	62.8	117.6	82.4	1.42718	0.213664
P48556	PSMD8	26S proteasome non-ATPase regulatory subunit 8 OS=Homo sapiens OX=9606 GN=PSMD8 PE=1 SV=2	27.1429	8	11	8	350	39.587	9.7	123.7	149.5	79.6	78.1	83.2	85.9	117.6	82.4	1.42718	0.161659
P05546	SERPIND1	Heparin cofactor 2 OS=Homo sapiens OX=9606 GN=SERPIND1 PE=1 SV=3	13.8277	7	12	7	499	57.034	6.9	157.9	145.5	49.4	119.1	54.9	73.3	117.6	82.4333	1.42661	0.420832
O15162	PLSCR1	Phospholipid scramblase 1 OS=Homo sapiens OX=9606 GN=PLSCR1 PE=1 SV=1	7.2327	2	3	2	318	35.026	4.94	138.6	141.2	72.8	121.8	75.9	49.7	117.533	82.4667	1.42522	0.317605
P18085	ARF4	ADP-ribosylation factor 4 OS=Homo sapiens OX=9606 GN=ARF4 PE=1 SV=3	64.4444	9	27	6	180	20.498	7.14	132.8	123.6	96.1	68.1	79.2	100.2	117.5	82.5	1.42424	0.0732002
P27797	CALR	Calreticulin OS=Homo sapiens OX=9606 GN=CALR PE=1 SV=1	59.2326	21	100	21	417	48.112	4.44	142.4	115.7	94	110.5	71.7	65.7	117.367	82.6333	1.42033	0.154661
Q8IZV5	RDH10	Retinol dehydrogenase 10 OS=Homo sapiens OX=9606 GN=RDH10 PE=1 SV=1	8.79765	3	3	3	341	38.062	7.4	156.8	131.3	63.9	91.2	89.4	67.4	117.333	82.6667	1.41935	0.294328
O75891	ALDH1L1	Cytosolic 10-formyltetrahydrofolate dehydrogenase OS=Homo sapiens OX=9606 GN=ALDH1L1 PE=1 SV=2	43.2373	32	61	25	902	98.767	5.94	93.7	114.8	143.4	68.1	78.1	101.8	117.3	82.6667	1.41895	0.119374
P62854	RPS26	40S ribosomal protein S26 OS=Homo sapiens OX=9606 GN=RPS26 PE=1 SV=3	26.9565	3	11	3	115	13.007	11	121.4	132.7	97.7	100.1	79.6	68.5	117.267	82.7333	1.41741	0.0673341
P62269	RPS18	40S ribosomal protein S18 OS=Homo sapiens OX=9606 GN=RPS18 PE=1 SV=3	44.0789	9	22	9	152	17.708	10.99	135.9	129.1	86.6	99.2	70.6	78.5	117.2	82.7667	1.41603	0.122449
Q5JVF3	PCID2	PCI domain-containing protein 2 OS=Homo sapiens OX=9606 GN=PCID2 PE=1 SV=2	4.01003	1	1	1	399	46	8.53	95.6	159.9	96.1	105.1	73.1	70.2	117.2	82.8	1.41546	0.226661
Q9NYL9	TMOD3	Tropomodulin-3 OS=Homo sapiens OX=9606 GN=TMOD3 PE=1 SV=1	34.6591	9	17	7	352	39.57	5.19	140.2	119.2	92.2	91.5	66.7	90.2	117.2	82.8	1.41546	0.0988782
P30040	ERP29	Endoplasmic reticulum resident protein 29 OS=Homo sapiens OX=9606 GN=ERP29 PE=1 SV=4	34.0996	8	22	8	261	28.975	7.31	145.8	91.4	114.1	91	87.4	70.2	117.1	82.8667	1.41311	0.114791
Q658L1	SAXO2	Stabilizer of axonemal microtubules 2 OS=Homo sapiens OX=9606 GN=SAXO2 PE=2 SV=1	3.01508	1	1	1	398	45.904	8.97	141.9	128.5	80.9	94.2	70.5	83.9	117.1	82.8667	1.41311	0.157895
Q96D46	NMD3	60S ribosomal export protein NMD3 OS=Homo sapiens OX=9606 GN=NMD3 PE=1 SV=1	4.17495	2	2	2	503	57.566	7.14	140.9	121.5	88.8	93.6	76.1	79.1	117.067	82.9333	1.41158	0.101845
Q86WC4	OSTM1	Osteopetrosis-associated transmembrane protein 1 OS=Homo sapiens OX=9606 GN=OSTM1 PE=1 SV=1	3.29341	1	1	1	334	37.233	6.01	131.2	130	90	113.3	76.6	58.9	117.067	82.9333	1.41158	0.17898
P78536	ADAM17	Disintegrin and metalloproteinase domain-containing protein 17 OS=Homo sapiens OX=9606 GN=ADAM17 PE=1 SV=1	1.94175	1	1	1	824	92.961	5.76	93.6	116.1	141.4	98.7	59.5	90.7	117.033	82.9667	1.41061	0.135599
Q9UQP3	TNN	Tenascin-N OS=Homo sapiens OX=9606 GN=TNN PE=1 SV=2	1.46266	1	1	1	1299	143.944	5.63	100.1	146.3	104.6	91.6	87.7	69.7	117	83	1.40964	0.103498
Q9NUQ6	SPATS2L	SPATS2-like protein OS=Homo sapiens OX=9606 GN=SPATS2L PE=1 SV=2	7.34767	4	4	4	558	61.691	9.64	101.6	134.3	115	102.3	75.7	71.1	116.967	83.0333	1.40867	0.0669619
Q8NBJ5	COLGALT1	Procollagen galactosyltransferase 1 OS=Homo sapiens OX=9606 GN=COLGALT1 PE=1 SV=1	8.36013	6	7	6	622	71.59	7.31	121.7	145.6	83.3	98.5	71.4	79.5	116.867	83.1333	1.40577	0.164368
P60468	SEC61B	Protein transport protein Sec61 subunit beta OS=Homo sapiens OX=9606 GN=SEC61B PE=1 SV=2	21.875	2	5	2	96	9.968	11.56	116.2	149.6	84.5	97.7	67.7	84.3	116.767	83.2333	1.40288	0.180571
Q9NR34	MAN1C1	Mannosyl-oligosaccharide 1,2-alpha-mannosidase IC OS=Homo sapiens OX=9606 GN=MAN1C1 PE=1 SV=1	2.38095	2	3	2	630	70.866	7.46	146.1	126.1	78.1	76.8	83.3	89.6	116.767	83.2333	1.40288	0.177437
Q8NBS9	TXNDC5	Thioredoxin domain-containing protein 5 OS=Homo sapiens OX=9606 GN=TXNDC5 PE=1 SV=2	27.0833	10	19	10	432	47.599	5.97	133.6	117.7	98.9	109.7	69.8	70.3	116.733	83.2667	1.40192	0.113873
Q9UJS0	SLC25A13	Calcium-binding mitochondrial carrier protein Aralar2 OS=Homo sapiens OX=9606 GN=SLC25A13 PE=1 SV=2	29.4815	16	36	10	675	74.129	8.62	114.8	138.3	97	75	86.1	88.8	116.7	83.3	1.40096	0.057984
Q9UIV1	CNOT7	CCR4-NOT transcription complex subunit 7 OS=Homo sapiens OX=9606 GN=CNOT7 PE=1 SV=3	4.91228	1	1	1	285	32.724	4.84	141.3	106.9	101.8	98.1	80.1	71.8	116.667	83.3333	1.4	0.0849767
Q9NZM1	MYOF	Myoferlin OS=Homo sapiens OX=9606 GN=MYOF PE=1 SV=1	15.3324	28	34	27	2061	234.561	6.18	140.2	133.4	76.3	108.9	71.7	69.5	116.633	83.3667	1.39904	0.237277
Q969H8	MYDGF	Myeloid-derived growth factor OS=Homo sapiens OX=9606 GN=MYDGF PE=1 SV=1	20.8092	3	9	3	173	18.783	6.68	172.2	88.1	89.6	118.3	71.8	60	116.633	83.3667	1.39904	0.370404
Q9H0U6	MRPL18	39S ribosomal protein L18, mitochondrial OS=Homo sapiens OX=9606 GN=MRPL18 PE=1 SV=1	7.22222	1	1	1	180	20.564	9.54	135.1	136.9	77.6	95.9	76.3	78.3	116.533	83.5	1.39561	0.181458
Q6DD88	ATL3	Atlastin-3 OS=Homo sapiens OX=9606 GN=ATL3 PE=1 SV=1	32.3475	12	18	12	541	60.503	5.66	120.9	137.8	90.8	110.7	63.1	76.7	116.5	83.5	1.39521	0.169737
Q5ZPR3	CD276	CD276 antigen OS=Homo sapiens OX=9606 GN=CD276 PE=1 SV=1	9.55056	3	4	3	534	57.199	4.91	114.8	145.3	89.4	86.3	75.3	89	116.5	83.5333	1.39465	0.11951
P05107	ITGB2	Integrin beta-2 OS=Homo sapiens OX=9606 GN=ITGB2 PE=1 SV=2	27.1782	18	25	17	769	84.726	6.95	174.5	90.2	84.6	108.6	64.2	77.8	116.433	83.5333	1.39385	0.360744
Q496J9	SV2C	Synaptic vesicle glycoprotein 2C OS=Homo sapiens OX=9606 GN=SV2C PE=1 SV=1	2.20083	2	3	1	727	82.288	5.05	67.9	92.6	188.7	83.5	89.9	77.3	116.4	83.5667	1.3929	0.4253
Q8IVS2	MCAT	Malonyl-CoA-acyl carrier protein transacylase, mitochondrial OS=Homo sapiens OX=9606 GN=MCAT PE=1 SV=2	2.82051	1	1	1	390	42.934	8.72	165.5	102.9	80.5	89.6	88.7	72.7	116.3	83.6667	1.39004	0.278094
P06737	PYGL	Glycogen phosphorylase, liver form OS=Homo sapiens OX=9606 GN=PYGL PE=1 SV=4	35.183	28	65	23	847	97.087	7.17	148.9	110.5	89.5	122.2	61.2	67.7	116.3	83.7	1.38949	0.278336
Q9NW15	ANO10	Anoctamin-10 OS=Homo sapiens OX=9606 GN=ANO10 PE=1 SV=2	5.75758	4	7	3	660	76.28	7.4	134.2	126.3	88.4	101.2	75.2	74.7	116.3	83.7	1.38949	0.121427
P29350	PTPN6	Tyrosine-protein phosphatase non-receptor type 6 OS=Homo sapiens OX=9606 GN=PTPN6 PE=1 SV=1	7.22689	4	4	4	595	67.519	7.78	153.3	96.2	99.3	140.2	55.3	55.7	116.267	83.7333	1.38854	0.389985
Q8IXB1	DNAJC10	DnaJ homolog subfamily C member 10 OS=Homo sapiens OX=9606 GN=DNAJC10 PE=1 SV=2	2.52207	2	3	2	793	91.021	7.18	97.7	145.9	105.1	96	83.2	72.1	116.233	83.7667	1.38758	0.120501
O14558	HSPB6	Heat shock protein beta-6 OS=Homo sapiens OX=9606 GN=HSPB6 PE=1 SV=2	55	5	9	5	160	17.125	6.4	116.8	146	85.8	111.1	64.9	75.4	116.2	83.8	1.38663	0.220023
Q9BRJ6	C7orf50	Uncharacterized protein C7orf50 OS=Homo sapiens OX=9606 GN=C7orf50 PE=1 SV=1	3.60825	1	1	1	194	22.07	9.64	120.2	124.1	104.3	118.3	68.1	65	116.2	83.8	1.38663	0.15142
O75886	STAM2	Signal transducing adapter molecule 2 OS=Homo sapiens OX=9606 GN=STAM2 PE=1 SV=1	4.38095	2	2	2	525	58.128	5.07	138.8	114.6	95.1	102	78	71.5	116.167	83.8333	1.38569	0.108156
P07686	HEXB	Beta-hexosaminidase subunit beta OS=Homo sapiens OX=9606 GN=HEXB PE=1 SV=3	14.9281	8	12	8	556	63.071	6.76	126.9	126.4	95	89.7	92.3	69.6	116.1	83.8667	1.38434	0.064907
P25311	AZGP1	Zinc-alpha-2-glycoprotein OS=Homo sapiens OX=9606 GN=AZGP1 PE=1 SV=2	31.2081	9	13	9	298	34.237	6.05	179.2	86.5	82.6	116.6	63	72.1	116.1	83.9	1.38379	0.417477
O00560	SDCBP	Syntenin-1 OS=Homo sapiens OX=9606 GN=SDCBP PE=1 SV=1	9.39597	3	3	3	298	32.424	7.53	130.9	135.8	81.5	80.8	88.3	82.7	116.067	83.9333	1.38284	0.139988
O00161	SNAP23	Synaptosomal-associated protein 23 OS=Homo sapiens OX=9606 GN=SNAP23 PE=1 SV=1	38.8626	7	11	7	211	23.34	5.01	155.5	112.8	79.8	109.7	66	76.1	116.033	83.9333	1.38245	0.277931
O43347	MSI1	RNA-binding protein Musashi homolog 1 OS=Homo sapiens OX=9606 GN=MSI1 PE=1 SV=1	15.1934	5	7	3	362	39.099	7.85	115	140.3	92.7	87.9	81.5	82.6	116	84	1.38095	0.0826105
Q15113	PCOLCE	Procollagen C-endopeptidase enhancer 1 OS=Homo sapiens OX=9606 GN=PCOLCE PE=1 SV=2	8.68597	4	6	4	449	47.942	7.43	142.8	118.8	86.4	86.5	84.6	81	116	84.0333	1.3804	0.123421
Q13636	RAB31	Ras-related protein Rab-31 OS=Homo sapiens OX=9606 GN=RAB31 PE=1 SV=1	49.4845	7	18	5	194	21.555	7.06	84.3	117.7	145.8	82.6	87.6	82	115.933	84.0667	1.37906	0.149013
P24390	KDELR1	ER lumen protein-retaining receptor 1 OS=Homo sapiens OX=9606 GN=KDELR1 PE=1 SV=1	12.7358	2	3	2	212	24.526	8.62	115.4	156.4	76	131.4	59.9	61	115.933	84.1	1.37852	0.391147
Q6ZXV5	TMTC3	Transmembrane and TPR repeat-containing protein 3 OS=Homo sapiens OX=9606 GN=TMTC3 PE=1 SV=2	3.60656	3	5	2	915	103.942	8.87	120.2	133.6	94	91.9	77.9	82.5	115.933	84.1	1.37852	0.0613087
Q14554	PDIA5	Protein disulfide-isomerase A5 OS=Homo sapiens OX=9606 GN=PDIA5 PE=1 SV=1	1.92678	1	2	1	519	59.556	7.91	129.8	129.7	88.2	106.4	69.3	76.6	115.9	84.1	1.37812	0.150376
Q9NRN5	OLFML3	Olfactomedin-like protein 3 OS=Homo sapiens OX=9606 GN=OLFML3 PE=2 SV=1	1.72414	1	1	1	406	45.981	6.57	124.1	131.1	92.3	95.4	76.5	80.5	115.833	84.1333	1.37678	0.0749917
O43294	TGFB1I1	Transforming growth factor beta-1-induced transcript 1 protein OS=Homo sapiens OX=9606 GN=TGFB1I1 PE=1 SV=2	5.42299	2	2	2	461	49.782	7.03	121.7	131.4	94.2	92.8	91.4	68.5	115.767	84.2333	1.37436	0.0819344
Q9ULH0	KIDINS220	Kinase D-interacting substrate of 220 kDa OS=Homo sapiens OX=9606 GN=KIDINS220 PE=1 SV=3	1.91982	3	3	3	1771	196.419	6.62	132.3	126.6	88.2	109.4	70.9	72.5	115.7	84.2667	1.37302	0.168174
P16152	CBR1	Carbonyl reductase [NADPH] 1 OS=Homo sapiens OX=9606 GN=CBR1 PE=1 SV=3	72.5632	16	85	13	277	30.356	8.32	94.9	144	108.2	62.9	88	102.1	115.7	84.3333	1.37194	0.1672
P60842	EIF4A1	Eukaryotic initiation factor 4A-I OS=Homo sapiens OX=9606 GN=EIF4A1 PE=1 SV=1	49.7537	19	58	7	406	46.125	5.48	130.3	123	93.7	90.8	75.7	86.5	115.667	84.3333	1.37154	0.0600569
P78333	GPC5	Glypican-5 OS=Homo sapiens OX=9606 GN=GPC5 PE=2 SV=1	2.44755	1	1	1	572	63.666	6.81	111.1	92.4	143.3	63.2	95.9	94	115.6	84.3667	1.37021	0.162273
P01834	IGKC	Immunoglobulin kappa constant OS=Homo sapiens OX=9606 GN=IGKC PE=1 SV=2	80.3738	7	122	2	107	11.758	6.52	183.4	100.4	63.1	157.3	45.3	50.6	115.633	84.4	1.37006	0.572938
Q9H082	RAB33B	Ras-related protein Rab-33B OS=Homo sapiens OX=9606 GN=RAB33B PE=1 SV=1	12.6638	2	15	1	229	25.701	7.18	143.1	102.7	101.1	82.8	90.6	79.8	115.633	84.4	1.37006	0.0913121
P52566	ARHGDIB	Rho GDP-dissociation inhibitor 2 OS=Homo sapiens OX=9606 GN=ARHGDIB PE=1 SV=3	62.6866	10	25	10	201	22.974	5.21	193.1	71.7	82	136.1	56.5	60.6	115.6	84.4	1.36967	0.540571
Q9NZ01	TECR	Very-long-chain enoyl-CoA reductase OS=Homo sapiens OX=9606 GN=TECR PE=1 SV=1	19.1558	7	12	7	308	36.011	9.45	138.7	109.9	98.1	90.6	74.3	88.4	115.567	84.4333	1.36873	0.0761887
Q9HBL7	PLGRKT	Plasminogen receptor (KT) OS=Homo sapiens OX=9606 GN=PLGRKT PE=1 SV=1	21.0884	3	7	3	147	17.19	9.58	121.9	139.9	84.9	94.2	70.8	88.3	115.567	84.4333	1.36873	0.152494
P05156	CFI	Complement factor I OS=Homo sapiens OX=9606 GN=CFI PE=1 SV=2	11.4923	5	5	5	583	65.707	7.5	153.6	100.9	92.1	126.7	65	61.6	115.533	84.4333	1.36834	0.337559
P05090	APOD	Apolipoprotein D OS=Homo sapiens OX=9606 GN=APOD PE=1 SV=1	30.1587	6	21	6	189	21.262	5.15	135.9	87	123.8	74.9	75.4	103.2	115.567	84.5	1.36765	0.149197
Q9H0U3	MAGT1	Magnesium transporter protein 1 OS=Homo sapiens OX=9606 GN=MAGT1 PE=1 SV=1	8.0597	3	3	3	335	38.011	9.63	121.2	138.5	86.8	102.9	73.2	77.4	115.5	84.5	1.36686	0.156617
Q86TU7	SETD3	Histone-lysine N-methyltransferase setd3 OS=Homo sapiens OX=9606 GN=SETD3 PE=1 SV=1	2.0202	1	1	1	594	67.215	5.96	148.9	97.6	99.8	91.4	77.6	84.7	115.433	84.5667	1.365	0.147395
P01303	NPY	Pro-neuropeptide Y OS=Homo sapiens OX=9606 GN=NPY PE=1 SV=1	8.24742	1	1	1	97	10.845	7.18	68.9	158.6	118.7	76.8	103.6	73.5	115.4	84.6333	1.36353	0.328064
P08567	PLEK	Pleckstrin OS=Homo sapiens OX=9606 GN=PLEK PE=1 SV=3	19.4286	4	6	4	350	40.099	8.28	127.9	141.4	76.8	93.7	75	85.2	115.367	84.6333	1.36314	0.206442
P61278	SST	Somatostatin OS=Homo sapiens OX=9606 GN=SST PE=1 SV=1	9.48276	1	1	1	116	12.727	5.52	95	120	131.1	80.2	110.7	63	115.367	84.6333	1.36314	0.155051
P35442	THBS2	Thrombospondin-2 OS=Homo sapiens OX=9606 GN=THBS2 PE=1 SV=2	6.56997	6	6	4	1172	129.908	4.83	118.1	151.6	76.3	82.8	90	81.2	115.333	84.6667	1.3622	0.234878
Q15437	SEC23B	Protein transport protein Sec23B OS=Homo sapiens OX=9606 GN=SEC23B PE=1 SV=2	13.0378	8	12	5	767	86.424	6.89	117.8	143.3	84.8	97.7	79.4	76.9	115.3	84.6667	1.36181	0.166883
O60361	NME2P1	Putative nucleoside diphosphate kinase OS=Homo sapiens OX=9606 GN=NME2P1 PE=5 SV=1	45.9854	6	25	1	137	15.519	8.57	124.4	114.3	107.2	97.4	52.6	104.2	115.3	84.7333	1.36074	0.145454
Q13501	SQSTM1	Sequestosome-1 OS=Homo sapiens OX=9606 GN=SQSTM1 PE=1 SV=1	6.59091	2	4	2	440	47.657	5.22	121.6	127.5	96.6	96.7	82.8	74.7	115.233	84.7333	1.35995	0.0560906
Q96C23	GALM	Aldose 1-epimerase OS=Homo sapiens OX=9606 GN=GALM PE=1 SV=1	9.35673	2	2	2	342	37.742	6.65	147.7	100.4	97.6	86	77.4	90.8	115.233	84.7333	1.35995	0.142177
Q9HCC8	GDPD2	Glycerophosphoinositol inositolphosphodiesterase GDPD2 OS=Homo sapiens OX=9606 GN=GDPD2 PE=2 SV=1	1.85529	1	1	1	539	61.688	8.41	178.3	83.8	83.7	93.8	71	89.5	115.267	84.7667	1.35981	0.398278
O95490	ADGRL2	Adhesion G protein-coupled receptor L2 OS=Homo sapiens OX=9606 GN=ADGRL2 PE=1 SV=2	1.85058	2	2	2	1459	163.244	6.43	87.4	160.2	98.1	98.7	87.9	67.8	115.233	84.8	1.35888	0.28091
Q3KQV9	UAP1L1	UDP-N-acetylhexosamine pyrophosphorylase-like protein 1 OS=Homo sapiens OX=9606 GN=UAP1L1 PE=1 SV=2	5.91716	2	2	2	507	56.994	6.32	96.1	141.1	108.1	71.6	102.7	80.3	115.1	84.8667	1.35625	0.137847
Q6NUK1	SLC25A24	Calcium-binding mitochondrial carrier protein SCaMC-1 OS=Homo sapiens OX=9606 GN=SLC25A24 PE=1 SV=2	9.85325	5	10	5	477	53.32	6.33	105.7	143.8	95.9	77.8	82.1	94.8	115.133	84.9	1.35611	0.122447
P31997	CEACAM8	Carcinoembryonic antigen-related cell adhesion molecule 8 OS=Homo sapiens OX=9606 GN=CEACAM8 PE=1 SV=2	4.01146	1	1	1	349	38.13	7.39	150.2	91.9	103.1	84.9	98.7	71.1	115.067	84.9	1.35532	0.197839
O43252	PAPSS1	Bifunctional 3'-phosphoadenosine 5'-phosphosulfate synthase 1 OS=Homo sapiens OX=9606 GN=PAPSS1 PE=1 SV=2	4.96795	2	2	2	624	70.788	6.86	122.4	123.7	99.1	86.6	98.1	70.1	115.067	84.9333	1.35479	0.0573483
Q05682	CALD1	Caldesmon OS=Homo sapiens OX=9606 GN=CALD1 PE=1 SV=3	25.8512	19	32	19	793	93.175	5.66	140.4	92.4	112.4	88.7	85.2	80.9	115.067	84.9333	1.35479	0.0994428
Q9NPB8	GPCPD1	Glycerophosphocholine phosphodiesterase GPCPD1 OS=Homo sapiens OX=9606 GN=GPCPD1 PE=1 SV=2	1.6369	1	1	1	672	75.986	5.53	101.9	150.6	92.7	89.3	100.7	64.8	115.067	84.9333	1.35479	0.221974
P35250	RFC2	Replication factor C subunit 2 OS=Homo sapiens OX=9606 GN=RFC2 PE=1 SV=3	5.36723	1	1	1	354	39.132	6.44	128.2	122.3	94.5	102.6	77	75.4	115	85	1.35294	0.0924487
O75683	SURF6	Surfeit locus protein 6 OS=Homo sapiens OX=9606 GN=SURF6 PE=1 SV=3	3.04709	1	1	1	361	41.426	10.64	140	126.7	78.3	116.8	66.5	71.7	115	85	1.35294	0.290108
Q8IZ81	ELMOD2	ELMO domain-containing protein 2 OS=Homo sapiens OX=9606 GN=ELMOD2 PE=1 SV=1	3.07167	1	1	1	293	34.938	8.05	137.7	127.8	79.5	89.8	95.3	69.9	115	85	1.35294	0.199949
Q8N9B5	JMY	Junction-mediating and -regulatory protein OS=Homo sapiens OX=9606 GN=JMY PE=1 SV=2	1.31579	1	1	1	988	111.376	6.18	83.2	118.3	143.5	90	74.2	90.9	115	85.0333	1.35241	0.176989
P09619	PDGFRB	Platelet-derived growth factor receptor beta OS=Homo sapiens OX=9606 GN=PDGFRB PE=1 SV=1	3.4358	4	6	3	1106	123.889	4.98	112.8	135.3	96.8	74.1	90.1	90.9	114.967	85.0333	1.35202	0.0737814
Q9BXN1	ASPN	Asporin OS=Homo sapiens OX=9606 GN=ASPN PE=1 SV=2	2.63158	1	1	1	380	43.389	7.08	145.8	105.1	94	129.6	56.1	69.4	114.967	85.0333	1.35202	0.33841
P18077	RPL35A	60S ribosomal protein L35a OS=Homo sapiens OX=9606 GN=RPL35A PE=1 SV=2	44.5455	6	14	6	110	12.53	11.06	113.7	141.8	89.3	98.9	79.5	76.7	114.933	85.0333	1.35163	0.147824
P17022	ZNF18	Zinc finger protein 18 OS=Homo sapiens OX=9606 GN=ZNF18 PE=1 SV=2	4.00729	1	1	1	549	62.249	5.97	146.1	89.3	109.4	104.1	114.7	36.4	114.933	85.0667	1.3511	0.370497
Q16666	IFI16	Gamma-interferon-inducible protein 16 OS=Homo sapiens OX=9606 GN=IFI16 PE=1 SV=3	22.9299	14	24	14	785	88.199	9.28	135.5	107.5	101.7	132.3	60.2	62.7	114.9	85.0667	1.35071	0.312386
O15240	VGF	Neurosecretory protein VGF OS=Homo sapiens OX=9606 GN=VGF PE=1 SV=2	17.8862	9	17	9	615	67.218	4.78	76.9	99	168.7	79	97.7	78.8	114.867	85.1667	1.34873	0.354143
Q96JB5	CDK5RAP3	CDK5 regulatory subunit-associated protein 3 OS=Homo sapiens OX=9606 GN=CDK5RAP3 PE=1 SV=2	19.3676	10	18	10	506	56.885	4.75	113.6	126.6	104.3	103.3	79.5	72.7	114.833	85.1667	1.34834	0.0585883
Q9Y5J5	PHLDA3	Pleckstrin homology-like domain family A member 3 OS=Homo sapiens OX=9606 GN=PHLDA3 PE=1 SV=1	14.1732	2	2	2	127	13.882	9.67	132.2	130.8	81.5	70.7	86	98.8	114.833	85.1667	1.34834	0.184911
Q8IUC4	RHPN2	Rhophilin-2 OS=Homo sapiens OX=9606 GN=RHPN2 PE=1 SV=1	2.62391	2	2	2	686	76.944	6.8	84.2	128.8	131.4	81.7	94.2	79.8	114.8	85.2333	1.34689	0.137776
Q15043	SLC39A14	Zinc transporter ZIP14 OS=Homo sapiens OX=9606 GN=SLC39A14 PE=1 SV=3	9.14634	3	4	3	492	54.177	5.33	168.3	88.7	87.3	76.8	61.9	117	114.767	85.2333	1.3465	0.4005
O15258	RER1	Protein RER1 OS=Homo sapiens OX=9606 GN=RER1 PE=1 SV=1	4.08163	1	1	1	196	22.943	9.54	144.5	120.1	79.6	120.1	52.9	82.8	114.733	85.2667	1.34558	0.338498
P42766	RPL35	60S ribosomal protein L35 OS=Homo sapiens OX=9606 GN=RPL35 PE=1 SV=2	39.8374	5	9	5	123	14.543	11.05	113.3	134.7	96.1	103.1	78.6	74.1	114.7	85.2667	1.34519	0.109507
P51809	VAMP7	Vesicle-associated membrane protein 7 OS=Homo sapiens OX=9606 GN=VAMP7 PE=1 SV=3	18.1818	4	4	4	220	24.919	8.6	141.1	98.7	104.3	91.9	81.6	82.4	114.7	85.3	1.34467	0.0984914
Q8IWT0	ZBTB8OS	Protein archease OS=Homo sapiens OX=9606 GN=ZBTB8OS PE=1 SV=2	5.98802	1	1	1	167	19.478	4.49	133	121	90.1	98.3	71.4	86.2	114.7	85.3	1.34467	0.120822
P30101	PDIA3	Protein disulfide-isomerase A3 OS=Homo sapiens OX=9606 GN=PDIA3 PE=1 SV=4	54.6535	30	128	30	505	56.747	6.35	137.3	114.2	92.5	115.7	69.8	70.4	114.667	85.3	1.34428	0.215171
Q9UBX5	FBLN5	Fibulin-5 OS=Homo sapiens OX=9606 GN=FBLN5 PE=1 SV=1	3.79464	2	3	2	448	50.147	4.73	103	151.3	89.7	94	78.1	83.8	114.667	85.3	1.34428	0.20246
P53396	ACLY	ATP-citrate synthase OS=Homo sapiens OX=9606 GN=ACLY PE=1 SV=3	37.6022	36	73	36	1101	120.762	7.33	80.7	107.8	155.5	95.6	82.6	77.8	114.667	85.3333	1.34375	0.262328
P62081	RPS7	40S ribosomal protein S7 OS=Homo sapiens OX=9606 GN=RPS7 PE=1 SV=1	42.268	8	24	8	194	22.113	10.1	126.4	121.9	95.6	97.6	83.2	75.2	114.633	85.3333	1.34336	0.065369
P10620	MGST1	Microsomal glutathione S-transferase 1 OS=Homo sapiens OX=9606 GN=MGST1 PE=1 SV=1	23.871	4	18	4	155	17.587	9.39	173	77	94	109	57.9	89.2	114.667	85.3667	1.34323	0.426142
Q8WU10	PYROXD1	Pyridine nucleotide-disulfide oxidoreductase domain-containing protein 1 OS=Homo sapiens OX=9606 GN=PYROXD1 PE=1 SV=1	3.6	1	1	1	500	55.757	5.85	134.5	125.5	84	88.1	82.6	85.4	114.667	85.3667	1.34323	0.134166
P13674	P4HA1	Prolyl 4-hydroxylase subunit alpha-1 OS=Homo sapiens OX=9606 GN=P4HA1 PE=1 SV=2	26.5918	12	16	12	534	61.011	6.01	129.1	142	72.6	101.5	70.7	84.1	114.567	85.4333	1.34101	0.275806
O15143	ARPC1B	Actin-related protein 2/3 complex subunit 1B OS=Homo sapiens OX=9606 GN=ARPC1B PE=1 SV=3	21.7742	7	10	7	372	40.923	8.35	136.1	109	98.6	129.9	60.1	66.3	114.567	85.4333	1.34101	0.30778
P53801	PTTG1IP	Pituitary tumor-transforming gene 1 protein-interacting protein OS=Homo sapiens OX=9606 GN=PTTG1IP PE=1 SV=1	13.8889	2	2	2	180	20.31	8.79	126.2	131.6	85.9	94.5	87.6	74.2	114.567	85.4333	1.34101	0.135236
Q9NYQ7	CELSR3	Cadherin EGF LAG seven-pass G-type receptor 3 OS=Homo sapiens OX=9606 GN=CELSR3 PE=1 SV=2	0.93599	1	1	1	3312	357.961	6.68	152	115.4	76.2	102.3	73.1	81	114.533	85.4667	1.34009	0.284824
Q13938	CAPS	Calcyphosin OS=Homo sapiens OX=9606 GN=CAPS PE=1 SV=1	30.6878	5	6	5	189	20.954	4.89	80.5	88.7	174.2	85.2	84.9	86.6	114.467	85.5667	1.33775	0.389431
P29466	CASP1	Caspase-1 OS=Homo sapiens OX=9606 GN=CASP1 PE=1 SV=1	10.8911	4	5	3	404	45.129	5.91	154.7	103.2	85.4	152.2	51.5	53	114.433	85.5667	1.33736	0.503036
O75179	ANKRD17	Ankyrin repeat domain-containing protein 17 OS=Homo sapiens OX=9606 GN=ANKRD17 PE=1 SV=3	0.461007	1	1	1	2603	274.088	6.52	91.9	117.6	133.8	130.7	52.2	73.9	114.433	85.6	1.33684	0.336003
P27824	CANX	Calnexin OS=Homo sapiens OX=9606 GN=CANX PE=1 SV=2	42.9054	27	140	27	592	67.526	4.6	152.7	108.2	82.3	111.5	64.6	80.8	114.4	85.6333	1.33593	0.309464
P46781	RPS9	40S ribosomal protein S9 OS=Homo sapiens OX=9606 GN=RPS9 PE=1 SV=3	42.7835	11	23	11	194	22.578	10.65	123.7	128.5	90.8	101.5	75.9	79.5	114.333	85.6333	1.33515	0.11513
Q5T619	ZNF648	Zinc finger protein 648 OS=Homo sapiens OX=9606 GN=ZNF648 PE=2 SV=1	2.11268	1	18	1	568	62.301	8.62	147	131.8	64.2	102.2	71.6	83.2	114.333	85.6667	1.33463	0.347664
Q9NZ09	UBAP1	Ubiquitin-associated protein 1 OS=Homo sapiens OX=9606 GN=UBAP1 PE=1 SV=1	1.39442	1	1	1	502	55.048	5.11	109.4	131	102.4	104.2	91.2	61.8	114.267	85.7333	1.33281	0.133921
Q969M3	YIPF5	Protein YIPF5 OS=Homo sapiens OX=9606 GN=YIPF5 PE=1 SV=1	8.17121	2	4	2	257	27.971	4.36	117.6	135.3	89.9	86.6	83.7	86.9	114.267	85.7333	1.33281	0.0976154
P05362	ICAM1	Intercellular adhesion molecule 1 OS=Homo sapiens OX=9606 GN=ICAM1 PE=1 SV=2	24.0602	10	20	10	532	57.789	7.99	106.1	154.9	81.7	108.1	72.5	76.6	114.233	85.7333	1.33243	0.305594
P19397	CD53	Leukocyte surface antigen CD53 OS=Homo sapiens OX=9606 GN=CD53 PE=1 SV=1	3.65297	1	1	1	219	24.325	7.52	180	78.3	84.5	152.7	47.7	56.9	114.267	85.7667	1.3323	0.577113
P20933	AGA	N(4)-(beta-N-acetylglucosaminyl)-L-asparaginase OS=Homo sapiens OX=9606 GN=AGA PE=1 SV=2	5.78035	2	2	2	346	37.184	6.28	123.1	126.9	92.5	97.4	69.7	90.3	114.167	85.8	1.33061	0.10708
Q9NWU2	GID8	Glucose-induced degradation protein 8 homolog OS=Homo sapiens OX=9606 GN=GID8 PE=1 SV=1	16.6667	2	2	2	228	26.732	4.97	129	125.8	87.6	82.2	101.2	74.1	114.133	85.8333	1.32971	0.142611
Q96T51	RUFY1	RUN and FYVE domain-containing protein 1 OS=Homo sapiens OX=9606 GN=RUFY1 PE=1 SV=2	12.2881	8	9	7	708	79.767	5.74	131.8	113.1	97.5	103.4	86.3	67.9	114.133	85.8667	1.32919	0.118517
Q9BRR6	ADPGK	ADP-dependent glucokinase OS=Homo sapiens OX=9606 GN=ADPGK PE=1 SV=1	5.83501	2	3	2	497	54.055	6.2	145.6	101.2	95.5	115.8	71.9	70	114.1	85.9	1.32829	0.26517
O75844	ZMPSTE24	CAAX prenyl protease 1 homolog OS=Homo sapiens OX=9606 GN=ZMPSTE24 PE=1 SV=2	16	6	11	6	475	54.778	7.49	135.9	120.5	85.8	119.5	65.2	73.1	114.067	85.9333	1.32739	0.279377
P30536	TSPO	Translocator protein OS=Homo sapiens OX=9606 GN=TSPO PE=1 SV=3	9.46746	2	6	2	169	18.816	9.36	134.4	93	114.7	111	58	88.9	114.033	85.9667	1.32648	0.22293
Q12882	DPYD	Dihydropyrimidine dehydrogenase [NADP(+)] OS=Homo sapiens OX=9606 GN=DPYD PE=1 SV=2	6.14634	6	7	6	1025	111.329	7.05	140.9	96	105	118.9	70.8	68.3	113.967	86	1.32519	0.261886
Q969X5	ERGIC1	Endoplasmic reticulum-Golgi intermediate compartment protein 1 OS=Homo sapiens OX=9606 GN=ERGIC1 PE=1 SV=1	25.8621	6	14	6	290	32.571	7.06	132.7	112.3	96.8	122.8	67.4	67.9	113.933	86.0333	1.32429	0.256988
P02766	TTR	Transthyretin OS=Homo sapiens OX=9606 GN=TTR PE=1 SV=1	40.1361	4	18	4	147	15.877	5.76	188.3	91.3	62.2	143.4	51.9	62.9	113.933	86.0667	1.32378	0.591204
P11234	RALB	Ras-related protein Ral-B OS=Homo sapiens OX=9606 GN=RALB PE=1 SV=1	35.9223	6	11	3	206	23.394	6.62	137.4	111.9	92.5	74.8	88.6	94.9	113.933	86.1	1.32327	0.123316
Q9Y3A6	TMED5	Transmembrane emp24 domain-containing protein 5 OS=Homo sapiens OX=9606 GN=TMED5 PE=1 SV=1	13.1004	3	8	3	229	25.988	4.84	152.5	105.2	84	126.7	64.5	67.1	113.9	86.1	1.32288	0.387291
P34741	SDC2	Syndecan-2 OS=Homo sapiens OX=9606 GN=SDC2 PE=1 SV=2	7.46269	1	1	1	201	22.146	4.86	143.1	84.3	114.3	72.7	94.5	91.1	113.9	86.1	1.32288	0.202875
Q9P2B2	PTGFRN	Prostaglandin F2 receptor negative regulator OS=Homo sapiens OX=9606 GN=PTGFRN PE=1 SV=2	12.8555	10	14	10	879	98.495	6.61	116.8	142.2	82.7	96	74.4	87.9	113.9	86.1	1.32288	0.204399
Q14739	LBR	Lamin-B receptor OS=Homo sapiens OX=9606 GN=LBR PE=1 SV=2	7.15447	4	6	4	615	70.658	9.36	154.2	110	77.5	124.9	60.5	72.9	113.9	86.1	1.32288	0.402525
P49069	CAMLG	Calcium signal-modulating cyclophilin ligand OS=Homo sapiens OX=9606 GN=CAMLG PE=1 SV=1	2.36486	1	1	1	296	32.932	8.05	123	137.9	80.8	100.7	83.7	73.9	113.9	86.1	1.32288	0.213431
Q15084	PDIA6	Protein disulfide-isomerase A6 OS=Homo sapiens OX=9606 GN=PDIA6 PE=1 SV=1	47.5	16	51	16	440	48.091	5.08	107.9	135.2	98.5	101.2	76.7	80.6	113.867	86.1667	1.32147	0.107118
P30501	HLA-C	HLA class I histocompatibility antigen, Cw-2 alpha chain OS=Homo sapiens OX=9606 GN=HLA-C PE=1 SV=1	34.4262	9	18	1	366	41.069	6.11	134.7	117.5	89.3	93.2	94.8	70.6	113.833	86.2	1.32057	0.146562
P35610	SOAT1	Sterol O-acyltransferase 1 OS=Homo sapiens OX=9606 GN=SOAT1 PE=1 SV=3	4.18182	2	3	2	550	64.692	8.94	124.8	126	90.7	110.3	58.8	89.5	113.833	86.2	1.32057	0.217766
Q9Y6N5	SQOR	Sulfide:quinone oxidoreductase, mitochondrial OS=Homo sapiens OX=9606 GN=SQOR PE=1 SV=1	34.2222	12	17	12	450	49.929	9.11	104.8	142.6	94	117.8	70.4	70.5	113.8	86.2333	1.31968	0.270778
P17936	IGFBP3	Insulin-like growth factor-binding protein 3 OS=Homo sapiens OX=9606 GN=IGFBP3 PE=1 SV=2	2.74914	1	1	1	291	31.654	8.69	108	160.7	72.7	105.6	72.8	80.3	113.8	86.2333	1.31968	0.371708
P06865	HEXA	Beta-hexosaminidase subunit alpha OS=Homo sapiens OX=9606 GN=HEXA PE=1 SV=2	10.397	5	10	5	529	60.664	5.16	121	126.3	93.9	92.8	88.9	77.1	113.733	86.2667	1.31839	0.0684284
Q9BQB6	VKORC1	Vitamin K epoxide reductase complex subunit 1 OS=Homo sapiens OX=9606 GN=VKORC1 PE=1 SV=1	12.2699	2	3	2	163	18.223	9.36	106.7	141	93.4	107.9	78.3	72.6	113.7	86.2667	1.31801	0.20035
A0A0C4DH72	IGKV1-6	Immunoglobulin kappa variable 1-6 OS=Homo sapiens OX=9606 GN=IGKV1-6 PE=3 SV=1	10.2564	1	1	1	117	12.689	8.29	171.5	94.1	75.4	115.7	59.8	83.6	113.667	86.3667	1.31609	0.461848
Q13576	IQGAP2	Ras GTPase-activating-like protein IQGAP2 OS=Homo sapiens OX=9606 GN=IQGAP2 PE=1 SV=4	10.6667	13	17	12	1575	180.465	5.64	123.2	122.6	95.1	130.1	60.4	68.6	113.633	86.3667	1.31571	0.317017
P27544	CERS1	Ceramide synthase 1 OS=Homo sapiens OX=9606 GN=CERS1 PE=1 SV=1	19.7143	5	8	5	350	39.51	9.04	95.4	136.4	108.9	85.3	84.2	89.7	113.567	86.4	1.31443	0.0895669
B0I1T2	MYO1G	Unconventional myosin-Ig OS=Homo sapiens OX=9606 GN=MYO1G PE=1 SV=2	0.785855	1	1	1	1018	116.369	8.73	131.9	112	96.8	142	39.7	77.6	113.567	86.4333	1.31392	0.438167
P40121	CAPG	Macrophage-capping protein OS=Homo sapiens OX=9606 GN=CAPG PE=1 SV=2	30.1724	8	26	8	348	38.474	6.19	135.4	89.5	115.7	125.3	63	71	113.533	86.4333	1.31354	0.315893
Q13201	MMRN1	Multimerin-1 OS=Homo sapiens OX=9606 GN=MMRN1 PE=1 SV=3	0.895765	1	1	1	1228	138.023	7.93	107.6	137.4	95.6	92.1	91.4	75.8	113.533	86.4333	1.31354	0.115473
Q14108	SCARB2	Lysosome membrane protein 2 OS=Homo sapiens OX=9606 GN=SCARB2 PE=1 SV=2	14.4351	8	24	8	478	54.255	5.14	93.8	165.9	80.9	86	94.2	79.2	113.533	86.4667	1.31303	0.36965
Q96J01	THOC3	THO complex subunit 3 OS=Homo sapiens OX=9606 GN=THOC3 PE=1 SV=1	7.40741	3	5	3	351	38.747	6.09	127.8	127.4	85.4	90.8	88.7	79.9	113.533	86.4667	1.31303	0.134505
O43592	XPOT	Exportin-T OS=Homo sapiens OX=9606 GN=XPOT PE=1 SV=2	14.657	11	23	11	962	109.893	5.39	149.8	103.6	87.1	96.5	77.5	85.4	113.5	86.4667	1.31264	0.239056
O60613	SELENOF	Selenoprotein F OS=Homo sapiens OX=9606 GN=SELENOF PE=1 SV=4	21.2121	3	5	3	165	18.081	5.03	104.7	132.5	103.3	95.9	88.2	75.4	113.5	86.5	1.31214	0.074046
Q08257	CRYZ	Quinone oxidoreductase OS=Homo sapiens OX=9606 GN=CRYZ PE=1 SV=1	33.7386	11	27	11	329	35.185	8.44	110.8	128.2	101.4	118.5	63.1	78	113.467	86.5333	1.31125	0.215453
Q15054	POLD3	DNA polymerase delta subunit 3 OS=Homo sapiens OX=9606 GN=POLD3 PE=1 SV=2	3.86266	1	2	1	466	51.368	9.35	117.2	133.6	89.6	117.9	80.5	61.3	113.467	86.5667	1.31074	0.269427
Q969V3	NCLN	Nicalin OS=Homo sapiens OX=9606 GN=NCLN PE=1 SV=2	21.3144	10	14	10	563	62.935	6.89	125.7	121.7	92.9	95.9	82.1	81.7	113.433	86.5667	1.31036	0.0768369
Q9BZJ0	CRNKL1	Crooked neck-like protein 1 OS=Homo sapiens OX=9606 GN=CRNKL1 PE=1 SV=4	1.06132	1	1	1	848	100.389	8	99.2	161.4	79.7	102.8	83.6	73.3	113.433	86.5667	1.31036	0.3616
Q9BQ67	GRWD1	Glutamate-rich WD repeat-containing protein 1 OS=Homo sapiens OX=9606 GN=GRWD1 PE=1 SV=1	3.58744	1	1	1	446	49.388	4.92	107.6	144.3	88.4	121.7	64.4	73.6	113.433	86.5667	1.31036	0.32876
P07451	CA3	Carbonic anhydrase 3 OS=Homo sapiens OX=9606 GN=CA3 PE=1 SV=3	9.61538	2	2	2	260	29.539	7.34	129.2	120.7	90.4	105.3	71	83.4	113.433	86.5667	1.31036	0.157366
O15439	ABCC4	Multidrug resistance-associated protein 4 OS=Homo sapiens OX=9606 GN=ABCC4 PE=1 SV=3	1.28302	2	5	1	1325	149.432	8.19	124.2	124	92.1	103.5	72.8	83.5	113.433	86.6	1.30985	0.126842
P06280	GLA	Alpha-galactosidase A OS=Homo sapiens OX=9606 GN=GLA PE=1 SV=1	5.36131	2	2	2	429	48.735	5.6	124.1	125	91	105.6	80.8	73.5	113.367	86.6333	1.30858	0.145496
P48507	GCLM	Glutamate--cysteine ligase regulatory subunit OS=Homo sapiens OX=9606 GN=GCLM PE=1 SV=1	20.073	4	7	4	274	30.708	6.02	119.9	127.5	92.6	90.7	80.3	88.9	113.333	86.6333	1.3082	0.0734283
Q13557	CAMK2D	Calcium/calmodulin-dependent protein kinase type II subunit delta OS=Homo sapiens OX=9606 GN=CAMK2D PE=1 SV=3	37.4749	16	79	11	499	56.334	7.25	87.6	120.1	132.4	96.6	91.8	71.6	113.367	86.6667	1.30808	0.158052
P08575	PTPRC	Receptor-type tyrosine-protein phosphatase C OS=Homo sapiens OX=9606 GN=PTPRC PE=1 SV=3	13.4763	14	21	14	1306	147.394	6.15	154.6	97.6	87.8	134.4	60.8	64.8	113.333	86.6667	1.30769	0.447533
Q5JPI3	C3orf38	Uncharacterized protein C3orf38 OS=Homo sapiens OX=9606 GN=C3orf38 PE=1 SV=1	6.38298	1	1	1	329	37.517	6.47	144.8	104.6	90.5	107.3	82.5	70.2	113.3	86.6667	1.30731	0.245518
Q9UKY4	POMT2	Protein O-mannosyl-transferase 2 OS=Homo sapiens OX=9606 GN=POMT2 PE=1 SV=2	0.933333	1	1	1	750	84.16	9.16	100.4	133.6	106	92.5	72.6	95	113.333	86.7	1.30719	0.0995729
O43677	NDUFC1	NADH dehydrogenase [ubiquinone] 1 subunit C1, mitochondrial OS=Homo sapiens OX=9606 GN=NDUFC1 PE=1 SV=1	14.4737	1	1	1	76	8.729	10.2	85.6	147.3	107	90.5	88	81.6	113.3	86.7	1.30681	0.219341
P53634	CTSC	Dipeptidyl peptidase 1 OS=Homo sapiens OX=9606 GN=CTSC PE=1 SV=2	9.28726	3	4	3	463	51.82	6.99	138.5	116.4	85	99.5	89.4	71.3	113.3	86.7333	1.3063	0.205219
Q9UMN6	KMT2B	Histone-lysine N-methyltransferase 2B OS=Homo sapiens OX=9606 GN=KMT2B PE=1 SV=1	0.294659	1	4	1	2715	293.33	8.22	103.4	124.5	112	72.4	101.9	85.9	113.3	86.7333	1.3063	0.0646283
Q96HS1	PGAM5	Serine/threonine-protein phosphatase PGAM5, mitochondrial OS=Homo sapiens OX=9606 GN=PGAM5 PE=1 SV=2	15.917	4	4	4	289	31.985	8.68	112.8	118.9	108	81.5	104.6	74.1	113.233	86.7333	1.30553	0.0525138
Q9NZM3	ITSN2	Intersectin-2 OS=Homo sapiens OX=9606 GN=ITSN2 PE=1 SV=3	2.29817	3	3	1	1697	193.34	8.12	147.6	70.8	121.3	85.2	106.5	68.5	113.233	86.7333	1.30553	0.350174
P55145	MANF	Mesencephalic astrocyte-derived neurotrophic factor OS=Homo sapiens OX=9606 GN=MANF PE=1 SV=3	32.967	7	14	7	182	20.687	8.69	115.8	120.7	103.3	102.8	85.6	71.9	113.267	86.7667	1.30542	0.0623112
O14950	MYL12B	Myosin regulatory light chain 12B OS=Homo sapiens OX=9606 GN=MYL12B PE=1 SV=2	59.8837	8	47	3	172	19.767	4.84	131.2	105.8	102.7	109.6	79.7	71	113.233	86.7667	1.30503	0.147617
Q15907	RAB11B	Ras-related protein Rab-11B OS=Homo sapiens OX=9606 GN=RAB11B PE=1 SV=4	56.8807	12	43	12	218	24.473	5.94	150.4	105.1	84.2	87.6	86.9	85.8	113.233	86.7667	1.30503	0.247144
Q9H089	LSG1	Large subunit GTPase 1 homolog OS=Homo sapiens OX=9606 GN=LSG1 PE=1 SV=2	2.43161	2	2	2	658	75.178	6.38	113.6	124.3	101.7	112.2	73.7	74.6	113.2	86.8333	1.30365	0.138289
Q9UGP8	SEC63	Translocation protein SEC63 homolog OS=Homo sapiens OX=9606 GN=SEC63 PE=1 SV=2	13.2895	8	12	8	760	87.942	5.31	120.4	121.1	98	103.9	78.9	77.7	113.167	86.8333	1.30326	0.0824584
Q7LG56	RRM2B	Ribonucleoside-diphosphate reductase subunit M2 B OS=Homo sapiens OX=9606 GN=RRM2B PE=1 SV=1	8.54701	2	2	2	351	40.71	4.97	146.4	106.4	86.5	106.9	71.5	82.2	113.1	86.8667	1.302	0.269768
Q9HC35	EML4	Echinoderm microtubule-associated protein-like 4 OS=Homo sapiens OX=9606 GN=EML4 PE=1 SV=3	3.77166	3	3	3	981	108.848	6.4	122.2	126.4	90.8	95.7	80.5	84.5	113.133	86.9	1.30188	0.0963764
P05452	CLEC3B	Tetranectin OS=Homo sapiens OX=9606 GN=CLEC3B PE=1 SV=3	24.2574	4	10	4	202	22.522	5.67	175.6	91.6	72.1	74.9	99.6	86.2	113.1	86.9	1.3015	0.465932
Q2TAA5	ALG11	GDP-Man:Man(3)GlcNAc(2)-PP-Dol alpha-1,2-mannosyltransferase OS=Homo sapiens OX=9606 GN=ALG11 PE=1 SV=2	1.82927	1	1	1	492	55.615	8.48	141.9	110	87.3	95.5	52	113.2	113.067	86.9	1.30111	0.338857
Q6UW68	TMEM205	Transmembrane protein 205 OS=Homo sapiens OX=9606 GN=TMEM205 PE=1 SV=1	26.9841	4	11	4	189	21.184	8.62	133.6	113.6	92	99.3	85	76.5	113.067	86.9333	1.30061	0.129753
O43290	SART1	U4/U6.U5 tri-snRNP-associated protein 1 OS=Homo sapiens OX=9606 GN=SART1 PE=1 SV=1	2.5	1	1	1	800	90.2	6.13	118.4	139.8	80.9	108.1	62.3	90.4	113.033	86.9333	1.30023	0.296812
Q7Z3B4	NUP54	Nucleoporin p54 OS=Homo sapiens OX=9606 GN=NUP54 PE=1 SV=2	7.49507	3	5	3	507	55.401	7.02	105.6	134.7	98.8	108.7	81.3	70.9	113.033	86.9667	1.29973	0.173431
P05386	RPLP1	60S acidic ribosomal protein P1 OS=Homo sapiens OX=9606 GN=RPLP1 PE=1 SV=1	51.7544	2	11	2	114	11.507	4.32	120.3	122.3	96.3	104.1	70.3	86.6	112.967	87	1.29847	0.11332
P08195	SLC3A2	4F2 cell-surface antigen heavy chain OS=Homo sapiens OX=9606 GN=SLC3A2 PE=1 SV=3	33.1746	17	50	17	630	67.952	5.01	123	103.4	112.4	66.1	94.3	100.7	112.933	87.0333	1.29759	0.097925
P02724	GYPA	Glycophorin-A OS=Homo sapiens OX=9606 GN=GYPA PE=1 SV=2	20.6667	2	3	2	150	16.321	5.47	114	105.6	119.3	57.5	148.3	55.4	112.967	87.0667	1.29747	0.448836
Q15363	TMED2	Transmembrane emp24 domain-containing protein 2 OS=Homo sapiens OX=9606 GN=TMED2 PE=1 SV=1	19.9005	4	10	4	201	22.746	5.17	142.4	111.3	85	109.7	73.7	77.8	112.9	87.0667	1.29671	0.268409
Q9NYU2	UGGT1	UDP-glucose:glycoprotein glucosyltransferase 1 OS=Homo sapiens OX=9606 GN=UGGT1 PE=1 SV=3	22.4437	28	43	28	1555	177.078	5.63	124.4	120.1	94.3	100.1	79.3	81.9	112.933	87.1	1.29659	0.08709
Q8N2G8	GHDC	GH3 domain-containing protein OS=Homo sapiens OX=9606 GN=GHDC PE=1 SV=2	5.66038	3	4	3	530	57.487	7.88	104.1	133.7	100.9	107.9	64.8	88.6	112.9	87.1	1.29621	0.187758
Q13724	MOGS	Mannosyl-oligosaccharide glucosidase OS=Homo sapiens OX=9606 GN=MOGS PE=1 SV=5	15.2927	10	20	10	837	91.861	8.9	108.6	145.6	84.5	93.7	82.3	85.3	112.9	87.1	1.29621	0.227027
P04844	RPN2	Dolichyl-diphosphooligosaccharide--protein glycosyltransferase subunit 2 OS=Homo sapiens OX=9606 GN=RPN2 PE=1 SV=3	27.8922	11	32	11	631	69.241	5.69	127.9	128.2	82.4	88.6	74.8	98	112.833	87.1333	1.29495	0.197394
O00159	MYO1C	Unconventional myosin-Ic OS=Homo sapiens OX=9606 GN=MYO1C PE=1 SV=4	17.1214	13	24	13	1063	121.606	9.41	123.7	121.2	93.6	90.9	87.3	83.3	112.833	87.1667	1.29446	0.0603572
Q8NBL1	POGLUT1	Protein O-glucosyltransferase 1 OS=Homo sapiens OX=9606 GN=POGLUT1 PE=1 SV=1	6.88776	2	2	2	392	46.159	8.72	125	125.8	87.6	86.6	90.4	84.5	112.8	87.1667	1.29407	0.114117
P83731	RPL24	60S ribosomal protein L24 OS=Homo sapiens OX=9606 GN=RPL24 PE=1 SV=1	40.1274	8	19	8	157	17.768	11.25	108.4	130.2	99.8	99.8	91.1	70.7	112.8	87.2	1.29358	0.109918
P84022	SMAD3	Mothers against decapentaplegic homolog 3 OS=Homo sapiens OX=9606 GN=SMAD3 PE=1 SV=1	2.82353	1	1	1	425	48.05	7.15	105.1	122.2	111.1	104.6	76.1	80.9	112.8	87.2	1.29358	0.0649319
Q15758	SLC1A5	Neutral amino acid transporter B(0) OS=Homo sapiens OX=9606 GN=SLC1A5 PE=1 SV=2	4.25139	1	1	1	541	56.562	5.48	153.3	104.9	80.1	105.4	64.7	91.5	112.767	87.2	1.2932	0.357181
Q9Y3I1	FBXO7	F-box only protein 7 OS=Homo sapiens OX=9606 GN=FBXO7 PE=1 SV=1	7.85441	4	8	4	522	58.466	6.55	141	126.1	71.1	116.3	67.9	77.6	112.733	87.2667	1.29183	0.381016
Q9UKD2	MRTO4	mRNA turnover protein 4 homolog OS=Homo sapiens OX=9606 GN=MRTO4 PE=1 SV=2	18.8285	4	6	4	239	27.543	8.29	134.1	119.7	84.3	103.9	76.4	81.6	112.7	87.3	1.29095	0.21013
Q96IU4	ABHD14B	Protein ABHD14B OS=Homo sapiens OX=9606 GN=ABHD14B PE=1 SV=1	26.1905	4	6	4	210	22.332	6.4	111.2	141.2	85.7	105.5	72.6	83.8	112.7	87.3	1.29095	0.246395
Q969N2	PIGT	GPI transamidase component PIG-T OS=Homo sapiens OX=9606 GN=PIGT PE=1 SV=1	7.95848	4	5	4	578	65.658	8.38	102.2	153.4	82.4	94.2	81	86.7	112.667	87.3	1.29057	0.303361
Q9NPY3	CD93	Complement component C1q receptor OS=Homo sapiens OX=9606 GN=CD93 PE=1 SV=3	3.37423	2	3	1	652	68.515	5.44	114.7	136	87.2	91.9	78	92.3	112.633	87.4	1.28871	0.165324
P41250	GARS	Glycine--tRNA ligase OS=Homo sapiens OX=9606 GN=GARS PE=1 SV=3	24.4926	17	31	17	739	83.113	7.03	162.8	78.6	96.5	82.7	96.9	82.6	112.633	87.4	1.28871	0.38752
O43272	PRODH	Proline dehydrogenase 1, mitochondrial OS=Homo sapiens OX=9606 GN=PRODH PE=1 SV=3	2	1	1	1	600	67.959	7.87	126.3	123.4	88.1	87.7	84.5	90	112.6	87.4	1.28833	0.111543
Q96AQ8	MCUR1	Mitochondrial calcium uniporter regulator 1 OS=Homo sapiens OX=9606 GN=MCUR1 PE=1 SV=1	8.6351	4	4	4	359	39.669	9.63	115.2	129.2	93.4	87.9	84.7	89.6	112.6	87.4	1.28833	0.0746255
Q92544	TM9SF4	Transmembrane 9 superfamily member 4 OS=Homo sapiens OX=9606 GN=TM9SF4 PE=1 SV=2	4.82866	3	5	3	642	74.47	6.54	93.4	152.4	91.9	94.5	90.7	77.1	112.567	87.4333	1.28746	0.289646
O94875	SORBS2	Sorbin and SH3 domain-containing protein 2 OS=Homo sapiens OX=9606 GN=SORBS2 PE=1 SV=3	6.54545	5	5	4	1100	124.03	8.31	86.4	87.1	164.2	71.7	114.8	75.9	112.567	87.4667	1.28697	0.439013
P46776	RPL27A	60S ribosomal protein L27a OS=Homo sapiens OX=9606 GN=RPL27A PE=1 SV=2	27.7027	4	12	4	148	16.551	11	115.6	125.6	96.3	111.2	83.4	67.8	112.5	87.4667	1.2862	0.177837
Q9HBL8	NMRAL1	NmrA-like family domain-containing protein 1 OS=Homo sapiens OX=9606 GN=NMRAL1 PE=1 SV=1	8.69565	3	4	3	299	33.323	7.52	102.6	103.5	131.5	79.6	83.2	99.7	112.533	87.5	1.2861	0.0916115
P49257	LMAN1	Protein ERGIC-53 OS=Homo sapiens OX=9606 GN=LMAN1 PE=1 SV=2	20.7843	9	19	9	510	57.513	6.77	111.5	137.4	88.5	102.4	71.2	89	112.467	87.5333	1.28484	0.211225
Q96HC4	PDLIM5	PDZ and LIM domain protein 5 OS=Homo sapiens OX=9606 GN=PDLIM5 PE=1 SV=5	23.9933	12	21	12	596	63.904	8.21	111.6	106.9	118.9	85.5	74.1	103.1	112.467	87.5667	1.28435	0.0525747
P30499	HLA-C	HLA class I histocompatibility antigen, Cw-1 alpha chain OS=Homo sapiens OX=9606 GN=HLA-C PE=1 SV=1	28.1421	8	22	1	366	40.939	5.71	108.1	145.1	84.1	59.3	81.3	122.1	112.433	87.5667	1.28397	0.385684
P51798	CLCN7	H(+)/Cl(-) exchange transporter 7 OS=Homo sapiens OX=9606 GN=CLCN7 PE=1 SV=2	2.1118	2	2	2	805	88.622	8.43	105.6	136.2	95.3	90.9	82.8	89	112.367	87.5667	1.28321	0.118756
Q9NUT2	ABCB8	ATP-binding cassette sub-family B member 8, mitochondrial OS=Homo sapiens OX=9606 GN=ABCB8 PE=1 SV=3	10.7483	7	11	5	735	79.938	8.98	100.5	132.3	104.4	71.3	106	85.5	112.4	87.6	1.28311	0.155713
P08473	MME	Neprilysin OS=Homo sapiens OX=9606 GN=MME PE=1 SV=2	0.933333	1	1	1	750	85.46	5.73	130	105	102.2	86	108.8	68	112.4	87.6	1.28311	0.167904
O14907	TAX1BP3	Tax1-binding protein 3 OS=Homo sapiens OX=9606 GN=TAX1BP3 PE=1 SV=2	30.6452	3	8	3	124	13.726	8.48	134.5	104.4	98.3	93.6	74.2	95.1	112.4	87.6333	1.28262	0.130735
Q8TBR7	FAM57A	Protein FAM57A OS=Homo sapiens OX=9606 GN=FAM57A PE=1 SV=2	3.11284	1	1	1	257	29.363	9.41	106.7	144.1	86.4	96.7	79.4	86.8	112.4	87.6333	1.28262	0.232689
P78310	CXADR	Coxsackievirus and adenovirus receptor OS=Homo sapiens OX=9606 GN=CXADR PE=1 SV=1	23.0137	8	10	8	365	40.004	7.56	97	131	108.9	100.1	85.7	77.3	112.3	87.7	1.2805	0.109285
Q9NVD7	PARVA	Alpha-parvin OS=Homo sapiens OX=9606 GN=PARVA PE=1 SV=1	22.5806	7	16	7	372	42.217	5.95	129.3	105.4	102.1	81.5	85.1	96.6	112.267	87.7333	1.27964	0.0647982
Q16706	MAN2A1	Alpha-mannosidase 2 OS=Homo sapiens OX=9606 GN=MAN2A1 PE=1 SV=2	0.961538	1	1	1	1144	131.057	7.58	123.4	126.9	86.5	109.8	79.5	73.9	112.267	87.7333	1.27964	0.223999
Q6Q788	APOA5	Apolipoprotein A-V OS=Homo sapiens OX=9606 GN=APOA5 PE=1 SV=1	2.73224	1	1	1	366	41.187	6.43	146.9	116.4	73.4	115.8	73.6	73.9	112.233	87.7667	1.27877	0.391901
P03891	MT-ND2	NADH-ubiquinone oxidoreductase chain 2 OS=Homo sapiens OX=9606 GN=MT-ND2 PE=1 SV=2	4.61095	2	2	2	347	38.935	9.83	73.5	143.5	119.7	82.4	100.4	80.5	112.233	87.7667	1.27877	0.318764
O95897	OLFM2	Noelin-2 OS=Homo sapiens OX=9606 GN=OLFM2 PE=1 SV=2	3.30396	1	1	1	454	51.353	7.94	75.4	113.7	147.4	66.3	110.2	86.9	112.167	87.8	1.27752	0.373777
Q9NX47	MARCH5	E3 ubiquitin-protein ligase MARCH5 OS=Homo sapiens OX=9606 GN=MARCH5 PE=1 SV=1	5.7554	1	1	1	278	31.211	8.7	111.2	127.1	98.2	87.1	94.4	82	112.167	87.8333	1.27704	0.0555487
Q969S0	SLC35B4	UDP-xylose and UDP-N-acetylglucosamine transporter OS=Homo sapiens OX=9606 GN=SLC35B4 PE=1 SV=1	3.02115	1	1	1	331	37.399	9.11	130.9	110.1	95.4	120.7	69.7	73.2	112.133	87.8667	1.27618	0.279279
P26599	PTBP1	Polypyrimidine tract-binding protein 1 OS=Homo sapiens OX=9606 GN=PTBP1 PE=1 SV=1	20.5273	8	19	8	531	57.186	9.17	131.7	118.5	86.1	111.9	70.1	81.6	112.1	87.8667	1.2758	0.258437
P19021	PAM	Peptidyl-glycine alpha-amidating monooxygenase OS=Homo sapiens OX=9606 GN=PAM PE=1 SV=2	3.39157	2	2	2	973	108.263	6.42	86.7	106.1	143.5	100.3	91.1	72.3	112.1	87.9	1.27531	0.262993
Q86W42	THOC6	THO complex subunit 6 homolog OS=Homo sapiens OX=9606 GN=THOC6 PE=1 SV=1	10.2639	2	2	2	341	37.511	7.43	112	107.2	117.1	121.7	69.5	72.5	112.1	87.9	1.27531	0.231321
A0A0B4J1U7	IGHV6-1	Immunoglobulin heavy variable 6-1 OS=Homo sapiens OX=9606 GN=IGHV6-1 PE=3 SV=1	5.78512	1	3	1	121	13.473	9.2	128.1	113.2	94.9	123.3	77.6	62.8	112.067	87.9	1.27493	0.305512
P11802	CDK4	Cyclin-dependent kinase 4 OS=Homo sapiens OX=9606 GN=CDK4 PE=1 SV=2	20.462	5	7	4	303	33.708	7.01	172.9	86.1	77.1	118.1	71.8	73.9	112.033	87.9333	1.27407	0.518381
Q15293	RCN1	Reticulocalbin-1 OS=Homo sapiens OX=9606 GN=RCN1 PE=1 SV=1	37.1601	11	21	11	331	38.866	5	150.9	88	97.3	97.2	83.5	83.2	112.067	87.9667	1.27397	0.297484
P35237	SERPINB6	Serpin B6 OS=Homo sapiens OX=9606 GN=SERPINB6 PE=1 SV=3	49.2021	15	43	14	376	42.594	5.27	117.1	121.1	97.9	89.2	71.8	102.9	112.033	87.9667	1.27359	0.104507
P08637	FCGR3A	Low affinity immunoglobulin gamma Fc region receptor III-A OS=Homo sapiens OX=9606 GN=FCGR3A PE=1 SV=2	4.72441	1	1	1	254	29.071	8.07	159.2	66.6	110.2	160.7	40.3	62.9	112	87.9667	1.27321	0.626127
P0C0L5	C4B	Complement C4-B OS=Homo sapiens OX=9606 GN=C4B PE=1 SV=2	28.211	39	81	4	1744	192.631	7.27	145.4	115.4	75.2	99.1	65.8	99.1	112	88	1.27273	0.358764
Q99536	VAT1	Synaptic vesicle membrane protein VAT-1 homolog OS=Homo sapiens OX=9606 GN=VAT1 PE=1 SV=2	43.5115	13	53	13	393	41.893	6.29	124.8	120	91.2	99.6	70.8	93.6	112	88	1.27273	0.154138
Q96S52	PIGS	GPI transamidase component PIG-S OS=Homo sapiens OX=9606 GN=PIGS PE=1 SV=3	15.4955	6	7	6	555	61.617	6.49	100.9	139.8	95.3	97.4	93.5	73.1	112	88	1.27273	0.205537
Q8TDC0	MYOZ3	Myozenin-3 OS=Homo sapiens OX=9606 GN=MYOZ3 PE=1 SV=2	2.78884	1	1	1	251	27.14	9.38	135.2	144.3	56.5	102.6	48.2	113.2	112	88	1.27273	0.523638
P46199	MTIF2	Translation initiation factor IF-2, mitochondrial OS=Homo sapiens OX=9606 GN=MTIF2 PE=1 SV=2	3.989	2	3	2	727	81.266	7.15	139.8	104.9	91.1	103.2	85.4	75.5	111.933	88.0333	1.27149	0.223435
P32969	RPL9	60S ribosomal protein L9 OS=Homo sapiens OX=9606 GN=RPL9 PE=1 SV=1	53.6458	8	29	8	192	21.85	9.95	103.6	133.2	99	102.8	87.2	74.2	111.933	88.0667	1.27101	0.152611
Q9UP83	COG5	Conserved oligomeric Golgi complex subunit 5 OS=Homo sapiens OX=9606 GN=COG5 PE=1 SV=3	1.54946	1	1	1	839	92.685	6.6	109.5	128.2	98.1	108.8	80.7	74.7	111.933	88.0667	1.27101	0.15625
P46779	RPL28	60S ribosomal protein L28 OS=Homo sapiens OX=9606 GN=RPL28 PE=1 SV=3	39.4161	7	27	7	137	15.738	12.02	105.3	130.2	100.2	101.3	83.8	79.1	111.9	88.0667	1.27063	0.10623
Q8IYK4	COLGALT2	Procollagen galactosyltransferase 2 OS=Homo sapiens OX=9606 GN=COLGALT2 PE=1 SV=1	3.19489	2	3	2	626	72.878	6.2	91.9	126.9	116.9	95.3	95.8	73.2	111.9	88.1	1.27015	0.136514
Q8NI22	MCFD2	Multiple coagulation factor deficiency protein 2 OS=Homo sapiens OX=9606 GN=MCFD2 PE=1 SV=1	11.6438	1	1	1	146	16.38	4.63	105.5	102.1	128.1	119.4	68.1	76.8	111.9	88.1	1.27015	0.252775
P0DOY2	IGLC2	Immunoglobulin lambda constant 2 OS=Homo sapiens OX=9606 GN=IGLC2 PE=1 SV=1	62.2642	5	84	3	106	11.287	7.24	182.8	84.2	68.5	153.2	55.4	55.8	111.833	88.1333	1.26891	0.649702
Q9H488	POFUT1	GDP-fucose protein O-fucosyltransferase 1 OS=Homo sapiens OX=9606 GN=POFUT1 PE=1 SV=1	23.7113	5	11	5	388	43.927	8.53	110.6	140.3	84.7	123.4	72.4	68.7	111.867	88.1667	1.26881	0.376866
P35268	RPL22	60S ribosomal protein L22 OS=Homo sapiens OX=9606 GN=RPL22 PE=1 SV=2	20.3125	2	6	2	128	14.778	9.19	111	130.8	93.7	106.9	88.6	69	111.833	88.1667	1.26843	0.197215
Q8WX93	PALLD	Palladin OS=Homo sapiens OX=9606 GN=PALLD PE=1 SV=3	7.08604	8	10	8	1383	150.47	7.09	102.6	102.4	130.5	109.7	70.6	84.2	111.833	88.1667	1.26843	0.184575
P43378	PTPN9	Tyrosine-protein phosphatase non-receptor type 9 OS=Homo sapiens OX=9606 GN=PTPN9 PE=1 SV=1	4.72175	2	2	2	593	67.977	8.02	95.7	123.1	116.7	94.9	102.9	66.7	111.833	88.1667	1.26843	0.160288
Q9H6L2	TMEM231	Transmembrane protein 231 OS=Homo sapiens OX=9606 GN=TMEM231 PE=1 SV=1	3.16456	1	2	1	316	36.036	7.94	105.4	137.6	92.5	104.6	74	86	111.833	88.2	1.26795	0.215952
Q9UHA4	LAMTOR3	Ragulator complex protein LAMTOR3 OS=Homo sapiens OX=9606 GN=LAMTOR3 PE=1 SV=1	8.06452	1	2	1	124	13.614	7.34	125.1	121.5	88.8	104.9	75.6	84.1	111.8	88.2	1.26757	0.177982
Q53T59	HS1BP3	HCLS1-binding protein 3 OS=Homo sapiens OX=9606 GN=HS1BP3 PE=1 SV=1	11.9898	3	8	3	392	42.754	5.01	134.4	108.9	92.1	91.8	83.4	89.5	111.8	88.2333	1.26709	0.133607
P51692	STAT5B	Signal transducer and activator of transcription 5B OS=Homo sapiens OX=9606 GN=STAT5B PE=1 SV=2	6.8615	5	5	2	787	89.81	6.05	116.4	133.4	85.5	126	74.3	64.4	111.767	88.2333	1.26672	0.376788
O75879	GATB	Glutamyl-tRNA(Gln) amidotransferase subunit B, mitochondrial OS=Homo sapiens OX=9606 GN=GATB PE=1 SV=1	1.43627	1	1	1	557	61.825	8.63	108.3	150.8	76.1	102.6	86	76.1	111.733	88.2333	1.26634	0.36415
O43149	ZZEF1	Zinc finger ZZ-type and EF-hand domain-containing protein 1 OS=Homo sapiens OX=9606 GN=ZZEF1 PE=1 SV=6	1.24958	3	3	3	2961	330.864	5.95	121	120.5	93.7	103.8	83.9	77.1	111.733	88.2667	1.26586	0.123597
Q9NPH0	ACP6	Lysophosphatidic acid phosphatase type 6 OS=Homo sapiens OX=9606 GN=ACP6 PE=1 SV=3	4.90654	2	2	2	428	48.855	6.47	90.3	100	144.9	80.9	96.4	87.6	111.733	88.3	1.26538	0.24946
Q9NUM4	TMEM106B	Transmembrane protein 106B OS=Homo sapiens OX=9606 GN=TMEM106B PE=1 SV=2	8.75912	2	2	2	274	31.108	6.99	104	146.3	84.8	88.3	101.2	75.4	111.7	88.3	1.26501	0.299204
Q6XE24	RBMS3	RNA-binding motif, single-stranded-interacting protein 3 OS=Homo sapiens OX=9606 GN=RBMS3 PE=1 SV=1	5.03432	2	2	2	437	47.809	8.03	116.7	125.2	93.2	105.7	78.7	80.5	111.7	88.3	1.26501	0.144916
Q6IAA8	LAMTOR1	Ragulator complex protein LAMTOR1 OS=Homo sapiens OX=9606 GN=LAMTOR1 PE=1 SV=2	30.4348	4	6	4	161	17.734	5.15	119.8	119.1	96.2	97.3	81	86.6	111.7	88.3	1.26501	0.0620444
O60684	KPNA6	Importin subunit alpha-7 OS=Homo sapiens OX=9606 GN=KPNA6 PE=1 SV=1	9.32836	4	5	1	536	59.991	4.98	119	120.8	95.2	100.1	72.1	92.7	111.667	88.3	1.26463	0.117795
P52735	VAV2	Guanine nucleotide exchange factor VAV2 OS=Homo sapiens OX=9606 GN=VAV2 PE=1 SV=2	3.53075	3	3	3	878	101.224	7.08	95.5	129.9	109.6	99	81.9	84	111.667	88.3	1.26463	0.108459
P10301	RRAS	Ras-related protein R-Ras OS=Homo sapiens OX=9606 GN=RRAS PE=1 SV=1	21.1009	4	12	2	218	23.466	6.93	127.4	123.5	84.1	121.7	65	78.3	111.667	88.3333	1.26415	0.348805
P22307	SCP2	Non-specific lipid-transfer protein OS=Homo sapiens OX=9606 GN=SCP2 PE=1 SV=2	19.5612	10	19	10	547	58.956	6.89	104.3	130.6	99.9	116.8	66.1	82.2	111.6	88.3667	1.26292	0.261023
Q9HCN8	SDF2L1	Stromal cell-derived factor 2-like protein 1 OS=Homo sapiens OX=9606 GN=SDF2L1 PE=1 SV=2	9.50226	2	2	2	221	23.584	7.03	130.2	108.9	95.8	107.4	77.9	79.9	111.633	88.4	1.26282	0.168093
O15254	ACOX3	Peroxisomal acyl-coenzyme A oxidase 3 OS=Homo sapiens OX=9606 GN=ACOX3 PE=1 SV=2	3.57143	2	3	2	700	77.58	7.25	108.5	114.6	111.7	102.6	99.4	63.2	111.6	88.4	1.26244	0.143085
P15586	GNS	N-acetylglucosamine-6-sulfatase OS=Homo sapiens OX=9606 GN=GNS PE=1 SV=3	7.24638	4	5	4	552	62.042	8.31	114.3	129.5	90.9	90.4	97	77.9	111.567	88.4333	1.26159	0.138969
O95502	NPTXR	Neuronal pentraxin receptor OS=Homo sapiens OX=9606 GN=NPTXR PE=3 SV=2	18.2	7	10	7	500	52.813	6.21	64.9	80.1	189.7	87.7	87.8	89.8	111.567	88.4333	1.26159	0.587907
Q13951	CBFB	Core-binding factor subunit beta OS=Homo sapiens OX=9606 GN=CBFB PE=1 SV=2	12.6374	2	5	2	182	21.495	6.6	119.9	123.1	91.6	100.7	85.9	78.8	111.533	88.4667	1.26074	0.124798
P00156	MT-CYB	Cytochrome b OS=Homo sapiens OX=9606 GN=MT-CYB PE=1 SV=2	2.36842	1	1	1	380	42.689	8.05	85.7	141.7	107.2	90.7	78.6	96.1	111.533	88.4667	1.26074	0.248927
P50995	ANXA11	Annexin A11 OS=Homo sapiens OX=9606 GN=ANXA11 PE=1 SV=1	30.297	14	28	14	505	54.355	7.65	120	97.2	117.3	85.1	81.2	99.1	111.5	88.4667	1.26036	0.0629646
O75027	ABCB7	ATP-binding cassette sub-family B member 7, mitochondrial OS=Homo sapiens OX=9606 GN=ABCB7 PE=1 SV=2	15.4255	9	19	9	752	82.589	9.33	124.7	126.6	83.3	95.8	87.3	82.4	111.533	88.5	1.26026	0.191229
Q00013	MPP1	55 kDa erythrocyte membrane protein OS=Homo sapiens OX=9606 GN=MPP1 PE=1 SV=2	16.0944	5	11	5	466	52.264	7.37	125	124.1	85.4	84.6	102	78.9	111.5	88.5	1.25989	0.194812
Q9BQC6	MRPL57	Ribosomal protein 63, mitochondrial OS=Homo sapiens OX=9606 GN=MRPL57 PE=1 SV=1	12.7451	1	1	1	102	12.259	11.44	98.7	145.4	90.3	94.3	85.1	86.1	111.467	88.5	1.25951	0.256986
Q53TN4	CYBRD1	Cytochrome b reductase 1 OS=Homo sapiens OX=9606 GN=CYBRD1 PE=1 SV=1	7.69231	2	2	2	286	31.621	8.76	138.1	109.4	86.9	100.6	78.6	86.4	111.467	88.5333	1.25904	0.228749
Q08J23	NSUN2	tRNA (cytosine(34)-C(5))-methyltransferase OS=Homo sapiens OX=9606 GN=NSUN2 PE=1 SV=2	10.9518	7	7	7	767	86.416	6.77	122.6	120.1	91.6	90	87.8	87.9	111.433	88.5667	1.25819	0.0835032
Q8TDY2	RB1CC1	RB1-inducible coiled-coil protein 1 OS=Homo sapiens OX=9606 GN=RB1CC1 PE=1 SV=3	1.25471	1	1	1	1594	182.975	5.41	91.8	105.3	137.1	53.5	110.3	101.9	111.4	88.5667	1.25781	0.362161
Q9HBL0	TNS1	Tensin-1 OS=Homo sapiens OX=9606 GN=TNS1 PE=1 SV=2	4.49568	6	6	4	1735	185.586	7.75	118.7	111.9	103.6	86.8	102	77	111.4	88.6	1.25734	0.0547822
P02461	COL3A1	Collagen alpha-1(III) chain OS=Homo sapiens OX=9606 GN=COL3A1 PE=1 SV=4	1.97817	2	3	2	1466	138.479	6.61	129.3	112.5	92.4	87.2	87.3	91.4	111.4	88.6333	1.25686	0.101718
P62910	RPL32	60S ribosomal protein L32 OS=Homo sapiens OX=9606 GN=RPL32 PE=1 SV=2	42.963	6	10	6	135	15.85	11.33	121.1	122.8	90.1	100.3	91.2	74.4	111.333	88.6333	1.25611	0.157123
Q658Y4	FAM91A1	Protein FAM91A1 OS=Homo sapiens OX=9606 GN=FAM91A1 PE=1 SV=3	5.72792	4	4	4	838	93.85	6.39	107.2	121.4	105.3	105.6	84.3	76.1	111.3	88.6667	1.25526	0.0896963
Q9UP95	SLC12A4	Solute carrier family 12 member 4 OS=Homo sapiens OX=9606 GN=SLC12A4 PE=1 SV=2	5.16129	5	8	2	1085	120.572	6.44	92.2	135.4	106.4	94	83.1	89	111.333	88.7	1.25517	0.159026
Q8IXI1	RHOT2	Mitochondrial Rho GTPase 2 OS=Homo sapiens OX=9606 GN=RHOT2 PE=1 SV=2	5.01618	2	7	1	618	68.075	5.86	134.2	112.7	87.1	96.5	89.4	80.2	111.333	88.7	1.25517	0.191308
P46783	RPS10	40S ribosomal protein S10 OS=Homo sapiens OX=9606 GN=RPS10 PE=1 SV=1	48.4848	9	30	9	165	18.886	10.15	127.6	112.6	93.7	102.7	83.5	79.9	111.3	88.7	1.25479	0.13504
Q9H4L5	OSBPL3	Oxysterol-binding protein-related protein 3 OS=Homo sapiens OX=9606 GN=OSBPL3 PE=1 SV=1	3.04397	2	2	2	887	101.16	6.87	106.6	112	115.3	70	113	83.1	111.3	88.7	1.25479	0.156509
O43861	ATP9B	Probable phospholipid-transporting ATPase IIB OS=Homo sapiens OX=9606 GN=ATP9B PE=2 SV=4	1.74368	2	2	1	1147	129.22	7.61	113.1	128.6	92.1	104.1	69.8	92.2	111.267	88.7	1.25442	0.196916
Q12972	PPP1R8	Nuclear inhibitor of protein phosphatase 1 OS=Homo sapiens OX=9606 GN=PPP1R8 PE=1 SV=2	5.98291	1	2	1	351	38.455	7.37	144.2	106.3	83.3	122.1	74	70	111.267	88.7	1.25442	0.407417
Q06587	RING1	E3 ubiquitin-protein ligase RING1 OS=Homo sapiens OX=9606 GN=RING1 PE=1 SV=2	3.44828	1	1	1	406	42.403	5.62	120.5	115	98.4	104	84.8	77.4	111.3	88.7333	1.25432	0.0945259
P06858	LPL	Lipoprotein lipase OS=Homo sapiens OX=9606 GN=LPL PE=1 SV=1	3.57895	1	2	1	475	53.129	8.15	83.7	172.3	77.8	81.8	91.9	92.5	111.267	88.7333	1.25394	0.504452
Q7Z3C6	ATG9A	Autophagy-related protein 9A OS=Homo sapiens OX=9606 GN=ATG9A PE=1 SV=3	6.67461	5	7	5	839	94.387	6.67	90.7	143.2	99.9	89.9	89.1	87.2	111.267	88.7333	1.25394	0.23676
Q15746	MYLK	Myosin light chain kinase, smooth muscle OS=Homo sapiens OX=9606 GN=MYLK PE=1 SV=4	5.69488	10	19	9	1914	210.583	6.15	116.5	114.8	102.5	85.3	76.5	104.5	111.267	88.7667	1.25347	0.074248
Q8NBJ7	SUMF2	Inactive C-alpha-formylglycine-generating enzyme 2 OS=Homo sapiens OX=9606 GN=SUMF2 PE=1 SV=2	25.2492	7	8	7	301	33.822	8	127	104.6	102.2	94.2	96.7	75.4	111.267	88.7667	1.25347	0.0958567
P42892	ECE1	Endothelin-converting enzyme 1 OS=Homo sapiens OX=9606 GN=ECE1 PE=1 SV=2	1.94805	1	1	1	770	87.108	5.88	115	120.8	97.9	99.3	74.7	92.3	111.233	88.7667	1.2531	0.0888438
P05388	RPLP0	60S acidic ribosomal protein P0 OS=Homo sapiens OX=9606 GN=RPLP0 PE=1 SV=1	46.0568	11	51	11	317	34.252	5.97	109.8	127.2	96.6	101.9	82	82.4	111.2	88.7667	1.25272	0.111716
Q99732	LITAF	Lipopolysaccharide-induced tumor necrosis factor-alpha factor OS=Homo sapiens OX=9606 GN=LITAF PE=1 SV=2	4.34783	1	1	1	161	17.095	6.44	125.1	122.1	86.3	66.5	69.5	130.4	111.167	88.8	1.25188	0.408792
Q14315	FLNC	Filamin-C OS=Homo sapiens OX=9606 GN=FLNC PE=1 SV=3	29.9083	64	118	52	2725	290.841	5.97	110.2	100.9	122.4	133.8	59.1	73.6	111.167	88.8333	1.25141	0.39941
P05154	SERPINA5	Plasma serine protease inhibitor OS=Homo sapiens OX=9606 GN=SERPINA5 PE=1 SV=3	10.8374	4	4	4	406	45.646	9.26	145.4	108.3	79.9	91.2	87.3	88.1	111.2	88.8667	1.25131	0.30503
P16278	GLB1	Beta-galactosidase OS=Homo sapiens OX=9606 GN=GLB1 PE=1 SV=2	2.36337	1	1	1	677	76.027	6.57	115.8	119.4	98.2	100.4	85.9	80.3	111.133	88.8667	1.25056	0.0661334
Q9BQJ4	TMEM47	Transmembrane protein 47 OS=Homo sapiens OX=9606 GN=TMEM47 PE=1 SV=1	6.07735	1	1	1	181	19.984	6.73	108	142.2	83.1	58.5	88.8	119.3	111.1	88.8667	1.25019	0.415931
O00194	RAB27B	Ras-related protein Rab-27B OS=Homo sapiens OX=9606 GN=RAB27B PE=1 SV=4	17.8899	3	6	3	218	24.592	5.52	93.7	97.6	141.9	78.7	117.2	70.8	111.067	88.9	1.24934	0.352335
Q9NP58	ABCB6	ATP-binding cassette sub-family B member 6, mitochondrial OS=Homo sapiens OX=9606 GN=ABCB6 PE=1 SV=1	4.98812	2	4	2	842	93.826	8.48	122.1	126.1	85.1	107	79	80.8	111.1	88.9333	1.24925	0.235265
Q8WYA6	CTNNBL1	Beta-catenin-like protein 1 OS=Homo sapiens OX=9606 GN=CTNNBL1 PE=1 SV=1	12.0782	6	6	6	563	65.132	5.05	132.5	117.7	83.1	101.5	83.3	82	111.1	88.9333	1.24925	0.236548
Q8NBQ5	HSD17B11	Estradiol 17-beta-dehydrogenase 11 OS=Homo sapiens OX=9606 GN=HSD17B11 PE=1 SV=3	34.3333	10	21	10	300	32.915	9.07	126	107.3	99.9	142.5	63.2	61.1	111.067	88.9333	1.24888	0.471898
P62913	RPL11	60S ribosomal protein L11 OS=Homo sapiens OX=9606 GN=RPL11 PE=1 SV=2	23.5955	4	14	4	178	20.24	9.6	100.6	130.2	102.4	110.8	88.8	67.2	111.067	88.9333	1.24888	0.234308
P26373	RPL13	60S ribosomal protein L13 OS=Homo sapiens OX=9606 GN=RPL13 PE=1 SV=4	28.436	7	16	7	211	24.247	11.65	113.7	113.8	105.7	104	93	69.8	111.067	88.9333	1.24888	0.101128
Q14697	GANAB	Neutral alpha-glucosidase AB OS=Homo sapiens OX=9606 GN=GANAB PE=1 SV=3	31.0381	28	90	28	944	106.807	6.14	115.9	124.9	92.2	112.8	78.9	75.2	111	88.9667	1.24766	0.226629
Q96B86	RGMA	Repulsive guidance molecule A OS=Homo sapiens OX=9606 GN=RGMA PE=1 SV=3	4	1	1	1	450	49.316	7.42	109.2	125	98.8	79.5	89.5	97.9	111	88.9667	1.24766	0.0766694
P00558	PGK1	Phosphoglycerate kinase 1 OS=Homo sapiens OX=9606 GN=PGK1 PE=1 SV=3	75.06	31	215	27	417	44.586	8.1	155.3	91.5	86.3	83.9	95.7	87.4	111.033	89	1.24757	0.382104
Q9H8H3	METTL7A	Methyltransferase-like protein 7A OS=Homo sapiens OX=9606 GN=METTL7A PE=1 SV=1	25	5	27	5	244	28.301	8.38	109.2	94.9	128.9	105.7	69.7	91.6	111	89	1.24719	0.200825
Q14012	CAMK1	Calcium/calmodulin-dependent protein kinase type 1 OS=Homo sapiens OX=9606 GN=CAMK1 PE=1 SV=1	18.6486	4	8	3	370	41.311	5.29	87	100.6	145.4	71.7	107.5	87.8	111	89	1.24719	0.34269
Q9BXJ8	TMEM120A	Transmembrane protein 120A OS=Homo sapiens OX=9606 GN=TMEM120A PE=1 SV=1	7.58017	2	5	2	343	40.584	8.98	103.9	137.3	91.7	132.3	70.6	64.1	110.967	89	1.24682	0.440077
A6NL88	SHISA7	Protein shisa-7 OS=Homo sapiens OX=9606 GN=SHISA7 PE=2 SV=3	1.30112	1	1	1	538	56.179	10.02	49.2	152.9	130.8	48.8	156.2	62.1	110.967	89.0333	1.24635	0.659916
Q96HD1	CRELD1	Cysteine-rich with EGF-like domain protein 1 OS=Homo sapiens OX=9606 GN=CRELD1 PE=1 SV=3	8.33333	3	6	3	420	45.409	4.87	100.5	127.7	104.7	82.7	109.5	74.9	110.967	89.0333	1.24635	0.178621
Q9P2X0	DPM3	Dolichol-phosphate mannosyltransferase subunit 3 OS=Homo sapiens OX=9606 GN=DPM3 PE=1 SV=2	10.8696	1	3	1	92	10.087	5.94	128.6	119.9	84.4	119	68.3	79.8	110.967	89.0333	1.24635	0.343915
Q9Y6G5	COMMD10	COMM domain-containing protein 10 OS=Homo sapiens OX=9606 GN=COMMD10 PE=1 SV=1	14.3564	3	3	3	202	22.952	6.54	127.4	105.8	99.7	99	81.5	86.6	110.967	89.0333	1.24635	0.0906163
O60499	STX10	Syntaxin-10 OS=Homo sapiens OX=9606 GN=STX10 PE=1 SV=1	5.22088	1	1	1	249	28.096	4.89	112	124.8	96.1	107.8	78.5	80.8	110.967	89.0333	1.24635	0.15533
P62847	RPS24	40S ribosomal protein S24 OS=Homo sapiens OX=9606 GN=RPS24 PE=1 SV=1	30.8271	5	17	5	133	15.413	10.78	124.8	117.5	90.5	102.3	88.8	76	110.933	89.0333	1.24598	0.164868
Q7Z7K6	CENPV	Centromere protein V OS=Homo sapiens OX=9606 GN=CENPV PE=1 SV=1	10.5455	3	4	3	275	29.927	9.73	76	172.6	84.2	89.5	94.9	82.7	110.933	89.0333	1.24598	0.52047
Q9Y3B3	TMED7	Transmembrane emp24 domain-containing protein 7 OS=Homo sapiens OX=9606 GN=TMED7 PE=1 SV=2	27.2321	7	12	7	224	25.156	6.89	115.1	125	92.7	96.8	89.9	80.5	110.933	89.0667	1.24551	0.109486
Q96MX0	CMTM3	CKLF-like MARVEL transmembrane domain-containing protein 3 OS=Homo sapiens OX=9606 GN=CMTM3 PE=1 SV=1	3.84615	1	1	1	182	19.701	4.56	96.7	140	96.1	93.6	82.9	90.7	110.933	89.0667	1.24551	0.21566
Q9HC98	NEK6	Serine/threonine-protein kinase Nek6 OS=Homo sapiens OX=9606 GN=NEK6 PE=1 SV=2	5.11182	2	2	1	313	35.691	8.03	93.7	117.2	121.9	113.5	76.2	77.6	110.933	89.1	1.24504	0.219295
Q9HB07	C12orf10	UPF0160 protein MYG1, mitochondrial OS=Homo sapiens OX=9606 GN=C12orf10 PE=1 SV=2	12.766	4	5	4	376	42.422	6.67	118.3	129.4	85.1	90.3	84.9	92.1	110.933	89.1	1.24504	0.180688
P10398	ARAF	Serine/threonine-protein kinase A-Raf OS=Homo sapiens OX=9606 GN=ARAF PE=1 SV=2	6.76568	4	6	2	606	67.542	9.01	126.5	108.7	97.5	107.3	78.6	81.5	110.9	89.1333	1.2442	0.154806
P14780	MMP9	Matrix metalloproteinase-9 OS=Homo sapiens OX=9606 GN=MMP9 PE=1 SV=3	2.26308	1	2	1	707	78.408	6.06	155.9	93.1	83.7	88.5	77.5	101.4	110.9	89.1333	1.2442	0.410223
P86790	CCZ1B	Vacuolar fusion protein CCZ1 homolog B OS=Homo sapiens OX=9606 GN=CCZ1B PE=1 SV=1	4.14938	2	2	2	482	55.83	6.48	96.7	129.8	106.1	103.5	89.4	74.5	110.867	89.1333	1.24383	0.167986
P46778	RPL21	60S ribosomal protein L21 OS=Homo sapiens OX=9606 GN=RPL21 PE=1 SV=2	38.75	6	14	6	160	18.553	10.49	110.1	122.7	99.7	105.9	85.8	75.9	110.833	89.2	1.24253	0.121872
Q02878	RPL6	60S ribosomal protein L6 OS=Homo sapiens OX=9606 GN=RPL6 PE=1 SV=3	25.6944	10	22	10	288	32.708	10.58	117	123.1	92.3	99	91.7	76.9	110.8	89.2	1.24215	0.132096
Q9BVP2	GNL3	Guanine nucleotide-binding protein-like 3 OS=Homo sapiens OX=9606 GN=GNL3 PE=1 SV=2	1.82149	1	1	1	549	61.954	9.16	126.1	110.8	95.5	98.1	90.5	79	110.8	89.2	1.24215	0.107194
O14524	NEMP1	Nuclear envelope integral membrane protein 1 OS=Homo sapiens OX=9606 GN=NEMP1 PE=1 SV=2	1.57658	1	1	1	444	50.607	6.93	115.5	121	95.8	91.6	85.1	90.9	110.767	89.2	1.24178	0.0528645
P0CW20	LIMS4	LIM and senescent cell antigen-like-containing domain protein 4 OS=Homo sapiens OX=9606 GN=LIMS4 PE=1 SV=1	11.9658	1	1	1	117	13.242	5.49	111.7	103.7	117	101.4	74.1	92.2	110.8	89.2333	1.24169	0.0725594
O00203	AP3B1	AP-3 complex subunit beta-1 OS=Homo sapiens OX=9606 GN=AP3B1 PE=1 SV=3	14.5338	16	20	13	1094	121.244	6.04	112.8	126.7	92.8	98.8	85.1	83.8	110.767	89.2333	1.24131	0.120559
P61353	RPL27	60S ribosomal protein L27 OS=Homo sapiens OX=9606 GN=RPL27 PE=1 SV=2	48.5294	6	20	6	136	15.788	10.56	115.9	120.7	95.7	104.3	89.1	74.3	110.767	89.2333	1.24131	0.136014
Q3SY69	ALDH1L2	Mitochondrial 10-formyltetrahydrofolate dehydrogenase OS=Homo sapiens OX=9606 GN=ALDH1L2 PE=1 SV=2	10.6176	10	15	3	923	101.681	6.52	170.6	77.1	84.6	86.2	101.9	79.6	110.767	89.2333	1.24131	0.521905
Q16401	PSMD5	26S proteasome non-ATPase regulatory subunit 5 OS=Homo sapiens OX=9606 GN=PSMD5 PE=1 SV=3	16.6667	7	12	7	504	56.16	5.48	120.3	114.2	97.7	110.4	69.2	88.2	110.733	89.2667	1.24048	0.191838
P24557	TBXAS1	Thromboxane-A synthase OS=Homo sapiens OX=9606 GN=TBXAS1 PE=1 SV=3	6.00375	3	4	3	533	60.479	7.62	140.5	102.1	89.6	121.8	73	73	110.733	89.2667	1.24048	0.391041
Q96N66	MBOAT7	Lysophospholipid acyltransferase 7 OS=Homo sapiens OX=9606 GN=MBOAT7 PE=1 SV=2	14.6186	6	9	6	472	52.73	8.97	119.2	113	100	112.7	81.2	74	110.733	89.3	1.24001	0.178742
P07858	CTSB	Cathepsin B OS=Homo sapiens OX=9606 GN=CTSB PE=1 SV=3	21.8289	6	21	6	339	37.797	6.3	91.7	122.3	118.2	84.9	113.2	69.8	110.733	89.3	1.24001	0.249688
P27449	ATP6V0C	V-type proton ATPase 16 kDa proteolipid subunit OS=Homo sapiens OX=9606 GN=ATP6V0C PE=1 SV=1	11.6129	1	9	1	155	15.725	8.44	73.6	83.7	174.8	76.6	137.9	53.4	110.7	89.3	1.23964	0.628287
O00487	PSMD14	26S proteasome non-ATPase regulatory subunit 14 OS=Homo sapiens OX=9606 GN=PSMD14 PE=1 SV=1	29.0323	10	18	10	310	34.555	6.52	107.5	133.3	91.2	88.1	96	83.9	110.667	89.3333	1.23881	0.169834
Q7L9L4	MOB1B	MOB kinase activator 1B OS=Homo sapiens OX=9606 GN=MOB1B PE=1 SV=3	5.09259	1	5	1	216	25.075	6.73	116.5	94.9	120.6	104.9	87.4	75.7	110.667	89.3333	1.23881	0.140827
Q9HAB8	PPCS	Phosphopantothenate--cysteine ligase OS=Homo sapiens OX=9606 GN=PPCS PE=1 SV=2	7.3955	2	3	2	311	33.984	6.71	156.6	83	92.3	70.1	93.4	104.6	110.633	89.3667	1.23797	0.447436
Q8WXH0	SYNE2	Nesprin-2 OS=Homo sapiens OX=9606 GN=SYNE2 PE=1 SV=3	0.479303	2	2	2	6885	795.944	5.36	131.3	113.8	86.7	102.5	88.1	77.6	110.6	89.4	1.23714	0.226488
P23921	RRM1	Ribonucleoside-diphosphate reductase large subunit OS=Homo sapiens OX=9606 GN=RRM1 PE=1 SV=1	1.26263	1	1	1	792	90.013	7.15	93.8	132.7	105.3	83.3	106.5	78.4	110.6	89.4	1.23714	0.215722
Q9Y3B2	EXOSC1	Exosome complex component CSL4 OS=Homo sapiens OX=9606 GN=EXOSC1 PE=1 SV=1	8.20513	1	1	1	195	21.438	8.24	95.4	153.2	83.2	115.2	85.1	67.9	110.6	89.4	1.23714	0.454721
P40616	ARL1	ADP-ribosylation factor-like protein 1 OS=Homo sapiens OX=9606 GN=ARL1 PE=1 SV=1	7.73481	2	3	2	181	20.404	5.72	136.6	100.4	94.7	92.8	88.8	86.6	110.567	89.4	1.23676	0.185271
O15260	SURF4	Surfeit locus protein 4 OS=Homo sapiens OX=9606 GN=SURF4 PE=1 SV=3	14.8699	4	10	4	269	30.374	7.78	128	116.5	87.2	103.9	79.8	84.6	110.567	89.4333	1.2363	0.211017
P49770	EIF2B2	Translation initiation factor eIF-2B subunit beta OS=Homo sapiens OX=9606 GN=EIF2B2 PE=1 SV=3	15.0997	4	9	4	351	38.965	6.16	108.5	122.5	100.6	100.1	81.8	86.4	110.533	89.4333	1.23593	0.0667356
P07205	PGK2	Phosphoglycerate kinase 2 OS=Homo sapiens OX=9606 GN=PGK2 PE=1 SV=3	13.6691	6	34	2	417	44.767	8.54	146	102	83.6	88.7	98.6	81	110.533	89.4333	1.23593	0.333483
Q9Y646	CPQ	Carboxypeptidase Q OS=Homo sapiens OX=9606 GN=CPQ PE=1 SV=1	5.72034	3	4	3	472	51.855	6.18	137	99.3	95.3	78.9	84.2	105.2	110.533	89.4333	1.23593	0.245627
Q10471	GALNT2	Polypeptide N-acetylgalactosaminyltransferase 2 OS=Homo sapiens OX=9606 GN=GALNT2 PE=1 SV=1	14.711	8	10	8	571	64.691	8.35	100.3	125.1	106.3	103.3	82.8	82.3	110.567	89.4667	1.23584	0.106944
Q96EE3	SEH1L	Nucleoporin SEH1 OS=Homo sapiens OX=9606 GN=SEH1L PE=1 SV=3	18.6111	4	4	4	360	39.623	8.09	106.9	120.6	104.2	103.1	90.3	75	110.567	89.4667	1.23584	0.0923603
P62249	RPS16	40S ribosomal protein S16 OS=Homo sapiens OX=9606 GN=RPS16 PE=1 SV=2	56.8493	11	28	11	146	16.435	10.21	115.4	122.6	93.5	104.9	84	79.5	110.5	89.4667	1.2351	0.14765
Q92888	ARHGEF1	Rho guanine nucleotide exchange factor 1 OS=Homo sapiens OX=9606 GN=ARHGEF1 PE=1 SV=2	6.25	5	5	5	912	102.371	5.66	125.5	113.8	92.2	113.8	72.6	82	110.5	89.4667	1.2351	0.254623
Q04446	GBE1	1,4-alpha-glucan-branching enzyme OS=Homo sapiens OX=9606 GN=GBE1 PE=1 SV=3	19.3732	10	16	10	702	80.423	6.32	151.8	101.2	78.5	85.6	79.5	103.4	110.5	89.5	1.23464	0.409526
Q13045	FLII	Protein flightless-1 homolog OS=Homo sapiens OX=9606 GN=FLII PE=1 SV=2	10.1655	10	11	10	1269	144.659	6.05	123.1	104.1	104.3	101	88.9	78.6	110.5	89.5	1.23464	0.0807119
O14841	OPLAH	5-oxoprolinase OS=Homo sapiens OX=9606 GN=OPLAH PE=1 SV=3	2.17391	2	2	2	1288	137.371	6.58	96.4	100.5	134.5	84.2	92.1	92.2	110.467	89.5	1.23426	0.165122
P23219	PTGS1	Prostaglandin G/H synthase 1 OS=Homo sapiens OX=9606 GN=PTGS1 PE=1 SV=2	4.34057	3	3	3	599	68.642	7.23	120.5	124.2	86.7	134.1	60.7	73.7	110.467	89.5	1.23426	0.45825
P23443	RPS6KB1	Ribosomal protein S6 kinase beta-1 OS=Homo sapiens OX=9606 GN=RPS6KB1 PE=1 SV=2	4.95238	2	3	1	525	59.102	6.65	125.6	110.3	95.5	84	91.9	92.7	110.467	89.5333	1.2338	0.0834192
Q9HDC9	APMAP	Adipocyte plasma membrane-associated protein OS=Homo sapiens OX=9606 GN=APMAP PE=1 SV=2	40.625	16	37	16	416	46.451	6.16	119.9	119.5	92	106.1	89	73.6	110.467	89.5667	1.23335	0.187635
P59190	RAB15	Ras-related protein Rab-15 OS=Homo sapiens OX=9606 GN=RAB15 PE=1 SV=1	14.1509	3	28	1	212	24.375	5.71	56.4	60.1	214.9	70.1	137.7	60.9	110.467	89.5667	1.23335	0.734937
Q5T160	RARS2	Probable arginine--tRNA ligase, mitochondrial OS=Homo sapiens OX=9606 GN=RARS2 PE=1 SV=1	2.42215	1	1	1	578	65.464	8.21	92.6	130.6	108.1	82.5	93.2	93	110.433	89.5667	1.23297	0.146004
Q9UKV8	AGO2	Protein argonaute-2 OS=Homo sapiens OX=9606 GN=AGO2 PE=1 SV=3	6.05355	4	5	3	859	97.146	9.19	116.8	122.4	92.1	99.3	80.1	89.4	110.433	89.6	1.23251	0.126833
O60462	NRP2	Neuropilin-2 OS=Homo sapiens OX=9606 GN=NRP2 PE=1 SV=3	4.94092	5	5	5	931	104.764	5.17	100.6	131.8	98.7	103.1	75.1	90.6	110.367	89.6	1.23177	0.1973
Q8TEM1	NUP210	Nuclear pore membrane glycoprotein 210 OS=Homo sapiens OX=9606 GN=NUP210 PE=1 SV=3	3.39163	5	8	5	1887	204.983	6.81	94.1	139.7	97.4	97.9	93.1	77.9	110.4	89.6333	1.23168	0.260817
O75394	MRPL33	39S ribosomal protein L33, mitochondrial OS=Homo sapiens OX=9606 GN=MRPL33 PE=1 SV=1	16.9231	1	1	1	65	7.614	10.8	96.7	134.2	100.3	94.2	75.1	99.6	110.4	89.6333	1.23168	0.213957
Q96AG4	LRRC59	Leucine-rich repeat-containing protein 59 OS=Homo sapiens OX=9606 GN=LRRC59 PE=1 SV=1	46.9055	12	23	12	307	34.909	9.57	112.8	110.8	107.5	105.9	83	80	110.367	89.6333	1.23131	0.0674273
P02649	APOE	Apolipoprotein E OS=Homo sapiens OX=9606 GN=APOE PE=1 SV=1	70.9779	23	88	23	317	36.132	5.73	161.9	115.1	54.1	61.7	62.6	144.7	110.367	89.6667	1.23086	0.644943
Q6NUM9	RETSAT	All-trans-retinol 13,14-reductase OS=Homo sapiens OX=9606 GN=RETSAT PE=1 SV=2	1.47541	1	1	1	610	66.777	8.28	68.3	106.2	156.6	77.7	114.6	76.7	110.367	89.6667	1.23086	0.50721
P84157	MXRA7	Matrix-remodeling-associated protein 7 OS=Homo sapiens OX=9606 GN=MXRA7 PE=1 SV=1	8.82353	2	3	2	204	21.452	4.26	119.4	96.9	114.7	108.9	80.4	79.7	110.333	89.6667	1.23048	0.155028
O94886	TMEM63A	CSC1-like protein 1 OS=Homo sapiens OX=9606 GN=TMEM63A PE=1 SV=3	1.11524	1	1	1	807	92.066	7.27	121	127.3	82.7	93.7	71.4	103.9	110.333	89.6667	1.23048	0.288993
Q8NFQ8	TOR1AIP2	Torsin-1A-interacting protein 2 OS=Homo sapiens OX=9606 GN=TOR1AIP2 PE=1 SV=1	6.59574	2	2	1	470	51.232	4.96	118.2	110.5	102.3	78	102.8	88.2	110.333	89.6667	1.23048	0.0726781
Q96HH6	TMEM19	Transmembrane protein 19 OS=Homo sapiens OX=9606 GN=TMEM19 PE=1 SV=1	2.08333	1	1	1	336	36.368	8.5	127.2	117.5	86.2	112.3	86.9	69.9	110.3	89.7	1.22965	0.303416
Q14571	ITPR2	Inositol 1,4,5-trisphosphate receptor type 2 OS=Homo sapiens OX=9606 GN=ITPR2 PE=1 SV=2	8.10811	21	28	13	2701	307.867	6.43	79.2	149.3	102.3	106.6	76	86.5	110.267	89.7	1.22928	0.412269
Q92542	NCSTN	Nicastrin OS=Homo sapiens OX=9606 GN=NCSTN PE=1 SV=2	8.32158	6	13	6	709	78.362	5.99	116.4	125.9	88.5	88.3	72.4	108.4	110.267	89.7	1.22928	0.250362
P33121	ACSL1	Long-chain-fatty-acid--CoA ligase 1 OS=Homo sapiens OX=9606 GN=ACSL1 PE=1 SV=1	17.765	13	15	11	698	77.893	7.15	127.8	98.1	104.9	100.7	93.3	75.1	110.267	89.7	1.22928	0.155524
Q9Y5M8	SRPRB	Signal recognition particle receptor subunit beta OS=Homo sapiens OX=9606 GN=SRPRB PE=1 SV=3	23.2472	6	9	6	271	29.684	9.04	111.2	115.6	104	109.2	79.8	80.2	110.267	89.7333	1.22883	0.117094
Q9P1F3	ABRACL	Costars family protein ABRACL OS=Homo sapiens OX=9606 GN=ABRACL PE=1 SV=1	35.8025	2	3	2	81	9.051	6.29	139.9	71.6	119.3	88.1	95.6	85.5	110.267	89.7333	1.22883	0.37221
Q07020	RPL18	60S ribosomal protein L18 OS=Homo sapiens OX=9606 GN=RPL18 PE=1 SV=2	38.2979	6	17	6	188	21.621	11.72	107.6	124.9	98.2	101.5	92.6	75.1	110.233	89.7333	1.22845	0.136161
Q9HCE1	MOV10	Putative helicase MOV-10 OS=Homo sapiens OX=9606 GN=MOV10 PE=1 SV=2	0.797607	1	2	1	1003	113.599	8.82	141.1	103.6	86	127.2	68.5	73.6	110.233	89.7667	1.228	0.456082
O43324	EEF1E1	Eukaryotic translation elongation factor 1 epsilon-1 OS=Homo sapiens OX=9606 GN=EEF1E1 PE=1 SV=1	22.4138	4	5	4	174	19.798	8.54	130.3	106.2	94.1	112.7	85.7	70.9	110.2	89.7667	1.22763	0.276132
Q16527	CSRP2	Cysteine and glycine-rich protein 2 OS=Homo sapiens OX=9606 GN=CSRP2 PE=1 SV=3	34.1969	5	11	5	193	20.94	8.62	77.6	107	146.1	104.4	78.9	86.1	110.233	89.8	1.22754	0.390568
Q6ZVL6	KIAA1549L	UPF0606 protein KIAA1549L OS=Homo sapiens OX=9606 GN=KIAA1549L PE=2 SV=2	0.865333	1	1	1	1849	198.876	8.31	101.8	120.9	108	73.6	122.2	73.6	110.233	89.8	1.22754	0.299314
O00213	APBB1	Amyloid-beta A4 precursor protein-binding family B member 1 OS=Homo sapiens OX=9606 GN=APBB1 PE=1 SV=2	1.97183	1	1	1	710	77.196	5.06	90.7	118.3	121.5	66.4	119.3	83.6	110.167	89.7667	1.22726	0.329567
Q16539	MAPK14	Mitogen-activated protein kinase 14 OS=Homo sapiens OX=9606 GN=MAPK14 PE=1 SV=3	5.27778	2	5	1	360	41.267	5.78	135	105.4	90.1	115.7	77.3	76.4	110.167	89.8	1.2268	0.332237
Q2PZI1	DPY19L1	Probable C-mannosyltransferase DPY19L1 OS=Homo sapiens OX=9606 GN=DPY19L1 PE=2 SV=1	11.4074	6	7	6	675	77.267	8.95	124.4	111.3	94.8	141.8	63.4	64.3	110.167	89.8333	1.22635	0.498643
Q86U38	NOP9	Nucleolar protein 9 OS=Homo sapiens OX=9606 GN=NOP9 PE=1 SV=1	2.20126	1	1	1	636	69.394	7.28	150.1	108.9	71.5	122.6	65.8	81.1	110.167	89.8333	1.22635	0.512747
Q9Y5Y2	NUBP2	Cytosolic Fe-S cluster assembly factor NUBP2 OS=Homo sapiens OX=9606 GN=NUBP2 PE=1 SV=1	3.32103	1	1	1	271	28.807	5.83	110.7	113.2	106.6	96.3	74.9	98.3	110.167	89.8333	1.22635	0.0582029
Q15050	RRS1	Ribosome biogenesis regulatory protein homolog OS=Homo sapiens OX=9606 GN=RRS1 PE=1 SV=2	3.28767	1	1	1	365	41.168	10.7	131.7	110.4	88.4	114.5	82.2	72.9	110.167	89.8667	1.22589	0.316624
P40429	RPL13A	60S ribosomal protein L13a OS=Homo sapiens OX=9606 GN=RPL13A PE=1 SV=2	37.931	8	21	8	203	23.562	10.93	111.7	123.4	95.3	101.2	92	76.4	110.133	89.8667	1.22552	0.136501
Q9H3H5	DPAGT1	UDP-N-acetylglucosamine--dolichyl-phosphate N-acetylglucosaminephosphotransferase OS=Homo sapiens OX=9606 GN=DPAGT1 PE=1 SV=2	1.96078	1	2	1	408	46.059	8	131.3	117.8	81.3	148.5	50.9	70.2	110.133	89.8667	1.22552	0.576416
P55157	MTTP	Microsomal triglyceride transfer protein large subunit OS=Homo sapiens OX=9606 GN=MTTP PE=1 SV=1	1.67785	1	1	1	894	99.289	8.41	86.9	137.3	106.1	91.5	99.8	78.3	110.1	89.8667	1.22515	0.273776
Q96LD4	TRIM47	Tripartite motif-containing protein 47 OS=Homo sapiens OX=9606 GN=TRIM47 PE=1 SV=2	9.24765	5	5	5	638	69.488	6.44	108.4	103.7	118.2	121.9	61	86.8	110.1	89.9	1.22469	0.32829
Q15124	PGM5	Phosphoglucomutase-like protein 5 OS=Homo sapiens OX=9606 GN=PGM5 PE=1 SV=2	6.52557	2	2	2	567	62.186	7.21	109.4	122	98.9	84.5	84.1	101.1	110.1	89.9	1.22469	0.0813454
Q9P0K7	RAI14	Ankycorbin OS=Homo sapiens OX=9606 GN=RAI14 PE=1 SV=2	1.93878	2	2	1	980	109.973	6.21	111.1	123.6	95.5	105.7	89.2	74.8	110.067	89.9	1.22432	0.170163
P54136	RARS	Arginine--tRNA ligase, cytoplasmic OS=Homo sapiens OX=9606 GN=RARS PE=1 SV=2	36.9697	23	39	23	660	75.331	6.68	115.3	112.6	102.3	103.3	83.5	83	110.067	89.9333	1.22387	0.0606132
P62841	RPS15	40S ribosomal protein S15 OS=Homo sapiens OX=9606 GN=RPS15 PE=1 SV=2	22.7586	4	5	4	145	17.029	10.39	130	102.3	97.8	109.3	77.3	83.2	110.033	89.9333	1.2235	0.22638
Q9H3G5	CPVL	Probable serine carboxypeptidase CPVL OS=Homo sapiens OX=9606 GN=CPVL PE=1 SV=2	4.41176	2	3	2	476	54.129	5.62	140.1	105.2	84.9	120.6	68	81.3	110.067	89.9667	1.22342	0.423396
Q16881	TXNRD1	Thioredoxin reductase 1, cytoplasmic OS=Homo sapiens OX=9606 GN=TXNRD1 PE=1 SV=3	32.6656	16	34	15	649	70.862	7.39	140.3	93.2	96.6	89.8	82.8	97.3	110.033	89.9667	1.22305	0.271173
P63241	EIF5A	Eukaryotic translation initiation factor 5A-1 OS=Homo sapiens OX=9606 GN=EIF5A PE=1 SV=2	79.8701	9	28	9	154	16.821	5.24	112.5	117.2	100.4	107	82.4	80.5	110.033	89.9667	1.22305	0.112426
P61313	RPL15	60S ribosomal protein L15 OS=Homo sapiens OX=9606 GN=RPL15 PE=1 SV=2	41.6667	8	15	8	204	24.131	11.62	106.1	125.9	98	100.3	92.8	76.8	110	89.9667	1.22268	0.137275
O60271	SPAG9	C-Jun-amino-terminal kinase-interacting protein 4 OS=Homo sapiens OX=9606 GN=SPAG9 PE=1 SV=4	15.5942	14	15	12	1321	146.115	5.15	105.9	125.6	98.5	92.2	88.7	89	110	89.9667	1.22268	0.0701626
O00411	POLRMT	DNA-directed RNA polymerase, mitochondrial OS=Homo sapiens OX=9606 GN=POLRMT PE=1 SV=2	0.894309	1	1	1	1230	138.532	8.98	141.2	118.7	70.1	101	105.5	63.4	110	89.9667	1.22268	0.465612
O14929	HAT1	Histone acetyltransferase type B catalytic subunit OS=Homo sapiens OX=9606 GN=HAT1 PE=1 SV=1	4.29594	1	1	1	419	49.481	5.69	87.8	121.4	120.8	99.4	92.3	78.2	110	89.9667	1.22268	0.190668
P02008	HBZ	Hemoglobin subunit zeta OS=Homo sapiens OX=9606 GN=HBZ PE=1 SV=2	15.493	2	25	1	142	15.627	8.21	116.1	126.8	87.2	129.2	71	69.8	110.033	90	1.22259	0.430956
Q9UHQ4	BCAP29	B-cell receptor-associated protein 29 OS=Homo sapiens OX=9606 GN=BCAP29 PE=1 SV=2	19.917	8	13	8	241	28.302	9.54	139.2	95.9	94.9	108.5	89.3	72.2	110	90	1.22222	0.328262
P62495	ETF1	Eukaryotic peptide chain release factor subunit 1 OS=Homo sapiens OX=9606 GN=ETF1 PE=1 SV=3	24.0275	9	18	9	437	49	5.71	123.1	106.1	100.7	107.6	80.6	81.8	109.967	90	1.22185	0.14632
Q9UPW8	UNC13A	Protein unc-13 homolog A OS=Homo sapiens OX=9606 GN=UNC13A PE=2 SV=4	1.23312	2	2	2	1703	192.892	5.35	91.5	132.5	106	68.6	118.9	82.6	110	90.0333	1.22177	0.357155
Q9H492	MAP1LC3A	Microtubule-associated proteins 1A/1B light chain 3A OS=Homo sapiens OX=9606 GN=MAP1LC3A PE=1 SV=2	23.1405	3	11	1	121	14.263	8.68	85.6	113	131.3	68.5	101.9	99.7	109.967	90.0333	1.2214	0.308692
P48059	LIMS1	LIM and senescent cell antigen-like-containing domain protein 1 OS=Homo sapiens OX=9606 GN=LIMS1 PE=1 SV=4	8.30769	3	5	3	325	37.226	8.05	112.5	113.4	104	105.3	75.8	89	109.967	90.0333	1.2214	0.0921833
Q9P0I2	EMC3	ER membrane protein complex subunit 3 OS=Homo sapiens OX=9606 GN=EMC3 PE=1 SV=3	22.9885	5	6	5	261	29.932	6.81	112.6	127.5	89.6	84.6	85.9	99.7	109.9	90.0667	1.22021	0.174731
P16144	ITGB4	Integrin beta-4 OS=Homo sapiens OX=9606 GN=ITGB4 PE=1 SV=5	4.17124	5	5	5	1822	202.039	6.09	109	88	132.7	87.5	74.1	108.6	109.9	90.0667	1.22021	0.29202
Q9BXT8	RNF17	RING finger protein 17 OS=Homo sapiens OX=9606 GN=RNF17 PE=1 SV=3	0.4313	1	1	1	1623	184.525	5.4	123.5	118.7	87.5	128.8	58.6	82.8	109.9	90.0667	1.22021	0.445815
O43633	CHMP2A	Charged multivesicular body protein 2a OS=Homo sapiens OX=9606 GN=CHMP2A PE=1 SV=1	33.7838	10	18	10	222	25.088	5.97	140.2	102.1	87.4	99.4	80.7	90.1	109.9	90.0667	1.22021	0.299013
Q9NP81	SARS2	Serine--tRNA ligase, mitochondrial OS=Homo sapiens OX=9606 GN=SARS2 PE=1 SV=1	2.89575	1	1	1	518	58.246	8.13	111.4	128.6	89.8	97.1	84.4	88.8	109.933	90.1	1.22013	0.168829
Q8NFX7	STXBP6	Syntaxin-binding protein 6 OS=Homo sapiens OX=9606 GN=STXBP6 PE=1 SV=2	16.6667	4	5	4	210	23.539	9.04	115.5	126.4	87.9	69.9	105.9	94.5	109.933	90.1	1.22013	0.273123
O14772	FPGT	Fucose-1-phosphate guanylyltransferase OS=Homo sapiens OX=9606 GN=FPGT PE=1 SV=3	2.80066	1	1	1	607	67.966	6.87	105.8	112.5	111.4	101.5	68.4	100.4	109.9	90.1	1.21976	0.147662
Q9H3N1	TMX1	Thioredoxin-related transmembrane protein 1 OS=Homo sapiens OX=9606 GN=TMX1 PE=1 SV=1	18.2143	6	11	6	280	31.771	4.98	131.1	115	83.6	120	68.9	81.4	109.9	90.1	1.21976	0.39425
Q8N5M9	JAGN1	Protein jagunal homolog 1 OS=Homo sapiens OX=9606 GN=JAGN1 PE=1 SV=1	7.10383	2	3	2	183	21.111	9.73	117.1	115.1	97.5	103.2	87.7	79.4	109.9	90.1	1.21976	0.101603
O60573	EIF4E2	Eukaryotic translation initiation factor 4E type 2 OS=Homo sapiens OX=9606 GN=EIF4E2 PE=1 SV=1	9.79592	2	2	2	245	28.344	8.88	127.5	103.7	98.5	109.2	97.1	64	109.9	90.1	1.21976	0.288526
P23396	RPS3	40S ribosomal protein S3 OS=Homo sapiens OX=9606 GN=RPS3 PE=1 SV=2	74.8971	18	52	18	243	26.671	9.66	112	122.6	95	112.6	80.6	77.1	109.867	90.1	1.21939	0.22707
P49961	ENTPD1	Ectonucleoside triphosphate diphosphohydrolase 1 OS=Homo sapiens OX=9606 GN=ENTPD1 PE=1 SV=1	14.1176	8	13	8	510	57.927	6.34	119.4	123.5	86.7	103.2	80.8	86.3	109.867	90.1	1.21939	0.215697
Q96IJ6	GMPPA	Mannose-1-phosphate guanyltransferase alpha OS=Homo sapiens OX=9606 GN=GMPPA PE=1 SV=1	9.52381	3	4	3	420	46.262	7.21	112	125.3	92.3	93.3	85.8	91.3	109.867	90.1333	1.21893	0.115523
Q8N490	PNKD	Probable hydrolase PNKD OS=Homo sapiens OX=9606 GN=PNKD PE=1 SV=2	3.8961	1	1	1	385	42.849	9.09	94.9	153.8	80.9	76.1	113.6	80.7	109.867	90.1333	1.21893	0.478406
Q96A57	TMEM230	Transmembrane protein 230 OS=Homo sapiens OX=9606 GN=TMEM230 PE=1 SV=1	20.8333	2	3	2	120	13.18	9.31	110.4	98.1	121	115.9	69.2	85.4	109.833	90.1667	1.21811	0.265509
Q9Y282	ERGIC3	Endoplasmic reticulum-Golgi intermediate compartment protein 3 OS=Homo sapiens OX=9606 GN=ERGIC3 PE=1 SV=1	9.13838	4	5	4	383	43.194	6.06	114.7	125.5	89.3	103.8	83.3	83.4	109.833	90.1667	1.21811	0.196745
A0A0C4DH34	IGHV4-28	Immunoglobulin heavy variable 4-28 OS=Homo sapiens OX=9606 GN=IGHV4-28 PE=3 SV=1	7.69231	1	2	1	117	13.116	9.29	122.2	129.3	77.9	138.5	65	67	109.8	90.1667	1.21774	0.535982
P17081	RHOQ	Rho-related GTP-binding protein RhoQ OS=Homo sapiens OX=9606 GN=RHOQ PE=1 SV=2	12.1951	2	6	1	205	22.645	6.32	122.4	112.8	94.3	110.7	81.1	78.8	109.833	90.2	1.21766	0.210342
P08620	FGF4	Fibroblast growth factor 4 OS=Homo sapiens OX=9606 GN=FGF4 PE=1 SV=1	4.85437	1	1	1	206	22.034	9.7	89.5	166.8	73.1	83.2	126.5	60.9	109.8	90.2	1.21729	0.602563
P61619	SEC61A1	Protein transport protein Sec61 subunit alpha isoform 1 OS=Homo sapiens OX=9606 GN=SEC61A1 PE=1 SV=2	11.3445	6	11	2	476	52.231	8.06	103.3	131.1	95	126.9	51.7	92	109.8	90.2	1.21729	0.465388
P0DP03	IGHV3-30-5	Immunoglobulin heavy variable 3-30-5 OS=Homo sapiens OX=9606 GN=IGHV3-30-5 PE=3 SV=1	15.3846	2	9	2	117	12.938	8.92	156.6	88.8	84	144.2	61.7	64.8	109.8	90.2333	1.21685	0.613306
Q5JRA6	MIA3	Transport and Golgi organization protein 1 homolog OS=Homo sapiens OX=9606 GN=MIA3 PE=1 SV=1	2.25485	4	4	4	1907	213.57	4.84	117.4	120.4	91.6	112.5	80.4	77.8	109.8	90.2333	1.21685	0.246462
Q16740	CLPP	ATP-dependent Clp protease proteolytic subunit, mitochondrial OS=Homo sapiens OX=9606 GN=CLPP PE=1 SV=1	15.1625	3	4	3	277	30.161	8.09	133.3	102.7	93.3	96.8	93.1	80.8	109.767	90.2333	1.21648	0.207595
Q53FV1	ORMDL2	ORM1-like protein 2 OS=Homo sapiens OX=9606 GN=ORMDL2 PE=1 SV=2	7.18954	1	1	1	153	17.352	9.64	127.5	116.9	84.9	95.9	93.7	81.1	109.767	90.2333	1.21648	0.224529
O94905	ERLIN2	Erlin-2 OS=Homo sapiens OX=9606 GN=ERLIN2 PE=1 SV=1	49.8525	17	58	14	339	37.815	5.62	123.1	115.6	90.6	105.1	79.7	85.9	109.767	90.2333	1.21648	0.191722
Q9H4A6	GOLPH3	Golgi phosphoprotein 3 OS=Homo sapiens OX=9606 GN=GOLPH3 PE=1 SV=1	5.03356	1	4	1	298	33.79	6.44	120.6	122.7	85.9	107.6	82.1	81.1	109.733	90.2667	1.21566	0.257381
P62899	RPL31	60S ribosomal protein L31 OS=Homo sapiens OX=9606 GN=RPL31 PE=1 SV=1	36	6	13	6	125	14.454	10.54	109.2	119.8	100.2	99	95.8	76	109.733	90.2667	1.21566	0.100633
P23469	PTPRE	Receptor-type tyrosine-protein phosphatase epsilon OS=Homo sapiens OX=9606 GN=PTPRE PE=1 SV=1	7.14286	5	5	3	700	80.59	7.02	122.8	115.6	90.8	101.2	82.8	86.9	109.733	90.3	1.21521	0.157226
Q10713	PMPCA	Mitochondrial-processing peptidase subunit alpha OS=Homo sapiens OX=9606 GN=PMPCA PE=1 SV=2	7.42857	4	5	4	525	58.216	6.92	100.3	129	99.8	93.6	85.2	92.1	109.7	90.3	1.21484	0.124146
Q9HD40	SEPSECS	O-phosphoseryl-tRNA(Sec) selenium transferase OS=Homo sapiens OX=9606 GN=SEPSECS PE=1 SV=2	1.99601	1	1	1	501	55.69	8.05	77.1	134.9	117.1	122.3	81.8	66.8	109.7	90.3	1.21484	0.460899
Q09666	AHNAK	Neuroblast differentiation-associated protein AHNAK OS=Homo sapiens OX=9606 GN=AHNAK PE=1 SV=2	55.4839	162	361	162	5890	628.699	6.15	129.4	86.1	113.6	93.3	71.1	106.6	109.7	90.3333	1.21439	0.30174
Q86X83	COMMD2	COMM domain-containing protein 2 OS=Homo sapiens OX=9606 GN=COMMD2 PE=1 SV=2	3.51759	1	2	1	199	22.731	6.73	129.5	107.2	92.4	107.3	75.1	88.6	109.7	90.3333	1.21439	0.246051
Q5BJF2	TMEM97	Sigma intracellular receptor 2 OS=Homo sapiens OX=9606 GN=TMEM97 PE=1 SV=1	13.0682	2	2	2	176	20.834	9.38	96.1	140.7	92.1	119	84.8	67.2	109.633	90.3333	1.21365	0.425386
Q99685	MGLL	Monoglyceride lipase OS=Homo sapiens OX=9606 GN=MGLL PE=1 SV=2	21.7822	4	5	4	303	33.24	6.99	98.8	103.5	126.6	74.6	118.8	77.7	109.633	90.3667	1.21321	0.311223
Q96EX1	SMIM12	Small integral membrane protein 12 OS=Homo sapiens OX=9606 GN=SMIM12 PE=1 SV=3	20.6522	2	2	2	92	10.793	8.44	99.5	118.7	110.7	81.9	120	69.2	109.633	90.3667	1.21321	0.301317
Q6EEV4	POLR2M	DNA-directed RNA polymerase II subunit GRINL1A, isoforms 4/5 OS=Homo sapiens OX=9606 GN=POLR2M PE=1 SV=1	8.78378	1	1	1	148	15.122	8.37	83.1	141.1	104.7	63.5	136.3	71.3	109.633	90.3667	1.21321	0.537685
O43493	TGOLN2	Trans-Golgi network integral membrane protein 2 OS=Homo sapiens OX=9606 GN=TGOLN2 PE=1 SV=3	5.63674	2	3	2	479	50.988	5.73	135.7	97.6	95.5	105.1	99.4	66.7	109.6	90.4	1.21239	0.339388
P31943	HNRNPH1	Heterogeneous nuclear ribonucleoprotein H OS=Homo sapiens OX=9606 GN=HNRNPH1 PE=1 SV=4	31.1804	12	48	5	449	49.198	6.3	98.4	137.4	93	110.8	85.3	75.2	109.6	90.4333	1.21194	0.336038
P15924	DSP	Desmoplakin OS=Homo sapiens OX=9606 GN=DSP PE=1 SV=3	1.0101	2	2	2	2871	331.569	6.81	92	126.3	110.4	106.9	97.8	66.6	109.567	90.4333	1.21157	0.290453
Q96S99	PLEKHF1	Pleckstrin homology domain-containing family F member 1 OS=Homo sapiens OX=9606 GN=PLEKHF1 PE=1 SV=3	3.58423	1	1	1	279	31.175	8.24	126.8	112.7	89.2	88.3	94.6	88.4	109.567	90.4333	1.21157	0.161678
P61513	RPL37A	60S ribosomal protein L37a OS=Homo sapiens OX=9606 GN=RPL37A PE=1 SV=2	35.8696	3	7	3	92	10.268	10.43	103.2	119.7	105.7	100.1	87.8	83.4	109.533	90.4333	1.21121	0.0560518
Q9NVZ3	NECAP2	Adaptin ear-binding coat-associated protein 2 OS=Homo sapiens OX=9606 GN=NECAP2 PE=1 SV=1	32.6996	6	8	6	263	28.321	8.38	121.3	118.5	88.8	108.6	74.5	88.2	109.533	90.4333	1.21121	0.254319
O43242	PSMD3	26S proteasome non-ATPase regulatory subunit 3 OS=Homo sapiens OX=9606 GN=PSMD3 PE=1 SV=2	29.7753	15	37	15	534	60.939	8.44	112.2	125.6	90.8	89.7	94.6	87.1	109.533	90.4667	1.21076	0.139813
Q9Y3B8	REXO2	Oligoribonuclease, mitochondrial OS=Homo sapiens OX=9606 GN=REXO2 PE=1 SV=3	8.86076	2	3	2	237	26.816	6.87	113.7	88.7	126.1	115.2	77.1	79.1	109.5	90.4667	1.21039	0.314464
Q9Y490	TLN1	Talin-1 OS=Homo sapiens OX=9606 GN=TLN1 PE=1 SV=3	53.6009	106	258	95	2541	269.599	6.07	117	115.7	95.7	118	73.5	80	109.467	90.5	1.20958	0.288107
Q9NRY5	FAM114A2	Protein FAM114A2 OS=Homo sapiens OX=9606 GN=FAM114A2 PE=1 SV=4	13.4653	5	8	5	505	55.434	4.88	129.2	99	100.2	111.1	85.1	75.4	109.467	90.5333	1.20913	0.262446
Q66LE6	PPP2R2D	Serine/threonine-protein phosphatase 2A 55 kDa regulatory subunit B delta isoform OS=Homo sapiens OX=9606 GN=PPP2R2D PE=1 SV=1	13.0243	4	7	2	453	52.01	6.39	112.8	123.7	91.9	81.6	107.1	82.9	109.467	90.5333	1.20913	0.203903
Q8IV33	KIAA0825	Uncharacterized protein KIAA0825 OS=Homo sapiens OX=9606 GN=KIAA0825 PE=2 SV=3	1.09804	1	3	1	1275	147.64	6.61	109.1	97	122.2	89.6	103.1	78.9	109.433	90.5333	1.20876	0.134572
A1X283	SH3PXD2B	SH3 and PX domain-containing protein 2B OS=Homo sapiens OX=9606 GN=SH3PXD2B PE=1 SV=3	12.0746	9	9	9	911	101.516	8.69	88.7	144.5	95.1	80.7	80.1	110.8	109.433	90.5333	1.20876	0.405293
Q8N3C0	ASCC3	Activating signal cointegrator 1 complex subunit 3 OS=Homo sapiens OX=9606 GN=ASCC3 PE=1 SV=3	1.08992	2	2	2	2202	251.301	7.09	98.1	117.8	112.4	98.8	80	92.9	109.433	90.5667	1.20832	0.0799234
P33241	LSP1	Lymphocyte-specific protein 1 OS=Homo sapiens OX=9606 GN=LSP1 PE=1 SV=1	3.83481	1	2	1	339	37.169	4.74	129.7	83.6	114.9	152.2	64.2	55.3	109.4	90.5667	1.20795	0.606868
Q12981	BNIP1	Vesicle transport protein SEC20 OS=Homo sapiens OX=9606 GN=BNIP1 PE=1 SV=3	34.2105	6	7	6	228	26.116	8.95	119.7	114.9	93.7	101.7	89	81.1	109.433	90.6	1.20787	0.132491
P16989	YBX3	Y-box-binding protein 3 OS=Homo sapiens OX=9606 GN=YBX3 PE=1 SV=4	9.67742	2	6	1	372	40.066	9.77	106.3	119.3	102.7	113.4	89.1	69.3	109.433	90.6	1.20787	0.241582
P98082	DAB2	Disabled homolog 2 OS=Homo sapiens OX=9606 GN=DAB2 PE=1 SV=3	1.03896	1	1	1	770	82.397	5.53	155.7	93.5	79.1	114	72	85.8	109.433	90.6	1.20787	0.517345
P62888	RPL30	60S ribosomal protein L30 OS=Homo sapiens OX=9606 GN=RPL30 PE=1 SV=2	39.1304	5	18	5	115	12.776	9.63	108.1	119.2	100.9	100	91.9	79.9	109.4	90.6	1.20751	0.076026
P05408	SCG5	Neuroendocrine protein 7B2 OS=Homo sapiens OX=9606 GN=SCG5 PE=1 SV=2	8.96226	1	1	1	212	23.715	5.96	108.8	91.8	127.6	85.7	95.6	90.5	109.4	90.6	1.20751	0.154541
Q9Y2U5	MAP3K2	Mitogen-activated protein kinase kinase kinase 2 OS=Homo sapiens OX=9606 GN=MAP3K2 PE=1 SV=2	3.06947	1	1	1	619	69.697	8	142.6	97.4	88.2	108.9	72	90.9	109.4	90.6	1.20751	0.398343
P62280	RPS11	40S ribosomal protein S11 OS=Homo sapiens OX=9606 GN=RPS11 PE=1 SV=3	42.4051	8	31	8	158	18.419	10.3	111.9	118.3	97.9	110.5	82.8	78.5	109.367	90.6	1.20714	0.183904
P60866	RPS20	40S ribosomal protein S20 OS=Homo sapiens OX=9606 GN=RPS20 PE=1 SV=1	32.7731	4	15	4	119	13.364	9.94	109	122.8	96.3	107.9	84.7	79.2	109.367	90.6	1.20714	0.182721
P62277	RPS13	40S ribosomal protein S13 OS=Homo sapiens OX=9606 GN=RPS13 PE=1 SV=2	49.6689	9	23	9	151	17.212	10.54	122.8	116.4	89	100.8	84.9	86.2	109.4	90.6333	1.20706	0.179567
Q9Y315	DERA	Deoxyribose-phosphate aldolase OS=Homo sapiens OX=9606 GN=DERA PE=1 SV=2	41.5094	9	12	9	318	35.208	8.94	120.3	118.8	89	101.6	85.5	84.8	109.367	90.6333	1.20669	0.1809
P27144	AK4	Adenylate kinase 4, mitochondrial OS=Homo sapiens OX=9606 GN=AK4 PE=1 SV=1	31.8386	8	13	8	223	25.252	8.4	114.5	109.2	104.4	75.7	95	101.2	109.367	90.6333	1.20669	0.084713
P01024	C3	Complement C3 OS=Homo sapiens OX=9606 GN=C3 PE=1 SV=2	49.6693	75	219	75	1663	187.03	6.4	135	116.7	76.3	127.8	66.4	77.7	109.333	90.6333	1.20633	0.505992
Q92879	CELF1	CUGBP Elav-like family member 1 OS=Homo sapiens OX=9606 GN=CELF1 PE=1 SV=2	6.3786	3	3	1	486	52.03	8.46	74.1	143	110.8	101.8	98	72.2	109.3	90.6667	1.20551	0.444112
Q9NP61	ARFGAP3	ADP-ribosylation factor GTPase-activating protein 3 OS=Homo sapiens OX=9606 GN=ARFGAP3 PE=1 SV=1	4.45736	2	2	2	516	56.893	7.36	124.6	94.9	108.5	113.9	85.9	72.3	109.333	90.7	1.20544	0.280774
Q13438	OS9	Protein OS-9 OS=Homo sapiens OX=9606 GN=OS9 PE=1 SV=1	8.09595	3	3	3	667	75.515	4.87	127.6	114.3	85.9	93	95	84.3	109.267	90.7667	1.20382	0.219786
Q9H583	HEATR1	HEAT repeat-containing protein 1 OS=Homo sapiens OX=9606 GN=HEATR1 PE=1 SV=3	0.606343	1	1	1	2144	242.215	6.54	118.8	120.1	88.9	116.2	77.1	79	109.267	90.7667	1.20382	0.319918
P09917	ALOX5	Arachidonate 5-lipoxygenase OS=Homo sapiens OX=9606 GN=ALOX5 PE=1 SV=2	10.2374	6	12	6	674	77.933	5.77	155.3	83.8	88.6	137.8	57.8	76.7	109.233	90.7667	1.20345	0.609732
Q9HD33	MRPL47	39S ribosomal protein L47, mitochondrial OS=Homo sapiens OX=9606 GN=MRPL47 PE=1 SV=2	8.4	2	3	2	250	29.432	10.37	98.9	125.6	103.2	97.9	81.6	92.9	109.233	90.8	1.20301	0.126627
Q86UU1	PHLDB1	Pleckstrin homology-like domain family B member 1 OS=Homo sapiens OX=9606 GN=PHLDB1 PE=1 SV=1	4.13943	6	8	6	1377	151.068	8.63	95.5	116.9	115.2	85.4	91.5	95.5	109.2	90.8	1.20264	0.0694297
Q07960	ARHGAP1	Rho GTPase-activating protein 1 OS=Homo sapiens OX=9606 GN=ARHGAP1 PE=1 SV=1	48.5194	17	43	17	439	50.404	6.29	127	115.2	85.4	103.9	83	85.6	109.2	90.8333	1.2022	0.26025
P30050	RPL12	60S ribosomal protein L12 OS=Homo sapiens OX=9606 GN=RPL12 PE=1 SV=1	63.6364	8	30	8	165	17.808	9.42	104.5	128.6	94.5	102.8	87	82.7	109.2	90.8333	1.2022	0.195249
P61923	COPZ1	Coatomer subunit zeta-1 OS=Homo sapiens OX=9606 GN=COPZ1 PE=1 SV=1	27.6836	3	9	3	177	20.185	4.81	124.3	100.3	102.9	105.4	98.5	68.6	109.167	90.8333	1.20183	0.249361
P62906	RPL10A	60S ribosomal protein L10a OS=Homo sapiens OX=9606 GN=RPL10A PE=1 SV=2	27.1889	7	24	7	217	24.816	9.94	106.4	114.9	106.2	103	90.9	78.7	109.167	90.8667	1.20139	0.0731715
P19652	ORM2	Alpha-1-acid glycoprotein 2 OS=Homo sapiens OX=9606 GN=ORM2 PE=1 SV=2	31.8408	6	16	4	201	23.588	5.11	167.4	80.4	79.7	132.7	75.1	64.8	109.167	90.8667	1.20139	0.637742
Q9C0C2	TNKS1BP1	182 kDa tankyrase-1-binding protein OS=Homo sapiens OX=9606 GN=TNKS1BP1 PE=1 SV=4	4.51128	6	8	6	1729	181.685	4.86	112.3	102.4	112.7	111	84.2	77.4	109.133	90.8667	1.20103	0.165886
Q9BUR5	APOO	MICOS complex subunit MIC26 OS=Homo sapiens OX=9606 GN=APOO PE=1 SV=1	16.6667	3	7	3	198	22.271	9.13	102.1	112.3	113	80.9	108.7	83	109.133	90.8667	1.20103	0.130011
P49585	PCYT1A	Choline-phosphate cytidylyltransferase A OS=Homo sapiens OX=9606 GN=PCYT1A PE=1 SV=2	14.7139	5	7	5	367	41.705	7.25	108	124.4	94.9	111.2	80.7	80.7	109.1	90.8667	1.20066	0.241501
Q7LGA3	HS2ST1	Heparan sulfate 2-O-sulfotransferase 1 OS=Homo sapiens OX=9606 GN=HS2ST1 PE=1 SV=1	1.96629	1	1	1	356	41.854	8.69	103.2	123.9	100.3	95	88.2	89.5	109.133	90.9	1.20059	0.07744
Q6PL24	TMED8	Protein TMED8 OS=Homo sapiens OX=9606 GN=TMED8 PE=1 SV=1	2.46154	1	1	1	325	35.718	4.74	130.5	97	99.8	85.4	108.4	78.9	109.1	90.9	1.20022	0.262653
Q9NUI1	DECR2	Peroxisomal 2,4-dienoyl-CoA reductase OS=Homo sapiens OX=9606 GN=DECR2 PE=1 SV=1	2.73973	1	1	1	292	30.758	9.22	94.8	128.4	104.1	83.9	107.5	81.3	109.1	90.9	1.20022	0.234997
Q5JTV8	TOR1AIP1	Torsin-1A-interacting protein 1 OS=Homo sapiens OX=9606 GN=TOR1AIP1 PE=1 SV=2	21.7839	10	18	9	583	66.208	8.18	111.3	113.5	102.5	118.8	86.1	67.9	109.1	90.9333	1.19978	0.29983
P51153	RAB13	Ras-related protein Rab-13 OS=Homo sapiens OX=9606 GN=RAB13 PE=1 SV=1	33.9901	7	22	5	203	22.76	9.19	106.2	127.8	93.2	105.3	69.9	97.6	109.067	90.9333	1.19941	0.286107
Q8IWE4	DCUN1D3	DCN1-like protein 3 OS=Homo sapiens OX=9606 GN=DCUN1D3 PE=1 SV=1	6.57895	1	1	1	304	34.27	5.12	144.6	96	86.6	126.8	62.9	83.1	109.067	90.9333	1.19941	0.524703
Q96MU7	YTHDC1	YTH domain-containing protein 1 OS=Homo sapiens OX=9606 GN=YTHDC1 PE=1 SV=3	1.51307	1	1	1	727	84.649	6.23	105.2	113	108.8	108.8	88.7	75.4	109	90.9667	1.19824	0.144644
Q9BSR8	YIPF4	Protein YIPF4 OS=Homo sapiens OX=9606 GN=YIPF4 PE=1 SV=1	3.68852	1	1	1	244	27.065	4.65	105.3	123.1	98.7	109.8	82.8	80.4	109.033	91	1.19817	0.204671
P02765	AHSG	Alpha-2-HS-glycoprotein OS=Homo sapiens OX=9606 GN=AHSG PE=1 SV=1	16.0763	5	12	5	367	39.3	5.72	166.8	92.7	67.5	144.4	61.4	67.2	109	91	1.1978	0.676376
Q9GZT6	CCDC90B	Coiled-coil domain-containing protein 90B, mitochondrial OS=Homo sapiens OX=9606 GN=CCDC90B PE=1 SV=2	26.7717	6	7	6	254	29.487	7.55	121.9	106.7	98.4	92.2	86.4	94.4	109	91	1.1978	0.0688258
Q96DB5	RMDN1	Regulator of microtubule dynamics protein 1 OS=Homo sapiens OX=9606 GN=RMDN1 PE=1 SV=1	22.6115	6	7	5	314	35.785	8.5	97	111.6	118.4	90	68.9	114.1	109	91	1.1978	0.282393
Q99643	SDHC	Succinate dehydrogenase cytochrome b560 subunit, mitochondrial OS=Homo sapiens OX=9606 GN=SDHC PE=1 SV=1	12.426	2	2	2	169	18.598	9.69	128.8	109.2	88.9	89.6	83.9	99.5	108.967	91	1.19744	0.220563
O75955	FLOT1	Flotillin-1 OS=Homo sapiens OX=9606 GN=FLOT1 PE=1 SV=3	55.9719	21	54	21	427	47.326	7.49	116.2	113.8	97	92.3	105.1	75.7	109	91.0333	1.19736	0.16025
Q92520	FAM3C	Protein FAM3C OS=Homo sapiens OX=9606 GN=FAM3C PE=1 SV=1	33.9207	6	11	6	227	24.665	8.29	103.5	125.4	98.1	95.5	90	87.6	109	91.0333	1.19736	0.106902
P49748	ACADVL	Very long-chain specific acyl-CoA dehydrogenase, mitochondrial OS=Homo sapiens OX=9606 GN=ACADVL PE=1 SV=1	47.7863	23	55	23	655	70.345	8.75	88.7	153	85.2	92.6	80.7	99.8	108.967	91.0333	1.197	0.474308
Q92820	GGH	Gamma-glutamyl hydrolase OS=Homo sapiens OX=9606 GN=GGH PE=1 SV=2	26.7296	8	12	8	318	35.941	7.11	92.9	145	89	82.2	93.5	97.4	108.967	91.0333	1.197	0.389988
P54709	ATP1B3	Sodium/potassium-transporting ATPase subunit beta-3 OS=Homo sapiens OX=9606 GN=ATP1B3 PE=1 SV=1	22.2222	7	18	7	279	31.492	8.35	138.3	93.7	94.8	123	74.2	75.9	108.933	91.0333	1.19663	0.456017
Q53GS9	USP39	U4/U6.U5 tri-snRNP-associated protein 2 OS=Homo sapiens OX=9606 GN=USP39 PE=1 SV=2	7.07965	3	4	3	565	65.34	8.91	107	131.7	88.1	105.9	91	76.2	108.933	91.0333	1.19663	0.305869
Q562R1	ACTBL2	Beta-actin-like protein 2 OS=Homo sapiens OX=9606 GN=ACTBL2 PE=1 SV=2	19.6809	10	158	4	376	41.976	5.59	133.6	95.6	97.7	96.5	94.1	82.6	108.967	91.0667	1.19656	0.242271
P51812	RPS6KA3	Ribosomal protein S6 kinase alpha-3 OS=Homo sapiens OX=9606 GN=RPS6KA3 PE=1 SV=1	9.45946	6	10	2	740	83.683	6.89	119.5	103	104.4	115.1	84.1	74	108.967	91.0667	1.19656	0.25392
Q9H9H4	VPS37B	Vacuolar protein sorting-associated protein 37B OS=Homo sapiens OX=9606 GN=VPS37B PE=1 SV=1	10.1754	2	3	2	285	31.287	7.34	104.6	110.7	111.6	88.5	106.7	78	108.967	91.0667	1.19656	0.107811
Q9NV96	TMEM30A	Cell cycle control protein 50A OS=Homo sapiens OX=9606 GN=TMEM30A PE=1 SV=1	13.0194	6	6	6	361	40.658	8.59	89.3	100.3	137.3	82.9	117.1	73.2	108.967	91.0667	1.19656	0.41492
Q9BXY0	MAK16	Protein MAK16 homolog OS=Homo sapiens OX=9606 GN=MAK16 PE=1 SV=2	4.33333	1	1	1	300	35.347	5.38	113.4	117.1	96.4	132.5	75.6	65.1	108.967	91.0667	1.19656	0.459345
Q9NQX5	NPDC1	Neural proliferation differentiation and control protein 1 OS=Homo sapiens OX=9606 GN=NPDC1 PE=1 SV=2	4.30769	1	3	1	325	34.494	7.01	87.7	78.3	160.9	90.4	113.9	68.9	108.967	91.0667	1.19656	0.572545
Q96RQ9	IL4I1	L-amino-acid oxidase OS=Homo sapiens OX=9606 GN=IL4I1 PE=1 SV=1	8.64198	4	4	4	567	62.842	8.68	137	109.7	80.1	119	79.6	74.6	108.933	91.0667	1.19619	0.454877
Q05209	PTPN12	Tyrosine-protein phosphatase non-receptor type 12 OS=Homo sapiens OX=9606 GN=PTPN12 PE=1 SV=3	2.05128	2	2	2	780	88.051	5.62	99.5	102.9	124.4	94.3	97.5	81.4	108.933	91.0667	1.19619	0.124647
P26012	ITGB8	Integrin beta-8 OS=Homo sapiens OX=9606 GN=ITGB8 PE=2 SV=1	7.54226	4	8	4	769	85.575	7.25	79.2	98.7	148.7	71	94.6	107.8	108.867	91.1333	1.19459	0.4895
Q5TDH0	DDI2	Protein DDI1 homolog 2 OS=Homo sapiens OX=9606 GN=DDI2 PE=1 SV=1	14.0351	4	5	4	399	44.495	5.05	117.7	120.1	88.6	94	102.7	76.7	108.8	91.1333	1.19386	0.236086
P62263	RPS14	40S ribosomal protein S14 OS=Homo sapiens OX=9606 GN=RPS14 PE=1 SV=3	37.7483	6	12	6	151	16.263	10.05	111.8	116.8	97.9	99.6	88.6	85.3	108.833	91.1667	1.19378	0.0680487
Q99848	EBNA1BP2	Probable rRNA-processing protein EBP2 OS=Homo sapiens OX=9606 GN=EBNA1BP2 PE=1 SV=2	3.26797	1	1	1	306	34.83	10.1	110.1	99	117.4	111.7	86.1	75.7	108.833	91.1667	1.19378	0.213682
P08243	ASNS	Asparagine synthetase [glutamine-hydrolyzing] OS=Homo sapiens OX=9606 GN=ASNS PE=1 SV=4	10.8734	5	6	5	561	64.329	6.86	146.4	85.9	94.1	106.1	82.5	84.9	108.8	91.1667	1.19342	0.435685
Q69YQ0	SPECC1L	Cytospin-A OS=Homo sapiens OX=9606 GN=SPECC1L PE=1 SV=2	3.04387	3	4	2	1117	124.525	5.72	108.5	121	97	102.2	80.3	91.1	108.833	91.2	1.19335	0.133321
P13284	IFI30	Gamma-interferon-inducible lysosomal thiol reductase OS=Homo sapiens OX=9606 GN=IFI30 PE=1 SV=3	8	2	3	2	250	27.945	4.88	121.2	116.7	88.5	156.2	61	56.4	108.8	91.2	1.19298	0.632972
Q9NTJ5	SACM1L	Phosphatidylinositide phosphatase SAC1 OS=Homo sapiens OX=9606 GN=SACM1L PE=1 SV=2	24.8722	15	24	15	587	66.924	7.12	104.1	117.1	105.2	103.6	90.9	79.1	108.8	91.2	1.19298	0.0986079
Q96MW1	CCDC43	Coiled-coil domain-containing protein 43 OS=Homo sapiens OX=9606 GN=CCDC43 PE=1 SV=2	16.9643	2	4	2	224	25.233	4.92	121.9	68.1	136.3	88.7	101.1	83.8	108.767	91.2	1.19262	0.457489
Q9BTD8	RBM42	RNA-binding protein 42 OS=Homo sapiens OX=9606 GN=RBM42 PE=1 SV=1	5.625	1	1	1	480	50.382	9.63	108.9	110.9	106.5	87.6	106.9	79.1	108.767	91.2	1.19262	0.102399
P40222	TXLNA	Alpha-taxilin OS=Homo sapiens OX=9606 GN=TXLNA PE=1 SV=3	3.11355	2	2	2	546	61.853	6.52	93	113.6	119.7	101	96.9	75.8	108.767	91.2333	1.19218	0.193596
Q9BU02	THTPA	Thiamine-triphosphatase OS=Homo sapiens OX=9606 GN=THTPA PE=1 SV=3	12.1739	2	2	2	230	25.55	4.82	132.2	110.3	83.8	101.1	81.9	90.7	108.767	91.2333	1.19218	0.308839
P04632	CAPNS1	Calpain small subunit 1 OS=Homo sapiens OX=9606 GN=CAPNS1 PE=1 SV=1	51.8657	8	24	8	268	28.298	5.2	128.7	101.1	96.5	111.3	65	97.4	108.767	91.2333	1.19218	0.360824
Q9NW13	RBM28	RNA-binding protein 28 OS=Homo sapiens OX=9606 GN=RBM28 PE=1 SV=3	3.68906	2	2	2	759	85.685	9.22	119.1	119.7	87.5	118.2	78.6	76.9	108.767	91.2333	1.19218	0.365152
Q9NZU5	LMCD1	LIM and cysteine-rich domains protein 1 OS=Homo sapiens OX=9606 GN=LMCD1 PE=1 SV=1	13.6986	5	5	5	365	40.806	7.93	107.8	101.4	117.1	83.7	84.3	105.8	108.767	91.2667	1.19175	0.110978
Q13547	HDAC1	Histone deacetylase 1 OS=Homo sapiens OX=9606 GN=HDAC1 PE=1 SV=1	12.0332	3	4	3	482	55.068	5.48	114.7	109.1	102.4	104.5	84.7	84.6	108.733	91.2667	1.19138	0.0806637
Q9UI10	EIF2B4	Translation initiation factor eIF-2B subunit delta OS=Homo sapiens OX=9606 GN=EIF2B4 PE=1 SV=2	3.82409	1	1	1	523	57.521	9.38	113.9	101.6	110.7	104.3	89.9	79.6	108.733	91.2667	1.19138	0.0959777
Q9H3P7	ACBD3	Golgi resident protein GCP60 OS=Homo sapiens OX=9606 GN=ACBD3 PE=1 SV=4	17.803	6	6	6	528	60.556	5.06	118.9	113.6	93.7	115.4	81.6	76.8	108.733	91.2667	1.19138	0.290877
Q9NQT8	KIF13B	Kinesin-like protein KIF13B OS=Homo sapiens OX=9606 GN=KIF13B PE=1 SV=2	2.30011	3	3	3	1826	202.663	5.88	112.5	114.9	98.7	124.9	65.4	83.5	108.7	91.2667	1.19102	0.395159
P17812	CTPS1	CTP synthase 1 OS=Homo sapiens OX=9606 GN=CTPS1 PE=1 SV=2	8.12183	4	4	3	591	66.648	6.46	105.6	116.3	104.3	94.4	93.4	86.1	108.733	91.3	1.19095	0.0194765
Q5XUX1	FBXW9	F-box/WD repeat-containing protein 9 OS=Homo sapiens OX=9606 GN=FBXW9 PE=1 SV=2	3.48361	2	2	2	488	54.081	6.48	114.2	109.8	102.2	98.6	75	100.3	108.733	91.3	1.19095	0.121269
Q6UVK1	CSPG4	Chondroitin sulfate proteoglycan 4 OS=Homo sapiens OX=9606 GN=CSPG4 PE=1 SV=2	4.30663	7	7	7	2322	250.382	5.47	93.2	125.4	107.5	90.2	109.6	74.1	108.7	91.3	1.19058	0.277652
Q8NI27	THOC2	THO complex subunit 2 OS=Homo sapiens OX=9606 GN=THOC2 PE=1 SV=2	2.25989	3	3	3	1593	182.659	8.44	121.3	122.3	82.5	125.2	71.4	77.3	108.7	91.3	1.19058	0.463574
Q8NFV4	ABHD11	Protein ABHD11 OS=Homo sapiens OX=9606 GN=ABHD11 PE=1 SV=1	7.93651	2	2	2	315	34.668	9.48	104.4	138.6	83	90.3	96	87.6	108.667	91.3	1.19022	0.348804
Q9NVP1	DDX18	ATP-dependent RNA helicase DDX18 OS=Homo sapiens OX=9606 GN=DDX18 PE=1 SV=2	5.97015	4	8	4	670	75.359	9.5	118.9	120.8	86.3	116.3	80.8	76.9	108.667	91.3333	1.18978	0.360661
Q92562	FIG4	Polyphosphoinositide phosphatase OS=Homo sapiens OX=9606 GN=FIG4 PE=1 SV=1	0.771775	1	1	1	907	103.569	6.92	109.4	125.3	91.3	93.8	91.8	88.4	108.667	91.3333	1.18978	0.156383
Q96RK4	BBS4	Bardet-Biedl syndrome 4 protein OS=Homo sapiens OX=9606 GN=BBS4 PE=1 SV=2	2.50482	1	1	1	519	58.245	7.31	99.6	117.9	108.5	89.3	95.3	89.4	108.667	91.3333	1.18978	0.0372425
P62424	RPL7A	60S ribosomal protein L7a OS=Homo sapiens OX=9606 GN=RPL7A PE=1 SV=2	42.1053	13	47	13	266	29.977	10.61	113	116	96.9	104.8	85.7	83.5	108.633	91.3333	1.18942	0.126788
Q7L1V2	MON1B	Vacuolar fusion protein MON1 homolog B OS=Homo sapiens OX=9606 GN=MON1B PE=1 SV=1	2.74223	1	1	1	547	59.18	6.29	108.6	109.1	108.3	101.2	90	82.9	108.667	91.3667	1.18935	0.0315352
Q8TEQ0	SNX29	Sorting nexin-29 OS=Homo sapiens OX=9606 GN=SNX29 PE=1 SV=3	1.23001	1	1	1	813	91.197	6.21	102.2	120.2	103.5	104.8	77.1	92.2	108.633	91.3667	1.18898	0.155587
Q99543	DNAJC2	DnaJ homolog subfamily C member 2 OS=Homo sapiens OX=9606 GN=DNAJC2 PE=1 SV=4	4.83092	2	2	2	621	71.952	8.7	133.1	101.5	91.3	112.2	83.3	78.6	108.633	91.3667	1.18898	0.351579
Q96JJ7	TMX3	Protein disulfide-isomerase TMX3 OS=Homo sapiens OX=9606 GN=TMX3 PE=1 SV=2	11.2335	4	4	4	454	51.839	4.91	101.2	112.7	111.9	99.7	93.4	81	108.6	91.3667	1.18862	0.0600195
P49247	RPIA	Ribose-5-phosphate isomerase OS=Homo sapiens OX=9606 GN=RPIA PE=1 SV=3	5.14469	1	1	1	311	33.248	8.54	142.8	102.6	80.4	119	71	84.1	108.6	91.3667	1.18862	0.499014
Q9Y613	FHOD1	FH1/FH2 domain-containing protein 1 OS=Homo sapiens OX=9606 GN=FHOD1 PE=1 SV=3	2.4055	2	2	2	1164	126.473	6.39	103.6	105.8	116.5	98.2	90.2	85.8	108.633	91.4	1.18855	0.0329788
Q86TI2	DPP9	Dipeptidyl peptidase 9 OS=Homo sapiens OX=9606 GN=DPP9 PE=1 SV=3	1.27462	1	1	1	863	98.201	6.46	120.1	111.2	94.6	101.8	84	88.4	108.633	91.4	1.18855	0.134073
Q8IV01	SYT12	Synaptotagmin-12 OS=Homo sapiens OX=9606 GN=SYT12 PE=1 SV=1	8.07601	3	4	3	421	46.508	5.53	73.7	96.4	155.7	68	142.9	63.3	108.6	91.4	1.18818	0.653635
P12821	ACE	Angiotensin-converting enzyme OS=Homo sapiens OX=9606 GN=ACE PE=1 SV=1	0.765697	1	1	1	1306	149.62	6.39	96.5	164.7	64.6	52.4	107.2	114.6	108.6	91.4	1.18818	0.652881
P13807	GYS1	Glycogen [starch] synthase, muscle OS=Homo sapiens OX=9606 GN=GYS1 PE=1 SV=2	15.6038	10	17	10	737	83.732	6.18	112.3	133.3	80.1	102.3	77.4	94.5	108.567	91.4	1.18782	0.372962
P13639	EEF2	Elongation factor 2 OS=Homo sapiens OX=9606 GN=EEF2 PE=1 SV=4	49.4172	40	119	39	858	95.277	6.83	115.4	124.4	85.8	104.5	82.1	87.6	108.533	91.4	1.18745	0.272231
Q6Y1H2	HACD2	Very-long-chain (3R)-3-hydroxyacyl-CoA dehydratase 2 OS=Homo sapiens OX=9606 GN=HACD2 PE=1 SV=1	3.93701	1	1	1	254	28.35	9.55	120.3	122.2	83.2	101.6	76.1	96.6	108.567	91.4333	1.18739	0.314281
P57105	SYNJ2BP	Synaptojanin-2-binding protein OS=Homo sapiens OX=9606 GN=SYNJ2BP PE=1 SV=2	17.931	2	5	2	145	15.918	6.3	119.9	104.3	101.5	92.6	95.4	86.3	108.567	91.4333	1.18739	0.0536021
Q96A33	CCDC47	Coiled-coil domain-containing protein 47 OS=Homo sapiens OX=9606 GN=CCDC47 PE=1 SV=1	23.1884	11	15	11	483	55.838	4.87	111.4	114.1	100.2	103.6	87.4	83.4	108.567	91.4667	1.18695	0.0847781
O15042	U2SURP	U2 snRNP-associated SURP motif-containing protein OS=Homo sapiens OX=9606 GN=U2SURP PE=1 SV=2	1.16618	1	1	1	1029	118.219	8.47	94.1	147.7	83.9	112.2	78.4	83.8	108.567	91.4667	1.18695	0.487633
P01619	IGKV3-20	Immunoglobulin kappa variable 3-20 OS=Homo sapiens OX=9606 GN=IGKV3-20 PE=1 SV=2	21.5517	2	6	2	116	12.549	4.96	134.7	111.9	79	118.4	65.6	90.4	108.533	91.4667	1.18659	0.485378
Q9Y5A7	NUB1	NEDD8 ultimate buster 1 OS=Homo sapiens OX=9606 GN=NUB1 PE=1 SV=2	1.95122	1	1	1	615	70.494	5.96	115.7	103.8	106	123.7	71.3	79.4	108.5	91.4667	1.18622	0.365177
Q9UL33	TRAPPC2L	Trafficking protein particle complex subunit 2-like protein OS=Homo sapiens OX=9606 GN=TRAPPC2L PE=1 SV=1	6.42857	1	1	1	140	16.135	6.77	88.9	140	96.6	93.9	94.3	86.3	108.5	91.5	1.18579	0.351035
Q9Y4D7	PLXND1	Plexin-D1 OS=Homo sapiens OX=9606 GN=PLXND1 PE=1 SV=3	0.987013	2	2	2	1925	211.871	7.15	97.7	120.9	106.9	80.4	101.6	92.5	108.5	91.5	1.18579	0.135804
Q8TDI0	CHD5	Chromodomain-helicase-DNA-binding protein 5 OS=Homo sapiens OX=9606 GN=CHD5 PE=1 SV=1	4.75947	6	9	1	1954	222.909	6.15	98.2	121.9	105.4	111.1	91.7	71.8	108.5	91.5333	1.18536	0.272301
P17301	ITGA2	Integrin alpha-2 OS=Homo sapiens OX=9606 GN=ITGA2 PE=1 SV=1	4.5724	5	5	5	1181	129.214	5.31	106.8	121.6	97.1	101.6	88.9	84.1	108.5	91.5333	1.18536	0.127107
P83876	TXNL4A	Thioredoxin-like protein 4A OS=Homo sapiens OX=9606 GN=TXNL4A PE=1 SV=1	7.74648	1	2	1	142	16.775	5.85	132.2	102.7	90.5	91	90.9	92.7	108.467	91.5333	1.185	0.243565
Q9H553	ALG2	Alpha-1,3/1,6-mannosyltransferase ALG2 OS=Homo sapiens OX=9606 GN=ALG2 PE=1 SV=1	11.2981	4	5	4	416	47.061	7.05	126.2	105.6	93.5	106.1	87.3	81.2	108.433	91.5333	1.18463	0.236144
Q96S66	CLCC1	Chloride channel CLIC-like protein 1 OS=Homo sapiens OX=9606 GN=CLCC1 PE=1 SV=1	5.98911	3	4	3	551	61.983	5.55	114.3	98.2	112.8	111.7	60.4	102.5	108.433	91.5333	1.18463	0.366354
P07737	PFN1	Profilin-1 OS=Homo sapiens OX=9606 GN=PFN1 PE=1 SV=2	80	10	80	10	140	15.045	8.27	124.1	114.7	86.5	115.3	67.9	91.5	108.433	91.5667	1.1842	0.395665
O76021	RSL1D1	Ribosomal L1 domain-containing protein 1 OS=Homo sapiens OX=9606 GN=RSL1D1 PE=1 SV=3	20	9	11	9	490	54.939	10.13	127.4	109.7	88.2	125.7	72.5	76.5	108.433	91.5667	1.1842	0.457263
Q15155	NOMO1	Nodal modulator 1 OS=Homo sapiens OX=9606 GN=NOMO1 PE=1 SV=5	13.8298	13	15	13	1222	134.239	5.81	110	115.1	100.1	102.7	86.1	85.9	108.4	91.5667	1.18384	0.0766895
Q13310	PABPC4	Polyadenylate-binding protein 4 OS=Homo sapiens OX=9606 GN=PABPC4 PE=1 SV=1	11.8012	6	11	3	644	70.738	9.26	104.6	110.2	110.5	96.5	94.7	83.6	108.433	91.6	1.18377	0.0196273
Q6PD74	AAGAB	Alpha- and gamma-adaptin-binding protein p34 OS=Homo sapiens OX=9606 GN=AAGAB PE=1 SV=1	7.30159	2	2	2	315	34.572	4.64	106.1	104	115.1	118.4	69.8	86.6	108.4	91.6	1.18341	0.315461
Q6ZT12	UBR3	E3 ubiquitin-protein ligase UBR3 OS=Homo sapiens OX=9606 GN=UBR3 PE=2 SV=2	0.635593	1	1	1	1888	212.296	6.1	77.5	130	117.7	72.3	123.6	78.9	108.4	91.6	1.18341	0.498623
P48960	CD97	CD97 antigen OS=Homo sapiens OX=9606 GN=CD97 PE=1 SV=4	2.39521	1	1	1	835	91.809	6.87	143.4	103.1	78.7	111.5	73.5	89.8	108.4	91.6	1.18341	0.48467
P08294	SOD3	Extracellular superoxide dismutase [Cu-Zn] OS=Homo sapiens OX=9606 GN=SOD3 PE=1 SV=2	4.58333	1	2	1	240	25.835	6.61	110	113.6	101.6	113.1	84.2	77.5	108.4	91.6	1.18341	0.217409
Q9BSJ8	ESYT1	Extended synaptotagmin-1 OS=Homo sapiens OX=9606 GN=ESYT1 PE=1 SV=1	23.3696	19	34	19	1104	122.78	5.83	113.5	107.6	104	100.1	95.4	79.4	108.367	91.6333	1.18261	0.0709915
Q5JS37	NHLRC3	NHL repeat-containing protein 3 OS=Homo sapiens OX=9606 GN=NHLRC3 PE=2 SV=1	5.4755	2	2	2	347	38.258	6.43	97.8	129.9	97.4	89.4	104.7	80.8	108.367	91.6333	1.18261	0.262351
Q9UBE0	SAE1	SUMO-activating enzyme subunit 1 OS=Homo sapiens OX=9606 GN=SAE1 PE=1 SV=1	31.2139	8	13	8	346	38.426	5.3	117.5	119.8	87.7	109	81.1	84.8	108.333	91.6333	1.18225	0.285051
O75493	CA11	Carbonic anhydrase-related protein 11 OS=Homo sapiens OX=9606 GN=CA11 PE=1 SV=2	3.35366	1	1	1	328	36.216	9.74	90.4	72.2	162.4	78.4	118.2	78.3	108.333	91.6333	1.18225	0.61397
P04217	A1BG	Alpha-1B-glycoprotein OS=Homo sapiens OX=9606 GN=A1BG PE=1 SV=4	19.798	8	17	8	495	54.22	5.86	149.3	103	72.8	130.1	64.4	80.5	108.367	91.6667	1.18218	0.60466
A0A0C4DH55	IGKV3D-7	Immunoglobulin kappa variable 3D-7 OS=Homo sapiens OX=9606 GN=IGKV3D-7 PE=3 SV=5	5.88235	1	2	1	119	13.139	5.94	166.9	94.5	63.7	154.1	57.9	63	108.367	91.6667	1.18218	0.72196
Q6ZNW5	GDPGP1	GDP-D-glucose phosphorylase 1 OS=Homo sapiens OX=9606 GN=GDPGP1 PE=1 SV=2	7.01299	2	2	2	385	42.336	6.47	128.1	111.1	85.7	101.9	83.1	90	108.3	91.6667	1.18145	0.285013
P33908	MAN1A1	Mannosyl-oligosaccharide 1,2-alpha-mannosidase IA OS=Homo sapiens OX=9606 GN=MAN1A1 PE=1 SV=3	1.07198	1	1	1	653	72.922	6.47	130.2	113.3	81.4	101.2	81.4	92.5	108.3	91.7	1.18103	0.342072
Q9UHB6	LIMA1	LIM domain and actin-binding protein 1 OS=Homo sapiens OX=9606 GN=LIMA1 PE=1 SV=1	19.1041	11	13	11	759	85.173	6.84	106.1	113.8	104.9	100.1	86.8	88.2	108.267	91.7	1.18066	0.0306245
Q9H910	JPT2	Jupiter microtubule associated homolog 2 OS=Homo sapiens OX=9606 GN=JPT2 PE=1 SV=1	7.36842	1	1	1	190	20.051	9.26	118.8	118.9	87.2	104.8	85.8	84.6	108.3	91.7333	1.1806	0.252936
Q9Y2Q5	LAMTOR2	Ragulator complex protein LAMTOR2 OS=Homo sapiens OX=9606 GN=LAMTOR2 PE=1 SV=1	29.6	3	11	3	125	13.499	5.4	113.9	113.3	97.7	101.9	83.7	89.6	108.3	91.7333	1.1806	0.0929645
P00450	CP	Ceruloplasmin OS=Homo sapiens OX=9606 GN=CP PE=1 SV=1	21.2207	16	31	16	1065	122.128	5.72	151.9	92.8	80.1	137.5	66.3	71.4	108.267	91.7333	1.18023	0.63122
Q9NX62	IMPAD1	Inositol monophosphatase 3 OS=Homo sapiens OX=9606 GN=IMPAD1 PE=1 SV=1	4.73538	2	2	2	359	38.657	6.86	98.7	131.4	94.6	95.1	93.8	86.3	108.233	91.7333	1.17987	0.239889
Q9H330	TMEM245	Transmembrane protein 245 OS=Homo sapiens OX=9606 GN=TMEM245 PE=1 SV=3	1.59272	1	1	1	879	97.295	8.91	115.5	116.3	92.9	91.6	74.1	109.5	108.233	91.7333	1.17987	0.26616
Q9Y5X3	SNX5	Sorting nexin-5 OS=Homo sapiens OX=9606 GN=SNX5 PE=1 SV=1	38.6139	14	28	13	404	46.787	6.76	112.3	102.4	110	102.7	83.8	88.7	108.233	91.7333	1.17987	0.0615624
Q9NQG5	RPRD1B	Regulation of nuclear pre-mRNA domain-containing protein 1B OS=Homo sapiens OX=9606 GN=RPRD1B PE=1 SV=1	13.4969	3	4	3	326	36.877	5.97	120.1	114	90.6	119.8	85.6	69.8	108.233	91.7333	1.17987	0.393701
O15034	RIMBP2	RIMS-binding protein 2 OS=Homo sapiens OX=9606 GN=RIMBP2 PE=1 SV=3	1.71103	1	1	1	1052	115.954	5.3	103.9	100.3	120.5	96.1	95.9	83.2	108.233	91.7333	1.17987	0.0939759
P46379	BAG6	Large proline-rich protein BAG6 OS=Homo sapiens OX=9606 GN=BAG6 PE=1 SV=2	10.0707	10	16	10	1132	119.334	5.6	113.8	116.6	94.3	98.9	95.2	81.1	108.233	91.7333	1.17987	0.136217
Q12797	ASPH	Aspartyl/asparaginyl beta-hydroxylase OS=Homo sapiens OX=9606 GN=ASPH PE=1 SV=3	22.4274	17	35	17	758	85.809	5.01	112.7	127.8	84.2	135.5	64.3	75.5	108.233	91.7667	1.17944	0.554127
P29692	EEF1D	Elongation factor 1-delta OS=Homo sapiens OX=9606 GN=EEF1D PE=1 SV=5	32.0285	7	20	6	281	31.103	5.01	106	105.9	112.8	96.7	85	93.6	108.233	91.7667	1.17944	0.0169521
Q9Y6K5	OAS3	2'-5'-oligoadenylate synthase 3 OS=Homo sapiens OX=9606 GN=OAS3 PE=1 SV=3	6.25575	5	8	5	1087	121.093	8.4	88.1	153.7	82.9	139.8	71.5	64	108.233	91.7667	1.17944	0.645675
Q96GQ7	DDX27	Probable ATP-dependent RNA helicase DDX27 OS=Homo sapiens OX=9606 GN=DDX27 PE=1 SV=2	1.00503	1	1	1	796	89.779	9.28	109.8	124.4	90.5	119.2	71	85.1	108.233	91.7667	1.17944	0.396371
Q15057	ACAP2	Arf-GAP with coiled-coil, ANK repeat and PH domain-containing protein 2 OS=Homo sapiens OX=9606 GN=ACAP2 PE=1 SV=3	6.04113	3	3	3	778	87.973	6.8	106.7	121.6	96.4	102.3	92.4	80.7	108.233	91.8	1.17901	0.162657
P39023	RPL3	60S ribosomal protein L3 OS=Homo sapiens OX=9606 GN=RPL3 PE=1 SV=2	33.0025	15	42	15	403	46.08	10.18	102.5	121.1	101	105.3	88.4	81.7	108.2	91.8	1.17865	0.160869
P39748	FEN1	Flap endonuclease 1 OS=Homo sapiens OX=9606 GN=FEN1 PE=1 SV=1	13.6842	3	4	3	380	42.566	8.62	114.8	125.4	84.4	96.7	101.5	77.2	108.2	91.8	1.17865	0.317123
Q9Y5K6	CD2AP	CD2-associated protein OS=Homo sapiens OX=9606 GN=CD2AP PE=1 SV=1	3.91236	2	2	2	639	71.407	6.4	142.8	89.6	92.1	137.2	66.1	72.1	108.167	91.8	1.17829	0.597927
Q14692	BMS1	Ribosome biogenesis protein BMS1 homolog OS=Homo sapiens OX=9606 GN=BMS1 PE=1 SV=1	1.09204	1	1	1	1282	145.716	6.44	175.4	67.1	82	210.1	29	36.3	108.167	91.8	1.17829	0.822151
Q5M9N0	CCDC158	Coiled-coil domain-containing protein 158 OS=Homo sapiens OX=9606 GN=CCDC158 PE=2 SV=2	0.898473	1	1	1	1113	127.062	6.46	180.8	70.6	73.2	227.4	19.9	28.2	108.2	91.8333	1.17822	0.841931
P49959	MRE11	Double-strand break repair protein MRE11 OS=Homo sapiens OX=9606 GN=MRE11 PE=1 SV=3	7.76836	5	5	5	708	80.543	5.9	104.6	119.8	100.2	105.4	89.6	80.5	108.2	91.8333	1.17822	0.156283
Q15041	ARL6IP1	ADP-ribosylation factor-like protein 6-interacting protein 1 OS=Homo sapiens OX=9606 GN=ARL6IP1 PE=1 SV=2	8.867	2	10	2	203	23.347	9.32	121.1	110.6	92.8	104.5	90.4	80.6	108.167	91.8333	1.17786	0.20451
Q9GIY3	HLA-DRB1	HLA class II histocompatibility antigen, DRB1-14 beta chain OS=Homo sapiens OX=9606 GN=HLA-DRB1 PE=1 SV=1	25.9398	6	10	1	266	30.12	8.05	89.6	69.8	165.1	57.1	120.2	98.3	108.167	91.8667	1.17743	0.660558
P35606	COPB2	Coatomer subunit beta' OS=Homo sapiens OX=9606 GN=COPB2 PE=1 SV=2	25.0552	20	31	20	906	102.422	5.27	108.9	115.8	99.7	105.4	84.8	85.4	108.133	91.8667	1.17707	0.118944
O15357	INPPL1	Phosphatidylinositol 3,4,5-trisphosphate 5-phosphatase 2 OS=Homo sapiens OX=9606 GN=INPPL1 PE=1 SV=2	5.64388	6	6	5	1258	138.513	6.54	90.6	125.6	108.2	100.5	93.1	82	108.133	91.8667	1.17707	0.228278
P0C869	PLA2G4B	Cytosolic phospholipase A2 beta OS=Homo sapiens OX=9606 GN=PLA2G4B PE=1 SV=2	1.28041	1	1	1	781	87.922	5.96	68.9	202.3	53.1	66.1	171.4	38.1	108.1	91.8667	1.17671	0.807403
O94804	STK10	Serine/threonine-protein kinase 10 OS=Homo sapiens OX=9606 GN=STK10 PE=1 SV=1	4.85537	4	4	3	968	112.065	6.95	122.3	112.7	89.3	126	69.5	80.1	108.1	91.8667	1.17671	0.460783
P53621	COPA	Coatomer subunit alpha OS=Homo sapiens OX=9606 GN=COPA PE=1 SV=2	22.549	22	36	22	1224	138.258	7.66	109.8	114.6	99.9	107.5	86.4	81.7	108.1	91.8667	1.17671	0.146873
Q9Y6K0	CEPT1	Choline/ethanolaminephosphotransferase 1 OS=Homo sapiens OX=9606 GN=CEPT1 PE=1 SV=1	2.64423	1	1	1	416	46.523	8.21	131.3	111.9	81.2	116.6	72.5	86.6	108.133	91.9	1.17664	0.452809
Q01740	FMO1	Dimethylaniline monooxygenase [N-oxide-forming] 1 OS=Homo sapiens OX=9606 GN=FMO1 PE=1 SV=3	2.06767	1	1	1	532	60.272	7.2	66.1	135.8	122.5	99.7	88.4	87.6	108.133	91.9	1.17664	0.496346
O96008	TOMM40	Mitochondrial import receptor subunit TOM40 homolog OS=Homo sapiens OX=9606 GN=TOMM40 PE=1 SV=1	22.9917	5	13	5	361	37.869	7.25	114.5	110.9	98.9	88.6	101.6	85.5	108.1	91.9	1.17628	0.0764815
Q8N4H5	TOMM5	Mitochondrial import receptor subunit TOM5 homolog OS=Homo sapiens OX=9606 GN=TOMM5 PE=1 SV=1	13.7255	1	1	1	51	6.031	9.7	110.4	110.4	103.5	83.6	111.5	80.6	108.1	91.9	1.17628	0.184108
O60701	UGDH	UDP-glucose 6-dehydrogenase OS=Homo sapiens OX=9606 GN=UGDH PE=1 SV=1	18.8259	7	7	7	494	54.989	7.12	116.8	109.7	97.7	116	71.8	87.9	108.067	91.9	1.17592	0.314483
Q969E2	SCAMP4	Secretory carrier-associated membrane protein 4 OS=Homo sapiens OX=9606 GN=SCAMP4 PE=1 SV=1	12.2271	3	5	3	229	25.711	8.82	95.5	127	101.8	83.3	83.8	108.7	108.1	91.9333	1.17585	0.274026
Q14005	IL16	Pro-interleukin-16 OS=Homo sapiens OX=9606 GN=IL16 PE=1 SV=4	3.97898	3	5	3	1332	141.665	8.06	110.8	107.1	106.4	104.7	84	87.1	108.1	91.9333	1.17585	0.0701659
Q9GZZ1	NAA50	N-alpha-acetyltransferase 50 OS=Homo sapiens OX=9606 GN=NAA50 PE=1 SV=1	26.6272	4	4	4	169	19.386	8.81	121.7	109.9	92.6	100.4	79.3	96.1	108.067	91.9333	1.17549	0.203453
Q9Y371	SH3GLB1	Endophilin-B1 OS=Homo sapiens OX=9606 GN=SH3GLB1 PE=1 SV=1	26.5753	10	18	9	365	40.771	6.04	101.1	124.8	98.3	99.8	81.5	94.5	108.067	91.9333	1.17549	0.18233
Q9UNX3	RPL26L1	60S ribosomal protein L26-like 1 OS=Homo sapiens OX=9606 GN=RPL26L1 PE=1 SV=1	28.2759	6	9	1	145	17.246	10.55	117.9	112.8	93.5	114	83.8	78	108.067	91.9333	1.17549	0.295194
P68032	ACTC1	Actin, alpha cardiac muscle 1 OS=Homo sapiens OX=9606 GN=ACTC1 PE=1 SV=1	64.191	20	362	8	377	41.992	5.39	110.1	93.3	120.7	100.9	91.6	83.3	108.033	91.9333	1.17513	0.163953
P29536	LMOD1	Leiomodin-1 OS=Homo sapiens OX=9606 GN=LMOD1 PE=1 SV=3	1.83333	1	1	1	600	66.989	9.33	103.5	119.8	100.9	97	85.3	93.6	108.067	91.9667	1.17506	0.0787697
Q13492	PICALM	Phosphatidylinositol-binding clathrin assembly protein OS=Homo sapiens OX=9606 GN=PICALM PE=1 SV=2	14.4172	9	18	6	652	70.71	7.9	127.1	96.1	101	101.8	83.9	90.2	108.067	91.9667	1.17506	0.215654
Q8TBB6	SLC7A14	Probable cationic amino acid transporter OS=Homo sapiens OX=9606 GN=SLC7A14 PE=2 SV=3	1.81582	1	1	1	771	83.997	5.24	47.4	74.1	202.7	61.6	151.6	62.7	108.067	91.9667	1.17506	0.789669
Q9P2A4	ABI3	ABI gene family member 3 OS=Homo sapiens OX=9606 GN=ABI3 PE=1 SV=2	3.82514	1	1	1	366	39.011	5.08	97.5	141.2	85.4	101.8	82.1	92	108.033	91.9667	1.1747	0.419579
Q06210	GFPT1	Glutamine--fructose-6-phosphate aminotransferase [isomerizing] 1 OS=Homo sapiens OX=9606 GN=GFPT1 PE=1 SV=3	15.8798	9	10	9	699	78.756	7.11	105.8	125.2	93	120	78.4	77.5	108	91.9667	1.17434	0.395386
P02768	ALB	Serum albumin OS=Homo sapiens OX=9606 GN=ALB PE=1 SV=2	75.0411	53	894	53	609	69.321	6.28	171	86.9	66.1	171.3	46.6	58.1	108	92	1.17391	0.769852
Q86UY8	NT5DC3	5'-nucleotidase domain-containing protein 3 OS=Homo sapiens OX=9606 GN=NT5DC3 PE=1 SV=1	10.4015	6	6	6	548	63.379	8.31	100.9	93.2	129.8	75.9	102	98.1	107.967	92	1.17355	0.311376
P0DOX5		Immunoglobulin gamma-1 heavy chain OS=Homo sapiens OX=9606 PE=1 SV=2	41.4254	14	172	7	449	49.298	8.72	155.4	101.3	67.2	162.6	48.7	64.7	107.967	92	1.17355	0.73446
Q9UKK3	PARP4	Poly [ADP-ribose] polymerase 4 OS=Homo sapiens OX=9606 GN=PARP4 PE=1 SV=3	1.79814	2	2	2	1724	192.472	5.66	105.5	102.3	116.1	90.5	81.8	103.7	107.967	92	1.17355	0.103893
O43299	AP5Z1	AP-5 complex subunit zeta-1 OS=Homo sapiens OX=9606 GN=AP5Z1 PE=1 SV=2	2.3544	1	1	1	807	88.549	7.01	132.5	97.9	93.6	136.5	51.5	88.1	108	92.0333	1.17349	0.592952
O15382	BCAT2	Branched-chain-amino-acid aminotransferase, mitochondrial OS=Homo sapiens OX=9606 GN=BCAT2 PE=1 SV=2	5.35714	2	3	2	392	44.259	8.65	87.8	143.3	92.9	91.4	80.7	104	108	92.0333	1.17349	0.44686
P01859	IGHG2	Immunoglobulin heavy constant gamma 2 OS=Homo sapiens OX=9606 GN=IGHG2 PE=1 SV=2	40.184	11	97	3	326	35.878	7.59	152.7	100.2	71	168.6	63.3	44.2	107.967	92.0333	1.17313	0.743692
Q9NXJ5	PGPEP1	Pyroglutamyl-peptidase 1 OS=Homo sapiens OX=9606 GN=PGPEP1 PE=1 SV=1	3.82775	1	1	1	209	23.123	5.9	110.2	121	92.7	138.4	53.3	84.4	107.967	92.0333	1.17313	0.575829
Q9H6Q4	NARFL	Cytosolic Fe-S cluster assembly factor NARFL OS=Homo sapiens OX=9606 GN=NARFL PE=1 SV=1	2.73109	1	1	1	476	52.987	7.23	103.4	106	114.4	105.2	81.8	89.1	107.933	92.0333	1.17276	0.106801
Q04771	ACVR1	Activin receptor type-1 OS=Homo sapiens OX=9606 GN=ACVR1 PE=1 SV=1	2.35756	1	1	1	509	57.116	7.33	94	108.1	121.7	101	94	81.1	107.933	92.0333	1.17276	0.183367
Q15417	CNN3	Calponin-3 OS=Homo sapiens OX=9606 GN=CNN3 PE=1 SV=1	48.0243	13	42	11	329	36.391	6.05	94.6	114.8	114.5	140.2	64.4	71.6	107.967	92.0667	1.1727	0.560302
Q8N766	EMC1	ER membrane protein complex subunit 1 OS=Homo sapiens OX=9606 GN=EMC1 PE=1 SV=1	10.574	10	13	10	993	111.689	7.66	108.7	119	96.1	97.8	92.6	85.8	107.933	92.0667	1.17234	0.101136
Q9Y4K4	MAP4K5	Mitogen-activated protein kinase kinase kinase kinase 5 OS=Homo sapiens OX=9606 GN=MAP4K5 PE=1 SV=2	1.53664	1	1	1	846	94.963	7.83	123.7	113.2	86.9	103.5	79	93.8	107.933	92.1	1.17191	0.292046
Q15382	RHEB	GTP-binding protein Rheb OS=Homo sapiens OX=9606 GN=RHEB PE=1 SV=1	28.8043	7	8	7	184	20.485	5.92	126	108.3	89.3	77.6	85.4	113.3	107.867	92.1	1.17119	0.356962
Q9BU23	LMF2	Lipase maturation factor 2 OS=Homo sapiens OX=9606 GN=LMF2 PE=1 SV=2	1.55587	1	2	1	707	79.647	10.1	128.7	108.4	86.6	123.5	64.3	88.6	107.9	92.1333	1.17113	0.495419
Q96K19	RNF170	E3 ubiquitin-protein ligase RNF170 OS=Homo sapiens OX=9606 GN=RNF170 PE=1 SV=2	5.42636	1	3	1	258	29.795	5.58	104.1	119.3	100.2	94.9	91.9	89.6	107.867	92.1333	1.17077	0.0593399
Q9NX08	COMMD8	COMM domain-containing protein 8 OS=Homo sapiens OX=9606 GN=COMMD8 PE=1 SV=1	14.7541	2	3	2	183	21.077	5.43	126	109.9	87.7	98.8	89.2	88.4	107.867	92.1333	1.17077	0.246325
P39019	RPS19	40S ribosomal protein S19 OS=Homo sapiens OX=9606 GN=RPS19 PE=1 SV=2	62.069	11	26	11	145	16.051	10.32	117.5	101.4	104.5	109.2	86	81.2	107.8	92.1333	1.17004	0.190585
Q6UXS9	CASP12	Inactive caspase-12 OS=Homo sapiens OX=9606 GN=CASP12 PE=2 SV=2	6.15836	1	2	1	341	38.84	6.02	106.9	119.7	96.9	92.7	74.1	109.7	107.833	92.1667	1.16998	0.268942
P12004	PCNA	Proliferating cell nuclear antigen OS=Homo sapiens OX=9606 GN=PCNA PE=1 SV=1	32.567	7	11	7	261	28.75	4.69	107.1	124.7	91.6	117.7	75.6	83.2	107.8	92.1667	1.16962	0.386538
Q5XKP0	MIC13	MICOS complex subunit MIC13 OS=Homo sapiens OX=9606 GN=MIC13 PE=1 SV=1	47.4576	4	9	4	118	13.079	9.42	100.1	115.1	108.2	83.6	106.6	86.3	107.8	92.1667	1.16962	0.13813
O60610	DIAPH1	Protein diaphanous homolog 1 OS=Homo sapiens OX=9606 GN=DIAPH1 PE=1 SV=2	3.69497	4	4	4	1272	141.258	5.41	109.6	104.6	109.2	108.5	92	76	107.8	92.1667	1.16962	0.175847
Q9UIQ6	LNPEP	Leucyl-cystinyl aminopeptidase OS=Homo sapiens OX=9606 GN=LNPEP PE=1 SV=3	3.21951	3	3	3	1025	117.274	5.73	116.5	118.2	88.8	102.9	94.2	79.5	107.833	92.2	1.16956	0.253233
P49754	VPS41	Vacuolar protein sorting-associated protein 41 homolog OS=Homo sapiens OX=9606 GN=VPS41 PE=1 SV=3	2.45902	2	2	2	854	98.503	5.85	107.6	106.8	109	96.4	83	97.2	107.8	92.2	1.1692	0.0284493
P01714	IGLV3-19	Immunoglobulin lambda variable 3-19 OS=Homo sapiens OX=9606 GN=IGLV3-19 PE=1 SV=2	8.03571	1	2	1	112	12.035	4.96	142.9	96.9	83.5	134.3	67.1	75.2	107.767	92.2	1.16884	0.605224
Q14520	HABP2	Hyaluronan-binding protein 2 OS=Homo sapiens OX=9606 GN=HABP2 PE=1 SV=1	1.60714	1	3	1	560	62.63	6.54	126.9	110.4	86	100.4	79.3	96.9	107.767	92.2	1.16884	0.31483
Q9H2D1	SLC25A32	Mitochondrial folate transporter/carrier OS=Homo sapiens OX=9606 GN=SLC25A32 PE=1 SV=2	3.80952	1	1	1	315	35.385	9.45	126.2	105.8	91.3	101.9	102.2	72.5	107.767	92.2	1.16884	0.332266
Q6NXE6	ARMC6	Armadillo repeat-containing protein 6 OS=Homo sapiens OX=9606 GN=ARMC6 PE=1 SV=2	3.59281	1	1	1	501	54.107	6.24	101.3	119.9	102.2	102.8	103.2	70.7	107.8	92.2333	1.16877	0.27613
P63244	RACK1	Receptor of activated protein C kinase 1 OS=Homo sapiens OX=9606 GN=RACK1 PE=1 SV=3	61.5142	18	48	18	317	35.055	7.69	100.2	125.3	97.8	103.8	91.3	81.6	107.767	92.2333	1.16841	0.226959
Q8TDN6	BRIX1	Ribosome biogenesis protein BRX1 homolog OS=Homo sapiens OX=9606 GN=BRIX1 PE=1 SV=2	5.66572	2	2	2	353	41.375	9.92	130.4	115.6	77.3	128.7	73.9	74.1	107.767	92.2333	1.16841	0.554964
P62304	SNRPE	Small nuclear ribonucleoprotein E OS=Homo sapiens OX=9606 GN=SNRPE PE=1 SV=1	25	2	5	2	92	10.797	9.44	116.8	120.1	86.4	115.2	78.6	82.9	107.767	92.2333	1.16841	0.380182
P16435	POR	NADPH--cytochrome P450 reductase OS=Homo sapiens OX=9606 GN=POR PE=1 SV=2	22.3043	13	25	13	677	76.641	5.58	112.5	107.6	103.1	102.4	92.9	81.4	107.733	92.2333	1.16805	0.0801942
Q9UBQ0	VPS29	Vacuolar protein sorting-associated protein 29 OS=Homo sapiens OX=9606 GN=VPS29 PE=1 SV=1	36.8132	7	15	7	182	20.493	6.79	110.6	98.9	113.7	92.9	101.4	82.5	107.733	92.2667	1.16763	0.094376
P23919	DTYMK	Thymidylate kinase OS=Homo sapiens OX=9606 GN=DTYMK PE=1 SV=4	8.96226	2	2	2	212	23.804	8.27	108.6	119.1	95.4	114.4	74.5	87.9	107.7	92.2667	1.16727	0.319257
P52788	SMS	Spermine synthase OS=Homo sapiens OX=9606 GN=SMS PE=1 SV=2	37.9781	11	15	11	366	41.242	5.02	115.4	106.5	101.3	91.1	93.3	92.5	107.733	92.3	1.16721	0.0207626
Q9Y3E5	PTRH2	Peptidyl-tRNA hydrolase 2, mitochondrial OS=Homo sapiens OX=9606 GN=PTRH2 PE=1 SV=1	29.0503	3	5	3	179	19.181	8.73	114.8	109.2	99.2	104.2	90.3	82.4	107.733	92.3	1.16721	0.120273
Q8NDX5	PHC3	Polyhomeotic-like protein 3 OS=Homo sapiens OX=9606 GN=PHC3 PE=1 SV=1	1.32248	1	1	1	983	106.096	6.62	104.6	136.7	81.9	105.3	91.1	80.5	107.733	92.3	1.16721	0.426296
P10451	SPP1	Osteopontin OS=Homo sapiens OX=9606 GN=SPP1 PE=1 SV=1	13.3758	3	6	3	314	35.401	4.58	104.6	130.2	88.3	117.3	73.5	86.1	107.7	92.3	1.16685	0.436643
P15880	RPS2	40S ribosomal protein S2 OS=Homo sapiens OX=9606 GN=RPS2 PE=1 SV=2	42.3208	13	34	13	293	31.305	10.24	103.8	124.3	94.9	107.6	87.9	81.4	107.667	92.3	1.16649	0.260671
Q9Y3A5	SBDS	Ribosome maturation protein SBDS OS=Homo sapiens OX=9606 GN=SBDS PE=1 SV=4	53.6	16	32	16	250	28.745	8.75	114.7	107.2	101.1	105.5	81.7	89.7	107.667	92.3	1.16649	0.127942
Q9BRF8	CPPED1	Serine/threonine-protein phosphatase CPPED1 OS=Homo sapiens OX=9606 GN=CPPED1 PE=1 SV=3	6.05096	2	4	2	314	35.526	6.2	106.8	69.3	146.9	87.4	89.4	100.1	107.667	92.3	1.16649	0.536413
Q96M27	PRRC1	Protein PRRC1 OS=Homo sapiens OX=9606 GN=PRRC1 PE=1 SV=1	11.236	5	8	5	445	46.672	5.83	120.6	107	95.4	98	92.3	86.7	107.667	92.3333	1.16606	0.127038
Q92604	LPGAT1	Acyl-CoA:lysophosphatidylglycerol acyltransferase 1 OS=Homo sapiens OX=9606 GN=LPGAT1 PE=1 SV=1	4.32432	1	1	1	370	43.061	8.92	73.6	98.8	150.6	102.5	76.9	97.6	107.667	92.3333	1.16606	0.557412
Q7L014	DDX46	Probable ATP-dependent RNA helicase DDX46 OS=Homo sapiens OX=9606 GN=DDX46 PE=1 SV=2	1.93986	2	2	2	1031	117.29	9.29	114	111.2	97.7	111	81.5	84.5	107.633	92.3333	1.1657	0.223778
Q96BS2	TESC	Calcineurin B homologous protein 3 OS=Homo sapiens OX=9606 GN=TESC PE=1 SV=3	4.6729	1	2	1	214	24.734	4.93	118.4	104.8	99.7	104.8	106	66.2	107.633	92.3333	1.1657	0.342304
P15311	EZR	Ezrin OS=Homo sapiens OX=9606 GN=EZR PE=1 SV=4	50.8532	34	118	21	586	69.37	6.27	93.2	104.7	125.1	79.7	74.1	123.3	107.667	92.3667	1.16564	0.446322
Q9Y3C0	WASHC3	WASH complex subunit 3 OS=Homo sapiens OX=9606 GN=WASHC3 PE=1 SV=1	27.3196	5	8	5	194	21.16	4.46	128.4	104.4	90.2	93.2	88.2	95.7	107.667	92.3667	1.16564	0.249409
P46063	RECQL	ATP-dependent DNA helicase Q1 OS=Homo sapiens OX=9606 GN=RECQL PE=1 SV=3	24.6533	14	19	14	649	73.41	7.88	129.9	106.8	86.2	118.8	77.3	81	107.633	92.3667	1.16528	0.451221
Q8WUM0	NUP133	Nuclear pore complex protein Nup133 OS=Homo sapiens OX=9606 GN=NUP133 PE=1 SV=2	6.6609	7	8	7	1156	128.898	5.1	100.9	133.2	88.8	111.2	81.9	84	107.633	92.3667	1.16528	0.401153
Q15738	NSDHL	Sterol-4-alpha-carboxylate 3-dehydrogenase, decarboxylating OS=Homo sapiens OX=9606 GN=NSDHL PE=1 SV=2	8.84718	4	4	4	373	41.874	8.06	125.3	105.5	92	106.6	77.3	93.2	107.6	92.3667	1.16492	0.301572
P49137	MAPKAPK2	MAP kinase-activated protein kinase 2 OS=Homo sapiens OX=9606 GN=MAPKAPK2 PE=1 SV=1	3.75	2	2	2	400	45.538	8.68	122.2	104.9	95.8	116.5	75.4	85.3	107.633	92.4	1.16486	0.355837
P0CG08	GPR89B	Golgi pH regulator B OS=Homo sapiens OX=9606 GN=GPR89B PE=1 SV=1	13.8462	4	9	4	455	52.882	9.28	104.3	116.3	102.3	91.5	110.8	74.9	107.633	92.4	1.16486	0.247396
Q96S59	RANBP9	Ran-binding protein 9 OS=Homo sapiens OX=9606 GN=RANBP9 PE=1 SV=1	6.31001	3	3	3	729	77.798	6.79	101.6	123.3	98	93.4	100.7	83.1	107.633	92.4	1.16486	0.180708
Q01831	XPC	DNA repair protein complementing XP-C cells OS=Homo sapiens OX=9606 GN=XPC PE=1 SV=4	1.2766	1	1	1	940	105.887	8.9	117.2	113.2	92.5	119.2	75.4	82.6	107.633	92.4	1.16486	0.383323
A6NIH7	UNC119B	Protein unc-119 homolog B OS=Homo sapiens OX=9606 GN=UNC119B PE=1 SV=1	7.96813	1	1	1	251	28.119	5.68	106.6	103.2	113.1	114.2	71.4	91.6	107.633	92.4	1.16486	0.296479
Q7L5D6	GET4	Golgi to ER traffic protein 4 homolog OS=Homo sapiens OX=9606 GN=GET4 PE=1 SV=1	8.25688	2	6	2	327	36.481	5.41	130.7	98.8	93.3	106.8	94.5	75.9	107.6	92.4	1.1645	0.360044
Q16822	PCK2	Phosphoenolpyruvate carboxykinase [GTP], mitochondrial OS=Homo sapiens OX=9606 GN=PCK2 PE=1 SV=4	8.4375	4	6	4	640	70.654	7.62	142.9	95.4	84.4	111	84.3	81.9	107.567	92.4	1.16414	0.495071
O94979	SEC31A	Protein transport protein Sec31A OS=Homo sapiens OX=9606 GN=SEC31A PE=1 SV=3	15.2459	16	27	16	1220	132.931	6.89	115.1	112.3	95.4	97	89.5	90.8	107.6	92.4333	1.16408	0.0822977
Q9BTT0	ANP32E	Acidic leucine-rich nuclear phosphoprotein 32 family member E OS=Homo sapiens OX=9606 GN=ANP32E PE=1 SV=1	11.194	3	10	3	268	30.674	3.85	110.4	116.7	95.6	109.2	87.4	80.7	107.567	92.4333	1.16372	0.227871
O95163	ELP1	Elongator complex protein 1 OS=Homo sapiens OX=9606 GN=ELP1 PE=1 SV=3	4.05405	4	5	4	1332	150.159	5.94	91.7	120.8	110.2	101	83.1	93.2	107.567	92.4333	1.16372	0.203188
P53985	SLC16A1	Monocarboxylate transporter 1 OS=Homo sapiens OX=9606 GN=SLC16A1 PE=1 SV=3	10.8	6	12	6	500	53.909	8.66	129.7	104.2	88.7	98.8	80.3	98.2	107.533	92.4333	1.16336	0.322984
O75348	ATP6V1G1	V-type proton ATPase subunit G 1 OS=Homo sapiens OX=9606 GN=ATP6V1G1 PE=1 SV=3	29.661	3	11	2	118	13.749	8.79	103.2	100.5	118.9	97.6	105	74.8	107.533	92.4667	1.16294	0.233565
P29590	PML	Protein PML OS=Homo sapiens OX=9606 GN=PML PE=1 SV=3	7.48299	7	9	7	882	97.489	6.21	128.2	105.7	88.7	123.5	76.9	77	107.533	92.4667	1.16294	0.478146
Q9UGI8	TES	Testin OS=Homo sapiens OX=9606 GN=TES PE=1 SV=1	2.85036	1	1	1	421	47.964	7.68	126	107.6	88.9	109.4	77.8	90.2	107.5	92.4667	1.16258	0.346834
P02763	ORM1	Alpha-1-acid glycoprotein 1 OS=Homo sapiens OX=9606 GN=ORM1 PE=1 SV=1	40.2985	7	23	5	201	23.497	5.02	184.8	69.6	68.2	160.5	55.3	61.7	107.533	92.5	1.16252	0.784864
O60763	USO1	General vesicular transport factor p115 OS=Homo sapiens OX=9606 GN=USO1 PE=1 SV=2	20.6861	20	28	20	962	107.828	4.91	97.3	120.2	105.1	97.8	90.3	89.4	107.533	92.5	1.16252	0.106103
Q8N983	MRPL43	39S ribosomal protein L43, mitochondrial OS=Homo sapiens OX=9606 GN=MRPL43 PE=1 SV=1	8.37209	2	2	2	215	23.416	8.65	87.9	135.1	99.4	94.3	86.5	96.7	107.467	92.5	1.1618	0.361476
Q6IA86	ELP2	Elongator complex protein 2 OS=Homo sapiens OX=9606 GN=ELP2 PE=1 SV=2	1.69492	1	1	1	826	92.441	5.96	86.3	135.5	100.6	93.3	90.3	93.9	107.467	92.5	1.1618	0.364846
Q96LW7	CARD19	Caspase recruitment domain-containing protein 19 OS=Homo sapiens OX=9606 GN=CARD19 PE=1 SV=1	4.38596	1	1	1	228	25.573	9.2	86	115.5	121	98.7	87.6	91.3	107.5	92.5333	1.16174	0.257575
O14908	GIPC1	PDZ domain-containing protein GIPC1 OS=Homo sapiens OX=9606 GN=GIPC1 PE=1 SV=2	12.3123	3	4	3	333	36.027	6.28	105.7	114.3	102.4	90.6	101	86.1	107.467	92.5667	1.16097	0.0580667
P04406	GAPDH	Glyceraldehyde-3-phosphate dehydrogenase OS=Homo sapiens OX=9606 GN=GAPDH PE=1 SV=3	71.9403	20	489	20	335	36.03	8.46	111.9	104	106.4	91.3	93.8	92.6	107.433	92.5667	1.1606	0.00370974
Q01780	EXOSC10	Exosome component 10 OS=Homo sapiens OX=9606 GN=EXOSC10 PE=1 SV=2	1.46893	1	1	1	885	100.768	8.46	116	130.4	75.9	122.7	65.1	89.9	107.433	92.5667	1.1606	0.558563
Q9HCD5	NCOA5	Nuclear receptor coactivator 5 OS=Homo sapiens OX=9606 GN=NCOA5 PE=1 SV=2	1.72712	1	1	1	579	65.496	9.6	144.9	97.8	79.6	145.4	75.6	56.7	107.433	92.5667	1.1606	0.678011
Q9NX76	CMTM6	CKLF-like MARVEL transmembrane domain-containing protein 6 OS=Homo sapiens OX=9606 GN=CMTM6 PE=1 SV=1	3.82514	1	1	1	183	20.406	5.29	113.2	124.4	84.7	96.5	74.8	106.4	107.433	92.5667	1.1606	0.379383
Q8IVN3	MUSTN1	Musculoskeletal embryonic nuclear protein 1 OS=Homo sapiens OX=9606 GN=MUSTN1 PE=3 SV=2	14.6341	1	1	1	82	8.906	9.86	89.3	88.4	144.6	85.4	108.7	83.6	107.433	92.5667	1.1606	0.503903
Q6UW02	CYP20A1	Cytochrome P450 20A1 OS=Homo sapiens OX=9606 GN=CYP20A1 PE=1 SV=1	4.97835	2	3	2	462	52.399	6.21	120.7	110.9	90.6	121.6	76.7	79.4	107.4	92.5667	1.16024	0.432818
Q6ZSZ5	ARHGEF18	Rho guanine nucleotide exchange factor 18 OS=Homo sapiens OX=9606 GN=ARHGEF18 PE=1 SV=3	2.55754	2	3	1	1173	130.7	7.08	101.4	107.3	113.5	84.1	109.7	83.9	107.4	92.5667	1.16024	0.184131
P43405	SYK	Tyrosine-protein kinase SYK OS=Homo sapiens OX=9606 GN=SYK PE=1 SV=1	4.09449	2	2	2	635	72.02	8.25	137.1	98.2	87	138.2	61.2	78.4	107.433	92.6	1.16019	0.622372
Q8NBM8	PCYOX1L	Prenylcysteine oxidase-like OS=Homo sapiens OX=9606 GN=PCYOX1L PE=1 SV=2	7.48988	4	4	4	494	54.612	7.31	89.8	114.4	118	87.5	113.7	76.6	107.4	92.6	1.15983	0.354094
Q9BUK6	MSTO1	Protein misato homolog 1 OS=Homo sapiens OX=9606 GN=MSTO1 PE=1 SV=1	1.22807	1	1	1	570	61.796	6.11	128.8	105.2	88.2	109.6	83.3	84.9	107.4	92.6	1.15983	0.365911
Q13131	PRKAA1	5'-AMP-activated protein kinase catalytic subunit alpha-1 OS=Homo sapiens OX=9606 GN=PRKAA1 PE=1 SV=4	14.3113	7	9	6	559	63.969	8.12	106	105.7	110.5	96.4	101.4	80	107.4	92.6	1.15983	0.089955
Q8WUH6	TMEM263	Transmembrane protein 263 OS=Homo sapiens OX=9606 GN=TMEM263 PE=1 SV=1	17.2414	1	1	1	116	11.741	9.32	116.9	109.3	96	77.5	107.5	92.8	107.4	92.6	1.15983	0.235067
Q96G97	BSCL2	Seipin OS=Homo sapiens OX=9606 GN=BSCL2 PE=1 SV=3	2.26131	1	1	1	398	44.364	5.17	52.6	141.5	128.1	84.4	127.2	66.2	107.4	92.6	1.15983	0.677518
O75915	ARL6IP5	PRA1 family protein 3 OS=Homo sapiens OX=9606 GN=ARL6IP5 PE=1 SV=1	28.1915	5	17	5	188	21.6	9.77	121.1	99.7	101.3	112.8	88.6	76.5	107.367	92.6333	1.15905	0.310464
P21796	VDAC1	Voltage-dependent anion-selective channel protein 1 OS=Homo sapiens OX=9606 GN=VDAC1 PE=1 SV=2	78.4452	19	130	18	283	30.754	8.54	96.4	109.5	116.1	68.5	130.7	78.7	107.333	92.6333	1.15869	0.505326
P62750	RPL23A	60S ribosomal protein L23a OS=Homo sapiens OX=9606 GN=RPL23A PE=1 SV=1	32.6923	5	23	5	156	17.684	10.45	109	108.8	104.2	112.3	90.3	75.4	107.333	92.6667	1.15827	0.247165
Q14376	GALE	UDP-glucose 4-epimerase OS=Homo sapiens OX=9606 GN=GALE PE=1 SV=2	7.75862	2	5	2	348	38.257	6.73	105	126.3	90.7	96.2	85.2	96.6	107.333	92.6667	1.15827	0.253165
Q8NEJ9	NGDN	Neuroguidin OS=Homo sapiens OX=9606 GN=NGDN PE=1 SV=1	5.71429	1	4	1	315	35.872	9.57	114.2	119.7	88	134.5	80.2	63.3	107.3	92.6667	1.15791	0.568795
P68104	EEF1A1	Elongation factor 1-alpha 1 OS=Homo sapiens OX=9606 GN=EEF1A1 PE=1 SV=1	55.6277	22	160	11	462	50.109	9.01	116.1	105.5	100.3	110	70.6	97.5	107.3	92.7	1.1575	0.30833
Q9Y678	COPG1	Coatomer subunit gamma-1 OS=Homo sapiens OX=9606 GN=COPG1 PE=1 SV=1	25.286	17	32	16	874	97.655	5.47	118.8	107	96.1	103.3	90.8	84	107.3	92.7	1.1575	0.166896
P48444	ARCN1	Coatomer subunit delta OS=Homo sapiens OX=9606 GN=ARCN1 PE=1 SV=1	26.4188	13	23	13	511	57.174	6.21	112.7	109.7	99.5	103.3	88.2	86.6	107.3	92.7	1.1575	0.0932253
P80217	IFI35	Interferon-induced 35 kDa protein OS=Homo sapiens OX=9606 GN=IFI35 PE=1 SV=5	9.09091	1	2	1	286	31.527	6.09	118.2	95.7	108	102.3	72.2	103.6	107.3	92.7	1.1575	0.295625
P18206	VCL	Vinculin OS=Homo sapiens OX=9606 GN=VCL PE=1 SV=4	60.2293	60	160	60	1134	123.722	5.66	124.8	103.1	93.9	117.9	74.7	85.6	107.267	92.7333	1.15672	0.411847
Q5JUK3	KCNT1	Potassium channel subfamily T member 1 OS=Homo sapiens OX=9606 GN=KCNT1 PE=1 SV=2	0.813008	1	2	1	1230	138.254	7.52	65.6	122.7	133.4	80.8	101.9	95.5	107.233	92.7333	1.15636	0.545013
P52907	CAPZA1	F-actin-capping protein subunit alpha-1 OS=Homo sapiens OX=9606 GN=CAPZA1 PE=1 SV=3	59.7902	12	35	10	286	32.902	5.69	112.3	107.2	102.3	110.2	85.6	82.5	107.267	92.7667	1.15631	0.191124
Q8NF37	LPCAT1	Lysophosphatidylcholine acyltransferase 1 OS=Homo sapiens OX=9606 GN=LPCAT1 PE=1 SV=2	6.74157	3	5	3	534	59.113	6.02	92.3	133	96.5	91	114.9	72.4	107.267	92.7667	1.15631	0.461987
Q96S97	MYADM	Myeloid-associated differentiation marker OS=Homo sapiens OX=9606 GN=MYADM PE=1 SV=2	13.6646	3	7	3	322	35.25	8.15	123	112.2	86.5	80	83.4	114.9	107.233	92.7667	1.15595	0.403816
A0A0C4DH29	IGHV1-3	Immunoglobulin heavy variable 1-3 OS=Homo sapiens OX=9606 GN=IGHV1-3 PE=3 SV=1	15.3846	2	3	1	117	12.999	9.55	142	96.6	83.1	111.7	79.8	86.8	107.233	92.7667	1.15595	0.51494
Q13426	XRCC4	DNA repair protein XRCC4 OS=Homo sapiens OX=9606 GN=XRCC4 PE=1 SV=2	5.05952	1	1	1	336	38.263	4.98	110.8	92.5	118.4	100.4	105.5	72.4	107.233	92.7667	1.15595	0.322998
Q9P032	NDUFAF4	NADH dehydrogenase [ubiquinone] 1 alpha subcomplex assembly factor 4 OS=Homo sapiens OX=9606 GN=NDUFAF4 PE=1 SV=1	26.2857	5	5	5	175	20.254	8.82	98.5	112.7	110.6	87.8	104.2	86.4	107.267	92.8	1.15589	0.115897
O60841	EIF5B	Eukaryotic translation initiation factor 5B OS=Homo sapiens OX=9606 GN=EIF5B PE=1 SV=4	6.22951	6	6	6	1220	138.742	5.49	112.3	114.3	95	110.3	87.6	80.4	107.2	92.7667	1.15559	0.255891
Q9Y3B4	SF3B6	Splicing factor 3B subunit 6 OS=Homo sapiens OX=9606 GN=SF3B6 PE=1 SV=1	27.2	3	5	3	125	14.576	9.38	106.9	122	92.7	117.5	86.3	74.5	107.2	92.7667	1.15559	0.400745
Q9BY44	EIF2A	Eukaryotic translation initiation factor 2A OS=Homo sapiens OX=9606 GN=EIF2A PE=1 SV=3	7.00855	4	5	4	585	64.949	8.87	107.3	118.8	95.5	106	91.1	81.2	107.2	92.7667	1.15559	0.21703
P05060	CHGB	Secretogranin-1 OS=Homo sapiens OX=9606 GN=CHGB PE=1 SV=2	2.36337	1	1	1	677	78.229	5.07	73.2	63.2	185.2	87.9	119.5	70.9	107.2	92.7667	1.15559	0.746216
A0A0C4DH38	IGHV5-51	Immunoglobulin heavy variable 5-51 OS=Homo sapiens OX=9606 GN=IGHV5-51 PE=3 SV=1	19.6581	2	6	2	117	12.666	8.27	144.1	102.4	75.2	133	73.2	72.2	107.233	92.8	1.15553	0.63784
Q9Y320	TMX2	Thioredoxin-related transmembrane protein 2 OS=Homo sapiens OX=9606 GN=TMX2 PE=1 SV=1	15.8784	5	7	5	296	34.016	8.69	97.7	111.2	112.7	90.5	93.6	94.3	107.2	92.8	1.15517	0.0427084
P12318	FCGR2A	Low affinity immunoglobulin gamma Fc region receptor II-a OS=Homo sapiens OX=9606 GN=FCGR2A PE=1 SV=4	10.0946	2	3	2	317	34.978	6.68	120.9	101.4	99.3	122.6	72.9	82.9	107.2	92.8	1.15517	0.436211
Q9BT22	ALG1	Chitobiosyldiphosphodolichol beta-mannosyltransferase OS=Homo sapiens OX=9606 GN=ALG1 PE=1 SV=2	3.66379	1	1	1	464	52.484	7.23	111.2	111.1	99.3	104.9	94.2	79.3	107.2	92.8	1.15517	0.161965
Q9UJ83	HACL1	2-hydroxyacyl-CoA lyase 1 OS=Homo sapiens OX=9606 GN=HACL1 PE=1 SV=2	1.55709	1	1	1	578	63.687	7.36	113	116.3	92.3	106.5	99.4	72.5	107.2	92.8	1.15517	0.323259
P04062	GBA	Glucosylceramidase OS=Homo sapiens OX=9606 GN=GBA PE=1 SV=3	11.7537	6	8	6	536	59.678	7.61	94.1	121.6	105.8	99.8	88.2	90.5	107.167	92.8333	1.1544	0.17563
Q9BVJ7	DUSP23	Dual specificity protein phosphatase 23 OS=Homo sapiens OX=9606 GN=DUSP23 PE=1 SV=1	8	1	1	1	150	16.578	8.21	143.9	84.7	92.9	101.3	77.8	99.4	107.167	92.8333	1.1544	0.513068
Q7Z6L1	TECPR1	Tectonin beta-propeller repeat-containing protein 1 OS=Homo sapiens OX=9606 GN=TECPR1 PE=1 SV=1	1.28755	1	1	1	1165	129.614	6.24	105.8	108.3	107.4	82.5	104.8	91.2	107.167	92.8333	1.1544	0.0931746
Q6P4E1	CASC4	Protein CASC4 OS=Homo sapiens OX=9606 GN=CASC4 PE=1 SV=1	2.54042	1	1	1	433	48.835	5.82	109.6	108.8	103.1	85.4	82.9	110.2	107.167	92.8333	1.1544	0.184539
Q86W92	PPFIBP1	Liprin-beta-1 OS=Homo sapiens OX=9606 GN=PPFIBP1 PE=1 SV=2	1.28586	1	1	1	1011	113.952	5.55	111.4	99.9	110.2	87.3	115.3	75.9	107.167	92.8333	1.1544	0.307319
Q99873	PRMT1	Protein arginine N-methyltransferase 1 OS=Homo sapiens OX=9606 GN=PRMT1 PE=1 SV=3	33.6927	12	20	12	371	42.434	5.35	98.5	119.4	103.5	109.8	85.7	83	107.133	92.8333	1.15404	0.248479
Q5HYI8	RABL3	Rab-like protein 3 OS=Homo sapiens OX=9606 GN=RABL3 PE=1 SV=1	21.6102	4	5	4	236	26.407	7.11	99.7	114.7	107	110.2	73.9	94.4	107.133	92.8333	1.15404	0.276759
P62753	RPS6	40S ribosomal protein S6 OS=Homo sapiens OX=9606 GN=RPS6 PE=1 SV=1	32.1285	8	22	8	249	28.663	10.84	110.6	115.6	95.3	107	91.1	80.5	107.167	92.8667	1.15398	0.219354
Q9UBM7	DHCR7	7-dehydrocholesterol reductase OS=Homo sapiens OX=9606 GN=DHCR7 PE=1 SV=1	8.84211	3	8	3	475	54.454	8.7	82.8	113.9	124.7	62.9	108.2	107.5	107.133	92.8667	1.15363	0.506024
P56377	AP1S2	AP-1 complex subunit sigma-2 OS=Homo sapiens OX=9606 GN=AP1S2 PE=1 SV=1	10.1911	1	1	1	157	18.603	5.47	132.3	88.3	100.8	147.7	63.5	67.4	107.133	92.8667	1.15363	0.663318
Q9Y478	PRKAB1	5'-AMP-activated protein kinase subunit beta-1 OS=Homo sapiens OX=9606 GN=PRKAB1 PE=1 SV=4	16.2963	3	4	2	270	30.363	6.4	108.5	111.5	101.4	84.6	101.8	92.2	107.133	92.8667	1.15363	0.0699614
P48729	CSNK1A1	Casein kinase I isoform alpha OS=Homo sapiens OX=9606 GN=CSNK1A1 PE=1 SV=2	18.9911	6	8	6	337	38.89	9.57	104.8	117.9	98.7	100.2	90.6	87.9	107.133	92.9	1.15321	0.103848
Q96ET8	TVP23C	Golgi apparatus membrane protein TVP23 homolog C OS=Homo sapiens OX=9606 GN=TVP23C PE=1 SV=3	2.89855	1	1	1	276	31.085	9.29	121.1	128	72.3	104.8	98.5	75.4	107.133	92.9	1.15321	0.509499
Q9UG63	ABCF2	ATP-binding cassette sub-family F member 2 OS=Homo sapiens OX=9606 GN=ABCF2 PE=1 SV=2	11.3965	6	10	6	623	71.245	7.37	109.7	105.1	106.5	105.3	85.3	88.1	107.1	92.9	1.15285	0.0907019
Q567U6	CCDC93	Coiled-coil domain-containing protein 93 OS=Homo sapiens OX=9606 GN=CCDC93 PE=1 SV=2	10.6181	6	8	6	631	73.152	8.15	118.6	97.9	104.8	104.4	83.8	90.5	107.1	92.9	1.15285	0.17376
P08708	RPS17	40S ribosomal protein S17 OS=Homo sapiens OX=9606 GN=RPS17 PE=1 SV=2	55.5556	7	27	7	135	15.54	9.85	116.8	110.1	94.4	110	92.5	76.2	107.1	92.9	1.15285	0.295275
Q04637	EIF4G1	Eukaryotic translation initiation factor 4 gamma 1 OS=Homo sapiens OX=9606 GN=EIF4G1 PE=1 SV=4	15.2595	22	38	17	1599	175.382	5.33	89.7	121.7	109.9	102.2	89.2	87.4	107.1	92.9333	1.15244	0.246385
Q9UHB9	SRP68	Signal recognition particle subunit SRP68 OS=Homo sapiens OX=9606 GN=SRP68 PE=1 SV=2	22.3285	11	17	11	627	70.686	8.56	117.9	109.2	94.2	113	88.4	77.4	107.1	92.9333	1.15244	0.323644
P62241	RPS8	40S ribosomal protein S8 OS=Homo sapiens OX=9606 GN=RPS8 PE=1 SV=2	42.3077	7	32	7	208	24.19	10.32	110.2	111.6	99.3	109.1	91.2	78.5	107.033	92.9333	1.15172	0.219333
Q9Y6Y8	SEC23IP	SEC23-interacting protein OS=Homo sapiens OX=9606 GN=SEC23IP PE=1 SV=1	5.7	5	7	5	1000	111.007	5.54	120.4	103.4	97.3	111.2	95.1	72.5	107.033	92.9333	1.15172	0.345013
P62244	RPS15A	40S ribosomal protein S15a OS=Homo sapiens OX=9606 GN=RPS15A PE=1 SV=2	41.5385	6	15	6	130	14.83	10.13	109.1	111.6	100.5	108.8	82.9	87.2	107.067	92.9667	1.15167	0.180004
P59998	ARPC4	Actin-related protein 2/3 complex subunit 4 OS=Homo sapiens OX=9606 GN=ARPC4 PE=1 SV=3	50.5952	8	25	8	168	19.654	8.43	110.7	100.5	110	106.5	92.7	79.7	107.067	92.9667	1.15167	0.168848
P20702	ITGAX	Integrin alpha-X OS=Homo sapiens OX=9606 GN=ITGAX PE=1 SV=3	0.601892	1	1	1	1163	127.749	6.64	131.1	93.7	96.3	124.9	87.8	66.2	107.033	92.9667	1.15131	0.538845
P25774	CTSS	Cathepsin S OS=Homo sapiens OX=9606 GN=CTSS PE=1 SV=3	3.32326	1	1	1	331	37.471	8.34	127.6	98.4	95.1	147	66.7	65.2	107.033	92.9667	1.15131	0.652202
P15374	UCHL3	Ubiquitin carboxyl-terminal hydrolase isozyme L3 OS=Homo sapiens OX=9606 GN=UCHL3 PE=1 SV=1	12.6087	2	4	2	230	26.166	4.92	118.7	99.5	102.9	109.9	88.7	80.3	107.033	92.9667	1.15131	0.255524
Q9UHD2	TBK1	Serine/threonine-protein kinase TBK1 OS=Homo sapiens OX=9606 GN=TBK1 PE=1 SV=1	6.58436	3	4	3	729	83.589	6.79	115.8	105.9	99.3	108.7	91.6	78.6	107	92.9667	1.15095	0.231157
Q99797	MIPEP	Mitochondrial intermediate peptidase OS=Homo sapiens OX=9606 GN=MIPEP PE=1 SV=2	1.26227	1	1	1	713	80.589	7.05	82.8	125.4	112.8	80.6	110	88.3	107	92.9667	1.15095	0.413669
O43615	TIMM44	Mitochondrial import inner membrane translocase subunit TIM44 OS=Homo sapiens OX=9606 GN=TIMM44 PE=1 SV=2	34.7345	14	26	14	452	51.323	8.32	107.5	108.8	104.7	82.6	106.1	90.3	107	93	1.15054	0.116946
Q9Y5Z4	HEBP2	Heme-binding protein 2 OS=Homo sapiens OX=9606 GN=HEBP2 PE=1 SV=1	30.2439	4	8	4	205	22.861	4.63	114.7	93.7	112.6	108.1	84.4	86.5	107	93	1.15054	0.237873
P53004	BLVRA	Biliverdin reductase A OS=Homo sapiens OX=9606 GN=BLVRA PE=1 SV=2	35.1351	11	29	11	296	33.407	6.44	121.8	113.6	85.5	92.6	82.9	103.5	106.967	93	1.15018	0.326378
O75874	IDH1	Isocitrate dehydrogenase [NADP] cytoplasmic OS=Homo sapiens OX=9606 GN=IDH1 PE=1 SV=2	52.1739	22	71	21	414	46.63	7.01	112.1	115.6	93.2	92.9	87	99.2	106.967	93.0333	1.14977	0.148506
Q08378	GOLGA3	Golgin subfamily A member 3 OS=Homo sapiens OX=9606 GN=GOLGA3 PE=1 SV=2	5.2737	6	7	6	1498	167.252	5.44	113.4	110.5	97	104.5	88.3	86.3	106.967	93.0333	1.14977	0.143211
O60879	DIAPH2	Protein diaphanous homolog 2 OS=Homo sapiens OX=9606 GN=DIAPH2 PE=1 SV=1	2.08901	3	3	3	1101	125.49	6.58	128.3	93.7	98.9	110.2	91.7	77.2	106.967	93.0333	1.14977	0.387902
O60486	PLXNC1	Plexin-C1 OS=Homo sapiens OX=9606 GN=PLXNC1 PE=1 SV=1	1.91327	2	2	2	1568	175.63	7.61	111.3	114.2	95.4	91.5	80.6	107	106.967	93.0333	1.14977	0.221642
Q9H857	NT5DC2	5'-nucleotidase domain-containing protein 2 OS=Homo sapiens OX=9606 GN=NT5DC2 PE=1 SV=1	1.92308	1	2	1	520	60.68	6.77	93.7	138.7	88.5	103.4	81.6	94.1	106.967	93.0333	1.14977	0.461961
P55060	CSE1L	Exportin-2 OS=Homo sapiens OX=9606 GN=CSE1L PE=1 SV=3	24.5108	20	37	20	971	110.346	5.77	91.9	135.6	93.3	96.4	92.3	90.4	106.933	93.0333	1.14941	0.390493
Q9Y696	CLIC4	Chloride intracellular channel protein 4 OS=Homo sapiens OX=9606 GN=CLIC4 PE=1 SV=4	56.5217	11	37	11	253	28.754	5.59	125.8	107.8	87.2	112.8	68.9	97.5	106.933	93.0667	1.149	0.461087
P08571	CD14	Monocyte differentiation antigen CD14 OS=Homo sapiens OX=9606 GN=CD14 PE=1 SV=2	16.5333	5	13	5	375	40.051	6.23	130.6	101.2	89	120.4	80.9	77.9	106.933	93.0667	1.149	0.493843
Q9UMS6	SYNPO2	Synaptopodin-2 OS=Homo sapiens OX=9606 GN=SYNPO2 PE=1 SV=2	1.55535	1	1	1	1093	117.441	8.57	119.7	79.7	121.4	88.7	100.9	89.6	106.933	93.0667	1.149	0.383482
Q9ULX6	AKAP8L	A-kinase anchor protein 8-like OS=Homo sapiens OX=9606 GN=AKAP8L PE=1 SV=3	3.40557	2	2	2	646	71.604	5.07	116	111.2	93.6	111.5	87.4	80.3	106.933	93.0667	1.149	0.299428
P51003	PAPOLA	Poly(A) polymerase alpha OS=Homo sapiens OX=9606 GN=PAPOLA PE=1 SV=4	1.34228	1	1	1	745	82.791	7.37	116.8	115.4	88.5	118.2	77.7	83.3	106.9	93.0667	1.14864	0.427028
Q96B49	TOMM6	Mitochondrial import receptor subunit TOM6 homolog OS=Homo sapiens OX=9606 GN=TOMM6 PE=1 SV=1	56.7568	2	11	2	74	7.997	4.89	107.2	116.7	96.9	96	99.7	83.6	106.933	93.1	1.14859	0.139253
Q13200	PSMD2	26S proteasome non-ATPase regulatory subunit 2 OS=Homo sapiens OX=9606 GN=PSMD2 PE=1 SV=3	29.185	22	37	22	908	100.136	5.2	96.4	125.7	98.6	93.6	94.2	91.5	106.9	93.1	1.14823	0.218263
O15498	YKT6	Synaptobrevin homolog YKT6 OS=Homo sapiens OX=9606 GN=YKT6 PE=1 SV=1	42.4242	9	17	9	198	22.403	6.92	115.7	102.7	102.3	85.5	91.1	102.7	106.9	93.1	1.14823	0.108875
P61289	PSME3	Proteasome activator complex subunit 3 OS=Homo sapiens OX=9606 GN=PSME3 PE=1 SV=1	13.3858	3	4	3	254	29.488	5.95	105.7	110.1	104.8	113.5	82.2	83.6	106.867	93.1	1.14787	0.253809
P49207	RPL34	60S ribosomal protein L34 OS=Homo sapiens OX=9606 GN=RPL34 PE=1 SV=3	41.8803	6	13	6	117	13.284	11.47	105.5	113.4	101.8	103.6	97	78.8	106.9	93.1333	1.14782	0.167131
P55789	GFER	FAD-linked sulfhydryl oxidase ALR OS=Homo sapiens OX=9606 GN=GFER PE=1 SV=2	5.85366	1	1	1	205	23.434	7.62	122	126.2	72.4	99.6	98.6	81.2	106.867	93.1333	1.14746	0.494261
Q9BWM7	SFXN3	Sideroflexin-3 OS=Homo sapiens OX=9606 GN=SFXN3 PE=1 SV=3	33.3333	10	31	9	321	35.481	9.1	112.4	107	101.1	95.7	100	83.7	106.833	93.1333	1.1471	0.0798467
P07738	BPGM	Bisphosphoglycerate mutase OS=Homo sapiens OX=9606 GN=BPGM PE=1 SV=2	33.2046	8	12	8	259	29.987	6.54	123.6	121.2	75.7	117.6	77.5	84.4	106.833	93.1667	1.14669	0.529976
O00142	TK2	Thymidine kinase 2, mitochondrial OS=Homo sapiens OX=9606 GN=TK2 PE=1 SV=4	14.717	3	3	3	265	30.985	8.46	106.5	124.6	89.4	87	112.4	80.1	106.833	93.1667	1.14669	0.388288
P19440	GGT1	Glutathione hydrolase 1 proenzyme OS=Homo sapiens OX=9606 GN=GGT1 PE=1 SV=2	3.69069	2	3	2	569	61.372	7.12	113.5	113.4	93.6	98.9	77.8	102.8	106.833	93.1667	1.14669	0.251421
P08519	LPA	Apolipoprotein(a) OS=Homo sapiens OX=9606 GN=LPA PE=1 SV=1	6.81618	1	1	1	4548	500.995	5.88	109.9	127.4	83.2	109	92.6	77.9	106.833	93.1667	1.14669	0.432595
P07339	CTSD	Cathepsin D OS=Homo sapiens OX=9606 GN=CTSD PE=1 SV=1	39.3204	13	77	13	412	44.524	6.54	103.9	113	103.4	91.8	107.8	80.1	106.767	93.2333	1.14516	0.191228
O14494	PLPP1	Phospholipid phosphatase 1 OS=Homo sapiens OX=9606 GN=PLPP1 PE=1 SV=1	3.52113	1	1	1	284	32.135	7.97	119.1	99.5	101.7	100.8	83.3	95.6	106.767	93.2333	1.14516	0.169429
P68400	CSNK2A1	Casein kinase II subunit alpha OS=Homo sapiens OX=9606 GN=CSNK2A1 PE=1 SV=1	27.6215	10	25	9	391	45.115	7.74	100.4	118.1	101.8	93.6	91.2	94.9	106.767	93.2333	1.14516	0.0793793
Q13136	PPFIA1	Liprin-alpha-1 OS=Homo sapiens OX=9606 GN=PPFIA1 PE=1 SV=1	13.3111	13	16	6	1202	135.695	6.29	98.1	111.8	110.4	100.6	83.1	96	106.767	93.2333	1.14516	0.117816
O00443	PIK3C2A	Phosphatidylinositol 4-phosphate 3-kinase C2 domain-containing subunit alpha OS=Homo sapiens OX=9606 GN=PIK3C2A PE=1 SV=2	3.08422	5	5	5	1686	190.559	8.02	85.8	125.6	108.9	86.1	78.3	115.3	106.767	93.2333	1.14516	0.448489
P62826	RAN	GTP-binding nuclear protein Ran OS=Homo sapiens OX=9606 GN=RAN PE=1 SV=3	47.6852	9	32	9	216	24.408	7.49	112.3	118.9	89	97.7	96.2	85.8	106.733	93.2333	1.1448	0.240821
O00232	PSMD12	26S proteasome non-ATPase regulatory subunit 12 OS=Homo sapiens OX=9606 GN=PSMD12 PE=1 SV=3	30.4825	10	18	10	456	52.871	7.65	98.2	124	98	92.7	99.8	87.2	106.733	93.2333	1.1448	0.223175
Q5T447	HECTD3	E3 ubiquitin-protein ligase HECTD3 OS=Homo sapiens OX=9606 GN=HECTD3 PE=1 SV=1	4.7619	3	3	3	861	97.051	5.64	111.3	108.3	100.6	114.2	75.5	90.1	106.733	93.2667	1.14439	0.314747
O14874	BCKDK	[3-methyl-2-oxobutanoate dehydrogenase [lipoamide]] kinase, mitochondrial OS=Homo sapiens OX=9606 GN=BCKDK PE=1 SV=2	2.18447	1	1	1	412	46.331	8.82	115.8	102.4	102	114.2	74.5	91.2	106.733	93.3	1.14398	0.33855
P54619	PRKAG1	5'-AMP-activated protein kinase subunit gamma-1 OS=Homo sapiens OX=9606 GN=PRKAG1 PE=1 SV=1	18.7311	6	12	6	331	37.556	6.92	103.3	110.3	106.4	95	92.8	92	106.667	93.2667	1.14367	0.00376597
O14786	NRP1	Neuropilin-1 OS=Homo sapiens OX=9606 GN=NRP1 PE=1 SV=3	5.6338	4	5	4	923	103.069	5.88	132.1	110.4	77.6	148.4	70.8	60.7	106.7	93.3	1.14362	0.696138
Q6ZMI0	PPP1R21	Protein phosphatase 1 regulatory subunit 21 OS=Homo sapiens OX=9606 GN=PPP1R21 PE=1 SV=1	8.97436	5	6	5	780	88.26	6.84	91.9	113.6	114.6	96.8	103.2	79.9	106.7	93.3	1.14362	0.257489
Q07954	LRP1	Prolow-density lipoprotein receptor-related protein 1 OS=Homo sapiens OX=9606 GN=LRP1 PE=1 SV=2	11.7518	47	84	47	4544	504.276	5.39	93.9	116.3	109.8	95	100.1	84.8	106.667	93.3	1.14327	0.17137
O60664	PLIN3	Perilipin-3 OS=Homo sapiens OX=9606 GN=PLIN3 PE=1 SV=3	42.1659	13	30	13	434	47.046	5.44	118.1	86.7	115.2	103.9	86.2	89.8	106.667	93.3	1.14327	0.305371
P62166	NCS1	Neuronal calcium sensor 1 OS=Homo sapiens OX=9606 GN=NCS1 PE=1 SV=2	35.2632	6	22	6	190	21.865	4.83	69.5	76.3	174.2	72.5	125	82.5	106.667	93.3333	1.14286	0.739852
Q14118	DAG1	Dystroglycan OS=Homo sapiens OX=9606 GN=DAG1 PE=1 SV=2	11.2849	8	12	8	895	97.381	8.56	85.7	134.3	100	82.4	105	92.6	106.667	93.3333	1.14286	0.447086
Q5T8D3	ACBD5	Acyl-CoA-binding domain-containing protein 5 OS=Homo sapiens OX=9606 GN=ACBD5 PE=1 SV=1	11.236	5	8	5	534	60.054	5.33	115.2	122.2	82.6	86.3	80.7	113	106.667	93.3333	1.14286	0.445025
Q6IC98	GRAMD4	GRAM domain-containing protein 4 OS=Homo sapiens OX=9606 GN=GRAMD4 PE=1 SV=1	1.55709	1	2	1	578	66.366	8.84	87.4	97.2	135.3	91.2	93.8	95	106.633	93.3333	1.1425	0.415389
P06213	INSR	Insulin receptor OS=Homo sapiens OX=9606 GN=INSR PE=1 SV=4	0.578871	1	1	1	1382	156.232	6.2	101.5	116.5	101.9	109.9	96.7	73.4	106.633	93.3333	1.1425	0.321147
Q8IXM3	MRPL41	39S ribosomal protein L41, mitochondrial OS=Homo sapiens OX=9606 GN=MRPL41 PE=1 SV=1	25.5474	3	3	3	137	15.373	9.57	104.4	118.7	96.9	96	85.2	98.9	106.667	93.3667	1.14245	0.156391
O00231	PSMD11	26S proteasome non-ATPase regulatory subunit 11 OS=Homo sapiens OX=9606 GN=PSMD11 PE=1 SV=3	27.4882	11	29	11	422	47.434	6.48	108	118	93.9	93.9	94.7	91.5	106.633	93.3667	1.14209	0.133266
Q5VVQ6	YOD1	Ubiquitin thioesterase OTU1 OS=Homo sapiens OX=9606 GN=YOD1 PE=1 SV=1	5.17241	1	1	1	348	38.298	6.11	109.3	123.5	87.1	91.5	107.3	81.3	106.633	93.3667	1.14209	0.365686
Q15785	TOMM34	Mitochondrial import receptor subunit TOM34 OS=Homo sapiens OX=9606 GN=TOMM34 PE=1 SV=2	10.6796	2	6	2	309	34.538	8.98	92	106.3	121.7	90.6	104.5	85.1	106.667	93.4	1.14204	0.268675
Q96RQ1	ERGIC2	Endoplasmic reticulum-Golgi intermediate compartment protein 2 OS=Homo sapiens OX=9606 GN=ERGIC2 PE=1 SV=2	5.57029	2	2	2	377	42.521	6.77	114.5	110.3	95	110.2	88.9	81	106.6	93.3667	1.14174	0.277735
P14314	PRKCSH	Glucosidase 2 subunit beta OS=Homo sapiens OX=9606 GN=PRKCSH PE=1 SV=2	35.7955	18	44	18	528	59.388	4.41	121.2	102	96.7	121.9	80.8	77.5	106.633	93.4	1.14168	0.457396
O00461	GOLIM4	Golgi integral membrane protein 4 OS=Homo sapiens OX=9606 GN=GOLIM4 PE=1 SV=1	8.90805	6	6	6	696	81.831	4.77	116.7	125.2	78	137.6	71.5	71.1	106.633	93.4	1.14168	0.643083
P53680	AP2S1	AP-2 complex subunit sigma OS=Homo sapiens OX=9606 GN=AP2S1 PE=1 SV=2	44.3662	7	18	7	142	17.007	6.18	82.7	94.6	142.6	75.6	124.2	80.4	106.633	93.4	1.14168	0.610204
Q9UNK0	STX8	Syntaxin-8 OS=Homo sapiens OX=9606 GN=STX8 PE=1 SV=2	13.9831	2	5	2	236	26.89	4.98	125.6	105.4	88.8	102.6	87.8	89.8	106.6	93.4	1.14133	0.318913
P35613	BSG	Basigin OS=Homo sapiens OX=9606 GN=BSG PE=1 SV=2	23.3766	9	22	9	385	42.174	5.66	140.6	93.7	85.5	90.2	89.6	100.4	106.6	93.4	1.14133	0.493069
Q96A49	SYAP1	Synapse-associated protein 1 OS=Homo sapiens OX=9606 GN=SYAP1 PE=1 SV=1	19.3182	5	6	5	352	39.909	4.53	121.9	99.8	98.1	101.5	98.9	79.8	106.6	93.4	1.14133	0.26824
Q96BZ9	TBC1D20	TBC1 domain family member 20 OS=Homo sapiens OX=9606 GN=TBC1D20 PE=1 SV=1	3.97022	1	1	1	403	45.826	6.86	129.7	89	101.1	103.9	83.4	93	106.6	93.4333	1.14092	0.382766
Q8N392	ARHGAP18	Rho GTPase-activating protein 18 OS=Homo sapiens OX=9606 GN=ARHGAP18 PE=1 SV=3	6.6365	3	3	3	663	74.93	6.44	117.9	97.1	104.7	92.1	82.8	105.4	106.567	93.4333	1.14056	0.215768
P09467	FBP1	Fructose-1,6-bisphosphatase 1 OS=Homo sapiens OX=9606 GN=FBP1 PE=1 SV=5	8.87574	2	2	2	338	36.819	6.99	109.2	99.7	110.8	111.8	103.7	64.8	106.567	93.4333	1.14056	0.428271
Q5MNZ9	WIPI1	WD repeat domain phosphoinositide-interacting protein 1 OS=Homo sapiens OX=9606 GN=WIPI1 PE=1 SV=3	2.01794	1	1	1	446	48.642	6.6	116.4	104.5	98.8	99	90.9	90.4	106.567	93.4333	1.14056	0.0894958
P23229	ITGA6	Integrin alpha-6 OS=Homo sapiens OX=9606 GN=ITGA6 PE=1 SV=5	7.43363	7	9	7	1130	126.526	6.61	102.5	115.2	101.9	92.7	66.2	121.4	106.533	93.4333	1.14021	0.472136
P20929	NEB	Nebulin OS=Homo sapiens OX=9606 GN=NEB PE=1 SV=5	0.209927	2	3	1	6669	772.428	9.07	121.1	109.2	89.3	119.1	82.6	78.7	106.533	93.4667	1.1398	0.456334
Q9NUQ7	UFSP2	Ufm1-specific protease 2 OS=Homo sapiens OX=9606 GN=UFSP2 PE=1 SV=3	13.6461	4	5	4	469	53.227	7.01	100	115.6	103.9	108	81.2	91.3	106.5	93.5	1.13904	0.22684
Q8IZL8	PELP1	Proline-, glutamic acid- and leucine-rich protein 1 OS=Homo sapiens OX=9606 GN=PELP1 PE=1 SV=2	1.15044	1	1	1	1130	119.624	4.34	101.6	122.7	95.2	107.8	86.4	86.3	106.5	93.5	1.13904	0.301254
P62195	PSMC5	26S proteasome regulatory subunit 8 OS=Homo sapiens OX=9606 GN=PSMC5 PE=1 SV=1	53.6946	18	41	16	406	45.597	7.55	106.7	116.3	96.4	94.7	96.9	88.9	106.467	93.5	1.13868	0.105526
P49023	PXN	Paxillin OS=Homo sapiens OX=9606 GN=PXN PE=1 SV=3	2.19966	1	2	1	591	64.464	6.19	135.7	95.7	88.1	104.8	121.9	53.9	106.5	93.5333	1.13863	0.633993
P13796	LCP1	Plastin-2 OS=Homo sapiens OX=9606 GN=LCP1 PE=1 SV=6	48.0064	25	54	19	627	70.244	5.43	149.9	84	85.5	141.5	61.8	77.3	106.467	93.5333	1.13828	0.712364
P04424	ASL	Argininosuccinate lyase OS=Homo sapiens OX=9606 GN=ASL PE=1 SV=4	14.0086	4	6	4	464	51.625	6.48	110.1	100.4	108.9	96.2	88.2	96.2	106.467	93.5333	1.13828	0.0331995
Q9HB19	PLEKHA2	Pleckstrin homology domain-containing family A member 2 OS=Homo sapiens OX=9606 GN=PLEKHA2 PE=1 SV=2	2.58824	1	1	1	425	47.225	8.66	93.8	109.8	115.8	103.8	95.2	81.6	106.467	93.5333	1.13828	0.233039
Q00975	CACNA1B	Voltage-dependent N-type calcium channel subunit alpha-1B OS=Homo sapiens OX=9606 GN=CACNA1B PE=1 SV=1	0.51304	1	1	1	2339	262.329	8.51	95.4	86.5	137.5	94.2	100.8	85.6	106.467	93.5333	1.13828	0.472731
Q8WWM7	ATXN2L	Ataxin-2-like protein OS=Homo sapiens OX=9606 GN=ATXN2L PE=1 SV=2	5.86047	6	7	6	1075	113.304	8.59	103.9	109.1	106.3	97.9	98.1	84.6	106.433	93.5333	1.13792	0.0520597
Q9BQG0	MYBBP1A	Myb-binding protein 1A OS=Homo sapiens OX=9606 GN=MYBBP1A PE=1 SV=2	4.21687	5	6	5	1328	148.762	9.28	117.8	111	90.5	113.5	80.4	86.8	106.433	93.5667	1.13751	0.37968
O75340	PDCD6	Programmed cell death protein 6 OS=Homo sapiens OX=9606 GN=PDCD6 PE=1 SV=1	35.6021	6	18	6	191	21.855	5.4	116.5	101.1	101.7	101.7	82.4	96.6	106.433	93.5667	1.13751	0.168395
Q01650	SLC7A5	Large neutral amino acids transporter small subunit 1 OS=Homo sapiens OX=9606 GN=SLC7A5 PE=1 SV=2	9.46746	4	6	4	507	54.974	7.72	94.1	88.7	136.5	69.6	124.2	86.9	106.433	93.5667	1.13751	0.591508
O60936	NOL3	Nucleolar protein 3 OS=Homo sapiens OX=9606 GN=NOL3 PE=1 SV=2	13.9423	2	4	2	208	22.616	4.18	101.3	125.9	92.1	98.5	93.2	89	106.433	93.5667	1.13751	0.285939
O43866	CD5L	CD5 antigen-like OS=Homo sapiens OX=9606 GN=CD5L PE=1 SV=1	5.18732	2	2	2	347	38.063	5.47	111.1	126.8	81.4	131.5	75.1	74.1	106.433	93.5667	1.13751	0.608327
P62820	RAB1A	Ras-related protein Rab-1A OS=Homo sapiens OX=9606 GN=RAB1A PE=1 SV=3	77.0732	14	79	7	205	22.663	6.21	110.1	107.9	101.3	93.8	105.8	81.2	106.433	93.6	1.13711	0.165627
Q14839	CHD4	Chromodomain-helicase-DNA-binding protein 4 OS=Homo sapiens OX=9606 GN=CHD4 PE=1 SV=2	7.74059	11	14	6	1912	217.867	5.86	103.6	109.3	106.4	128.5	82.8	69.5	106.433	93.6	1.13711	0.513996
P08631	HCK	Tyrosine-protein kinase HCK OS=Homo sapiens OX=9606 GN=HCK PE=1 SV=5	5.32319	3	8	1	526	59.562	6.7	138.6	94.7	85.9	142.3	63.4	75.1	106.4	93.6	1.13675	0.686697
Q07812	BAX	Apoptosis regulator BAX OS=Homo sapiens OX=9606 GN=BAX PE=1 SV=1	33.8542	5	9	5	192	21.171	5.22	120.3	102.9	96	102.5	93.9	84.4	106.4	93.6	1.13675	0.224682
Q15818	NPTX1	Neuronal pentraxin-1 OS=Homo sapiens OX=9606 GN=NPTX1 PE=2 SV=2	18.9815	6	9	6	432	47.093	6.55	63.3	79.2	176.7	58.8	131	91	106.4	93.6	1.13675	0.771252
P35240	NF2	Merlin OS=Homo sapiens OX=9606 GN=NF2 PE=1 SV=1	2.85714	2	2	2	595	69.646	6.47	105.9	125.1	88.2	100.3	85.3	95.2	106.4	93.6	1.13675	0.32914
P13747	HLA-E	HLA class I histocompatibility antigen, alpha chain E OS=Homo sapiens OX=9606 GN=HLA-E PE=1 SV=3	20.3911	6	10	4	358	40.132	5.95	125.7	109.7	83.8	127.3	78.1	75.5	106.4	93.6333	1.13635	0.572678
Q6P996	PDXDC1	Pyridoxal-dependent decarboxylase domain-containing protein 1 OS=Homo sapiens OX=9606 GN=PDXDC1 PE=1 SV=2	2.91878	2	2	2	788	86.652	5.38	92.9	119.8	106.5	85.7	114.1	81.1	106.4	93.6333	1.13635	0.378848
Q92597	NDRG1	Protein NDRG1 OS=Homo sapiens OX=9606 GN=NDRG1 PE=1 SV=1	31.4721	8	29	8	394	42.808	5.82	124.5	112.1	82.5	93.9	89.4	97.6	106.367	93.6333	1.13599	0.372174
Q8IVB5	LIX1L	LIX1-like protein OS=Homo sapiens OX=9606 GN=LIX1L PE=2 SV=1	2.07715	1	1	1	337	36.54	8.56	119.2	106.1	93.7	111.6	82	87.3	106.333	93.6333	1.13564	0.339304
Q86VR2	RETREG3	Reticulophagy regulator 3 OS=Homo sapiens OX=9606 GN=RETREG3 PE=1 SV=1	3.21888	1	2	1	466	51.364	4.97	125.4	122.4	71.3	133.9	75.4	71.7	106.367	93.6667	1.13559	0.659371
Q8NEZ5	FBXO22	F-box only protein 22 OS=Homo sapiens OX=9606 GN=FBXO22 PE=1 SV=1	8.68486	3	3	3	403	44.48	7.03	104.2	113.9	101	102.4	91.7	86.9	106.367	93.6667	1.13559	0.101821
Q13185	CBX3	Chromobox protein homolog 3 OS=Homo sapiens OX=9606 GN=CBX3 PE=1 SV=4	39.8907	7	17	6	183	20.798	5.33	111.2	111.2	96.6	125.2	83.1	72.7	106.333	93.6667	1.13523	0.492134
Q9H2V7	SPNS1	Protein spinster homolog 1 OS=Homo sapiens OX=9606 GN=SPNS1 PE=1 SV=1	4.73485	2	2	2	528	56.594	6.64	113.2	116.1	89.7	100.7	74.8	105.5	106.333	93.6667	1.13523	0.374344
Q13094	LCP2	Lymphocyte cytosolic protein 2 OS=Homo sapiens OX=9606 GN=LCP2 PE=1 SV=1	2.06379	1	1	1	533	60.151	6.27	134.1	87.5	97.4	134.7	74.5	71.8	106.333	93.6667	1.13523	0.638378
Q9H4A4	RNPEP	Aminopeptidase B OS=Homo sapiens OX=9606 GN=RNPEP PE=1 SV=2	15.3846	9	15	9	650	72.549	5.74	127.4	94.9	96.7	113.4	77	90.7	106.333	93.7	1.13483	0.446031
Q96P48	ARAP1	Arf-GAP with Rho-GAP domain, ANK repeat and PH domain-containing protein 1 OS=Homo sapiens OX=9606 GN=ARAP1 PE=1 SV=3	1.03448	1	1	1	1450	162.089	6.23	101.2	125.7	92.1	125.5	82.6	73	106.333	93.7	1.13483	0.542565
O43318	MAP3K7	Mitogen-activated protein kinase kinase kinase 7 OS=Homo sapiens OX=9606 GN=MAP3K7 PE=1 SV=1	3.30033	1	1	1	606	67.153	7.11	104.5	93	121.5	123.9	83.3	73.9	106.333	93.7	1.13483	0.508763
Q8IXM6	NRM	Nurim OS=Homo sapiens OX=9606 GN=NRM PE=1 SV=1	7.63359	1	1	1	262	29.36	8.63	121.1	122.4	75.4	101.4	82.8	96.9	106.3	93.7	1.13447	0.486124
Q5XPI4	RNF123	E3 ubiquitin-protein ligase RNF123 OS=Homo sapiens OX=9606 GN=RNF123 PE=1 SV=1	2.05479	2	3	2	1314	148.42	6.74	110	112.9	95.9	88.9	109.7	82.5	106.267	93.7	1.13412	0.266753
P24821	TNC	Tenascin OS=Homo sapiens OX=9606 GN=TNC PE=1 SV=3	39.2549	66	246	66	2201	240.7	4.89	139.5	116.1	63.2	112.9	50.8	117.5	106.267	93.7333	1.13371	0.708219
O75439	PMPCB	Mitochondrial-processing peptidase subunit beta OS=Homo sapiens OX=9606 GN=PMPCB PE=1 SV=2	23.9264	10	17	9	489	54.331	6.83	91	124	103.8	101	91.7	88.5	106.267	93.7333	1.13371	0.291015
O00160	MYO1F	Unconventional myosin-If OS=Homo sapiens OX=9606 GN=MYO1F PE=1 SV=3	9.01639	8	10	5	1098	124.766	9.11	117.1	108.4	93.3	127.3	77.7	76.2	106.267	93.7333	1.13371	0.528299
Q12874	SF3A3	Splicing factor 3A subunit 3 OS=Homo sapiens OX=9606 GN=SF3A3 PE=1 SV=1	14.3713	4	9	4	501	58.812	5.38	111.6	110.8	96.4	118.3	87.1	75.8	106.267	93.7333	1.13371	0.410003
Q9Y6E2	BZW2	Basic leucine zipper and W2 domain-containing protein 2 OS=Homo sapiens OX=9606 GN=BZW2 PE=1 SV=1	17.8998	7	9	6	419	48.132	6.68	85.8	122.1	110.9	92.5	95.2	93.5	106.267	93.7333	1.13371	0.30886
P10645	CHGA	Chromogranin-A OS=Homo sapiens OX=9606 GN=CHGA PE=1 SV=7	11.5974	3	10	3	457	50.658	4.6	66.4	73.3	179.1	80.1	117.4	83.7	106.267	93.7333	1.13371	0.760236
Q9UK59	DBR1	Lariat debranching enzyme OS=Homo sapiens OX=9606 GN=DBR1 PE=1 SV=2	1.65441	1	1	1	544	61.516	5.47	106.4	114.3	98.1	120.5	84.5	76.3	106.267	93.7667	1.13331	0.433099
Q9P2J5	LARS	Leucine--tRNA ligase, cytoplasmic OS=Homo sapiens OX=9606 GN=LARS PE=1 SV=2	21.6837	22	36	22	1176	134.379	7.3	107.4	111.2	100.1	100.1	94.8	86.4	106.233	93.7667	1.13295	0.0726821
Q16563	SYPL1	Synaptophysin-like protein 1 OS=Homo sapiens OX=9606 GN=SYPL1 PE=1 SV=1	10.4247	3	10	3	259	28.547	8.43	137.4	102.1	79.2	91.8	72.3	117.2	106.233	93.7667	1.13295	0.590495
Q86X55	CARM1	Histone-arginine methyltransferase CARM1 OS=Homo sapiens OX=9606 GN=CARM1 PE=1 SV=3	8.38816	5	5	5	608	65.811	6.73	108	113.5	97.1	112.8	87.2	81.3	106.2	93.7667	1.1326	0.313861
Q01518	CAP1	Adenylyl cyclase-associated protein 1 OS=Homo sapiens OX=9606 GN=CAP1 PE=1 SV=5	44.2105	19	85	18	475	51.869	8.06	118.8	93.8	106	113.6	76.5	91.3	106.2	93.8	1.1322	0.393359
Q9HD20	ATP13A1	Manganese-transporting ATPase 13A1 OS=Homo sapiens OX=9606 GN=ATP13A1 PE=1 SV=2	11.1296	10	13	10	1204	132.87	8.13	105.9	114.7	98	116.6	87.4	77.4	106.2	93.8	1.1322	0.384517
Q9UL42	PNMA2	Paraneoplastic antigen Ma2 OS=Homo sapiens OX=9606 GN=PNMA2 PE=1 SV=2	7.69231	3	7	2	364	41.483	4.86	95.7	123.4	99.5	98.9	97.2	85.3	106.2	93.8	1.1322	0.268911
P35249	RFC4	Replication factor C subunit 4 OS=Homo sapiens OX=9606 GN=RFC4 PE=1 SV=2	9.36639	3	3	3	363	39.657	8.02	108.3	116.1	94.2	106.3	88.4	86.7	106.2	93.8	1.1322	0.238814
Q96D96	HVCN1	Voltage-gated hydrogen channel 1 OS=Homo sapiens OX=9606 GN=HVCN1 PE=1 SV=1	12.0879	3	3	3	273	31.663	6.8	109.1	114.8	94.7	95.8	99.7	85.9	106.2	93.8	1.1322	0.162615
Q96DZ1	ERLEC1	Endoplasmic reticulum lectin 1 OS=Homo sapiens OX=9606 GN=ERLEC1 PE=1 SV=1	4.14079	2	3	2	483	54.823	6.28	110.3	116.5	91.8	86.3	107.5	87.6	106.2	93.8	1.1322	0.287054
Q8TB72	PUM2	Pumilio homolog 2 OS=Homo sapiens OX=9606 GN=PUM2 PE=1 SV=2	1.96998	2	2	1	1066	114.145	7.08	86.1	143.5	89	104.8	88.2	88.4	106.2	93.8	1.1322	0.558678
Q15118	PDK1	[Pyruvate dehydrogenase (acetyl-transferring)] kinase isozyme 1, mitochondrial OS=Homo sapiens OX=9606 GN=PDK1 PE=1 SV=1	5.9633	2	2	2	436	49.213	8.81	90.4	127.2	101	101.1	85.3	95	106.2	93.8	1.1322	0.354974
P20042	EIF2S2	Eukaryotic translation initiation factor 2 subunit 2 OS=Homo sapiens OX=9606 GN=EIF2S2 PE=1 SV=2	31.5315	10	17	10	333	38.364	5.8	113.5	99.9	105.1	104.4	85	92.1	106.167	93.8333	1.13144	0.149048
Q9H8T0	AKTIP	AKT-interacting protein OS=Homo sapiens OX=9606 GN=AKTIP PE=1 SV=1	5.82192	1	1	1	292	33.107	9.31	86.7	109.1	122.7	85.7	109.4	86.4	106.167	93.8333	1.13144	0.39872
Q14653	IRF3	Interferon regulatory factor 3 OS=Homo sapiens OX=9606 GN=IRF3 PE=1 SV=1	8.66511	2	2	2	427	47.19	5.34	109	120.2	89.3	92.2	90.6	98.7	106.167	93.8333	1.13144	0.258245
Q9NZ94	NLGN3	Neuroligin-3 OS=Homo sapiens OX=9606 GN=NLGN3 PE=1 SV=2	5.42453	4	7	2	848	93.836	6.39	126.4	118.7	73.3	81.5	103.6	96.4	106.133	93.8333	1.13108	0.52754
O43399	TPD52L2	Tumor protein D54 OS=Homo sapiens OX=9606 GN=TPD52L2 PE=1 SV=2	41.2621	6	16	6	206	22.224	5.36	103.7	105.1	109.7	101	99.1	81.5	106.167	93.8667	1.13104	0.129933
Q8N5K1	CISD2	CDGSH iron-sulfur domain-containing protein 2 OS=Homo sapiens OX=9606 GN=CISD2 PE=1 SV=1	50.3704	7	15	7	135	15.268	9.61	119.4	110.7	88.3	106.9	89.9	84.8	106.133	93.8667	1.13068	0.343292
Q9BWJ5	SF3B5	Splicing factor 3B subunit 5 OS=Homo sapiens OX=9606 GN=SF3B5 PE=1 SV=1	12.7907	1	1	1	86	10.129	6.35	105.2	117.9	95.2	103.9	94.2	83.5	106.1	93.8667	1.13033	0.237873
Q96Q15	SMG1	Serine/threonine-protein kinase SMG1 OS=Homo sapiens OX=9606 GN=SMG1 PE=1 SV=3	0.437039	1	1	1	3661	410.241	6.46	146.4	94.4	77.6	106	91.1	84.6	106.133	93.9	1.13028	0.602327
O14653	GOSR2	Golgi SNAP receptor complex member 2 OS=Homo sapiens OX=9606 GN=GOSR2 PE=1 SV=2	9.90566	2	3	2	212	24.76	8.06	111.4	106.5	100.4	102.4	97.8	81.5	106.1	93.9	1.12993	0.1606
P17405	SMPD1	Sphingomyelin phosphodiesterase OS=Homo sapiens OX=9606 GN=SMPD1 PE=1 SV=4	1.90779	1	1	1	629	69.707	7.28	98.4	104.1	115.8	84	95.1	102.6	106.1	93.9	1.12993	0.176597
O95486	SEC24A	Protein transport protein Sec24A OS=Homo sapiens OX=9606 GN=SEC24A PE=1 SV=2	7.50229	7	8	6	1093	119.674	7.66	113	114.7	90.6	104.9	90.8	86	106.1	93.9	1.12993	0.273361
Q9NSY1	BMP2K	BMP-2-inducible protein kinase OS=Homo sapiens OX=9606 GN=BMP2K PE=1 SV=2	2.84238	2	2	1	1161	129.091	6.51	138.5	91.1	88.7	121.4	83.2	77.1	106.1	93.9	1.12993	0.597999
A0FGR8	ESYT2	Extended synaptotagmin-2 OS=Homo sapiens OX=9606 GN=ESYT2 PE=1 SV=1	19.6526	14	34	14	921	102.294	9.26	107.3	104.2	106.7	98.4	97.3	86	106.067	93.9	1.12957	0.0405062
Q8N0U8	VKORC1L1	Vitamin K epoxide reductase complex subunit 1-like protein 1 OS=Homo sapiens OX=9606 GN=VKORC1L1 PE=1 SV=2	15.3409	3	6	3	176	19.823	9.13	112.4	98.9	106.9	106.3	99.4	76	106.067	93.9	1.12957	0.289425
Q86WG5	SBF2	Myotubularin-related protein 13 OS=Homo sapiens OX=9606 GN=SBF2 PE=1 SV=1	3.83991	6	7	5	1849	208.333	7.06	118.5	115.9	83.8	99.8	81.1	100.8	106.067	93.9	1.12957	0.397906
Q53FA7	TP53I3	Quinone oxidoreductase PIG3 OS=Homo sapiens OX=9606 GN=TP53I3 PE=1 SV=2	4.21687	2	3	2	332	35.514	7.17	121	94.5	102.8	115.6	65.9	100.3	106.1	93.9333	1.12952	0.505439
P15170	GSPT1	Eukaryotic peptide chain release factor GTP-binding subunit ERF3A OS=Homo sapiens OX=9606 GN=GSPT1 PE=1 SV=1	18.0361	8	13	4	499	55.72	5.62	109.9	111.8	96.6	98.4	89	94.4	106.1	93.9333	1.12952	0.0915257
Q13564	NAE1	NEDD8-activating enzyme E1 regulatory subunit OS=Homo sapiens OX=9606 GN=NAE1 PE=1 SV=1	13.6704	5	9	5	534	60.209	5.4	103	103.1	112.1	88.8	98.1	94.9	106.067	93.9333	1.12917	0.0406099
Q14677	CLINT1	Clathrin interactor 1 OS=Homo sapiens OX=9606 GN=CLINT1 PE=1 SV=1	11.52	6	9	6	625	68.216	6.42	108.7	100.5	109	102.3	96.2	83.3	106.067	93.9333	1.12917	0.124399
Q8IX18	DHX40	Probable ATP-dependent RNA helicase DHX40 OS=Homo sapiens OX=9606 GN=DHX40 PE=1 SV=2	0.898588	1	1	1	779	88.504	8.65	121.2	110.2	86.8	91.5	89	101.3	106.067	93.9333	1.12917	0.324713
P61247	RPS3A	40S ribosomal protein S3a OS=Homo sapiens OX=9606 GN=RPS3A PE=1 SV=2	56.4394	17	51	17	264	29.926	9.73	104.8	114.5	98.8	106.8	87.3	87.7	106.033	93.9333	1.12881	0.200114
Q13630	TSTA3	GDP-L-fucose synthase OS=Homo sapiens OX=9606 GN=TSTA3 PE=1 SV=1	26.4798	7	12	7	321	35.87	6.6	111.8	110.2	96.1	99.5	88.1	94.2	106.033	93.9333	1.12881	0.112943
P52434	POLR2H	DNA-directed RNA polymerases I, II, and III subunit RPABC3 OS=Homo sapiens OX=9606 GN=POLR2H PE=1 SV=4	34.6667	4	5	4	150	17.132	4.68	109.7	114.5	93.9	109.8	89	83	106.033	93.9333	1.12881	0.302409
P05198	EIF2S1	Eukaryotic translation initiation factor 2 subunit 1 OS=Homo sapiens OX=9606 GN=EIF2S1 PE=1 SV=3	41.9048	12	21	12	315	36.089	5.08	105.4	113.2	99.6	102.3	91.3	88.3	106.067	93.9667	1.12877	0.105265
Q13485	SMAD4	Mothers against decapentaplegic homolog 4 OS=Homo sapiens OX=9606 GN=SMAD4 PE=1 SV=1	1.44928	1	1	1	552	60.401	6.99	95.6	113.6	109	107.1	81.8	93	106.067	93.9667	1.12877	0.254182
Q86UE4	MTDH	Protein LYRIC OS=Homo sapiens OX=9606 GN=MTDH PE=1 SV=2	35.7388	13	25	13	582	63.799	9.32	105.5	105.4	107.2	108.1	94.5	79.3	106.033	93.9667	1.12841	0.221424
P16402	HIST1H1D	Histone H1.3 OS=Homo sapiens OX=9606 GN=HIST1H1D PE=1 SV=2	52.0362	17	75	8	221	22.336	11.02	163.7	73.1	81.3	139.8	58.2	83.9	106.033	93.9667	1.12841	0.76461
P26641	EEF1G	Elongation factor 1-gamma OS=Homo sapiens OX=9606 GN=EEF1G PE=1 SV=3	39.3593	21	67	21	437	50.087	6.67	101.3	117.1	99.7	97.7	94.3	89.9	106.033	93.9667	1.12841	0.114394
Q9UKM7	MAN1B1	Endoplasmic reticulum mannosyl-oligosaccharide 1,2-alpha-mannosidase OS=Homo sapiens OX=9606 GN=MAN1B1 PE=1 SV=2	2.43205	1	1	1	699	79.53	7.72	139.8	95.7	82.6	87.7	103.2	91.1	106.033	94	1.12801	0.538894
P54577	YARS	Tyrosine--tRNA ligase, cytoplasmic OS=Homo sapiens OX=9606 GN=YARS PE=1 SV=4	50.3788	28	45	28	528	59.106	7.05	135.4	99.3	83.3	91.1	89.3	101.6	106	94	1.12766	0.491874
O75694	NUP155	Nuclear pore complex protein Nup155 OS=Homo sapiens OX=9606 GN=NUP155 PE=1 SV=1	5.4637	5	5	5	1391	155.1	6.16	99	125.7	93.3	113.3	88.6	80.1	106	94	1.12766	0.44275
O00168	FXYD1	Phospholemman OS=Homo sapiens OX=9606 GN=FXYD1 PE=1 SV=2	13.0435	1	4	1	92	10.434	9.14	83.1	107.3	127.6	75.7	112.8	93.5	106	94	1.12766	0.513083
Q9UKL0	RCOR1	REST corepressor 1 OS=Homo sapiens OX=9606 GN=RCOR1 PE=1 SV=2	6.59794	2	2	2	485	53.295	7.03	103	124.1	90.9	104.4	92.8	84.8	106	94	1.12766	0.346079
P43005	SLC1A1	Excitatory amino acid transporter 3 OS=Homo sapiens OX=9606 GN=SLC1A1 PE=1 SV=2	3.43511	1	1	1	524	57.063	5.71	92.1	91.4	134.5	92.1	104.5	85.4	106	94	1.12766	0.476978
Q9Y2N7	HIF3A	Hypoxia-inducible factor 3-alpha OS=Homo sapiens OX=9606 GN=HIF3A PE=1 SV=2	3.28849	1	1	1	669	72.388	6.02	152.4	75.3	90.3	124.4	72.2	85.4	106	94	1.12766	0.69365
O43752	STX6	Syntaxin-6 OS=Homo sapiens OX=9606 GN=STX6 PE=1 SV=1	25.098	4	5	4	255	29.158	4.93	103.9	114.7	99.3	94.9	106.3	80.8	105.967	94	1.1273	0.239769
Q5VZ66	JAKMIP3	Janus kinase and microtubule-interacting protein 3 OS=Homo sapiens OX=9606 GN=JAKMIP3 PE=2 SV=2	1.77725	1	1	1	844	98.469	5.66	91.2	120.9	105.8	91.7	109.2	81.1	105.967	94	1.1273	0.370024
P55209	NAP1L1	Nucleosome assembly protein 1-like 1 OS=Homo sapiens OX=9606 GN=NAP1L1 PE=1 SV=1	26.5985	8	28	7	391	45.346	4.46	125.8	95.9	96.2	92.3	90.6	99.1	105.967	94	1.1273	0.307921
O76031	CLPX	ATP-dependent Clp protease ATP-binding subunit clpX-like, mitochondrial OS=Homo sapiens OX=9606 GN=CLPX PE=1 SV=2	3.15956	2	2	2	633	69.181	7.58	94.3	123	100.6	101.8	101.1	79.1	105.967	94	1.1273	0.355423
O95081	AGFG2	Arf-GAP domain and FG repeat-containing protein 2 OS=Homo sapiens OX=9606 GN=AGFG2 PE=1 SV=2	7.27651	3	3	2	481	48.932	9.11	103.4	98.7	115.8	103.2	87.2	91.7	105.967	94.0333	1.12691	0.16247
Q9Y2L1	DIS3	Exosome complex exonuclease RRP44 OS=Homo sapiens OX=9606 GN=DIS3 PE=1 SV=2	1.14823	1	1	1	958	108.934	7.14	108.1	119.9	89.9	114.6	97.9	69.6	105.967	94.0333	1.12691	0.491292
P28289	TMOD1	Tropomodulin-1 OS=Homo sapiens OX=9606 GN=TMOD1 PE=1 SV=1	42.0613	13	23	12	359	40.544	5.1	107.3	99.7	110.8	101.1	71.6	109.4	105.933	94.0333	1.12655	0.374928
Q13347	EIF3I	Eukaryotic translation initiation factor 3 subunit I OS=Homo sapiens OX=9606 GN=EIF3I PE=1 SV=1	24.6154	8	12	8	325	36.479	5.64	108.6	114.1	95.2	108.4	87.6	86.2	105.967	94.0667	1.12651	0.261595
Q9UBI1	COMMD3	COMM domain-containing protein 3 OS=Homo sapiens OX=9606 GN=COMMD3 PE=1 SV=1	11.2821	1	2	1	195	22.137	5.99	118.9	100.9	97.9	107.7	89.1	85.3	105.9	94.0333	1.1262	0.2812
P62701	RPS4X	40S ribosomal protein S4, X isoform OS=Homo sapiens OX=9606 GN=RPS4X PE=1 SV=2	51.711	14	35	14	263	29.579	10.15	104.9	115.1	97.8	106	90	86.2	105.933	94.0667	1.12615	0.206306
Q6PCB7	SLC27A1	Long-chain fatty acid transport protein 1 OS=Homo sapiens OX=9606 GN=SLC27A1 PE=1 SV=1	12.6935	4	6	4	646	71.063	8.53	106.1	114.3	97.4	108.8	85.9	87.5	105.933	94.0667	1.12615	0.25096
P21246	PTN	Pleiotrophin OS=Homo sapiens OX=9606 GN=PTN PE=1 SV=1	39.2857	6	14	6	168	18.93	9.6	76.6	159.8	81.4	59.3	98.6	124.3	105.933	94.0667	1.12615	0.736819
Q02543	RPL18A	60S ribosomal protein L18a OS=Homo sapiens OX=9606 GN=RPL18A PE=1 SV=2	34.6591	6	19	6	176	20.749	10.71	101.8	117.4	98.5	110.9	96	75.3	105.9	94.0667	1.1258	0.374651
P83881	RPL36A	60S ribosomal protein L36a OS=Homo sapiens OX=9606 GN=RPL36A PE=1 SV=2	16.0377	2	4	2	106	12.433	10.58	100	114.5	103.3	102.6	107.3	72.4	105.933	94.1	1.12575	0.372038
O75165	DNAJC13	DnaJ homolog subfamily C member 13 OS=Homo sapiens OX=9606 GN=DNAJC13 PE=1 SV=5	5.52831	10	12	10	2243	254.252	6.74	104.4	115.2	98.1	109.1	89.1	84.1	105.9	94.1	1.1254	0.265583
P13489	RNH1	Ribonuclease inhibitor OS=Homo sapiens OX=9606 GN=RNH1 PE=1 SV=2	71.3666	23	60	23	461	49.941	4.82	107.8	115.5	94.4	86.3	94.2	101.8	105.9	94.1	1.1254	0.196292
P35914	HMGCL	Hydroxymethylglutaryl-CoA lyase, mitochondrial OS=Homo sapiens OX=9606 GN=HMGCL PE=1 SV=2	25.8462	7	9	7	325	34.338	8.54	97.6	123.8	96.3	110.1	76.7	95.5	105.9	94.1	1.1254	0.421216
Q9HAV4	XPO5	Exportin-5 OS=Homo sapiens OX=9606 GN=XPO5 PE=1 SV=1	1.99336	2	2	2	1204	136.222	5.8	99.7	122.7	95.3	117.2	92.1	73	105.9	94.1	1.1254	0.485235
A5PKW4	PSD	PH and SEC7 domain-containing protein 1 OS=Homo sapiens OX=9606 GN=PSD PE=1 SV=2	0.78125	1	1	1	1024	109.475	6.87	95.1	127.1	95.5	102.3	92.7	87.3	105.9	94.1	1.1254	0.361811
Q9Y3E7	CHMP3	Charged multivesicular body protein 3 OS=Homo sapiens OX=9606 GN=CHMP3 PE=1 SV=3	10.3604	3	4	3	222	25.057	5.12	117.5	106.3	93.8	85.4	81.8	115.1	105.867	94.1	1.12504	0.402465
P01876	IGHA1	Immunoglobulin heavy constant alpha 1 OS=Homo sapiens OX=9606 GN=IGHA1 PE=1 SV=2	47.3088	12	49	7	353	37.631	6.51	139.8	103.5	74.3	127	73.3	82	105.867	94.1	1.12504	0.665039
Q9BRX2	PELO	Protein pelota homolog OS=Homo sapiens OX=9606 GN=PELO PE=1 SV=2	2.85714	1	1	1	385	43.332	6.34	103.3	95	119.3	110.6	85.2	86.5	105.867	94.1	1.12504	0.341552
Q7Z739	YTHDF3	YTH domain-containing family protein 3 OS=Homo sapiens OX=9606 GN=YTHDF3 PE=1 SV=1	2.90598	2	3	2	585	63.822	9.04	89.3	124.7	103.6	110.3	90.2	81.8	105.867	94.1	1.12504	0.426665
Q9Y673	ALG5	Dolichyl-phosphate beta-glucosyltransferase OS=Homo sapiens OX=9606 GN=ALG5 PE=1 SV=1	7.09877	2	2	2	324	36.922	9.28	115.7	104.2	97.8	111.7	83.7	87	105.9	94.1333	1.125	0.315802
P50914	RPL14	60S ribosomal protein L14 OS=Homo sapiens OX=9606 GN=RPL14 PE=1 SV=4	18.6047	4	16	4	215	23.417	10.93	104.5	118.3	94.8	110.5	84.7	87.2	105.867	94.1333	1.12465	0.333454
Q08345	DDR1	Epithelial discoidin domain-containing receptor 1 OS=Homo sapiens OX=9606 GN=DDR1 PE=1 SV=1	6.35268	5	9	5	913	101.063	6.83	91.1	132.1	94.4	96	87.9	98.5	105.867	94.1333	1.12465	0.434901
Q96PC5	MIA2	Melanoma inhibitory activity protein 2 OS=Homo sapiens OX=9606 GN=MIA2 PE=1 SV=4	0.708215	1	1	1	1412	159.737	4.69	98.1	101.8	117.7	92.2	109.7	80.5	105.867	94.1333	1.12465	0.322272
P47900	P2RY1	P2Y purinoceptor 1 OS=Homo sapiens OX=9606 GN=P2RY1 PE=1 SV=1	3.75335	1	1	1	373	42.044	9.36	107.3	105.9	104.4	80.2	88.9	113.3	105.867	94.1333	1.12465	0.303331
O15144	ARPC2	Actin-related protein 2/3 complex subunit 2 OS=Homo sapiens OX=9606 GN=ARPC2 PE=1 SV=1	33.6667	12	33	12	300	34.311	7.36	112.8	90.6	114.1	106.2	92.3	83.9	105.833	94.1333	1.12429	0.30787
Q9BRP4	PAAF1	Proteasomal ATPase-associated factor 1 OS=Homo sapiens OX=9606 GN=PAAF1 PE=1 SV=2	2.80612	1	1	1	392	42.163	6.32	100	135.6	81.9	113.1	92.1	77.2	105.833	94.1333	1.12429	0.56942
Q9H7M9	VSIR	V-type immunoglobulin domain-containing suppressor of T-cell activation OS=Homo sapiens OX=9606 GN=VSIR PE=1 SV=3	2.89389	1	1	1	311	33.887	6.95	144.7	86.2	86.6	119.7	75.4	87.3	105.833	94.1333	1.12429	0.644886
O75351	VPS4B	Vacuolar protein sorting-associated protein 4B OS=Homo sapiens OX=9606 GN=VPS4B PE=1 SV=2	17.3423	8	10	4	444	49.271	7.23	106.7	122.5	88.2	107.9	83.9	90.6	105.8	94.1333	1.12394	0.393836
Q9Y263	PLAA	Phospholipase A-2-activating protein OS=Homo sapiens OX=9606 GN=PLAA PE=1 SV=2	24.0252	14	25	14	795	87.101	6.37	100.2	125.8	91.5	105.1	85.9	91.5	105.833	94.1667	1.12389	0.377593
Q9Y2H0	DLGAP4	Disks large-associated protein 4 OS=Homo sapiens OX=9606 GN=DLGAP4 PE=1 SV=3	5.34274	5	7	5	992	107.945	7.08	100.9	115.2	101.3	108.4	80.2	93.9	105.8	94.1667	1.12354	0.283623
P09110	ACAA1	3-ketoacyl-CoA thiolase, peroxisomal OS=Homo sapiens OX=9606 GN=ACAA1 PE=1 SV=2	45.7547	11	25	11	424	44.264	8.44	95.1	111.6	110.8	86.8	87.2	108.6	105.833	94.2	1.1235	0.265032
Q9NUY8	TBC1D23	TBC1 domain family member 23 OS=Homo sapiens OX=9606 GN=TBC1D23 PE=1 SV=3	2.43205	1	1	1	699	78.272	5.41	112.1	112.8	92.6	107.9	83.2	91.5	105.833	94.2	1.1235	0.301845
P30520	ADSS	Adenylosuccinate synthetase isozyme 2 OS=Homo sapiens OX=9606 GN=ADSS PE=1 SV=3	18.6404	6	16	6	456	50.066	6.55	119.3	96.3	101.8	82.5	109.5	90.6	105.8	94.2	1.12314	0.334738
P20701	ITGAL	Integrin alpha-L OS=Homo sapiens OX=9606 GN=ITGAL PE=1 SV=3	1.28205	1	1	1	1170	128.688	5.63	103.8	88.4	125.1	118.8	106.8	57	105.767	94.2	1.12279	0.622352
Q15006	EMC2	ER membrane protein complex subunit 2 OS=Homo sapiens OX=9606 GN=EMC2 PE=1 SV=1	25.5892	6	10	6	297	34.811	6.57	106	115.3	96	90.7	92.6	99.4	105.767	94.2333	1.12239	0.134793
Q96EY7	PTCD3	Pentatricopeptide repeat domain-containing protein 3, mitochondrial OS=Homo sapiens OX=9606 GN=PTCD3 PE=1 SV=3	10.0145	3	5	3	689	78.5	6.42	93.8	126.4	97.1	101	101.7	80	105.767	94.2333	1.12239	0.410815
P46020	PHKA1	Phosphorylase b kinase regulatory subunit alpha, skeletal muscle isoform OS=Homo sapiens OX=9606 GN=PHKA1 PE=1 SV=2	1.55356	2	2	1	1223	137.225	6.19	128.4	85.6	103.3	101.9	80.8	100	105.767	94.2333	1.12239	0.460116
Q9Y2G5	POFUT2	GDP-fucose protein O-fucosyltransferase 2 OS=Homo sapiens OX=9606 GN=POFUT2 PE=1 SV=3	4.662	2	2	2	429	49.944	6.6	99.8	114.8	102.7	88.5	94.7	99.5	105.767	94.2333	1.12239	0.108021
Q96ER9	CCDC51	Coiled-coil domain-containing protein 51 OS=Homo sapiens OX=9606 GN=CCDC51 PE=1 SV=2	1.94647	1	1	1	411	45.783	8.19	84	132.8	100.4	89.6	109.9	83.2	105.733	94.2333	1.12204	0.522821
Q9UKM9	RALY	RNA-binding protein Raly OS=Homo sapiens OX=9606 GN=RALY PE=1 SV=1	21.2418	7	17	7	306	32.444	9.17	107.5	115.8	93.9	112.5	82.3	87.9	105.733	94.2333	1.12204	0.364833
Q7L7X3	TAOK1	Serine/threonine-protein kinase TAO1 OS=Homo sapiens OX=9606 GN=TAOK1 PE=1 SV=1	2.1978	2	3	1	1001	115.997	7.65	97.6	115.5	104.1	117.4	90.7	74.6	105.733	94.2333	1.12204	0.443321
P18621	RPL17	60S ribosomal protein L17 OS=Homo sapiens OX=9606 GN=RPL17 PE=1 SV=3	36.413	7	26	6	184	21.383	10.17	97.7	114.7	104.8	106.7	89.1	87	105.733	94.2667	1.12164	0.223008
Q12792	TWF1	Twinfilin-1 OS=Homo sapiens OX=9606 GN=TWF1 PE=1 SV=3	30.5714	10	20	7	350	40.258	6.96	103	86.4	127.8	96.4	99.6	86.8	105.733	94.2667	1.12164	0.415249
O14662	STX16	Syntaxin-16 OS=Homo sapiens OX=9606 GN=STX16 PE=1 SV=3	11.3846	3	5	3	325	37.008	6.11	96.5	116.2	104.5	96.5	103	83.3	105.733	94.2667	1.12164	0.231854
P52597	HNRNPF	Heterogeneous nuclear ribonucleoprotein F OS=Homo sapiens OX=9606 GN=HNRNPF PE=1 SV=3	29.8795	10	31	8	415	45.643	5.58	117.9	105.8	93.4	127.3	73	82.5	105.7	94.2667	1.12129	0.56345
A0A0C4DH31	IGHV1-18	Immunoglobulin heavy variable 1-18 OS=Homo sapiens OX=9606 GN=IGHV1-18 PE=3 SV=1	15.3846	2	3	1	117	12.812	8.84	131.8	109.5	75.8	168.3	55.9	58.6	105.7	94.2667	1.12129	0.79144
Q9H6R6	ZDHHC6	Palmitoyltransferase ZDHHC6 OS=Homo sapiens OX=9606 GN=ZDHHC6 PE=1 SV=1	2.90557	1	1	1	413	47.631	8.47	93.3	104.9	118.9	98.4	91.9	92.5	105.7	94.2667	1.12129	0.211081
Q15628	TRADD	Tumor necrosis factor receptor type 1-associated DEATH domain protein OS=Homo sapiens OX=9606 GN=TRADD PE=1 SV=2	8.33333	2	2	2	312	34.226	6.27	128.1	98.4	90.7	105.3	70.3	107.3	105.733	94.3	1.12124	0.52798
Q9NTJ4	MAN2C1	Alpha-mannosidase 2C1 OS=Homo sapiens OX=9606 GN=MAN2C1 PE=1 SV=1	6.73077	4	4	4	1040	115.762	6.57	107.7	101.7	107.6	99.3	86.9	96.7	105.667	94.3	1.12054	0.0560808
P49589	CARS	Cysteine--tRNA ligase, cytoplasmic OS=Homo sapiens OX=9606 GN=CARS PE=1 SV=3	24.0642	15	30	15	748	85.419	6.76	111.5	99.4	106.2	86.7	101.5	94.8	105.7	94.3333	1.12049	0.108972
Q13405	MRPL49	39S ribosomal protein L49, mitochondrial OS=Homo sapiens OX=9606 GN=MRPL49 PE=1 SV=1	23.494	3	5	3	166	19.186	9.45	108.3	112.4	96.3	111.1	79.8	92.1	105.667	94.3333	1.12014	0.333224
P23497	SP100	Nuclear autoantigen Sp-100 OS=Homo sapiens OX=9606 GN=SP100 PE=1 SV=3	3.07167	3	7	1	879	100.354	8.22	108.7	104.8	103.5	130.7	73.7	78.6	105.667	94.3333	1.12014	0.569347
Q8N283	ANKRD35	Ankyrin repeat domain-containing protein 35 OS=Homo sapiens OX=9606 GN=ANKRD35 PE=2 SV=2	0.699301	1	1	1	1001	109.898	6.02	86.1	114.3	116.5	66.8	136.4	79.8	105.633	94.3333	1.11979	0.655748
Q9BTV4	TMEM43	Transmembrane protein 43 OS=Homo sapiens OX=9606 GN=TMEM43 PE=1 SV=1	30.5	13	22	13	400	44.847	8.13	127.5	101.9	87.6	141.6	69.2	72.3	105.667	94.3667	1.11975	0.690215
P61006	RAB8A	Ras-related protein Rab-8A OS=Homo sapiens OX=9606 GN=RAB8A PE=1 SV=1	45.8937	10	42	4	207	23.653	9.07	121.7	100	95.2	98.3	84.4	100.4	105.633	94.3667	1.11939	0.304509
Q7L592	NDUFAF7	Protein arginine methyltransferase NDUFAF7, mitochondrial OS=Homo sapiens OX=9606 GN=NDUFAF7 PE=1 SV=1	3.1746	1	1	1	441	49.206	8.34	103.5	114.8	98.6	82.5	103.5	97.1	105.633	94.3667	1.11939	0.224556
Q8WUA4	GTF3C2	General transcription factor 3C polypeptide 2 OS=Homo sapiens OX=9606 GN=GTF3C2 PE=1 SV=2	0.878156	1	1	1	911	100.616	7.31	100.2	133.7	83	109.8	84.4	88.9	105.633	94.3667	1.11939	0.539583
Q92997	DVL3	Segment polarity protein dishevelled homolog DVL-3 OS=Homo sapiens OX=9606 GN=DVL3 PE=1 SV=2	0.977654	1	1	1	716	78.006	6.65	94.1	110.4	112.4	86.4	95.3	101.4	105.633	94.3667	1.11939	0.195122
Q96QD9	FYTTD1	UAP56-interacting factor OS=Homo sapiens OX=9606 GN=FYTTD1 PE=1 SV=3	7.54717	2	2	2	318	35.796	11.78	106.2	104.5	106.1	106.8	81.5	94.8	105.6	94.3667	1.11904	0.200036
Q15029	EFTUD2	116 kDa U5 small nuclear ribonucleoprotein component OS=Homo sapiens OX=9606 GN=EFTUD2 PE=1 SV=1	30.8642	24	45	23	972	109.366	5	104.9	115.4	96.5	109.3	89.9	84	105.6	94.4	1.11864	0.299167
Q6P9B6	TLDC1	TLD domain-containing protein 1 OS=Homo sapiens OX=9606 GN=TLDC1 PE=1 SV=2	5.04386	2	2	2	456	50.961	6.24	91.5	103.8	121.5	75.4	107.1	100.7	105.6	94.4	1.11864	0.438116
O96019	ACTL6A	Actin-like protein 6A OS=Homo sapiens OX=9606 GN=ACTL6A PE=1 SV=1	13.7529	5	7	5	429	47.43	5.6	102.2	125.6	89	114.5	86.3	82.4	105.6	94.4	1.11864	0.489223
Q96AQ6	PBXIP1	Pre-B-cell leukemia transcription factor-interacting protein 1 OS=Homo sapiens OX=9606 GN=PBXIP1 PE=1 SV=1	29.5486	16	33	16	731	80.594	5.33	98.4	110.9	107.4	101	69.9	112.3	105.567	94.4	1.11829	0.445605
P46777	RPL5	60S ribosomal protein L5 OS=Homo sapiens OX=9606 GN=RPL5 PE=1 SV=3	40.7407	12	37	12	297	34.341	9.72	98.5	113.4	104.9	112.5	91.6	79.2	105.6	94.4333	1.11825	0.352847
P61960	UFM1	Ubiquitin-fold modifier 1 OS=Homo sapiens OX=9606 GN=UFM1 PE=1 SV=1	41.1765	2	6	2	85	9.112	9.31	108.2	95.4	113.1	97.5	86.1	99.7	105.567	94.4333	1.1179	0.174574
Q9H497	TOR3A	Torsin-3A OS=Homo sapiens OX=9606 GN=TOR3A PE=1 SV=1	4.03023	1	1	1	397	46.169	6.01	155.1	89.7	71.9	141.5	71.8	70	105.567	94.4333	1.1179	0.763428
O14656	TOR1A	Torsin-1A OS=Homo sapiens OX=9606 GN=TOR1A PE=1 SV=1	3.91566	1	1	1	332	37.784	6.99	114.2	94.2	108.3	116.8	82.6	83.9	105.567	94.4333	1.1179	0.429014
O43684	BUB3	Mitotic checkpoint protein BUB3 OS=Homo sapiens OX=9606 GN=BUB3 PE=1 SV=1	28.3537	9	15	9	328	37.131	6.84	101.4	125	90.3	114.6	92.5	76.2	105.567	94.4333	1.1179	0.502274
O94874	UFL1	E3 UFM1-protein ligase 1 OS=Homo sapiens OX=9606 GN=UFL1 PE=1 SV=2	19.8992	15	20	15	794	89.54	6.79	100.6	117.1	98.9	106.2	88.3	88.9	105.533	94.4667	1.11715	0.251096
O43761	SYNGR3	Synaptogyrin-3 OS=Homo sapiens OX=9606 GN=SYNGR3 PE=1 SV=2	15.2838	3	5	3	229	24.539	8.18	62.5	102.2	151.9	66.5	145.9	71	105.533	94.4667	1.11715	0.776822
O95169	NDUFB8	NADH dehydrogenase [ubiquinone] 1 beta subcomplex subunit 8, mitochondrial OS=Homo sapiens OX=9606 GN=NDUFB8 PE=1 SV=1	27.4194	4	6	4	186	21.751	6.8	102.2	116.3	98.1	88.5	103.6	91.3	105.533	94.4667	1.11715	0.199268
Q2M389	WASHC4	WASH complex subunit 4 OS=Homo sapiens OX=9606 GN=WASHC4 PE=1 SV=2	3.58056	3	4	3	1173	136.316	7.44	105.9	100	110.7	102.3	89.1	92	105.533	94.4667	1.11715	0.0940508
Q8N5L8	RPP25L	Ribonuclease P protein subunit p25-like protein OS=Homo sapiens OX=9606 GN=RPP25L PE=1 SV=1	5.52147	1	1	1	163	17.62	10.3	126	109.8	80.8	108.8	77.6	97	105.533	94.4667	1.11715	0.528361
P36578	RPL4	60S ribosomal protein L4 OS=Homo sapiens OX=9606 GN=RPL4 PE=1 SV=5	35.5972	16	48	16	427	47.667	11.06	101.8	116.4	98.4	112.9	89.2	81.3	105.533	94.4667	1.11715	0.370653
Q15036	SNX17	Sorting nexin-17 OS=Homo sapiens OX=9606 GN=SNX17 PE=1 SV=1	11.9149	4	8	4	470	52.868	7.46	103.4	104.1	109	104.6	90.1	88.7	105.5	94.4667	1.1168	0.109561
Q96EK7	FAM120B	Constitutive coactivator of peroxisome proliferator-activated receptor gamma OS=Homo sapiens OX=9606 GN=FAM120B PE=1 SV=1	1.42857	1	1	1	910	103.716	5.69	111.1	102	103.4	107.3	89.7	86.4	105.5	94.4667	1.1168	0.193996
Q8IYS2	KIAA2013	Uncharacterized protein KIAA2013 OS=Homo sapiens OX=9606 GN=KIAA2013 PE=1 SV=1	1.26183	1	1	1	634	69.113	8.19	91.1	120.5	104.9	97.2	89.7	96.5	105.5	94.4667	1.1168	0.279258
Q96EK6	GNPNAT1	Glucosamine 6-phosphate N-acetyltransferase OS=Homo sapiens OX=9606 GN=GNPNAT1 PE=1 SV=1	7.6087	1	1	1	184	20.736	7.99	102.6	107.1	106.9	77.9	90.8	114.8	105.533	94.5	1.11675	0.369104
O00625	PIR	Pirin OS=Homo sapiens OX=9606 GN=PIR PE=1 SV=1	5.51724	2	2	2	290	32.093	6.92	103.3	124.8	88.4	90.5	79.3	113.7	105.5	94.5	1.1164	0.494135
Q9BT73	PSMG3	Proteasome assembly chaperone 3 OS=Homo sapiens OX=9606 GN=PSMG3 PE=1 SV=1	10.6557	1	1	1	122	13.096	7.88	105.1	119	92.4	108.3	82.8	92.4	105.5	94.5	1.1164	0.361663
P29972	AQP1	Aquaporin-1 OS=Homo sapiens OX=9606 GN=AQP1 PE=1 SV=3	10.0372	2	12	2	269	28.508	7.42	112.3	122.3	81.8	90.4	67.8	125.3	105.467	94.5	1.11605	0.624141
Q13283	G3BP1	Ras GTPase-activating protein-binding protein 1 OS=Homo sapiens OX=9606 GN=G3BP1 PE=1 SV=1	23.6052	8	11	8	466	52.132	5.52	112.8	106.6	97	114.5	85.6	83.4	105.467	94.5	1.11605	0.376138
Q13445	TMED1	Transmembrane emp24 domain-containing protein 1 OS=Homo sapiens OX=9606 GN=TMED1 PE=1 SV=1	7.48899	1	1	1	227	25.19	4.48	140.4	100.6	75.4	124.8	61.7	97	105.467	94.5	1.11605	0.698031
P0DOX8		Immunoglobulin lambda-1 light chain OS=Homo sapiens OX=9606 PE=1 SV=1	37.963	7	53	5	216	22.816	6.76	118.2	120	78.2	135.3	74.2	74.1	105.467	94.5333	1.11566	0.678841
Q9Y4K3	TRAF6	TNF receptor-associated factor 6 OS=Homo sapiens OX=9606 GN=TRAF6 PE=1 SV=1	5.9387	3	3	3	522	59.534	6.44	100.7	120	95.7	113.8	77.4	92.4	105.467	94.5333	1.11566	0.444463
Q15643	TRIP11	Thyroid receptor-interacting protein 11 OS=Homo sapiens OX=9606 GN=TRIP11 PE=1 SV=3	0.606367	1	1	1	1979	227.447	5.26	102.5	105.8	108.1	97.3	106.8	79.5	105.467	94.5333	1.11566	0.251569
Q9Y6T7	DGKB	Diacylglycerol kinase beta OS=Homo sapiens OX=9606 GN=DGKB PE=2 SV=2	4.10448	2	2	2	804	90.536	7.85	100.1	106.2	110.1	107.7	88.7	87.2	105.467	94.5333	1.11566	0.204046
P54920	NAPA	Alpha-soluble NSF attachment protein OS=Homo sapiens OX=9606 GN=NAPA PE=1 SV=3	58.6441	16	45	13	295	33.211	5.36	107.9	101.9	106.5	98.5	99.9	85.3	105.433	94.5667	1.11491	0.0950614
Q9P258	RCC2	Protein RCC2 OS=Homo sapiens OX=9606 GN=RCC2 PE=1 SV=2	22.2222	12	14	12	522	56.049	8.78	95.8	126.5	94	118.4	80.1	85.2	105.433	94.5667	1.11491	0.533841
Q9BZE4	GTPBP4	Nucleolar GTP-binding protein 1 OS=Homo sapiens OX=9606 GN=GTPBP4 PE=1 SV=3	6.78233	3	3	3	634	73.918	9.5	107.5	112.9	95.9	109.4	82.1	92.2	105.433	94.5667	1.11491	0.312727
Q16851	UGP2	UTP--glucose-1-phosphate uridylyltransferase OS=Homo sapiens OX=9606 GN=UGP2 PE=1 SV=5	46.2598	22	59	22	508	56.905	8.15	113.9	91.8	110.6	97.6	88	98.1	105.433	94.5667	1.11491	0.227361
Q7L1Q6	BZW1	Basic leucine zipper and W2 domain-containing protein 1 OS=Homo sapiens OX=9606 GN=BZW1 PE=1 SV=1	29.3556	12	18	11	419	48.013	5.92	105	109.2	102.1	95.1	84.1	104.5	105.433	94.5667	1.11491	0.156823
Q8NC56	LEMD2	LEM domain-containing protein 2 OS=Homo sapiens OX=9606 GN=LEMD2 PE=1 SV=1	14.7117	6	7	6	503	56.94	9	101.7	116.5	98.1	105.7	91.7	86.3	105.433	94.5667	1.11491	0.249336
Q16186	ADRM1	Proteasomal ubiquitin receptor ADRM1 OS=Homo sapiens OX=9606 GN=ADRM1 PE=1 SV=2	14.4963	5	9	5	407	42.127	5.07	109	108	99.2	110.7	98.9	74.1	105.4	94.5667	1.11456	0.389173
P16083	NQO2	Ribosyldihydronicotinamide dehydrogenase [quinone] OS=Homo sapiens OX=9606 GN=NQO2 PE=1 SV=5	12.5541	2	2	2	231	25.902	6.29	110.2	123	83	107.9	55.2	120.6	105.4	94.5667	1.11456	0.665324
O75051	PLXNA2	Plexin-A2 OS=Homo sapiens OX=9606 GN=PLXNA2 PE=1 SV=4	3.2207	6	8	1	1894	210.969	6.48	119.3	98.5	98.5	88.7	96.3	98.8	105.433	94.6	1.11452	0.225618
Q9H0A0	NAT10	RNA cytidine acetyltransferase OS=Homo sapiens OX=9606 GN=NAT10 PE=1 SV=2	7.02439	5	6	5	1025	115.657	8.27	105.7	120.1	90.5	106.6	89.7	87.5	105.433	94.6	1.11452	0.358895
Q5JRX3	PITRM1	Presequence protease, mitochondrial OS=Homo sapiens OX=9606 GN=PITRM1 PE=1 SV=3	13.9826	13	17	13	1037	117.338	6.92	99.9	102.4	113.9	87.6	110.5	85.7	105.4	94.6	1.11416	0.299135
P52435	POLR2J	DNA-directed RNA polymerase II subunit RPB11-a OS=Homo sapiens OX=9606 GN=POLR2J PE=1 SV=1	14.5299	1	2	1	117	13.285	5.86	113.3	107.6	95.3	107.5	78.2	98.1	105.4	94.6	1.11416	0.346845
P35219	CA8	Carbonic anhydrase-related protein OS=Homo sapiens OX=9606 GN=CA8 PE=1 SV=3	4.13793	1	1	1	290	32.953	4.86	68.1	103.8	144.3	107.2	77.9	98.7	105.4	94.6	1.11416	0.671864
Q9P2W9	STX18	Syntaxin-18 OS=Homo sapiens OX=9606 GN=STX18 PE=1 SV=1	5.07463	2	4	2	335	38.65	5.49	87.7	117.6	111	117.7	72.7	93.5	105.433	94.6333	1.11412	0.533107
P50570	DNM2	Dynamin-2 OS=Homo sapiens OX=9606 GN=DNM2 PE=1 SV=2	30.9195	24	68	11	870	98.003	7.44	122.4	100.2	93.6	113	79.2	91.7	105.4	94.6333	1.11377	0.459274
P28288	ABCD3	ATP-binding cassette sub-family D member 3 OS=Homo sapiens OX=9606 GN=ABCD3 PE=1 SV=1	13.0501	8	16	8	659	75.428	9.36	83.2	135	98	90.5	75.4	118	105.4	94.6333	1.11377	0.615816
Q7Z6G3	NECAB2	N-terminal EF-hand calcium-binding protein 2 OS=Homo sapiens OX=9606 GN=NECAB2 PE=1 SV=1	11.1399	3	4	3	386	43.167	5.5	62.5	62.5	191.1	85	129.6	69.3	105.367	94.6333	1.11342	0.828835
O75116	ROCK2	Rho-associated protein kinase 2 OS=Homo sapiens OX=9606 GN=ROCK2 PE=1 SV=4	20.9654	26	32	20	1388	160.799	6.02	89.1	120.8	106.2	90.7	107.9	85.3	105.367	94.6333	1.11342	0.400381
Q15139	PRKD1	Serine/threonine-protein kinase D1 OS=Homo sapiens OX=9606 GN=PRKD1 PE=1 SV=2	1.53509	1	3	1	912	101.639	6.62	125.1	96.3	94.6	122.1	65.3	96.5	105.333	94.6333	1.11307	0.606571
Q8IXQ6	PARP9	Poly [ADP-ribose] polymerase 9 OS=Homo sapiens OX=9606 GN=PARP9 PE=1 SV=2	2.69321	2	2	2	854	96.281	7.91	97.1	109.8	109.1	147.9	68.7	67.3	105.333	94.6333	1.11307	0.711651
Q6WCQ1	MPRIP	Myosin phosphatase Rho-interacting protein OS=Homo sapiens OX=9606 GN=MPRIP PE=1 SV=3	8.97561	7	7	7	1025	116.461	6.21	106.3	101.9	107.8	102.4	97.2	84.4	105.333	94.6667	1.11268	0.131241
Q16512	PKN1	Serine/threonine-protein kinase N1 OS=Homo sapiens OX=9606 GN=PKN1 PE=1 SV=2	0.7431	1	1	1	942	103.868	6.37	99.3	115.3	101.4	99.8	80	104.2	105.333	94.6667	1.11268	0.300488
O95793	STAU1	Double-stranded RNA-binding protein Staufen homolog 1 OS=Homo sapiens OX=9606 GN=STAU1 PE=1 SV=2	7.27903	4	5	4	577	63.143	9.44	96.8	117.3	101.8	106.1	85.9	92	105.3	94.6667	1.11232	0.283668
Q15067	ACOX1	Peroxisomal acyl-coenzyme A oxidase 1 OS=Homo sapiens OX=9606 GN=ACOX1 PE=1 SV=3	22.2727	11	22	11	660	74.376	8.16	97.7	125.5	92.8	83.2	78.4	122.5	105.333	94.7	1.11228	0.571733
Q96P53	WDFY2	WD repeat and FYVE domain-containing protein 2 OS=Homo sapiens OX=9606 GN=WDFY2 PE=1 SV=2	4.75	2	2	2	400	45.125	6.93	97.6	107.5	110.8	94.6	92.3	97.2	105.3	94.7	1.11193	0.0655549
P27635	RPL10	60S ribosomal protein L10 OS=Homo sapiens OX=9606 GN=RPL10 PE=1 SV=4	45.3271	8	23	8	214	24.588	10.08	95.9	122	98	105.5	93.5	85.1	105.3	94.7	1.11193	0.359628
Q14160	SCRIB	Protein scribble homolog OS=Homo sapiens OX=9606 GN=SCRIB PE=1 SV=4	1.96319	3	5	3	1630	174.778	5.07	77	133.7	105.1	92.4	78.4	113.3	105.267	94.7	1.11158	0.612344
Q15427	SF3B4	Splicing factor 3B subunit 4 OS=Homo sapiens OX=9606 GN=SF3B4 PE=1 SV=1	3.30189	1	2	1	424	44.357	8.56	105.5	111.7	98.7	132.4	92	59.8	105.3	94.7333	1.11154	0.646383
O96011	PEX11B	Peroxisomal membrane protein 11B OS=Homo sapiens OX=9606 GN=PEX11B PE=1 SV=1	22.0077	5	6	5	259	28.413	9.85	99.7	118.6	97.5	105.2	95.9	83.1	105.267	94.7333	1.11119	0.319188
P42566	EPS15	Epidermal growth factor receptor substrate 15 OS=Homo sapiens OX=9606 GN=EPS15 PE=1 SV=2	14.7321	9	13	9	896	98.595	4.64	115.6	97.3	102.9	96.8	79	108.4	105.267	94.7333	1.11119	0.356703
Q14914	PTGR1	Prostaglandin reductase 1 OS=Homo sapiens OX=9606 GN=PTGR1 PE=1 SV=2	37.9939	9	15	9	329	35.847	8.29	90.7	95.6	129.4	71.2	115.4	97.6	105.233	94.7333	1.11084	0.584706
Q9Y265	RUVBL1	RuvB-like 1 OS=Homo sapiens OX=9606 GN=RUVBL1 PE=1 SV=1	41.0088	14	37	14	456	50.196	6.42	100.7	112.8	102.2	102.2	84	98.1	105.233	94.7667	1.11045	0.193244
P0DOX7		Immunoglobulin kappa light chain OS=Homo sapiens OX=9606 PE=1 SV=1	53.7383	8	69	3	214	23.364	7.17	138.5	98.1	79.1	143.3	65.4	75.6	105.233	94.7667	1.11045	0.745341
P51149	RAB7A	Ras-related protein Rab-7a OS=Homo sapiens OX=9606 GN=RAB7A PE=1 SV=1	81.6425	16	61	16	207	23.475	6.7	101.6	108.1	106	85.9	97.9	100.5	105.233	94.7667	1.11045	0.0989086
O95470	SGPL1	Sphingosine-1-phosphate lyase 1 OS=Homo sapiens OX=9606 GN=SGPL1 PE=1 SV=3	12.8521	7	9	7	568	63.483	9.16	123.5	111.2	81	115.4	75	93.9	105.233	94.7667	1.11045	0.575566
O43169	CYB5B	Cytochrome b5 type B OS=Homo sapiens OX=9606 GN=CYB5B PE=1 SV=2	23.2877	1	3	1	146	16.322	4.97	119.5	96.5	99.6	118.2	81	85.1	105.2	94.7667	1.11009	0.491883
O75369	FLNB	Filamin-B OS=Homo sapiens OX=9606 GN=FLNB PE=1 SV=2	22.329	48	67	36	2602	277.99	5.73	115.2	103.6	96.8	88.2	94.8	101.3	105.2	94.7667	1.11009	0.187433
Q14254	FLOT2	Flotillin-2 OS=Homo sapiens OX=9606 GN=FLOT2 PE=1 SV=2	52.1028	21	62	21	428	47.035	5.25	109.5	118.3	87.8	108.6	98.6	77.2	105.2	94.8	1.1097	0.467195
O60268	KIAA0513	Uncharacterized protein KIAA0513 OS=Homo sapiens OX=9606 GN=KIAA0513 PE=1 SV=1	14.1119	5	5	5	411	46.609	5.06	80.2	65.6	169.8	66.3	153.3	64.8	105.2	94.8	1.1097	0.823906
Q9Y2K3	MYH15	Myosin-15 OS=Homo sapiens OX=9606 GN=MYH15 PE=1 SV=5	0.359712	1	1	1	1946	224.479	5.85	113.5	110.2	91.8	87.6	101.7	95.1	105.167	94.8	1.10935	0.258883
Q9BXR0	QTRT1	Queuine tRNA-ribosyltransferase catalytic subunit 1 OS=Homo sapiens OX=9606 GN=QTRT1 PE=1 SV=3	3.97022	1	1	1	403	44.019	7.23	100	111.1	104.4	101.4	99.2	83.8	105.167	94.8	1.10935	0.181044
Q9NZB2	FAM120A	Constitutive coactivator of PPAR-gamma-like protein 1 OS=Homo sapiens OX=9606 GN=FAM120A PE=1 SV=2	11.2701	10	14	10	1118	121.811	8.88	106.7	113.8	95.1	101.7	84.4	98.4	105.2	94.8333	1.10931	0.244486
Q32MZ4	LRRFIP1	Leucine-rich repeat flightless-interacting protein 1 OS=Homo sapiens OX=9606 GN=LRRFIP1 PE=1 SV=2	4.9505	3	5	3	808	89.199	4.65	112.1	96.3	107.2	113.3	91.4	79.8	105.2	94.8333	1.10931	0.394451
Q86VX2	COMMD7	COMM domain-containing protein 7 OS=Homo sapiens OX=9606 GN=COMMD7 PE=1 SV=2	11.5	2	2	2	200	22.526	5.92	103.3	110.8	101.5	107	95.7	81.8	105.2	94.8333	1.10931	0.255807
Q9H9T3	ELP3	Elongator complex protein 3 OS=Homo sapiens OX=9606 GN=ELP3 PE=1 SV=2	3.65631	1	1	1	547	62.219	8.88	84.8	148.2	82.6	104.5	88.9	91.1	105.2	94.8333	1.10931	0.662808
P12268	IMPDH2	Inosine-5'-monophosphate dehydrogenase 2 OS=Homo sapiens OX=9606 GN=IMPDH2 PE=1 SV=2	26.2646	12	19	12	514	55.77	6.9	102.2	125.9	87.3	100.7	86.4	97.3	105.133	94.8	1.109	0.439075
O15031	PLXNB2	Plexin-B2 OS=Homo sapiens OX=9606 GN=PLXNB2 PE=1 SV=3	12.4592	18	26	18	1838	204.997	6.24	95.2	116.2	104.1	105.8	81.4	97.3	105.167	94.8333	1.10896	0.332897
Q6P1N0	CC2D1A	Coiled-coil and C2 domain-containing protein 1A OS=Homo sapiens OX=9606 GN=CC2D1A PE=1 SV=1	5.99369	4	5	4	951	103.998	8.09	95.2	105.5	114.9	105.7	88.1	90.8	105.2	94.8667	1.10892	0.260652
Q93009	USP7	Ubiquitin carboxyl-terminal hydrolase 7 OS=Homo sapiens OX=9606 GN=USP7 PE=1 SV=2	16.7877	15	21	15	1102	128.22	5.55	98	115.7	101.7	101.6	99.7	83.2	105.133	94.8333	1.10861	0.26478
Q99442	SEC62	Translocation protein SEC62 OS=Homo sapiens OX=9606 GN=SEC62 PE=1 SV=1	7.26817	3	8	3	399	45.833	7.12	126.8	101.2	87.4	110.7	96.4	77.5	105.133	94.8667	1.10822	0.531873
Q10472	GALNT1	Polypeptide N-acetylgalactosaminyltransferase 1 OS=Homo sapiens OX=9606 GN=GALNT1 PE=1 SV=1	1.61002	1	1	1	559	64.177	7.72	100.8	122.8	91.8	123.8	74.7	86.1	105.133	94.8667	1.10822	0.588144
O14579	COPE	Coatomer subunit epsilon OS=Homo sapiens OX=9606 GN=COPE PE=1 SV=3	12.3377	3	5	3	308	34.46	5.12	104.6	110.6	100.1	105.3	93.6	85.7	105.1	94.8667	1.10787	0.18806
P24534	EEF1B2	Elongation factor 1-beta OS=Homo sapiens OX=9606 GN=EEF1B2 PE=1 SV=3	48	8	28	7	225	24.748	4.67	103.5	103.7	108.2	98.1	107.9	78.7	105.133	94.9	1.10783	0.305489
P60604	UBE2G2	Ubiquitin-conjugating enzyme E2 G2 OS=Homo sapiens OX=9606 GN=UBE2G2 PE=1 SV=1	5.45455	1	1	1	165	18.554	4.7	109.6	102.2	103.5	123.9	81.3	79.5	105.1	94.9	1.10748	0.525615
P48449	LSS	Lanosterol synthase OS=Homo sapiens OX=9606 GN=LSS PE=1 SV=1	12.0219	8	9	8	732	83.255	6.61	101.7	111.6	102	97.7	97.1	89.9	105.1	94.9	1.10748	0.0678576
P26358	DNMT1	DNA (cytosine-5)-methyltransferase 1 OS=Homo sapiens OX=9606 GN=DNMT1 PE=1 SV=2	0.866337	1	1	1	1616	183.05	7.75	133.5	107.1	74.6	128.5	67.7	88.5	105.067	94.9	1.10713	0.701348
P49789	FHIT	Bis(5'-adenosyl)-triphosphatase OS=Homo sapiens OX=9606 GN=FHIT PE=1 SV=3	21.0884	2	2	2	147	16.848	7.08	132.2	99.3	83.7	96.7	95.7	92.3	105.067	94.9	1.10713	0.51793
Q9BW92	TARS2	Threonine--tRNA ligase, mitochondrial OS=Homo sapiens OX=9606 GN=TARS2 PE=1 SV=1	6.12813	3	4	3	718	80.985	7.3	88.1	111.2	116	98	92	94.8	105.1	94.9333	1.10709	0.311556
Q9Y6E0	STK24	Serine/threonine-protein kinase 24 OS=Homo sapiens OX=9606 GN=STK24 PE=1 SV=1	14.447	4	4	4	443	49.277	5.69	98.8	104.6	111.8	91.9	103.3	89.6	105.067	94.9333	1.10674	0.1481
O75787	ATP6AP2	Renin receptor OS=Homo sapiens OX=9606 GN=ATP6AP2 PE=1 SV=2	11.4286	4	6	4	350	38.983	6.1	117.9	94.4	102.9	151.8	75.8	57.2	105.067	94.9333	1.10674	0.750452
P80748	IGLV3-21	Immunoglobulin lambda variable 3-21 OS=Homo sapiens OX=9606 GN=IGLV3-21 PE=1 SV=2	13.6752	1	2	1	117	12.438	5.29	142.8	111.1	61.3	158.6	48.4	77.8	105.067	94.9333	1.10674	0.815179
O15354	GPR37	Prosaposin receptor GPR37 OS=Homo sapiens OX=9606 GN=GPR37 PE=1 SV=2	4.5677	2	2	2	613	67.07	8.27	108.2	114	92.9	91.4	88.5	104.9	105.033	94.9333	1.10639	0.278985
O00264	PGRMC1	Membrane-associated progesterone receptor component 1 OS=Homo sapiens OX=9606 GN=PGRMC1 PE=1 SV=3	41.5385	8	21	7	195	21.658	4.7	138.8	81.1	95.3	113.4	90.5	81	105.067	94.9667	1.10635	0.637552
Q9H1V8	SLC6A17	Sodium-dependent neutral amino acid transporter SLC6A17 OS=Homo sapiens OX=9606 GN=SLC6A17 PE=1 SV=3	14.1678	8	12	8	727	80.948	5.99	74.1	80	161	79.9	123.4	81.6	105.033	94.9667	1.106	0.764837
P31749	AKT1	RAC-alpha serine/threonine-protein kinase OS=Homo sapiens OX=9606 GN=AKT1 PE=1 SV=2	12.9167	5	6	4	480	55.651	6.07	107.8	106.3	101	96.7	93.9	94.3	105.033	94.9667	1.106	0.0108768
Q12768	WASHC5	WASH complex subunit 5 OS=Homo sapiens OX=9606 GN=WASHC5 PE=1 SV=1	7.67903	8	9	8	1159	134.201	6.98	100.1	105.5	109.4	99.7	94.6	90.6	105	94.9667	1.10565	0.0562639
Q9Y5K8	ATP6V1D	V-type proton ATPase subunit D OS=Homo sapiens OX=9606 GN=ATP6V1D PE=1 SV=1	52.6316	11	30	11	247	28.245	9.36	89.4	96.9	128.8	75.5	133.5	76	105.033	95	1.10561	0.681677
P01824	IGHV4-39	Immunoglobulin heavy variable 4-39 OS=Homo sapiens OX=9606 GN=IGHV4-39 PE=1 SV=2	20	2	3	2	125	13.908	9.26	132.8	102.3	79.9	149	61.9	74.1	105	95	1.10526	0.76497
P37198	NUP62	Nuclear pore glycoprotein p62 OS=Homo sapiens OX=9606 GN=NUP62 PE=1 SV=3	4.02299	2	3	2	522	53.222	5.31	109.6	108.5	96.9	111.7	88.2	85.1	105	95	1.10526	0.344112
O75110	ATP9A	Probable phospholipid-transporting ATPase IIA OS=Homo sapiens OX=9606 GN=ATP9A PE=1 SV=3	13.5626	13	13	12	1047	118.506	7.77	100.2	108	106.8	86.6	110	88.5	105	95.0333	1.10488	0.274896
Q13610	PWP1	Periodic tryptophan protein 1 homolog OS=Homo sapiens OX=9606 GN=PWP1 PE=1 SV=1	7.78443	3	3	3	501	55.793	4.77	100.7	110.3	104	108.4	85.6	91.1	105	95.0333	1.10488	0.25057
O15269	SPTLC1	Serine palmitoyltransferase 1 OS=Homo sapiens OX=9606 GN=SPTLC1 PE=1 SV=1	5.49683	2	2	2	473	52.71	6.01	111.4	105	98.6	116.4	74.3	94.4	105	95.0333	1.10488	0.476667
P14678	SNRPB	Small nuclear ribonucleoprotein-associated proteins B and B' OS=Homo sapiens OX=9606 GN=SNRPB PE=1 SV=2	12.0833	2	6	2	240	24.594	11.19	111.3	112.6	91	113.1	97.1	74.9	104.967	95.0333	1.10452	0.490474
Q92882	OSTF1	Osteoclast-stimulating factor 1 OS=Homo sapiens OX=9606 GN=OSTF1 PE=1 SV=2	20.0935	3	6	3	214	23.772	5.68	133.4	88.8	92.7	111.4	82.6	91.1	104.967	95.0333	1.10452	0.582344
P19474	TRIM21	E3 ubiquitin-protein ligase TRIM21 OS=Homo sapiens OX=9606 GN=TRIM21 PE=1 SV=1	7.78947	4	4	4	475	54.135	6.38	104.2	105.5	105.2	127.6	78.5	79	104.967	95.0333	1.10452	0.574918
Q9P0U1	TOMM7	Mitochondrial import receptor subunit TOM7 homolog OS=Homo sapiens OX=9606 GN=TOMM7 PE=1 SV=1	30.9091	1	5	1	55	6.244	10.29	121.5	98.3	95.1	80.7	108.7	95.7	104.967	95.0333	1.10452	0.440206
O75934	BCAS2	Pre-mRNA-splicing factor SPF27 OS=Homo sapiens OX=9606 GN=BCAS2 PE=1 SV=1	23.5556	3	6	3	225	26.115	5.66	107.9	112.4	94.7	118.2	84.8	82.2	105	95.0667	1.10449	0.479447
P61165	TMEM258	Transmembrane protein 258 OS=Homo sapiens OX=9606 GN=TMEM258 PE=1 SV=1	10.1266	1	2	1	79	9.073	5.83	126.3	100.8	87.7	116.8	85.2	83.1	104.933	95.0333	1.10417	0.563125
Q9NRX2	MRPL17	39S ribosomal protein L17, mitochondrial OS=Homo sapiens OX=9606 GN=MRPL17 PE=1 SV=1	9.71429	2	3	2	175	20.038	10.11	100.4	114.3	100.1	106.6	80	98.5	104.933	95.0333	1.10417	0.340611
Q9BW27	NUP85	Nuclear pore complex protein Nup85 OS=Homo sapiens OX=9606 GN=NUP85 PE=1 SV=1	4.87805	2	4	2	656	74.971	5.55	96.8	125	93.1	109.1	79.5	96.6	104.967	95.0667	1.10414	0.495927
O95487	SEC24B	Protein transport protein Sec24B OS=Homo sapiens OX=9606 GN=SEC24B PE=1 SV=2	3.07571	3	4	2	1268	137.331	6.67	108.1	109.9	96.9	120.5	79.1	85.6	104.967	95.0667	1.10414	0.50349
P34897	SHMT2	Serine hydroxymethyltransferase, mitochondrial OS=Homo sapiens OX=9606 GN=SHMT2 PE=1 SV=3	35.5159	16	37	15	504	55.958	8.53	127.2	108.4	79.2	108.9	89.1	87.2	104.933	95.0667	1.10379	0.56126
Q5EBL4	RILPL1	RILP-like protein 1 OS=Homo sapiens OX=9606 GN=RILPL1 PE=1 SV=1	13.1514	4	4	4	403	47.079	5.21	108.2	114.6	92	91	102.1	92.1	104.933	95.0667	1.10379	0.263783
P98196	ATP11A	Probable phospholipid-transporting ATPase IH OS=Homo sapiens OX=9606 GN=ATP11A PE=1 SV=3	0.881834	1	1	1	1134	129.672	6.6	93.7	114.2	106.9	112.1	79.9	93.2	104.933	95.0667	1.10379	0.424378
Q9NXF1	TEX10	Testis-expressed protein 10 OS=Homo sapiens OX=9606 GN=TEX10 PE=1 SV=2	1.93757	1	1	1	929	105.608	9.36	103.8	123.1	87.8	113.8	81.6	89.8	104.9	95.0667	1.10344	0.522645
P55884	EIF3B	Eukaryotic translation initiation factor 3 subunit B OS=Homo sapiens OX=9606 GN=EIF3B PE=1 SV=3	17.8133	13	24	13	814	92.424	5	103.9	112.5	98.4	101.5	93.7	90.1	104.933	95.1	1.1034	0.137475
Q96EP5	DAZAP1	DAZ-associated protein 1 OS=Homo sapiens OX=9606 GN=DAZAP1 PE=1 SV=1	7.86241	2	4	2	407	43.356	8.56	109.4	101.2	104.2	107.1	96.3	81.9	104.933	95.1	1.1034	0.269739
P19174	PLCG1	1-phosphatidylinositol 4,5-bisphosphate phosphodiesterase gamma-1 OS=Homo sapiens OX=9606 GN=PLCG1 PE=1 SV=1	9.14729	10	13	10	1290	148.438	6.05	86.8	108.8	119.1	95.8	95.9	93.6	104.9	95.1	1.10305	0.363054
P63146	UBE2B	Ubiquitin-conjugating enzyme E2 B OS=Homo sapiens OX=9606 GN=UBE2B PE=1 SV=1	7.89474	1	1	1	152	17.302	5.01	107.3	107.1	100.3	106.2	91	88.1	104.9	95.1	1.10305	0.181494
P61158	ACTR3	Actin-related protein 3 OS=Homo sapiens OX=9606 GN=ACTR3 PE=1 SV=3	53.3493	19	54	16	418	47.341	5.88	105.6	101	108.1	116.4	85.7	83.2	104.9	95.1	1.10305	0.418464
P41240	CSK	Tyrosine-protein kinase CSK OS=Homo sapiens OX=9606 GN=CSK PE=1 SV=1	25.7778	10	18	10	450	50.672	7.06	117.1	109.6	88	121.9	74.9	88.5	104.9	95.1	1.10305	0.583725
A0A0B4J1Y9	IGHV3-72	Immunoglobulin heavy variable 3-72 OS=Homo sapiens OX=9606 GN=IGHV3-72 PE=3 SV=1	15.1261	2	3	2	119	13.194	7.85	115.9	117.2	81.5	156.4	62.3	66.6	104.867	95.1	1.1027	0.780881
O60749	SNX2	Sorting nexin-2 OS=Homo sapiens OX=9606 GN=SNX2 PE=1 SV=2	28.5164	15	31	13	519	58.435	5.12	131	98.6	85	117.5	85	82.8	104.867	95.1	1.1027	0.609755
P05413	FABP3	Fatty acid-binding protein, heart OS=Homo sapiens OX=9606 GN=FABP3 PE=1 SV=4	52.6316	8	25	7	133	14.849	6.8	88.4	52.8	173.5	59.5	139.9	86	104.9	95.1333	1.10266	0.831128
Q96C86	DCPS	m7GpppX diphosphatase OS=Homo sapiens OX=9606 GN=DCPS PE=1 SV=2	25.816	6	8	6	337	38.585	6.38	108.1	107.8	98.8	118	82.8	84.6	104.9	95.1333	1.10266	0.455958
Q9BSJ2	TUBGCP2	Gamma-tubulin complex component 2 OS=Homo sapiens OX=9606 GN=TUBGCP2 PE=1 SV=2	1.21951	1	1	1	902	102.469	6.84	119.5	97	98.1	102	95.6	87.8	104.867	95.1333	1.10231	0.310828
A0A075B6K4	IGLV3-10	Immunoglobulin lambda variable 3-10 OS=Homo sapiens OX=9606 GN=IGLV3-10 PE=3 SV=2	6.95652	1	2	1	115	12.433	4.83	133.8	95.4	85.4	132.6	72.7	80.1	104.867	95.1333	1.10231	0.705135
P11717	IGF2R	Cation-independent mannose-6-phosphate receptor OS=Homo sapiens OX=9606 GN=IGF2R PE=1 SV=3	2.12766	4	4	4	2491	274.199	5.94	99.6	114.8	100.1	97.5	97.9	90	104.833	95.1333	1.10196	0.158774
Q6IAN0	DHRS7B	Dehydrogenase/reductase SDR family member 7B OS=Homo sapiens OX=9606 GN=DHRS7B PE=1 SV=2	13.5385	3	5	3	325	35.097	9.55	99.6	115.4	99.6	103.2	85.6	96.7	104.867	95.1667	1.10193	0.257821
P57088	TMEM33	Transmembrane protein 33 OS=Homo sapiens OX=9606 GN=TMEM33 PE=1 SV=2	14.9798	4	10	4	247	27.96	9.7	101.4	114.4	98.8	96.5	92.5	96.5	104.867	95.1667	1.10193	0.124722
Q9Y230	RUVBL2	RuvB-like 2 OS=Homo sapiens OX=9606 GN=RUVBL2 PE=1 SV=3	35.8531	15	38	15	463	51.125	5.64	100.2	118.2	96.1	95.6	85.3	104.6	104.833	95.1667	1.10158	0.332887
Q8WV24	PHLDA1	Pleckstrin homology-like domain family A member 1 OS=Homo sapiens OX=9606 GN=PHLDA1 PE=1 SV=4	1.74564	1	1	1	401	44.988	9.89	72.1	143.3	99.1	93.8	109.8	81.9	104.833	95.1667	1.10158	0.686642
P10619	CTSA	Lysosomal protective protein OS=Homo sapiens OX=9606 GN=CTSA PE=1 SV=2	5.41667	2	4	2	480	54.431	6.61	93.5	129.1	91.8	116.1	93.1	76.3	104.8	95.1667	1.10123	0.596244
P08579	SNRPB2	U2 small nuclear ribonucleoprotein B'' OS=Homo sapiens OX=9606 GN=SNRPB2 PE=1 SV=1	11.5556	3	6	1	225	25.47	9.72	108	120.8	85.7	121.4	83.7	80.5	104.833	95.2	1.10119	0.594154
Q8NHP6	MOSPD2	Motile sperm domain-containing protein 2 OS=Homo sapiens OX=9606 GN=MOSPD2 PE=1 SV=1	3.66795	2	2	2	518	59.708	5.96	118.5	101.1	94.9	93.8	82.5	109.3	104.833	95.2	1.10119	0.410797
P17655	CAPN2	Calpain-2 catalytic subunit OS=Homo sapiens OX=9606 GN=CAPN2 PE=1 SV=6	42.2857	20	50	20	700	79.945	4.98	105.6	89.3	119.5	105.7	76.2	103.7	104.8	95.2	1.10084	0.498513
P83111	LACTB	Serine beta-lactamase-like protein LACTB, mitochondrial OS=Homo sapiens OX=9606 GN=LACTB PE=1 SV=2	10.6033	5	6	5	547	60.655	8.53	103.1	108.5	102.8	106.4	87.6	91.6	104.8	95.2	1.10084	0.185445
Q9BRJ7	NUDT16L1	Tudor-interacting repair regulator protein OS=Homo sapiens OX=9606 GN=NUDT16L1 PE=1 SV=1	9.95261	2	4	1	211	23.323	8.91	111.8	118.7	83.8	101.8	89.1	94.7	104.767	95.2	1.10049	0.444366
O00571	DDX3X	ATP-dependent RNA helicase DDX3X OS=Homo sapiens OX=9606 GN=DDX3X PE=1 SV=3	31.7221	19	31	4	662	73.198	7.18	115	106.7	92.7	104.3	82.6	98.8	104.8	95.2333	1.10046	0.357444
P55735	SEC13	Protein SEC13 homolog OS=Homo sapiens OX=9606 GN=SEC13 PE=1 SV=3	38.5093	8	16	8	322	35.518	5.48	106.7	110.2	97.5	105.4	100.4	79.9	104.8	95.2333	1.10046	0.331861
Q7Z4H3	HDDC2	HD domain-containing protein 2 OS=Homo sapiens OX=9606 GN=HDDC2 PE=1 SV=1	13.7255	2	2	2	204	23.376	5.49	104.2	112.7	97.5	89	99.8	96.9	104.8	95.2333	1.10046	0.154344
Q9UGR2	ZC3H7B	Zinc finger CCCH domain-containing protein 7B OS=Homo sapiens OX=9606 GN=ZC3H7B PE=1 SV=1	1.10775	1	2	1	993	111.506	7.17	84.8	97.7	131.8	104	102.9	78.8	104.767	95.2333	1.10011	0.589021
Q99805	TM9SF2	Transmembrane 9 superfamily member 2 OS=Homo sapiens OX=9606 GN=TM9SF2 PE=1 SV=1	10.1056	4	8	4	663	75.725	7.44	87.5	117.1	109.6	94.7	107.2	83.8	104.733	95.2333	1.09975	0.442741
Q9Y296	TRAPPC4	Trafficking protein particle complex subunit 4 OS=Homo sapiens OX=9606 GN=TRAPPC4 PE=1 SV=1	8.6758	2	2	2	219	24.325	6.21	102.9	111.8	99.5	100.3	94.7	90.7	104.733	95.2333	1.09975	0.108045
Q9BV38	WDR18	WD repeat-containing protein 18 OS=Homo sapiens OX=9606 GN=WDR18 PE=1 SV=2	5.78704	2	5	2	432	47.375	6.7	93.2	134.7	86.3	107.7	100.9	77.1	104.733	95.2333	1.09975	0.620586
Q9H0S4	DDX47	Probable ATP-dependent RNA helicase DDX47 OS=Homo sapiens OX=9606 GN=DDX47 PE=1 SV=1	2.85714	1	1	1	455	50.615	9.1	96	136.2	82	120.9	87.2	77.6	104.733	95.2333	1.09975	0.672817
Q14964	RAB39A	Ras-related protein Rab-39A OS=Homo sapiens OX=9606 GN=RAB39A PE=1 SV=2	20.2765	4	18	2	217	24.991	7.65	98.4	111.2	104.7	99.4	103.2	83.2	104.767	95.2667	1.09972	0.255219
Q8N129	CNPY4	Protein canopy homolog 4 OS=Homo sapiens OX=9606 GN=CNPY4 PE=2 SV=1	5.24194	1	1	1	248	28.292	4.64	91.9	111.9	110.5	136.3	66.5	83	104.767	95.2667	1.09972	0.68848
Q9NTI2	ATP8A2	Phospholipid-transporting ATPase IB OS=Homo sapiens OX=9606 GN=ATP8A2 PE=1 SV=2	3.223	3	4	2	1148	129.159	7.78	76.9	82.3	155	99.4	114.9	71.5	104.733	95.2667	1.09937	0.753984
Q15750	TAB1	TGF-beta-activated kinase 1 and MAP3K7-binding protein 1 OS=Homo sapiens OX=9606 GN=TAB1 PE=1 SV=1	4.96032	2	2	2	504	54.61	5.52	101	109.5	103.6	105.8	97.2	82.8	104.7	95.2667	1.09902	0.258361
Q14694	USP10	Ubiquitin carboxyl-terminal hydrolase 10 OS=Homo sapiens OX=9606 GN=USP10 PE=1 SV=2	6.76692	5	6	5	798	87.08	5.31	94.2	109.7	110.3	105.3	99.6	81	104.733	95.3	1.09899	0.3553
Q9NZJ4	SACS	Sacsin OS=Homo sapiens OX=9606 GN=SACS PE=1 SV=2	0.283905	1	1	1	4579	520.795	7.05	86.5	122.9	104.8	93.3	93.7	98.9	104.733	95.3	1.09899	0.426245
Q9UI30	TRMT112	Multifunctional methyltransferase subunit TRM112-like protein OS=Homo sapiens OX=9606 GN=TRMT112 PE=1 SV=1	22.4	2	6	2	125	14.19	5.26	99.6	110.1	104.4	103.9	92.5	89.5	104.7	95.3	1.09864	0.152801
P17844	DDX5	Probable ATP-dependent RNA helicase DDX5 OS=Homo sapiens OX=9606 GN=DDX5 PE=1 SV=1	38.2736	22	46	16	614	69.105	8.92	106.6	110.1	97.3	112.8	90	83.1	104.667	95.3	1.09829	0.391239
Q92616	GCN1	eIF-2-alpha kinase activator GCN1 OS=Homo sapiens OX=9606 GN=GCN1 PE=1 SV=6	15.5747	33	44	33	2671	292.572	7.47	95.5	121.8	96.7	115.4	84.3	86.2	104.667	95.3	1.09829	0.517776
Q6RW13	AGTRAP	Type-1 angiotensin II receptor-associated protein OS=Homo sapiens OX=9606 GN=AGTRAP PE=1 SV=1	13.8365	1	2	1	159	17.408	6.14	118.3	89.1	106.6	88.8	114.8	82.4	104.667	95.3333	1.0979	0.513822
Q01970	PLCB3	1-phosphatidylinositol 4,5-bisphosphate phosphodiesterase beta-3 OS=Homo sapiens OX=9606 GN=PLCB3 PE=1 SV=2	1.2966	2	2	2	1234	138.713	5.9	89.7	137.1	87.2	98.3	92.1	95.6	104.667	95.3333	1.0979	0.598248
P08253	MMP2	72 kDa type IV collagenase OS=Homo sapiens OX=9606 GN=MMP2 PE=1 SV=2	2.87879	1	1	1	660	73.835	5.47	106.9	98.3	108.8	89.8	94.8	101.4	104.667	95.3333	1.0979	0.115758
Q9NXG2	THUMPD1	THUMP domain-containing protein 1 OS=Homo sapiens OX=9606 GN=THUMPD1 PE=1 SV=2	6.79887	3	3	3	353	39.291	7.88	109.7	83.3	120.9	112	95.6	78.4	104.633	95.3333	1.09755	0.563245
Q7LDG7	RASGRP2	RAS guanyl-releasing protein 2 OS=Homo sapiens OX=9606 GN=RASGRP2 PE=1 SV=1	1.80624	1	1	1	609	69.204	7.8	111.9	117.4	84.7	93.1	114.5	78.5	104.667	95.3667	1.09752	0.557272
Q9HA77	CARS2	Probable cysteine--tRNA ligase, mitochondrial OS=Homo sapiens OX=9606 GN=CARS2 PE=1 SV=1	3.01418	2	2	2	564	62.185	8.34	110.6	100.1	103.3	95.5	96	94.6	104.667	95.3667	1.09752	0.0412499
Q8N2F6	ARMC10	Armadillo repeat-containing protein 10 OS=Homo sapiens OX=9606 GN=ARMC10 PE=1 SV=1	20.6997	6	10	6	343	37.517	6.61	94.6	101	118.2	108.1	82.6	95.4	104.6	95.3667	1.09682	0.416131
Q9NR50	EIF2B3	Translation initiation factor eIF-2B subunit gamma OS=Homo sapiens OX=9606 GN=EIF2B3 PE=1 SV=1	13.9381	4	4	4	452	50.208	6.47	98	114	101.8	107.2	88.5	90.4	104.6	95.3667	1.09682	0.294216
Q92600	CNOT9	CCR4-NOT transcription complex subunit 9 OS=Homo sapiens OX=9606 GN=CNOT9 PE=1 SV=1	5.68562	1	1	1	299	33.61	8.03	139.7	97.5	76.6	128.9	65.9	91.3	104.6	95.3667	1.09682	0.741025
Q99523	SORT1	Sortilin OS=Homo sapiens OX=9606 GN=SORT1 PE=1 SV=3	8.66426	6	8	6	831	92.009	5.74	86.2	105.1	122.5	104.5	85.7	96	104.6	95.4	1.09644	0.4794
Q8WTW3	COG1	Conserved oligomeric Golgi complex subunit 1 OS=Homo sapiens OX=9606 GN=COG1 PE=1 SV=1	2.7551	2	2	2	980	108.909	7.31	108.7	106.9	98.2	106	92.4	87.8	104.6	95.4	1.09644	0.221163
Q15386	UBE3C	Ubiquitin-protein ligase E3C OS=Homo sapiens OX=9606 GN=UBE3C PE=1 SV=3	2.58541	3	3	3	1083	123.844	6.71	97.3	99	117.5	91.6	109.5	85.1	104.6	95.4	1.09644	0.398817
O15511	ARPC5	Actin-related protein 2/3 complex subunit 5 OS=Homo sapiens OX=9606 GN=ARPC5 PE=1 SV=3	43.0464	6	13	6	151	16.31	5.67	113.7	103	97.1	122	80	84.2	104.6	95.4	1.09644	0.552672
Q9Y6B6	SAR1B	GTP-binding protein SAR1b OS=Homo sapiens OX=9606 GN=SAR1B PE=1 SV=1	36.8687	6	12	3	198	22.396	6.11	135.5	90.1	88.2	118	75.3	92.9	104.6	95.4	1.09644	0.666531
Q9Y2U8	LEMD3	Inner nuclear membrane protein Man1 OS=Homo sapiens OX=9606 GN=LEMD3 PE=1 SV=2	4.82986	3	5	3	911	99.935	7.55	108.6	114.6	90.6	105.8	93.1	87.3	104.6	95.4	1.09644	0.366689
P07948	LYN	Tyrosine-protein kinase Lyn OS=Homo sapiens OX=9606 GN=LYN PE=1 SV=3	16.9922	8	13	6	512	58.537	7.11	109.5	102.1	102.1	131.8	84.7	69.7	104.567	95.4	1.09609	0.652532
Q8NBN3	TMEM87A	Transmembrane protein 87A OS=Homo sapiens OX=9606 GN=TMEM87A PE=1 SV=3	3.42342	2	2	2	555	63.389	6.74	101.9	116.2	95.6	100.9	99.4	85.9	104.567	95.4	1.09609	0.301792
Q12904	AIMP1	Aminoacyl tRNA synthase complex-interacting multifunctional protein 1 OS=Homo sapiens OX=9606 GN=AIMP1 PE=1 SV=2	30.7692	8	13	8	312	34.331	8.43	105.6	111.6	96.5	99.6	98.2	88.4	104.567	95.4	1.09609	0.178732
Q14498	RBM39	RNA-binding protein 39 OS=Homo sapiens OX=9606 GN=RBM39 PE=1 SV=2	20.3774	9	13	9	530	59.343	10.1	98.4	124.1	91.2	114.9	90.3	81.1	104.567	95.4333	1.0957	0.554985
Q9NQ34	TMEM9B	Transmembrane protein 9B OS=Homo sapiens OX=9606 GN=TMEM9B PE=1 SV=1	15.6566	3	4	3	198	22.517	8.06	100.9	111.1	101.7	101.3	92.1	92.9	104.567	95.4333	1.0957	0.106677
P41252	IARS	Isoleucine--tRNA ligase, cytoplasmic OS=Homo sapiens OX=9606 GN=IARS PE=1 SV=2	16.1648	16	29	16	1262	144.406	6.15	108	106.4	99.3	93.9	98.9	93.5	104.567	95.4333	1.0957	0.0457169
P49768	PSEN1	Presenilin-1 OS=Homo sapiens OX=9606 GN=PSEN1 PE=1 SV=1	5.78158	2	2	2	467	52.634	5.31	120.6	97.3	95.8	90.4	97.1	98.8	104.567	95.4333	1.0957	0.339449
Q9H6E4	CCDC134	Coiled-coil domain-containing protein 134 OS=Homo sapiens OX=9606 GN=CCDC134 PE=1 SV=1	5.24017	1	1	1	229	26.544	8.85	108.7	112.3	92.7	109.5	94.8	82	104.567	95.4333	1.0957	0.411466
Q96CS3	FAF2	FAS-associated factor 2 OS=Homo sapiens OX=9606 GN=FAF2 PE=1 SV=2	27.4157	9	15	9	445	52.591	5.62	103.3	100.2	110.3	101.9	95.7	88.8	104.6	95.4667	1.09567	0.131043
Q00325	SLC25A3	Phosphate carrier protein, mitochondrial OS=Homo sapiens OX=9606 GN=SLC25A3 PE=1 SV=2	33.9779	14	56	14	362	40.069	9.38	100.1	94.7	118.8	66.9	129.6	89.8	104.533	95.4333	1.09535	0.668438
P03897	MT-ND3	NADH-ubiquinone oxidoreductase chain 3 OS=Homo sapiens OX=9606 GN=MT-ND3 PE=1 SV=1	13.0435	1	3	1	115	13.177	4.44	95.4	114.3	103.9	86.8	120.7	78.8	104.533	95.4333	1.09535	0.549972
P61204	ARF3	ADP-ribosylation factor 3 OS=Homo sapiens OX=9606 GN=ARF3 PE=1 SV=2	54.6961	7	39	3	181	20.588	7.43	104	96.8	112.9	82.8	114	89.6	104.567	95.4667	1.09532	0.437221
P55039	DRG2	Developmentally-regulated GTP-binding protein 2 OS=Homo sapiens OX=9606 GN=DRG2 PE=1 SV=1	15.6593	4	5	4	364	40.72	8.88	111.9	101	100.8	79.1	98.1	109.2	104.567	95.4667	1.09532	0.393384
Q92621	NUP205	Nuclear pore complex protein Nup205 OS=Homo sapiens OX=9606 GN=NUP205 PE=1 SV=3	6.46123	10	11	10	2012	227.776	6.19	97.8	126.9	88.9	112.7	87.5	86.2	104.533	95.4667	1.09497	0.561932
Q8N122	RPTOR	Regulatory-associated protein of mTOR OS=Homo sapiens OX=9606 GN=RPTOR PE=1 SV=1	3.14607	3	4	3	1335	148.942	6.89	112	103.2	98.4	88.8	101.2	96.4	104.533	95.4667	1.09497	0.166904
O00754	MAN2B1	Lysosomal alpha-mannosidase OS=Homo sapiens OX=9606 GN=MAN2B1 PE=1 SV=3	1.18694	1	1	1	1011	113.672	7.28	126.8	105.9	80.9	96.1	70.1	120.2	104.533	95.4667	1.09497	0.668158
Q5T1M5	FKBP15	FK506-binding protein 15 OS=Homo sapiens OX=9606 GN=FKBP15 PE=1 SV=2	9.59803	7	10	7	1219	133.547	5.2	100.8	105.1	107.7	109.3	90.2	86.9	104.533	95.4667	1.09497	0.28016
P22570	FDXR	NADPH:adrenodoxin oxidoreductase, mitochondrial OS=Homo sapiens OX=9606 GN=FDXR PE=1 SV=3	31.1609	13	20	13	491	53.803	8.44	90.3	123.1	100.3	103.5	78.5	104.5	104.567	95.5	1.09494	0.521056
P11940	PABPC1	Polyadenylate-binding protein 1 OS=Homo sapiens OX=9606 GN=PABPC1 PE=1 SV=2	24.0566	17	33	14	636	70.626	9.5	102.9	105.8	104.9	101.8	96.4	88.3	104.533	95.5	1.09459	0.0876838
P56134	ATP5J2	ATP synthase subunit f, mitochondrial OS=Homo sapiens OX=9606 GN=ATP5J2 PE=1 SV=3	39.3617	3	13	3	94	10.911	9.67	91	109.6	112.9	92.2	98.7	95.6	104.5	95.5	1.09424	0.272012
Q9BWH2	FUNDC2	FUN14 domain-containing protein 2 OS=Homo sapiens OX=9606 GN=FUNDC2 PE=1 SV=2	17.9894	5	11	5	189	20.663	9.73	108.8	97.4	107.3	88.5	104.4	93.6	104.5	95.5	1.09424	0.201585
Q86Y56	DNAAF5	Dynein assembly factor 5, axonemal OS=Homo sapiens OX=9606 GN=DNAAF5 PE=1 SV=4	2.33918	1	1	1	855	93.462	6.42	79.9	111.4	122.2	108.5	78.3	99.7	104.5	95.5	1.09424	0.593487
Q9NVI7	ATAD3A	ATPase family AAA domain-containing protein 3A OS=Homo sapiens OX=9606 GN=ATAD3A PE=1 SV=2	24.9211	15	29	5	634	71.325	8.98	90	113.8	109.6	90.5	103.2	92.8	104.467	95.5	1.09389	0.341295
P56556	NDUFA6	NADH dehydrogenase [ubiquinone] 1 alpha subcomplex subunit 6 OS=Homo sapiens OX=9606 GN=NDUFA6 PE=1 SV=4	26.5625	3	8	3	128	15.127	9.98	87.6	106.1	119.8	86.6	130	70	104.5	95.5333	1.09386	0.679695
O75608	LYPLA1	Acyl-protein thioesterase 1 OS=Homo sapiens OX=9606 GN=LYPLA1 PE=1 SV=1	13.913	3	8	3	230	24.653	6.77	99.1	121.1	93.3	106	91.6	89	104.5	95.5333	1.09386	0.419827
Q6NYC8	PPP1R18	Phostensin OS=Homo sapiens OX=9606 GN=PPP1R18 PE=1 SV=1	4.40457	2	2	2	613	67.902	5.4	105.1	105.9	102.3	122.5	74.3	89.8	104.433	95.5333	1.09316	0.566071
Q9Y2T2	AP3M1	AP-3 complex subunit mu-1 OS=Homo sapiens OX=9606 GN=AP3M1 PE=1 SV=1	10.2871	4	6	2	418	46.909	6.93	100.2	103.9	109.2	93.4	98.6	94.7	104.433	95.5667	1.09278	0.043529
Q9BZH6	WDR11	WD repeat-containing protein 11 OS=Homo sapiens OX=9606 GN=WDR11 PE=1 SV=1	3.43137	4	6	4	1224	136.598	6.92	100.8	113.8	98.7	82	89.6	115.1	104.433	95.5667	1.09278	0.467957
Q15459	SF3A1	Splicing factor 3A subunit 1 OS=Homo sapiens OX=9606 GN=SF3A1 PE=1 SV=1	18.285	14	20	14	793	88.831	5.22	111.1	110.6	91.6	119.3	85.6	81.8	104.433	95.5667	1.09278	0.54819
P42858	HTT	Huntingtin OS=Homo sapiens OX=9606 GN=HTT PE=1 SV=2	1.33673	4	5	4	3142	347.383	6.2	97.7	108.7	106.8	115.4	89.2	82.1	104.4	95.5667	1.09243	0.454675
Q8WWQ0	PHIP	PH-interacting protein OS=Homo sapiens OX=9606 GN=PHIP PE=1 SV=2	1.15321	1	1	1	1821	206.56	8.85	110.5	100.7	102	96.3	97.5	92.9	104.4	95.5667	1.09243	0.0586152
O60500	NPHS1	Nephrin OS=Homo sapiens OX=9606 GN=NPHS1 PE=1 SV=1	0.886382	1	1	1	1241	134.658	5.64	68.2	124.7	120.3	97	97.1	92.7	104.4	95.6	1.09205	0.654046
P60709	ACTB	Actin, cytoplasmic 1 OS=Homo sapiens OX=9606 GN=ACTB PE=1 SV=1	77.0667	23	741	1	375	41.71	5.48	110.1	88.7	114.3	113.1	83.4	90.3	104.367	95.6	1.0917	0.504648
O60831	PRAF2	PRA1 family protein 2 OS=Homo sapiens OX=9606 GN=PRAF2 PE=1 SV=1	22.4719	3	14	3	178	19.246	9.19	114.3	106.8	92.1	128.9	80.8	77.2	104.4	95.6333	1.09167	0.649876
Q9ULZ3	PYCARD	Apoptosis-associated speck-like protein containing a CARD OS=Homo sapiens OX=9606 GN=PYCARD PE=1 SV=2	34.8718	6	9	6	195	21.613	6.34	136.3	74.6	102.2	144.5	65.6	76.8	104.367	95.6333	1.09132	0.788353
Q9NRX5	SERINC1	Serine incorporator 1 OS=Homo sapiens OX=9606 GN=SERINC1 PE=1 SV=1	8.38852	3	6	3	453	50.461	5.85	96.2	107.4	109.5	91	96.2	99.7	104.367	95.6333	1.09132	0.145512
Q7LBR1	CHMP1B	Charged multivesicular body protein 1b OS=Homo sapiens OX=9606 GN=CHMP1B PE=1 SV=1	11.5578	3	5	3	199	22.095	8.1	106.2	105.7	101.2	99.7	95	92.2	104.367	95.6333	1.09132	0.0320085
Q9H1K0	RBSN	Rabenosyn-5 OS=Homo sapiens OX=9606 GN=RBSN PE=1 SV=2	2.55102	2	2	2	784	88.815	5.5	97.8	115.4	99.9	95.6	102	89.3	104.367	95.6333	1.09132	0.259444
P50613	CDK7	Cyclin-dependent kinase 7 OS=Homo sapiens OX=9606 GN=CDK7 PE=1 SV=1	4.33526	1	1	1	346	39.014	8.47	111.5	112.6	89	100	87.3	99.6	104.367	95.6333	1.09132	0.374569
P41567	EIF1	Eukaryotic translation initiation factor 1 OS=Homo sapiens OX=9606 GN=EIF1 PE=1 SV=1	42.4779	4	10	1	113	12.725	7.44	126.4	82.5	104.2	100.5	83.3	103.2	104.367	95.6667	1.09094	0.571201
Q8N668	COMMD1	COMM domain-containing protein 1 OS=Homo sapiens OX=9606 GN=COMMD1 PE=1 SV=1	32.1053	4	8	4	190	21.165	6.2	163.8	89.4	59.9	167.7	62.4	56.9	104.367	95.6667	1.09094	0.863556
A3KMH1	VWA8	von Willebrand factor A domain-containing protein 8 OS=Homo sapiens OX=9606 GN=VWA8 PE=1 SV=2	1.99475	3	4	3	1905	214.689	7.4	87.1	117.4	108.6	94.5	103.1	89.4	104.367	95.6667	1.09094	0.426874
Q9UJX2	CDC23	Cell division cycle protein 23 homolog OS=Homo sapiens OX=9606 GN=CDC23 PE=1 SV=3	7.20268	2	2	2	597	68.79	7.02	101.5	114.1	97.5	103.7	77.3	106	104.367	95.6667	1.09094	0.453053
O75533	SF3B1	Splicing factor 3B subunit 1 OS=Homo sapiens OX=9606 GN=SF3B1 PE=1 SV=3	16.9479	15	20	15	1304	145.738	7.09	98.8	118.3	95.9	111.3	91.8	83.9	104.333	95.6667	1.09059	0.465697
P34896	SHMT1	Serine hydroxymethyltransferase, cytosolic OS=Homo sapiens OX=9606 GN=SHMT1 PE=1 SV=1	6.41822	2	4	1	483	53.049	7.71	104.3	86	122.7	100.1	92.3	94.6	104.333	95.6667	1.09059	0.46894
P06681	C2	Complement C2 OS=Homo sapiens OX=9606 GN=C2 PE=1 SV=2	3.7234	3	3	3	752	83.214	7.42	122.1	110.6	80.3	132.6	76	78.4	104.333	95.6667	1.09059	0.717243
P15151	PVR	Poliovirus receptor OS=Homo sapiens OX=9606 GN=PVR PE=1 SV=2	1.91847	1	1	1	417	45.274	6.52	115.3	113.7	84	106.4	68.6	112	104.333	95.6667	1.09059	0.637221
Q7L5N7	LPCAT2	Lysophosphatidylcholine acyltransferase 2 OS=Homo sapiens OX=9606 GN=LPCAT2 PE=1 SV=1	6.98529	3	5	3	544	60.169	6.55	114.9	91.7	106.4	117.4	71.7	97.9	104.333	95.6667	1.09059	0.591359
O75534	CSDE1	Cold shock domain-containing protein E1 OS=Homo sapiens OX=9606 GN=CSDE1 PE=1 SV=2	22.4311	16	18	16	798	88.829	6.25	91.4	109.9	111.7	96.8	98.8	91.5	104.333	95.7	1.09021	0.275659
Q9UNF1	MAGED2	Melanoma-associated antigen D2 OS=Homo sapiens OX=9606 GN=MAGED2 PE=1 SV=2	16.5017	8	9	7	606	64.914	9.32	117.7	105.5	89.8	99.4	96.3	91.4	104.333	95.7	1.09021	0.362356
Q96SB3	PPP1R9B	Neurabin-2 OS=Homo sapiens OX=9606 GN=PPP1R9B PE=1 SV=2	15.3374	10	14	9	815	89.138	4.97	88.6	113	111.3	93	109.6	84.5	104.3	95.7	1.08986	0.469642
P28070	PSMB4	Proteasome subunit beta type-4 OS=Homo sapiens OX=9606 GN=PSMB4 PE=1 SV=4	31.8182	6	17	6	264	29.185	5.97	115.9	110.8	86.2	114.7	93.6	78.9	104.3	95.7333	1.08948	0.569889
P60510	PPP4C	Serine/threonine-protein phosphatase 4 catalytic subunit OS=Homo sapiens OX=9606 GN=PPP4C PE=1 SV=1	10.7492	2	7	1	307	35.057	5.06	106.2	107.3	99.4	91.9	101.1	94.2	104.3	95.7333	1.08948	0.081967
P78344	EIF4G2	Eukaryotic translation initiation factor 4 gamma 2 OS=Homo sapiens OX=9606 GN=EIF4G2 PE=1 SV=1	17.6406	15	21	15	907	102.297	7.14	104.7	98.3	109.8	95.9	94.7	96.6	104.267	95.7333	1.08914	0.0646599
P27482	CALML3	Calmodulin-like protein 3 OS=Homo sapiens OX=9606 GN=CALML3 PE=1 SV=2	18.7919	3	11	1	149	16.88	4.42	107.9	99.3	105.6	92.2	119.3	75.7	104.267	95.7333	1.08914	0.546433
P15498	VAV1	Proto-oncogene vav OS=Homo sapiens OX=9606 GN=VAV1 PE=1 SV=4	1.30178	1	1	1	845	98.251	6.62	115.4	96.8	100.5	122.6	79.5	85.1	104.233	95.7333	1.08879	0.593519
Q8IVM8	SLC22A9	Solute carrier family 22 member 9 OS=Homo sapiens OX=9606 GN=SLC22A9 PE=1 SV=1	2.35081	1	1	1	553	62.128	8.1	122.9	107	82.8	113	65.4	108.8	104.233	95.7333	1.08879	0.680372
Q13573	SNW1	SNW domain-containing protein 1 OS=Homo sapiens OX=9606 GN=SNW1 PE=1 SV=1	5.97015	2	5	2	536	61.456	9.52	112.5	107.4	92.9	108.4	91.9	87	104.267	95.7667	1.08876	0.3858
Q9UNM6	PSMD13	26S proteasome non-ATPase regulatory subunit 13 OS=Homo sapiens OX=9606 GN=PSMD13 PE=1 SV=2	42.0213	15	32	15	376	42.918	5.81	98.7	121.1	92.9	95.8	94.2	97.3	104.233	95.7667	1.08841	0.382819
Q6UWE0	LRSAM1	E3 ubiquitin-protein ligase LRSAM1 OS=Homo sapiens OX=9606 GN=LRSAM1 PE=1 SV=1	8.57538	5	5	5	723	83.541	5.94	108.4	109.7	94.6	97.5	94.5	95.3	104.233	95.7667	1.08841	0.159981
Q9Y305	ACOT9	Acyl-coenzyme A thioesterase 9, mitochondrial OS=Homo sapiens OX=9606 GN=ACOT9 PE=1 SV=2	31.4351	13	22	13	439	49.87	8.6	109.5	98.5	104.7	104.9	93.5	88.9	104.233	95.7667	1.08841	0.213139
Q8NDI1	EHBP1	EH domain-binding protein 1 OS=Homo sapiens OX=9606 GN=EHBP1 PE=1 SV=3	2.03087	2	2	1	1231	139.931	5.35	89.2	109.7	113.8	118.8	74.2	94.3	104.233	95.7667	1.08841	0.601979
Q6ZMG9	CERS6	Ceramide synthase 6 OS=Homo sapiens OX=9606 GN=CERS6 PE=1 SV=1	3.64583	2	2	2	384	44.861	7.65	98.1	105.3	109.3	89.2	101.2	96.9	104.233	95.7667	1.08841	0.152652
Q9UMS4	PRPF19	Pre-mRNA-processing factor 19 OS=Homo sapiens OX=9606 GN=PRPF19 PE=1 SV=1	24.4048	9	18	9	504	55.146	6.61	97.9	114.8	99.9	115.6	86.9	84.8	104.2	95.7667	1.08806	0.496066
P08238	HSP90AB1	Heat shock protein HSP 90-beta OS=Homo sapiens OX=9606 GN=HSP90AB1 PE=1 SV=4	58.2873	42	237	23	724	83.212	5.03	89.4	114.7	108.6	100.3	101.4	85.7	104.233	95.8	1.08803	0.408828
P26640	VARS	Valine--tRNA ligase OS=Homo sapiens OX=9606 GN=VARS PE=1 SV=4	28.8766	28	52	28	1264	140.387	7.59	94.4	121.4	96.8	107.6	93.4	86.4	104.2	95.8	1.08768	0.474224
P62136	PPP1CA	Serine/threonine-protein phosphatase PP1-alpha catalytic subunit OS=Homo sapiens OX=9606 GN=PPP1CA PE=1 SV=1	46.3636	13	41	3	330	37.488	6.33	99.3	113.2	100	105.5	88.4	93.5	104.167	95.8	1.08733	0.285472
P08670	VIM	Vimentin OS=Homo sapiens OX=9606 GN=VIM PE=1 SV=4	89.6996	53	1010	46	466	53.619	5.12	157.1	69.5	86	199.6	41.7	46.2	104.2	95.8333	1.0873	0.893091
Q9UMF0	ICAM5	Intercellular adhesion molecule 5 OS=Homo sapiens OX=9606 GN=ICAM5 PE=1 SV=3	19.2641	15	20	15	924	97.056	5.95	78.2	89	145.3	81.6	119.7	86.2	104.167	95.8333	1.08696	0.746107
P62851	RPS25	40S ribosomal protein S25 OS=Homo sapiens OX=9606 GN=RPS25 PE=1 SV=1	24	4	14	4	125	13.734	10.11	110.7	101.9	99.9	111.2	89.2	87.1	104.167	95.8333	1.08696	0.376851
P11532	DMD	Dystrophin OS=Homo sapiens OX=9606 GN=DMD PE=1 SV=3	3.79919	12	13	10	3685	426.484	5.88	78.4	139.8	94.3	113.6	84.9	89	104.167	95.8333	1.08696	0.70471
P32322	PYCR1	Pyrroline-5-carboxylate reductase 1, mitochondrial OS=Homo sapiens OX=9606 GN=PYCR1 PE=1 SV=2	13.1661	3	4	2	319	33.34	7.61	107.5	131.8	73.2	100.8	99.1	87.6	104.167	95.8333	1.08696	0.658721
Q6P1M0	SLC27A4	Long-chain fatty acid transport protein 4 OS=Homo sapiens OX=9606 GN=SLC27A4 PE=1 SV=1	9.02022	5	7	5	643	72.018	8.47	100.3	103	109.2	91.9	113.4	82.2	104.167	95.8333	1.08696	0.43381
Q9UHY1	NRBP1	Nuclear receptor-binding protein OS=Homo sapiens OX=9606 GN=NRBP1 PE=1 SV=1	7.47664	3	4	3	535	59.807	5.08	103.6	108.6	100.2	96.7	102.5	88.3	104.133	95.8333	1.08661	0.158155
Q9GZQ3	COMMD5	COMM domain-containing protein 5 OS=Homo sapiens OX=9606 GN=COMMD5 PE=1 SV=1	12.5	2	3	2	224	24.655	7.02	112.3	94.1	106	106.8	81.6	99.1	104.133	95.8333	1.08661	0.416519
O95425	SVIL	Supervillin OS=Homo sapiens OX=9606 GN=SVIL PE=1 SV=2	0.542005	1	1	1	2214	247.593	6.98	133.8	83.1	95.5	106.8	76.8	103.9	104.133	95.8333	1.08661	0.668728
Q5VW38	GPR107	Protein GPR107 OS=Homo sapiens OX=9606 GN=GPR107 PE=1 SV=1	1.83333	1	1	1	600	66.948	7.24	94	109.7	108.8	89.4	105.4	92.8	104.167	95.8667	1.08658	0.303876
Q9BW83	IFT27	Intraflagellar transport protein 27 homolog OS=Homo sapiens OX=9606 GN=IFT27 PE=1 SV=1	29.0323	4	5	4	186	20.467	5.41	104.5	108.1	99.8	110.8	74	102.8	104.133	95.8667	1.08623	0.509561
Q00526	CDK3	Cyclin-dependent kinase 3 OS=Homo sapiens OX=9606 GN=CDK3 PE=1 SV=1	10.8197	3	7	2	305	35.024	8.79	114.5	115.7	82.2	101.5	98	88.1	104.133	95.8667	1.08623	0.518249
Q9C0E2	XPO4	Exportin-4 OS=Homo sapiens OX=9606 GN=XPO4 PE=1 SV=2	1.12945	1	1	1	1151	130.056	5.05	103.3	105.6	103.5	89.6	101.3	96.7	104.133	95.8667	1.08623	0.0764604
Q15311	RALBP1	RalA-binding protein 1 OS=Homo sapiens OX=9606 GN=RALBP1 PE=1 SV=3	1.22137	1	1	1	655	76.016	5.88	86.6	124.4	101.4	103.8	89.9	94	104.133	95.9	1.08585	0.521929
Q9Y5P6	GMPPB	Mannose-1-phosphate guanyltransferase beta OS=Homo sapiens OX=9606 GN=GMPPB PE=1 SV=2	11.9444	3	3	3	360	39.809	6.61	106.5	113.8	92	106.3	89.8	91.6	104.1	95.9	1.08551	0.377426
Q14161	GIT2	ARF GTPase-activating protein GIT2 OS=Homo sapiens OX=9606 GN=GIT2 PE=1 SV=2	9.74967	6	10	4	759	84.49	7.23	86.7	119.3	106.3	96.8	91.2	99.7	104.1	95.9	1.08551	0.449723
P51114	FXR1	Fragile X mental retardation syndrome-related protein 1 OS=Homo sapiens OX=9606 GN=FXR1 PE=1 SV=3	16.2641	8	10	7	621	69.678	6.15	90.8	123.4	98.1	98.4	99.6	89.7	104.1	95.9	1.08551	0.472869
O00267	SUPT5H	Transcription elongation factor SPT5 OS=Homo sapiens OX=9606 GN=SUPT5H PE=1 SV=1	1.01196	1	1	1	1087	120.925	5.06	98.3	113.8	100.2	98.8	102.6	86.4	104.1	95.9333	1.08513	0.30272
O15400	STX7	Syntaxin-7 OS=Homo sapiens OX=9606 GN=STX7 PE=1 SV=4	51.7241	10	24	10	261	29.797	5.55	102.8	107.9	101.6	102.6	101.2	84	104.1	95.9333	1.08513	0.263607
Q9NQH7	XPNPEP3	Xaa-Pro aminopeptidase 3 OS=Homo sapiens OX=9606 GN=XPNPEP3 PE=1 SV=1	4.73373	2	5	1	507	56.997	6.83	107.2	105.9	99.1	103.9	78.3	105.6	104.067	95.9333	1.08478	0.425703
Q9UBU9	NXF1	Nuclear RNA export factor 1 OS=Homo sapiens OX=9606 GN=NXF1 PE=1 SV=1	1.93861	1	1	1	619	70.139	8.51	85.4	123.8	103	126	89.2	72.6	104.067	95.9333	1.08478	0.694974
Q6UUV9	CRTC1	CREB-regulated transcription coactivator 1 OS=Homo sapiens OX=9606 GN=CRTC1 PE=1 SV=2	1.57729	1	1	1	634	67.258	6.05	119.8	93.8	98.6	96.8	105.6	85.4	104.067	95.9333	1.08478	0.457448
Q8TDX7	NEK7	Serine/threonine-protein kinase Nek7 OS=Homo sapiens OX=9606 GN=NEK7 PE=1 SV=1	17.8808	5	7	4	302	34.528	8.25	116.9	101.3	94	101.8	86.7	99.3	104.067	95.9333	1.08478	0.378071
Q9UEU0	VTI1B	Vesicle transport through interaction with t-SNAREs homolog 1B OS=Homo sapiens OX=9606 GN=VTI1B PE=1 SV=3	21.9828	4	5	4	232	26.672	9.04	122.9	97.5	91.8	101.7	95.4	90.7	104.067	95.9333	1.08478	0.464833
O75153	CLUH	Clustered mitochondria protein homolog OS=Homo sapiens OX=9606 GN=CLUH PE=1 SV=2	0.763942	1	1	1	1309	146.577	6.13	125.7	107.6	78.9	109.4	75.9	102.6	104.067	95.9667	1.0844	0.659223
Q92608	DOCK2	Dedicator of cytokinesis protein 2 OS=Homo sapiens OX=9606 GN=DOCK2 PE=1 SV=2	2.29508	4	4	4	1830	211.812	6.87	119.7	96.8	95.7	131.3	73.4	83.2	104.067	95.9667	1.0844	0.699568
Q15165	PON2	Serum paraoxonase/arylesterase 2 OS=Homo sapiens OX=9606 GN=PON2 PE=1 SV=4	22.3164	7	22	7	354	39.356	5.6	111.6	103.5	97	96.7	67	124.2	104.033	95.9667	1.08406	0.660749
Q9BUQ8	DDX23	Probable ATP-dependent RNA helicase DDX23 OS=Homo sapiens OX=9606 GN=DDX23 PE=1 SV=3	7.43902	6	8	6	820	95.524	9.55	102.5	122.1	87.5	110.3	93.1	84.5	104.033	95.9667	1.08406	0.555815
Q5TBA9	FRY	Protein furry homolog OS=Homo sapiens OX=9606 GN=FRY PE=1 SV=1	0.531032	1	1	1	3013	338.659	5.99	85.6	104	122.5	104.7	111	72.2	104.033	95.9667	1.08406	0.6419
Q6PIU2	NCEH1	Neutral cholesterol ester hydrolase 1 OS=Homo sapiens OX=9606 GN=NCEH1 PE=1 SV=3	28.6765	9	20	9	408	45.779	7.23	87.6	105.1	119.3	85.3	125.9	76.7	104	95.9667	1.08371	0.673903
P00813	ADA	Adenosine deaminase OS=Homo sapiens OX=9606 GN=ADA PE=1 SV=3	6.06061	2	2	2	363	40.739	5.95	106.5	125.9	79.7	98.4	96.9	92.7	104.033	96	1.08368	0.583883
O95747	OXSR1	Serine/threonine-protein kinase OSR1 OS=Homo sapiens OX=9606 GN=OXSR1 PE=1 SV=1	31.3093	14	22	11	527	57.986	6.43	104.8	109.7	97.5	103.8	91.6	92.6	104	96	1.08333	0.204167
Q5RI15	COX20	Cytochrome c oxidase assembly protein COX20, mitochondrial OS=Homo sapiens OX=9606 GN=COX20 PE=1 SV=2	22.0339	2	5	2	118	13.283	8.76	110.5	110.3	91.2	108	90.1	89.9	104	96	1.08333	0.413417
Q96JA1	LRIG1	Leucine-rich repeats and immunoglobulin-like domains protein 1 OS=Homo sapiens OX=9606 GN=LRIG1 PE=1 SV=2	5.12351	4	5	4	1093	119.038	7.09	97.9	132.6	81.5	80.7	67.4	139.9	104	96	1.08333	0.780945
Q99460	PSMD1	26S proteasome non-ATPase regulatory subunit 1 OS=Homo sapiens OX=9606 GN=PSMD1 PE=1 SV=2	32.1091	21	38	21	953	105.769	5.39	97.2	118.8	95.9	102.8	99.4	85.8	103.967	96	1.08299	0.428977
Q9HCH3	CPNE5	Copine-5 OS=Homo sapiens OX=9606 GN=CPNE5 PE=1 SV=2	22.2597	10	24	9	593	65.692	5.99	72.3	80	159.6	66.4	127.6	94	103.967	96	1.08299	0.821331
Q9Y295	DRG1	Developmentally-regulated GTP-binding protein 1 OS=Homo sapiens OX=9606 GN=DRG1 PE=1 SV=1	15.2589	4	6	4	367	40.517	8.9	107.8	101.5	102.6	103.8	101.4	82.8	103.967	96	1.08299	0.313445
P50225	SULT1A1	Sulfotransferase 1A1 OS=Homo sapiens OX=9606 GN=SULT1A1 PE=1 SV=3	17.6271	5	7	5	295	34.143	6.62	131.5	93.3	87.2	87.4	97.2	103.5	104	96.0333	1.08296	0.615057
P51148	RAB5C	Ras-related protein Rab-5C OS=Homo sapiens OX=9606 GN=RAB5C PE=1 SV=2	54.1667	8	49	6	216	23.468	8.41	108.3	104.9	98.7	99.1	91.3	97.7	103.967	96.0333	1.08261	0.0983868
Q9NX63	CHCHD3	MICOS complex subunit MIC19 OS=Homo sapiens OX=9606 GN=CHCHD3 PE=1 SV=1	53.304	17	38	17	227	26.136	8.28	91.1	104.3	116.5	95.2	110.5	82.4	103.967	96.0333	1.08261	0.508636
Q8N0X4	CLYBL	Citramalyl-CoA lyase, mitochondrial OS=Homo sapiens OX=9606 GN=CLYBL PE=1 SV=2	8.82353	3	3	3	340	37.336	8.73	76.2	125	110.7	90.9	109.5	87.7	103.967	96.0333	1.08261	0.646006
Q5VYK3	ECPAS	Proteasome adapter and scaffold protein ECM29 OS=Homo sapiens OX=9606 GN=ECPAS PE=1 SV=2	8.67209	12	15	12	1845	204.16	7.12	97.7	112.3	101.8	105	91.6	91.5	103.933	96.0333	1.08226	0.274556
O00303	EIF3F	Eukaryotic translation initiation factor 3 subunit F OS=Homo sapiens OX=9606 GN=EIF3F PE=1 SV=1	17.3669	5	7	5	357	37.54	5.45	117.3	104.5	90	104.9	90.7	92.5	103.933	96.0333	1.08226	0.432514
Q9HCM3	KIAA1549	UPF0606 protein KIAA1549 OS=Homo sapiens OX=9606 GN=KIAA1549 PE=1 SV=4	0.820513	1	1	1	1950	210.625	6.11	92.6	82	137.2	74	144.9	69.2	103.933	96.0333	1.08226	0.8037
P51452	DUSP3	Dual specificity protein phosphatase 3 OS=Homo sapiens OX=9606 GN=DUSP3 PE=1 SV=1	48.1081	7	19	7	185	20.465	7.8	112.7	103.6	95.6	98.3	97.6	92.3	103.967	96.0667	1.08223	0.209664
Q96QE2	SLC2A13	Proton myo-inositol cotransporter OS=Homo sapiens OX=9606 GN=SLC2A13 PE=1 SV=3	2.00617	1	2	1	648	70.326	5.96	108.3	78.2	125.3	120	101.4	66.8	103.933	96.0667	1.08189	0.724481
Q92620	DHX38	Pre-mRNA-splicing factor ATP-dependent RNA helicase PRP16 OS=Homo sapiens OX=9606 GN=DHX38 PE=1 SV=2	1.14099	1	1	1	1227	140.415	6.54	105.7	113.1	93	107.6	100.3	80.3	103.933	96.0667	1.08189	0.477586
Q8NDA8	MROH1	Maestro heat-like repeat-containing protein family member 1 OS=Homo sapiens OX=9606 GN=MROH1 PE=2 SV=3	1.27971	2	2	2	1641	181.134	6.89	86.9	97.1	127.8	93.7	109.5	85	103.933	96.0667	1.08189	0.609826
P20936	RASA1	Ras GTPase-activating protein 1 OS=Homo sapiens OX=9606 GN=RASA1 PE=1 SV=1	4.01146	4	5	4	1047	116.329	6.54	96.1	115.4	100.2	100.3	104.1	83.8	103.9	96.0667	1.08154	0.411941
Q9UMX5	NENF	Neudesin OS=Homo sapiens OX=9606 GN=NENF PE=1 SV=1	31.9767	5	7	5	172	18.845	5.69	96.9	114.6	100.3	112.3	94.6	81.4	103.933	96.1	1.08151	0.495795
P54652	HSPA2	Heat shock-related 70 kDa protein 2 OS=Homo sapiens OX=9606 GN=HSPA2 PE=1 SV=1	64.7887	39	160	23	639	69.978	5.74	130.7	88.9	92.2	60.1	82.8	145.4	103.933	96.1	1.08151	0.799225
Q10589	BST2	Bone marrow stromal antigen 2 OS=Homo sapiens OX=9606 GN=BST2 PE=1 SV=1	13.8889	2	3	2	180	19.756	5.6	137.3	93.7	80.8	146.8	72.4	69.1	103.933	96.1	1.08151	0.810521
Q6N022	TENM4	Teneurin-4 OS=Homo sapiens OX=9606 GN=TENM4 PE=1 SV=2	0.722282	2	2	2	2769	307.761	6.55	81.4	136.3	94.1	111.7	84.1	92.5	103.933	96.1	1.08151	0.693683
Q9NPQ8	RIC8A	Synembryn-A OS=Homo sapiens OX=9606 GN=RIC8A PE=1 SV=3	11.2994	6	7	6	531	59.671	5.33	99.2	115.3	97.2	89.2	95	104.1	103.9	96.1	1.08117	0.338716
Q9Y2H6	FNDC3A	Fibronectin type-III domain-containing protein 3A OS=Homo sapiens OX=9606 GN=FNDC3A PE=1 SV=4	3.25543	3	3	3	1198	131.767	6.71	92.4	111.2	108.1	114.4	88.9	85	103.9	96.1	1.08117	0.513864
P46937	YAP1	Transcriptional coactivator YAP1 OS=Homo sapiens OX=9606 GN=YAP1 PE=1 SV=2	4.7619	2	2	2	504	54.427	5.17	103.9	102.3	105.5	117.1	78.6	92.7	103.9	96.1333	1.08079	0.529097
P19388	POLR2E	DNA-directed RNA polymerases I, II, and III subunit RPABC1 OS=Homo sapiens OX=9606 GN=POLR2E PE=1 SV=4	8.09524	1	1	1	210	24.536	5.95	136.5	90.4	84.7	129.1	94.4	64.9	103.867	96.1333	1.08044	0.770412
Q05086	UBE3A	Ubiquitin-protein ligase E3A OS=Homo sapiens OX=9606 GN=UBE3A PE=1 SV=4	4.68571	4	5	4	875	100.623	5.22	107.8	107.4	96.4	93.7	99.1	95.6	103.867	96.1333	1.08044	0.129255
Q92797	SYMPK	Symplekin OS=Homo sapiens OX=9606 GN=SYMPK PE=1 SV=2	1.33438	1	1	1	1274	141.059	6.13	126.7	93.7	91.2	103.8	89.5	95.1	103.867	96.1333	1.08044	0.559751
Q9Y2I1	NISCH	Nischarin OS=Homo sapiens OX=9606 GN=NISCH PE=1 SV=3	1.52926	2	2	2	1504	166.524	5.14	97.3	114.4	99.9	90.8	98.7	98.9	103.867	96.1333	1.08044	0.263613
P03915	MT-ND5	NADH-ubiquinone oxidoreductase chain 5 OS=Homo sapiens OX=9606 GN=MT-ND5 PE=1 SV=2	5.80431	3	9	3	603	66.982	9.03	86.7	112.6	112.3	78.2	119.4	90.8	103.867	96.1333	1.08044	0.631318
P03886	MT-ND1	NADH-ubiquinone oxidoreductase chain 1 OS=Homo sapiens OX=9606 GN=MT-ND1 PE=1 SV=1	6.28931	1	2	1	318	35.637	6.55	114.5	103.1	93.9	136.4	65.6	86.4	103.833	96.1333	1.0801	0.742187
P23743	DGKA	Diacylglycerol kinase alpha OS=Homo sapiens OX=9606 GN=DGKA PE=1 SV=3	8.16327	4	5	4	735	82.577	6.73	114.4	94.2	103	115	87	86.5	103.867	96.1667	1.08007	0.525535
O14828	SCAMP3	Secretory carrier-associated membrane protein 3 OS=Homo sapiens OX=9606 GN=SCAMP3 PE=1 SV=3	31.4121	9	16	9	347	38.262	7.64	85.9	124.7	100.9	100.9	95.3	92.3	103.833	96.1667	1.07972	0.543927
O75381	PEX14	Peroxisomal membrane protein PEX14 OS=Homo sapiens OX=9606 GN=PEX14 PE=1 SV=1	13.5279	4	7	4	377	41.212	4.94	105.7	105.5	100.3	103.6	96.9	88	103.833	96.1667	1.07972	0.189212
O00442	RTCA	RNA 3'-terminal phosphate cyclase OS=Homo sapiens OX=9606 GN=RTCA PE=1 SV=1	19.3989	6	7	6	366	39.311	7.85	100.5	104.4	106.6	96.6	98	93.9	103.833	96.1667	1.07972	0.0235137
Q8NE86	MCU	Calcium uniporter protein, mitochondrial OS=Homo sapiens OX=9606 GN=MCU PE=1 SV=1	11.6809	3	4	3	351	39.842	8.65	105.2	108	98.3	94.8	114	79.7	103.833	96.1667	1.07972	0.499398
Q8N4V2	SVOP	Synaptic vesicle 2-related protein OS=Homo sapiens OX=9606 GN=SVOP PE=2 SV=1	1.82482	1	1	1	548	60.729	5.78	78.9	91.3	141.3	75.5	125.4	87.6	103.833	96.1667	1.07972	0.767989
Q9UBP4	DKK3	Dickkopf-related protein 3 OS=Homo sapiens OX=9606 GN=DKK3 PE=1 SV=2	10.8571	3	5	3	350	38.365	4.65	90.9	90.1	130.4	106.3	91.1	91.1	103.8	96.1667	1.07938	0.620209
Q96L92	SNX27	Sorting nexin-27 OS=Homo sapiens OX=9606 GN=SNX27 PE=1 SV=2	17.9298	10	16	10	541	61.226	6.49	95.9	114.4	101.1	97.3	98.2	93	103.8	96.1667	1.07938	0.254152
A6NDU8	C5orf51	UPF0600 protein C5orf51 OS=Homo sapiens OX=9606 GN=C5orf51 PE=1 SV=1	4.7619	1	1	1	294	33.599	5.26	98.2	96.3	117	118.4	66.3	103.9	103.833	96.2	1.07935	0.674413
Q16890	TPD52L1	Tumor protein D53 OS=Homo sapiens OX=9606 GN=TPD52L1 PE=1 SV=1	11.7647	2	2	2	204	22.435	5.62	62.7	71.6	177.1	77.1	105.8	105.7	103.8	96.2	1.079	0.851086
Q3LXA3	TKFC	Triokinase/FMN cyclase OS=Homo sapiens OX=9606 GN=TKFC PE=1 SV=2	22.9565	9	19	9	575	58.91	7.49	101.2	115	95.2	98.3	89.7	100.6	103.8	96.2	1.079	0.322248
P43686	PSMC4	26S proteasome regulatory subunit 6B OS=Homo sapiens OX=9606 GN=PSMC4 PE=1 SV=2	44.4976	14	27	13	418	47.337	5.21	109.2	106.3	95.9	96.2	100.3	92.1	103.8	96.2	1.079	0.179747
Q9H269	VPS16	Vacuolar protein sorting-associated protein 16 homolog OS=Homo sapiens OX=9606 GN=VPS16 PE=1 SV=2	15.8522	9	12	9	839	94.634	6.77	96.7	114	100.7	99.2	99.3	90.1	103.8	96.2	1.079	0.277656
Q13144	EIF2B5	Translation initiation factor eIF-2B subunit epsilon OS=Homo sapiens OX=9606 GN=EIF2B5 PE=1 SV=3	4.29958	2	2	2	721	80.329	5.08	96.3	108.4	106.7	102.4	102.8	83.4	103.8	96.2	1.079	0.364469
Q9H2J4	PDCL3	Phosducin-like protein 3 OS=Homo sapiens OX=9606 GN=PDCL3 PE=1 SV=1	8.3682	2	2	2	239	27.597	4.84	111.3	99.8	100.3	116.4	68.6	103.6	103.8	96.2	1.079	0.634006
Q6P1A2	LPCAT3	Lysophospholipid acyltransferase 5 OS=Homo sapiens OX=9606 GN=LPCAT3 PE=1 SV=1	12.3203	4	5	4	487	55.998	8.69	127.9	110.2	73.2	159.2	71.3	58.1	103.767	96.2	1.07866	0.842017
Q9UG56	PISD	Phosphatidylserine decarboxylase proenzyme, mitochondrial OS=Homo sapiens OX=9606 GN=PISD PE=2 SV=4	5.13447	2	2	2	409	46.642	9.42	90.5	99.2	121.6	96	106.1	86.5	103.767	96.2	1.07866	0.524161
Q92896	GLG1	Golgi apparatus protein 1 OS=Homo sapiens OX=9606 GN=GLG1 PE=1 SV=2	21.5437	21	26	21	1179	134.464	6.9	95.1	113	103.2	96.3	99.7	92.7	103.767	96.2333	1.07828	0.246605
Q8IXM2	BAP18	Chromatin complexes subunit BAP18 OS=Homo sapiens OX=9606 GN=BAP18 PE=1 SV=1	5.81395	1	2	1	172	17.889	7.33	107.8	109.4	94.1	123.4	86.5	78.8	103.767	96.2333	1.07828	0.632972
Q9UH62	ARMCX3	Armadillo repeat-containing X-linked protein 3 OS=Homo sapiens OX=9606 GN=ARMCX3 PE=1 SV=1	2.11082	1	1	1	379	42.474	8.37	112.2	100.1	99	89.1	112	87.6	103.767	96.2333	1.07828	0.447625
O43581	SYT7	Synaptotagmin-7 OS=Homo sapiens OX=9606 GN=SYT7 PE=1 SV=3	23.3251	8	14	8	403	45.473	9.22	65.5	72.7	173.1	61.9	155.3	71.5	103.767	96.2333	1.07828	0.87699
Q92623	TTC9	Tetratricopeptide repeat protein 9A OS=Homo sapiens OX=9606 GN=TTC9 PE=1 SV=3	10.3604	3	3	3	222	24.364	8.98	92.2	100	119.1	104.3	111.5	72.9	103.767	96.2333	1.07828	0.626018
Q96MW5	COG8	Conserved oligomeric Golgi complex subunit 8 OS=Homo sapiens OX=9606 GN=COG8 PE=1 SV=2	1.30719	1	1	1	612	68.38	5.2	103.4	122	85.9	135.8	80	72.9	103.767	96.2333	1.07828	0.754114
Q08AM6	VAC14	Protein VAC14 homolog OS=Homo sapiens OX=9606 GN=VAC14 PE=1 SV=1	16.4962	10	11	10	782	87.917	6.13	94.8	111	105.5	97.5	100.7	90.6	103.767	96.2667	1.07791	0.252415
Q9GZS3	WDR61	WD repeat-containing protein 61 OS=Homo sapiens OX=9606 GN=WDR61 PE=1 SV=1	43.2787	8	12	8	305	33.56	5.47	101	112.8	97.5	93.2	92.4	103.2	103.767	96.2667	1.07791	0.264712
Q01085	TIAL1	Nucleolysin TIAR OS=Homo sapiens OX=9606 GN=TIAL1 PE=1 SV=1	10.6667	4	7	4	375	41.564	7.74	112.3	107.6	91.4	107.6	95.3	85.9	103.767	96.2667	1.07791	0.447734
Q9HBH5	RDH14	Retinol dehydrogenase 14 OS=Homo sapiens OX=9606 GN=RDH14 PE=1 SV=1	11.3095	3	3	3	336	36.841	8.79	106.3	124.8	80.1	92	89.2	107.6	103.733	96.2667	1.07756	0.626217
Q86TP1	PRUNE1	Exopolyphosphatase PRUNE1 OS=Homo sapiens OX=9606 GN=PRUNE1 PE=1 SV=2	2.20751	1	1	1	453	50.168	5.5	75.2	102.1	133.9	103	103.5	82.3	103.733	96.2667	1.07756	0.70486
Q9H2K8	TAOK3	Serine/threonine-protein kinase TAO3 OS=Homo sapiens OX=9606 GN=TAOK3 PE=1 SV=2	5.79065	5	7	4	898	105.34	7.3	120.9	99	91.3	102.4	91.2	95.2	103.733	96.2667	1.07756	0.473775
O43617	TRAPPC3	Trafficking protein particle complex subunit 3 OS=Homo sapiens OX=9606 GN=TRAPPC3 PE=1 SV=1	31.6667	6	11	6	180	20.261	4.96	102.7	107.5	100.9	99	92.5	97.4	103.7	96.3	1.07684	0.0560273
Q96A35	MRPL24	39S ribosomal protein L24, mitochondrial OS=Homo sapiens OX=9606 GN=MRPL24 PE=1 SV=1	12.5	2	3	2	216	24.899	9.29	99.3	114.5	97.3	101.3	79.8	107.8	103.7	96.3	1.07684	0.502533
Q8TB96	ITFG1	T-cell immunomodulatory protein OS=Homo sapiens OX=9606 GN=ITFG1 PE=1 SV=1	1.96078	1	3	1	612	68.064	5.39	88.4	121.7	101	94.9	103	91	103.7	96.3	1.07684	0.513388
Q02127	DHODH	Dihydroorotate dehydrogenase (quinone), mitochondrial OS=Homo sapiens OX=9606 GN=DHODH PE=1 SV=3	6.32911	2	3	2	395	42.841	9.67	115.1	114.9	81.1	107.6	102.7	78.6	103.7	96.3	1.07684	0.634934
P19099	CYP11B2	Cytochrome P450 11B2, mitochondrial OS=Homo sapiens OX=9606 GN=CYP11B2 PE=1 SV=3	1.78926	1	1	1	503	57.523	9.39	87.7	121.3	102.1	75.7	74.1	139.1	103.7	96.3	1.07684	0.768714
P12035	KRT3	Keratin, type II cytoskeletal 3 OS=Homo sapiens OX=9606 GN=KRT3 PE=1 SV=3	4.14013	3	20	1	628	64.378	6.48	81.7	109.4	120	102.9	69.7	116.3	103.7	96.3	1.07684	0.701294
Q9BX66	SORBS1	Sorbin and SH3 domain-containing protein 1 OS=Homo sapiens OX=9606 GN=SORBS1 PE=1 SV=3	19.3498	20	33	19	1292	142.426	6.84	103.5	89.8	117.7	97.3	84.2	107.4	103.667	96.3	1.0765	0.521122
Q9NZ08	ERAP1	Endoplasmic reticulum aminopeptidase 1 OS=Homo sapiens OX=9606 GN=ERAP1 PE=1 SV=3	23.6982	21	45	21	941	107.166	6.46	88.3	138.8	84	145.1	66	77.9	103.7	96.3333	1.07647	0.819657
Q9P1U1	ACTR3B	Actin-related protein 3B OS=Homo sapiens OX=9606 GN=ACTR3B PE=2 SV=1	27.512	9	14	6	418	47.577	5.88	102	72.5	136.6	77.7	134.6	76.7	103.7	96.3333	1.07647	0.795788
Q99627	COPS8	COP9 signalosome complex subunit 8 OS=Homo sapiens OX=9606 GN=COPS8 PE=1 SV=1	34.9282	5	17	5	209	23.211	5.38	112.5	100.6	97.9	102.4	97.1	89.5	103.667	96.3333	1.07612	0.277709
Q9UL25	RAB21	Ras-related protein Rab-21 OS=Homo sapiens OX=9606 GN=RAB21 PE=1 SV=3	27.5556	6	14	6	225	24.332	7.94	110.6	103.3	97.1	92.9	100.6	95.5	103.667	96.3333	1.07612	0.179235
Q32P44	EML3	Echinoderm microtubule-associated protein-like 3 OS=Homo sapiens OX=9606 GN=EML3 PE=1 SV=1	4.12946	3	3	3	896	95.138	7.12	101.2	114.9	95	124.6	74	90.5	103.7	96.3667	1.0761	0.670822
P51665	PSMD7	26S proteasome non-ATPase regulatory subunit 7 OS=Homo sapiens OX=9606 GN=PSMD7 PE=1 SV=2	18.2099	4	6	4	324	37.002	6.77	109.4	92.1	109.4	88.7	110.4	89.9	103.633	96.3333	1.07578	0.467471
P13861	PRKAR2A	cAMP-dependent protein kinase type II-alpha regulatory subunit OS=Homo sapiens OX=9606 GN=PRKAR2A PE=1 SV=2	50	16	43	14	404	45.49	5.07	102.7	100.5	107.8	98.1	100.8	90.2	103.667	96.3667	1.07575	0.130501
P52790	HK3	Hexokinase-3 OS=Homo sapiens OX=9606 GN=HK3 PE=1 SV=2	5.6338	4	8	1	923	98.962	5.4	122.4	96.5	92.1	113	68.2	107.9	103.667	96.3667	1.07575	0.690168
Q9UPN3	MACF1	Microtubule-actin cross-linking factor 1, isoforms 1/2/3/5 OS=Homo sapiens OX=9606 GN=MACF1 PE=1 SV=4	14.9567	92	131	89	7388	837.787	5.39	83.3	110.7	116.9	93.8	91.8	103.5	103.633	96.3667	1.07541	0.542772
Q8WV19	SFT2D1	Vesicle transport protein SFT2A OS=Homo sapiens OX=9606 GN=SFT2D1 PE=1 SV=1	16.9811	1	1	1	159	17.792	8.65	88.7	108	114.2	106.4	108.4	74.3	103.633	96.3667	1.07541	0.617798
Q08379	GOLGA2	Golgin subfamily A member 2 OS=Homo sapiens OX=9606 GN=GOLGA2 PE=1 SV=3	1.99601	1	1	1	1002	113.017	5.02	81	144.6	85.2	98	93.2	97.9	103.6	96.3667	1.07506	0.743165
P84098	RPL19	60S ribosomal protein L19 OS=Homo sapiens OX=9606 GN=RPL19 PE=1 SV=1	31.6327	8	9	8	196	23.451	11.47	92.5	105.7	112.6	114.6	98.7	75.8	103.6	96.3667	1.07506	0.599762
Q16647	PTGIS	Prostacyclin synthase OS=Homo sapiens OX=9606 GN=PTGIS PE=1 SV=1	8	3	3	3	500	57.068	7.31	90.9	122.3	97.7	100.5	90.6	98.1	103.633	96.4	1.07503	0.50922
P11172	UMPS	Uridine 5'-monophosphate synthase OS=Homo sapiens OX=9606 GN=UMPS PE=1 SV=1	21.0417	8	8	8	480	52.189	7.24	100.1	111.9	98.8	89.4	93.2	106.6	103.6	96.4	1.07469	0.341548
Q2TAY7	SMU1	WD40 repeat-containing protein SMU1 OS=Homo sapiens OX=9606 GN=SMU1 PE=1 SV=2	8.77193	4	6	4	513	57.507	7.18	99.2	110.5	101.1	106.8	96.9	85.5	103.6	96.4	1.07469	0.366458
Q8WTS6	SETD7	Histone-lysine N-methyltransferase SETD7 OS=Homo sapiens OX=9606 GN=SETD7 PE=1 SV=1	11.4754	3	4	3	366	40.695	4.63	108.9	102.9	98.9	95.6	98.8	94.8	103.567	96.4	1.07434	0.085408
O43432	EIF4G3	Eukaryotic translation initiation factor 4 gamma 3 OS=Homo sapiens OX=9606 GN=EIF4G3 PE=1 SV=2	9.08517	12	15	6	1585	176.542	5.38	103.1	111.7	95.9	95.9	96.4	97	103.567	96.4333	1.07397	0.194199
Q96B36	AKT1S1	Proline-rich AKT1 substrate 1 OS=Homo sapiens OX=9606 GN=AKT1S1 PE=1 SV=1	4.6875	1	1	1	256	27.366	4.75	130.6	85.2	94.9	111.2	81.3	96.8	103.567	96.4333	1.07397	0.683911
Q9GZR7	DDX24	ATP-dependent RNA helicase DDX24 OS=Homo sapiens OX=9606 GN=DDX24 PE=1 SV=1	1.28056	1	2	1	859	96.271	9.06	137.6	98.3	74.8	144.1	73.4	71.8	103.567	96.4333	1.07397	0.824102
Q09161	NCBP1	Nuclear cap-binding protein subunit 1 OS=Homo sapiens OX=9606 GN=NCBP1 PE=1 SV=1	2.27848	2	4	2	790	91.781	6.43	100.3	110.4	99.9	106.3	91.8	91.3	103.533	96.4667	1.07326	0.304148
O95210	STBD1	Starch-binding domain-containing protein 1 OS=Homo sapiens OX=9606 GN=STBD1 PE=1 SV=1	1.95531	1	1	1	358	38.983	5.73	128.2	100	82.4	133.9	87.8	67.7	103.533	96.4667	1.07326	0.78046
Q7L2H7	EIF3M	Eukaryotic translation initiation factor 3 subunit M OS=Homo sapiens OX=9606 GN=EIF3M PE=1 SV=1	20.0535	6	12	6	374	42.476	5.63	108.9	118.9	82.8	109.2	87.4	92.8	103.533	96.4667	1.07326	0.604837
Q6NUQ1	RINT1	RAD50-interacting protein 1 OS=Homo sapiens OX=9606 GN=RINT1 PE=1 SV=1	4.41919	3	4	3	792	90.574	5.45	107	108.1	95.6	117.5	83.4	88.6	103.567	96.5	1.07323	0.566769
P04075	ALDOA	Fructose-bisphosphate aldolase A OS=Homo sapiens OX=9606 GN=ALDOA PE=1 SV=2	70.3297	25	258	21	364	39.395	8.09	86.3	99.6	124.6	75.9	114.3	99.2	103.5	96.4667	1.07291	0.679921
P62330	ARF6	ADP-ribosylation factor 6 OS=Homo sapiens OX=9606 GN=ARF6 PE=1 SV=2	24	3	7	3	175	20.069	8.95	127.3	94	89.2	98.6	102.2	88.6	103.5	96.4667	1.07291	0.60791
Q6UB35	MTHFD1L	Monofunctional C1-tetrahydrofolate synthase, mitochondrial OS=Homo sapiens OX=9606 GN=MTHFD1L PE=1 SV=1	2.76074	3	4	2	978	105.724	8.06	105	98.4	107.1	104.2	105.8	79.4	103.5	96.4667	1.07291	0.475378
P60228	EIF3E	Eukaryotic translation initiation factor 3 subunit E OS=Homo sapiens OX=9606 GN=EIF3E PE=1 SV=1	26.0674	11	15	11	445	52.187	6.04	103.4	114.4	92.8	104	92.6	92.9	103.533	96.5	1.07288	0.388517
O95453	PARN	Poly(A)-specific ribonuclease PARN OS=Homo sapiens OX=9606 GN=PARN PE=1 SV=1	1.25196	1	1	1	639	73.405	6.2	101.6	105.7	103.3	111.3	103.7	74.5	103.533	96.5	1.07288	0.566719
Q9UNH7	SNX6	Sorting nexin-6 OS=Homo sapiens OX=9606 GN=SNX6 PE=1 SV=1	41.6256	17	34	16	406	46.62	6.16	121.8	97.3	91.4	111	92.1	86.4	103.5	96.5	1.07254	0.588341
P20645	M6PR	Cation-dependent mannose-6-phosphate receptor OS=Homo sapiens OX=9606 GN=M6PR PE=1 SV=1	22.7437	5	8	5	277	30.973	5.83	114.1	106.8	89.6	118.6	82.2	88.7	103.5	96.5	1.07254	0.627887
P27987	ITPKB	Inositol-trisphosphate 3-kinase B OS=Homo sapiens OX=9606 GN=ITPKB PE=1 SV=5	2.32558	2	2	2	946	102.312	8.43	91.9	108.5	110.1	82.7	88.9	117.9	103.5	96.5	1.07254	0.600016
Q12791	KCNMA1	Calcium-activated potassium channel subunit alpha-1 OS=Homo sapiens OX=9606 GN=KCNMA1 PE=1 SV=2	1.21359	1	1	1	1236	137.471	7.06	81.7	87	141.8	74.9	134.1	80.5	103.5	96.5	1.07254	0.807733
O14523	C2CD2L	Phospholipid transfer protein C2CD2L OS=Homo sapiens OX=9606 GN=C2CD2L PE=1 SV=3	2.40793	1	1	1	706	76.134	7.69	90.9	108.6	111	86.3	126.7	76.5	103.5	96.5	1.07254	0.69525
O60264	SMARCA5	SWI/SNF-related matrix-associated actin-dependent regulator of chromatin subfamily A member 5 OS=Homo sapiens OX=9606 GN=SMARCA5 PE=1 SV=1	4.08745	5	5	5	1052	121.828	8.09	100.6	111.9	97.9	98.1	105.7	85.7	103.467	96.5	1.07219	0.390186
P0DI82	TRAPPC2B	Trafficking protein particle complex subunit 2B OS=Homo sapiens OX=9606 GN=TRAPPC2B PE=1 SV=1	15.7143	2	2	2	140	16.434	6.52	98.8	104.6	107.1	98.7	96.3	94.6	103.5	96.5333	1.07217	0.0632344
O00192	ARVCF	Armadillo repeat protein deleted in velo-cardio-facial syndrome OS=Homo sapiens OX=9606 GN=ARVCF PE=1 SV=1	2.2869	2	3	2	962	104.577	6.81	95.3	113	102.2	99.9	76.9	112.8	103.5	96.5333	1.07217	0.583436
Q14789	GOLGB1	Golgin subfamily B member 1 OS=Homo sapiens OX=9606 GN=GOLGB1 PE=1 SV=2	2.1479	5	6	4	3259	375.79	5	103.8	111	95.6	103	84.5	102.1	103.467	96.5333	1.07182	0.406848
Q92777	SYN2	Synapsin-2 OS=Homo sapiens OX=9606 GN=SYN2 PE=2 SV=4	40.0344	18	77	15	582	62.957	8.41	57.5	67.2	185.7	67.6	154.5	67.6	103.467	96.5667	1.07145	0.897667
P78347	GTF2I	General transcription factor II-I OS=Homo sapiens OX=9606 GN=GTF2I PE=1 SV=2	11.6232	10	15	10	998	112.346	6.39	93.6	112.1	104.7	113.5	95.3	80.9	103.467	96.5667	1.07145	0.559606
P54578	USP14	Ubiquitin carboxyl-terminal hydrolase 14 OS=Homo sapiens OX=9606 GN=USP14 PE=1 SV=3	40.8907	21	38	21	494	56.033	5.3	94.2	106	110.1	101.5	98.7	89.5	103.433	96.5667	1.07111	0.315399
P42765	ACAA2	3-ketoacyl-CoA thiolase, mitochondrial OS=Homo sapiens OX=9606 GN=ACAA2 PE=1 SV=2	37.0277	10	21	10	397	41.898	8.09	89.4	102.7	118.2	95.7	103.4	90.6	103.433	96.5667	1.07111	0.493191
Q92692	NECTIN2	Nectin-2 OS=Homo sapiens OX=9606 GN=NECTIN2 PE=1 SV=1	4.08922	3	3	3	538	57.706	4.82	96.9	109.5	103.8	82.7	79.2	127.8	103.4	96.5667	1.07076	0.692512
Q9BXS5	AP1M1	AP-1 complex subunit mu-1 OS=Homo sapiens OX=9606 GN=AP1M1 PE=1 SV=3	35.2246	12	18	12	423	48.556	7.3	99.8	97.3	113.2	97.5	105.6	86.7	103.433	96.6	1.07074	0.406394
Q9C0E8	LNPK	Endoplasmic reticulum junction formation protein lunapark OS=Homo sapiens OX=9606 GN=LNPK PE=1 SV=2	14.486	5	11	5	428	47.71	5.11	129.1	93.8	87.4	104	98.7	87.1	103.433	96.6	1.07074	0.648589
Q8N8A2	ANKRD44	Serine/threonine-protein phosphatase 6 regulatory ankyrin repeat subunit B OS=Homo sapiens OX=9606 GN=ANKRD44 PE=1 SV=3	2.0141	1	1	1	993	107.535	6.3	91.7	97.8	120.6	96.2	115.6	77.9	103.367	96.5667	1.07042	0.652433
P84085	ARF5	ADP-ribosylation factor 5 OS=Homo sapiens OX=9606 GN=ARF5 PE=1 SV=2	64.4444	9	32	5	180	20.517	6.79	98	104.6	107.6	80.1	121.8	87.9	103.4	96.6	1.07039	0.63135
O14562	UBFD1	Ubiquitin domain-containing protein UBFD1 OS=Homo sapiens OX=9606 GN=UBFD1 PE=1 SV=2	9.38511	2	2	2	309	33.361	5.77	98.8	93.4	118	100.6	102.4	86.8	103.4	96.6	1.07039	0.489443
Q9Y3D9	MRPS23	28S ribosomal protein S23, mitochondrial OS=Homo sapiens OX=9606 GN=MRPS23 PE=1 SV=2	18.9474	3	3	3	190	21.757	8.9	106	111.3	92.9	106.8	94.6	88.5	103.4	96.6333	1.07002	0.427539
Q9BXK5	BCL2L13	Bcl-2-like protein 13 OS=Homo sapiens OX=9606 GN=BCL2L13 PE=1 SV=1	11.7526	3	9	3	485	52.691	4.44	95.8	84.6	129.8	89.1	117.7	83.1	103.4	96.6333	1.07002	0.715348
O76054	SEC14L2	SEC14-like protein 2 OS=Homo sapiens OX=9606 GN=SEC14L2 PE=1 SV=1	20.3474	6	13	6	403	46.116	7.84	80.1	67.8	162.3	80.4	76.6	132.9	103.4	96.6333	1.07002	0.855239
Q9NQ50	MRPL40	39S ribosomal protein L40, mitochondrial OS=Homo sapiens OX=9606 GN=MRPL40 PE=1 SV=1	7.76699	1	3	1	206	24.475	9.63	96.8	114.6	98.8	94.8	97.9	97.2	103.4	96.6333	1.07002	0.3014
P63261	ACTG1	Actin, cytoplasmic 2 OS=Homo sapiens OX=9606 GN=ACTG1 PE=1 SV=1	77.0667	23	735	1	375	41.766	5.48	85.8	96.3	128	81.4	82.9	125.6	103.367	96.6333	1.06968	0.744233
P46060	RANGAP1	Ran GTPase-activating protein 1 OS=Homo sapiens OX=9606 GN=RANGAP1 PE=1 SV=1	22.1465	9	11	9	587	63.502	4.68	98.8	109.4	101.9	109.6	96.2	84.1	103.367	96.6333	1.06968	0.447796
Q9P260	KIAA1468	LisH domain and HEAT repeat-containing protein KIAA1468 OS=Homo sapiens OX=9606 GN=KIAA1468 PE=1 SV=2	4.35855	4	4	4	1216	134.545	5.45	81.6	107.8	120.6	90.1	119.7	80.2	103.333	96.6667	1.06897	0.706998
Q16850	CYP51A1	Lanosterol 14-alpha demethylase OS=Homo sapiens OX=9606 GN=CYP51A1 PE=1 SV=3	1.39165	1	1	1	503	56.769	8.53	88.5	101.8	119.7	94.5	95.3	100.2	103.333	96.6667	1.06897	0.509362
Q96KG9	SCYL1	N-terminal kinase-like protein OS=Homo sapiens OX=9606 GN=SCYL1 PE=1 SV=1	9.5297	7	8	7	808	89.575	6.3	106.6	105.2	98.1	111.7	90.6	87.7	103.3	96.6667	1.06862	0.454029
P36551	CPOX	Oxygen-dependent coproporphyrinogen-III oxidase, mitochondrial OS=Homo sapiens OX=9606 GN=CPOX PE=1 SV=3	5.28634	2	3	2	454	50.12	8.25	105.4	112.1	92.4	85.1	100.7	104.2	103.3	96.6667	1.06862	0.465978
P78527	PRKDC	DNA-dependent protein kinase catalytic subunit OS=Homo sapiens OX=9606 GN=PRKDC PE=1 SV=3	23.0378	84	143	84	4128	468.788	7.12	88.7	124.2	97	116.9	88.4	84.8	103.3	96.7	1.06825	0.678028
Q9H845	ACAD9	Acyl-CoA dehydrogenase family member 9, mitochondrial OS=Homo sapiens OX=9606 GN=ACAD9 PE=1 SV=1	15.4589	10	16	10	621	68.717	7.96	87.8	125.7	96.4	80.1	106.6	103.4	103.3	96.7	1.06825	0.666034
Q15008	PSMD6	26S proteasome non-ATPase regulatory subunit 6 OS=Homo sapiens OX=9606 GN=PSMD6 PE=1 SV=1	35.9897	13	23	13	389	45.502	5.62	93.6	115.7	100.6	94.3	101.8	94	103.3	96.7	1.06825	0.399285
Q7Z7E8	UBE2Q1	Ubiquitin-conjugating enzyme E2 Q1 OS=Homo sapiens OX=9606 GN=UBE2Q1 PE=1 SV=1	1.65877	1	1	1	422	46.098	5.1	98.8	117.9	93.2	97.7	107.5	84.9	103.3	96.7	1.06825	0.542849
Q9H993	ARMT1	Protein-glutamate O-methyltransferase OS=Homo sapiens OX=9606 GN=ARMT1 PE=1 SV=1	16.78	6	7	6	441	51.14	5.76	107.8	103.8	98.2	88.7	102.1	99.3	103.267	96.7	1.06791	0.254509
Q99418	CYTH2	Cytohesin-2 OS=Homo sapiens OX=9606 GN=CYTH2 PE=1 SV=2	5.5	2	2	1	400	46.517	5.54	98.8	113	98	97.2	99.3	93.6	103.267	96.7	1.06791	0.271193
Q9Y6N7	ROBO1	Roundabout homolog 1 OS=Homo sapiens OX=9606 GN=ROBO1 PE=1 SV=1	0.484555	1	1	1	1651	180.818	6.04	76.1	111.6	122.1	71.9	101.3	117	103.267	96.7333	1.06754	0.750692
Q93008	USP9X	Probable ubiquitin carboxyl-terminal hydrolase FAF-X OS=Homo sapiens OX=9606 GN=USP9X PE=1 SV=3	10.8949	23	28	23	2570	292.094	5.8	99.5	104.8	105.4	92.8	103.2	94.2	103.233	96.7333	1.0672	0.158859
Q15836	VAMP3	Vesicle-associated membrane protein 3 OS=Homo sapiens OX=9606 GN=VAMP3 PE=1 SV=3	41	5	33	2	100	11.302	8.79	114.7	93.7	101.3	108.2	90.7	91.3	103.233	96.7333	1.0672	0.482308
P55287	CDH11	Cadherin-11 OS=Homo sapiens OX=9606 GN=CDH11 PE=1 SV=2	2.38693	2	2	2	796	87.911	4.91	123.5	108.7	77.5	132.7	70.1	87.4	103.233	96.7333	1.0672	0.792095
O15371	EIF3D	Eukaryotic translation initiation factor 3 subunit D OS=Homo sapiens OX=9606 GN=EIF3D PE=1 SV=1	25	9	16	9	548	63.932	6.05	105	110.4	94.4	111.4	94.8	84.1	103.267	96.7667	1.06717	0.520051
Q9Y6X5	ENPP4	Bis(5'-adenosyl)-triphosphatase ENPP4 OS=Homo sapiens OX=9606 GN=ENPP4 PE=1 SV=3	8.16777	3	3	3	453	51.608	6.15	113.9	100.5	95.4	104.6	81.4	104.3	103.267	96.7667	1.06717	0.529747
O00501	CLDN5	Claudin-5 OS=Homo sapiens OX=9606 GN=CLDN5 PE=2 SV=1	12.844	2	2	2	218	23.132	7.91	98.5	115.8	95.4	85.6	99.9	104.8	103.233	96.7667	1.06683	0.492527
Q8N5M4	TTC9C	Tetratricopeptide repeat protein 9C OS=Homo sapiens OX=9606 GN=TTC9C PE=1 SV=1	13.4503	2	2	2	171	20	8.92	136.6	107.7	65.4	152.5	66.5	71.3	103.233	96.7667	1.06683	0.861336
Q92530	PSMF1	Proteasome inhibitor PI31 subunit OS=Homo sapiens OX=9606 GN=PSMF1 PE=1 SV=2	19.1882	4	8	4	271	29.798	5.74	99.8	112.1	97.8	96.2	95.1	99	103.233	96.7667	1.06683	0.2341
O00258	WRB	Tail-anchored protein insertion receptor WRB OS=Homo sapiens OX=9606 GN=WRB PE=1 SV=2	16.092	3	3	3	174	19.767	9.67	115.1	109.6	85	109	96.1	85.2	103.233	96.7667	1.06683	0.604835
[truncated: 3,161 more rows]
