# Supplementary material for: NIBAN2/FLII/RREB1 Axis Drives Glioma Stem Cell Malignancy via TLR3 Pathway Activation
Source: Adv Sci (Weinh). 2026 Feb 25;13(26):e19382. doi: 10.1002/advs.202519382 (PMC13159147; doi:10.1002/advs.202519382)
Supplement: Supplementary file 2 — Supporting File 2: advs74572‐sup‐0002‐Supplementary Tables.zip. [file ADVS-13-e19382-s002.zip › Supplementary Table 3.xlsx]

## Sheet: help
表单	表头	表头含义
help		各表单的表头解释
stat		本次项目的统计信息
	Sample	样本名称
	Identified proteins	鉴定的蛋白数目
	Quantified proteins	有定量信息的蛋白数目
	Identified peptides	鉴定的肽段数目
	Quantified peptides	有定量信息的肽段数目
	Unique peptides	“唯一肽段”的数目
	Comparison	比较组编号
	Comparison name	比较组名称
	Gx:Gy	分子组、分母组编号
	SampleX	分子组包含的样品
	SampleY	分母组包含的样品
	FC threshold down	判定下调差异蛋白的比值边界
	FC threshold up	判定上调差异蛋白的比值边界
	Log2 FC threshold down	下调边界对数转换后的值
	Log2 FC threshold up	上调边界对数转换后的值
	P value threshold	比较组采用的T检验方式
	T test	比较组采用的T检验方式
	Down count	下调差异蛋白数目
	Up count	上调差异蛋白数目
	Total diff	所有差异蛋白数目
	No diff	非差异的蛋白数目
	NA	无法进行差异计算的蛋白数目
	Total	定量到的蛋白数目，等同于“Quantified proteins”
proteins		蛋白结果
	Accession	蛋白的登录号
	Protein ID	蛋白条目的Uniprot数据库编号
	Gene	蛋白条目的基因名
	Fasta description	蛋白序列数据库Fasta文件中对蛋白条目的描述信息，通常包括蛋白名称、物种名、物种编号、基因名、蛋白可靠性等级、数据库版本等信息
	Mw(kDa)	蛋白的理论分子量
	Length	蛋白的氨基酸长度
	Protein group	同一蛋白组中的其他蛋白的Uniprot数据库编号
	Protein group gene	同一蛋白组中的其他蛋白的基因名
	Score	MaxQuant给出的质量打分
	Sequence coverage [%]	所有肽段覆盖的氨基酸序列占蛋白全序列的比例
	Unique sequence coverage [%]	“唯一肽段”覆盖的氨基酸序列占蛋白全序列的比例
	Spectra count	谱图计数
	Intensity	对应的峰面积累加
	iBAQ	iBAQ定量数值
	iBAQ [%]	iBAQ百分比
	LFQ intensity	LFQ intensity定量数值
	FC	不同样品组间的定量差异倍数
	Log2 FC	不同样品组间的定量差异倍数的log2转化值
	P value	差异显著性P值
	P adjust	校正后的显著性P值
	Diff Sig	显著差异标注，“*”表示差异显著，“+”表示显著上调，“-”表示显著下调，“空白”表示无差异，“NA”表示无法计算。
peptide		肽段结果
	Sequence	肽段的氨基酸序列
	Peptide length	肽段的氨基酸长度
peptides		肽段结果
	Sequence	肽段的氨基酸序列
	Peptide length	肽段的氨基酸长度
	Mass	肽段的理论分子量
	Proteins	包含此肽段序列的全部蛋白
	Accession	蛋白条目的Uniprot数据库登记号
	Protein ID	蛋白条目的Uniprot数据库编号
	Gene	蛋白条目的基因名
	Description	蛋白序列数据库Fasta文件中对蛋白条目的描述信息，通常包括蛋白名称、物种名、物种编号、基因名、蛋白可靠性等级、数据库版本等信息
	Mw(kDa)	蛋白的分子量
	Length	蛋白的氨基酸长度
	Position	肽段在蛋白上的位置
	Unique (Groups)	肽段是否属于蛋白组的特征肽段
	Unique (Proteins)	肽段是否属于蛋白的特征肽段
	Charges	肽段的电荷数
	PEP	鉴定的后验错误率(Posterior Error Probabilit),越小越显著
	Score	搜索算法Andromeda给肽段的打分
	Experiment	对应样品的证据数量，如果不为空，认为该肽段存在于该样品
	Intensity	肽段定量信号强度
其它
	灰色字体	表示该定量值原本缺失，经过填充后获得，或者是基于填充值计算的来。

## Sheet: stat
Sample	Identified proteins	Quantified proteins	Identified peptides	Quantified peptides	Unique peptides
GBM	425	396	1481	1441	1266
GBM-FAM1296-913	765	743	4773	4632	4257
Total	801	775	5012	4871	4475
Comparison	Comparison name	Gx:Gy	SampleX	sampleY	FC threshold down	FC threshold up	Log2 FC threshold down	Log2 FC threshold up	T-test
Ratio01	GBM-FAM1296-913/U251-1	G02:G01	GBM-FAM1296-913	GBM	1/1.5	1.5	-0.584963	0.584963	否
Comparison	Comparison name	Down count	Up count	Total diff	No diff	NA	Total
Ratio01	GBM-FAM1296-913/U251-1	42	697	739	36	0	775

## Sheet: protein
Accession	Protein ID	Gene	Fasta description	Mw (kDa)	Length	Protein Group	Protein group gene	Score	Only identified by site	Sequence coverage [%]			Unique sequence coverage [%]	Peptides			Unique peptides			Peptide ID	Spectra count			Intensity			iBAQ			iBAQ [%]			GBM-FAM1296-913/GBM
										Total	GBM	GBM-FAM1296-913		Total	GBM	GBM-FAM1296-913	Total	GBM	GBM-FAM1296-913		Total	GBM	GBM-FAM1296-913	Total	GBM	GBM-FAM1296-913	Total	GBM	GBM-FAM1296-913	Total	GBM	GBM-FAM1296-913	FC	log2 FC	Diff Sig
Q15149	PLEC_HUMAN	PLEC	Plectin OS=Homo sapiens OX=9606 GN=PLEC PE=1 SV=3	531.791	4684	Q9UPN3	MACF1	323.31		53.1	22.1	52.5	51.7	223	75	219	218	73	214	19;71;87;90;102;103;105;106;134;140;142;147;192;194;240;269;296;300;301;302;311;316;317;328;338;395;401;436;452;457;472;497;498;514;530;679;691;742;743;744;745;781;799;806;853;901;909;962;1024;1032;1082;1096;1099;1111;1129;1147;1158;1194;1196;1214;1215;1216;1226;1301;1315;1417;1424;1425;1460;1549;1566;1573;1619;1621;1649;1653;1705;1724;1742;1748;1757;1776;1779;1880;1929;1932;1992;1994;2197;2209;2…	351	79	272	24340000000	1113900000	23226000000	64079000	3224800	60854000	0.3021	0.1389%	0.3205%	20.8511	4.38205	+
P35579	MYH9_HUMAN	MYH9	Myosin-9 OS=Homo sapiens OX=9606 GN=MYH9 PE=1 SV=4	226.532	1960	P12883;P13535;Q9UKX3;Q9Y623;P13533;P12882;P11055;Q9UKX2;A7E2Y1	MYH7;MYH8;MYH13;MYH4;MYH6;MYH1;MYH3;MYH2;MYH7B	323.31		64.7	38.6	64.7	55.9	158	60	158	133	49	133	45;46;129;143;195;210;216;218;219;272;324;353;363;471;479;540;562;563;564;633;656;663;668;708;826;827;947;964;972;992;993;1093;1094;1100;1149;1150;1151;1197;1198;1209;1210;1222;1337;1433;1434;1524;1546;1597;1961;1967;2039;2040;2065;2066;2084;2085;2087;2194;2270;2278;2313;2343;2411;2428;2436;2447;2480;2487;2488;2489;2490;2506;2507;2508;2511;2531;2532;2553;2558;2675;2693;2695;2718;2826;2827;2833;28…	506	80	426	142370000000	1996300000	140370000000	892060000	13342000	878710000	4.206	0.5748%	4.628%	70.3151	6.13576	+
P35580	MYH10_HUMAN	MYH10	Myosin-10 OS=Homo sapiens OX=9606 GN=MYH10 PE=1 SV=3	228.999	1976			323.31		50.2	17.4	49.3	38.2	88	23	87	64	13	63	45;46;129;143;208;209;215;382;422;471;479;502;538;541;600;633;690;947;1053;1091;1092;1133;1193;1337;1513;1575;1576;1944;1948;1949;1966;1974;1975;2063;2086;2178;2279;2342;2373;2376;2421;2437;2447;2479;2483;2505;2509;2533;2548;2549;2648;2654;2661;2675;3004;3019;3026;3029;3174;3226;3299;3350;3428;3443;3467;3483;3539;3554;3589;3680;3745;3750;3756;3842;3957;3981;4137;4440;4461;4617;4651;4668;4749;4770…	107	14	93	7269000000	70838000	7198100000	46054000	494850	45559000	0.2171	0.0213%	0.24%	101.614	6.66695	+
Q6P2Q9	PRP8_HUMAN	PRPF8	Pre-mRNA-processing-splicing factor 8 OS=Homo sapiens OX=9606 GN=PRPF8 PE=1 SV=2	273.6	2335			323.31		28.8	11.6	26.3	28.8	55	21	48	55	21	48	70;179;203;236;312;345;378;595;611;621;670;726;924;1363;1367;1370;1374;1451;1489;1509;1718;1809;1812;2110;2266;2328;2340;2341;2514;2678;2738;2824;2869;2892;3112;3171;3181;3293;3501;3586;3621;3704;3822;3905;4054;4170;4242;4354;4419;4430;4509;4578;4793;5220;5268	74	22	52	1073400000	169430000	903940000	5355200	957670	4397600	0.0252	0.0413%	0.0232%	5.33518	2.41554	+
Q00610	CLH1_HUMAN	CLTC	Clathrin heavy chain 1 OS=Homo sapiens OX=9606 GN=CLTC PE=1 SV=5	191.615	1675			323.31		43	11.5	42.3	37.1	53	12	52	43	11	42	43;152;157;214;263;414;478;518;738;896;935;1243;1265;1340;1446;1464;1828;1829;1830;2014;2042;2062;2322;2380;2402;2416;2427;2448;2593;2626;2688;2790;2902;2934;2992;3228;3473;3496;3914;3916;4329;4346;4554;4631;4725;4757;4827;4847;4874;5051;5168;5249;5261	77	12	65	3555600000	81869000	3473700000	22721000	600710	22120000	0.1071	0.0259%	0.1165%	42.43	5.40701	+
P08670	VIME_HUMAN	VIM	Vimentin OS=Homo sapiens OX=9606 GN=VIM PE=1 SV=4	53.652	466	P17661;P41219	DES;PRPH	323.31		83.5	74.9	83.5	79.6	51	35	51	48	33	48	585;721;838;959;1076;1152;1253;1254;1303;1310;1311;1318;1319;1420;2241;2242;2329;2330;2497;2498;2555;2556;2752;2787;2867;2912;2913;2996;2997;3002;3003;3203;3238;3470;3471;3592;3658;3797;3838;3847;3926;4193;4296;4576;4665;4704;4705;4782;4794;4795;4798	296	79	217	105810000000	20507000000	85305000000	2384300000	527710000	1856600000	11.2419	22.7335%	9.7784%	4.1598	2.05651	+
O00159	MYO1C_HUMAN	MYO1C	Unconventional myosin-Ic OS=Homo sapiens OX=9606 GN=MYO1C PE=1 SV=4	121.682	1063			323.31		51.7	0	51.7	51.1	46	0	46	45	0	45	405;483;589;686;731;746;817;913;1166;1332;1551;1589;1593;1706;1905;1984;2000;2114;2783;2890;2915;2918;3028;3313;3382;3402;3492;3509;3513;3613;3727;3753;3873;3952;4010;4105;4127;4128;4469;4533;4628;4938;4985;5080;5145;5285	53	0	53	4656200000	0	4656200000	63516000	0	63516000	0.2995	0.0%	0.3345%	3829	11.9028	+
Q9BYK8	HELZ2_HUMAN	HELZ2	3'-5' exoribonuclease HELZ2 OS=Homo sapiens OX=9606 GN=HELZ2 PE=1 SV=7	322.316	2896			323.31		23.5	4.8	22.8	23.5	45	8	44	45	8	44	95;112;156;340;366;434;669;712;740;1020;1427;1739;1826;1954;2158;2234;2530;2602;2655;2774;2792;3133;3179;3265;3719;4069;4161;4166;4286;4292;4331;4623;4664;4934;4973;4994;5005;5010;5020;5125;5140;5172;5272;5280;5359	54	8	46	545690000	29131000	516550000	2396600	149450	2247200	0.0113	0.0064%	0.0118%	17.732	4.14828	+
Q08211	DHX9_HUMAN	DHX9	ATP-dependent RNA helicase A OS=Homo sapiens OX=9606 GN=DHX9 PE=1 SV=4	140.958	1270			323.31		49.4	25.8	49.4	49.4	44	25	44	44	25	44	7;22;93;162;571;622;635;839;1090;1354;1355;1438;1478;1715;1998;2439;2449;2557;2564;2579;2615;2741;2762;2958;2960;3010;3074;3368;3390;3599;3616;3769;3780;3997;4025;4295;4602;4656;4702;4803;4870;5028;5319;5326	86	29	57	6252000000	1163700000	5088400000	60915000	11655000	49260000	0.2872	0.5021%	0.2594%	4.3726	2.12849	+
P48681	NEST_HUMAN	NES	Nestin OS=Homo sapiens OX=9606 GN=NES PE=1 SV=2	177.439	1621			323.31		36.7	17.5	36.2	36.7	41	20	40	41	20	40	149;212;304;325;722;818;936;957;994;1059;1060;1170;1470;1594;1596;1777;1819;2423;2700;3314;3453;3524;3700;3950;4136;4138;4140;4146;4151;4218;4260;4608;4721;4723;4758;4836;5023;5119;5120;5156;5163	62	21	41	1720000000	267600000	1452400000	17443000	2628600	14814000	0.0822	0.1132%	0.078%	5.4275	2.44029	+
O75643	U520_HUMAN	SNRNP200	U5 small nuclear ribonucleoprotein 200 kDa helicase OS=Homo sapiens OX=9606 GN=SNRNP200 PE=1 SV=2	244.508	2136			323.31		27.2	10.2	26.4	27.2	40	14	39	40	14	39	495;544;616;672;800;965;975;1043;1252;1749;1891;2006;2283;2407;2635;2702;2804;2809;2970;3140;3185;3219;3301;3344;3419;3655;3843;4052;4191;4231;4478;4499;4563;4582;4786;5116;5180;5254;5317;5318	55	14	41	778400000	96034000	682370000	5530300	699760	4830600	0.0261	0.0301%	0.0254%	7.1055	2.82894	+
O43795	MYO1B_HUMAN	MYO1B	Unconventional myosin-Ib OS=Homo sapiens OX=9606 GN=MYO1B PE=1 SV=3	131.985	1136			323.31		40.3	0	40.3	37	38	0	38	35	0	35	14;260;368;747;923;1041;1213;1334;1431;1578;1585;2154;2196;2398;2478;2686;2689;2740;2775;3155;3298;3383;3396;3798;3835;4016;4063;4148;4249;4263;4487;4959;4960;4978;5047;5053;5303;5311	45	0	45	2184700000	0	2184700000	28186000	0	28186000	0.1329	0.0%	0.1485%	4016.29	11.9716	+
Q15393	SF3B3_HUMAN	SF3B3	Splicing factor 3B subunit 3 OS=Homo sapiens OX=9606 GN=SF3B3 PE=1 SV=4	135.577	1217			323.31		41.6	23.3	39.3	41.6	35	19	34	35	19	34	100;380;424;671;859;1080;1376;1411;1485;1519;1786;1978;1986;2208;2355;2377;2386;2453;2750;2986;3176;3242;3300;3370;3376;3565;3898;4197;4358;4609;4672;4882;4970;5185;5227	63	20	43	2637500000	421990000	2215500000	38105000	6209500	31896000	0.1797	0.2675%	0.168%	5.25012	2.39235	+
P55072	TERA_HUMAN	VCP	Transitional endoplasmic reticulum ATPase OS=Homo sapiens OX=9606 GN=VCP PE=1 SV=4	89.322	806			323.31		57.2	13.9	57.2	57.2	34	6	34	34	6	34	158;159;170;404;814;920;929;1135;1155;1233;1260;1261;1271;1572;1581;1808;1898;2389;2455;2581;2598;2676;2699;2754;2823;3212;3324;3345;3560;3561;3635;3829;4872;5148	51	6	45	2500200000	63795000	2436400000	45068000	961820	44106000	0.2125	0.0414%	0.2323%	38.1911	5.25516	+
P43243	MATR3_HUMAN	MATR3	Matrin-3 OS=Homo sapiens OX=9606 GN=MATR3 PE=1 SV=2	94.623	847			323.31		49.6	25.1	49.6	49.6	33	16	33	33	16	33	255;488;534;654;688;768;928;1296;1338;1550;1570;1800;1813;1817;1821;1940;2124;2176;2275;2358;2550;2594;2624;3220;3874;3881;3931;4032;4239;4432;4867;5104;5327	77	21	56	9095800000	817730000	8278100000	138250000	18647000	119600000	0.6518	0.8033%	0.6299%	10.1233	3.3396	+
Q96TA1	NIBA2_HUMAN	NIBAN2	Protein Niban 2 OS=Homo sapiens OX=9606 GN=NIBAN2 PE=1 SV=3	84.138	746			323.31		60.7	0	60.7	60.7	32	0	32	32	0	32	25;336;411;421;486;618;904;1217;1289;1290;1341;1348;1398;1465;1483;1752;1952;1964;2258;2374;2375;2569;2642;2662;3415;3853;3856;4057;4418;4775;5027;5208	70	0	70	18029000000	0	18029000000	287970000	0	287970000	1.3578	0.0%	1.5167%	8706.39	13.0879	+
P52272	HNRPM_HUMAN	HNRNPM	Heterogeneous nuclear ribonucleoprotein M OS=Homo sapiens OX=9606 GN=HNRNPM PE=1 SV=3	77.516	730			253.46		52.7	27.3	51.2	52.7	30	13	29	30	13	29	12;40;52;53;109;637;1079;1276;1353;1356;1560;1577;1703;1793;2277;2782;3227;3245;3246;3247;3252;3255;3256;3257;3258;3259;3261;3464;3697;4830	63	16	47	6504600000	640760000	5863900000	105420000	13443000	91981000	0.4971	0.5791%	0.4844%	9.15148	3.194	+
Q15029	U5S1_HUMAN	EFTUD2	116 kDa U5 small nuclear ribonucleoprotein component OS=Homo sapiens OX=9606 GN=EFTUD2 PE=1 SV=1	109.436	972			306.96		46.3	28.2	42.7	45.3	29	18	26	28	18	25	108;773;1357;1452;1662;1693;1727;1772;1791;2092;2221;2223;2317;2396;3180;4035;4109;4110;4315;4369;4401;4714;4912;4943;4989;5128;5205;5207;5367	48	19	29	935640000	199740000	735910000	13659000	3286600	10372000	0.0644	0.1416%	0.0546%	3.68434	1.88141	+
O75533	SF3B1_HUMAN	SF3B1	Splicing factor 3B subunit 1 OS=Homo sapiens OX=9606 GN=SF3B1 PE=1 SV=3	145.83	1304			323.31		29.2	10.9	27.4	29.2	28	11	26	28	11	26	169;171;189;400;804;860;1283;1651;1726;2097;2262;2271;2365;2521;2656;2927;2928;3087;3535;4177;4187;4344;4437;4823;4936;4995;5151;5154	44	11	33	1417100000	78603000	1338500000	11187000	1229900	9956800	0.0527	0.053%	0.0524%	17.0286	4.08989	+
O95782	AP2A1_HUMAN	AP2A1	AP-2 complex subunit alpha-1 OS=Homo sapiens OX=9606 GN=AP2A1 PE=1 SV=3	107.546	977			221.78		38.4	0	38.4	28.2	27	0	27	19	0	19	4;39;233;362;558;1153;1362;1400;1731;2070;2706;2814;2880;2991;3138;3334;3495;3765;3800;3872;4488;4641;4709;4832;5235;5276;5284	29	0	29	665910000	0	665910000	10003000	0	10003000	0.0472	0.0%	0.0527%	1461.58	10.5133	+
O00571	DDX3X_HUMAN	DDX3X	ATP-dependent RNA helicase DDX3X OS=Homo sapiens OX=9606 GN=DDX3X PE=1 SV=3	73.243	662	O15523;Q9NQI0	DDX3Y;DDX4	323.31		48.9	36.6	45.2	47.3	27	18	24	26	17	23	554;634;677;682;761;778;1061;1089;1480;1540;1564;1945;2049;2454;2538;2708;3279;3681;3860;4029;4078;4221;4266;4840;5035;5297;5348	45	19	26	2408200000	613510000	1794700000	44780000	12731000	32048000	0.2111	0.5484%	0.1688%	2.9253	1.54858	+
Q12906	ILF3_HUMAN	ILF3	Interleukin enhancer-binding factor 3 OS=Homo sapiens OX=9606 GN=ILF3 PE=1 SV=3	95.338	894			238.48		42.6	30	40.6	38.8	26	17	24	23	15	21	430;446;473;917;933;1186;1522;1583;1916;2043;2163;2575;2736;2959;3167;3369;3517;3937;4051;4713;4889;4903;4915;4939;5012;5219	54	19	35	2104900000	234080000	1870800000	30563000	3796800	26766000	0.1441	0.1636%	0.141%	7.99214	2.99858	+
Q9HCE1	MOV10_HUMAN	MOV10	Helicase MOV-10 OS=Homo sapiens OX=9606 GN=MOV10 PE=1 SV=2	113.671	1003			241.25		34.6	14.9	33.5	34.6	25	10	24	25	10	24	232;835;894;1017;1026;1246;1580;1981;2321;2463;2669;2924;2925;3060;3401;3696;3749;3754;4073;4144;4341;4687;4844;4853;4922	34	10	24	581890000	65147000	516740000	7299100	992450	6306700	0.0344	0.0428%	0.0332%	7.93191	2.98767	+
Q92900	RENT1_HUMAN	UPF1	Regulator of nonsense transcripts 1 OS=Homo sapiens OX=9606 GN=UPF1 PE=1 SV=2	124.345	1129			182.79		29.1	0	29.1	29.1	24	0	24	24	0	24	65;122;133;623;895;899;1069;1168;1582;2093;2883;3172;3192;3562;3606;4089;4245;4293;4423;4456;4689;4991;5152;5247	26	0	26	342000000	0	342000000	3399500	0	3399500	0.016	0.0%	0.0179%	525.671	9.03802	+
Q13045	FLII_HUMAN	FLII	Protein flightless-1 homolog OS=Homo sapiens OX=9606 GN=FLII PE=1 SV=2	144.751	1269			208		27.3	0	27.3	27.3	24	0	24	24	0	24	8;60;85;428;914;1517;1531;1735;1887;1928;2587;2596;2659;2917;3117;3144;3339;3759;3940;4141;4477;4622;4834;4993	26	0	26	529020000	0	529020000	7725800	0	7725800	0.0364	0.0%	0.0407%	504.734	8.97938	+
P63261	ACTG_HUMAN	ACTG1	Actin, cytoplasmic 2 OS=Homo sapiens OX=9606 GN=ACTG1 PE=1 SV=1	41.793	375			74.582		75.2	59.7	75.2	4.5	23	14	23	1	1	1	126;416;417;458;482;695;702;791;792;963;1064;1074;1941;2028;2187;2394;2426;2651;3682;4363;4646;4729;5315	9	4	5	0	0	0	0	0	0	0	0.0%	0.0%
P60709	ACTB_HUMAN	ACTB	Actin, cytoplasmic 1 OS=Homo sapiens OX=9606 GN=ACTB PE=1 SV=1	41.737	375	Q562R1;Q9BYX7	ACTBL2;POTEKP	323.31		75.2	59.7	75.2	4.5	23	14	23	1	1	1	126;416;417;458;482;528;695;702;791;792;1064;1074;1941;2028;2187;2394;2426;2651;3682;4363;4646;4729;5315	148	22	126	76858000000	2342900000	74515000000	1922700000	56713000	1866000000	9.0655	2.4432%	9.8279%	31.8046	4.99116	+
P05783	K1C18_HUMAN	KRT18	Keratin, type I cytoskeletal 18 OS=Homo sapiens OX=9606 GN=KRT18 PE=1 SV=2	48.058	430			243.27		67.7	32.6	67.7	54.4	22	11	22	16	9	16	313;330;358;843;980;1669;1766;2382;2572;2631;2681;2862;3013;3631;3646;3816;4155;4304;4682;4883;5191;5365	37	10	27	2038900000	206540000	1832400000	63842000	7944000	55898000	0.301	0.3422%	0.2944%	8.87189	3.14924	+
P83111	LACTB_HUMAN	LACTB	Serine beta-lactamase-like protein LACTB, mitochondrial OS=Homo sapiens OX=9606 GN=LACTB PE=1 SV=2	60.694	547			215.17		47.9	2.7	47.9	47.9	22	1	22	22	1	22	1072;1292;1375;1707;2055;2056;2077;2078;2151;2214;2512;2666;2667;2894;3158;3355;3361;4182;4990;5147;5194;5281	30	1	29	2934400000	3109200	2931300000	42756000	124370	42632000	0.2016	0.0054%	0.2245%	942.783	9.88078	+
Q9UQ35	SRRM2_HUMAN	SRRM2	Serine/arginine repetitive matrix protein 2 OS=Homo sapiens OX=9606 GN=SRRM2 PE=1 SV=2	299.615	2752			174.27		11.5	2.9	10.2	11.5	22	5	20	22	5	20	239;941;1028;1139;1172;1474;1488;1947;3622;3805;3967;3996;4060;4234;4290;4376;4394;4589;4590;4592;4607;5001	26	5	21	425750000	21511000	404240000	2108500	146210	1962300	0.0099	0.0063%	0.0103%	18.7922	4.23207	+
O43143	DHX15_HUMAN	DHX15	ATP-dependent RNA helicase DHX15 OS=Homo sapiens OX=9606 GN=DHX15 PE=1 SV=2	90.933	795			148.23		39.2	10.4	36.9	39.2	22	7	20	22	7	20	254;367;727;872;1269;1469;1503;2030;2032;2082;2204;2314;2766;3015;4207;4404;4447;4494;4527;4655;4712;5246	30	7	23	510250000	69613000	440640000	9232300	1643300	7589000	0.0435	0.0708%	0.04%	6.32985	2.66217	+
P17844	DDX5_HUMAN	DDX5	Probable ATP-dependent RNA helicase DDX5 OS=Homo sapiens OX=9606 GN=DDX5 PE=1 SV=1	69.148	614			155.63		41.4	12.2	38.3	32.4	22	7	20	16	5	14	286;844;1086;1520;1654;1890;2367;2477;2567;2916;3279;3397;3630;3734;3774;3826;3849;4480;4516;4559;4661;5171	26	6	20	889100000	57717000	831380000	19566000	1328600	18237000	0.0923	0.0572%	0.0961%	14.4044	3.84844	+
P63010	AP2B1_HUMAN	AP2B1	AP-2 complex subunit beta OS=Homo sapiens OX=9606 GN=AP2B1 PE=1 SV=1	104.553	937	Q10567	AP1B1	171.78		29.6	6.1	29.6	29.6	22	4	22	22	4	22	244;284;442;625;1297;1418;1741;2307;2457;2526;2625;2922;3020;3065;3116;3177;3233;3432;3557;4988;5223;5305	27	4	23	649140000	21102000	628040000	13094000	479600	12615000	0.0617	0.0207%	0.0664%	29.7621	4.8954	+
Q01082	SPTB2_HUMAN	SPTBN1	Spectrin beta chain, non-erythrocytic 1 OS=Homo sapiens OX=9606 GN=SPTBN1 PE=1 SV=2	274.609	2364	O15020	SPTBN2	168.45		14.1	0	14.1	14.1	22	0	22	22	0	22	327;650;805;919;1047;1268;1439;1468;1799;2002;2100;2946;3127;3166;3333;3363;3639;4252;4390;4614;4768;4955	22	0	22	152050000	0	152050000	742510	0	742510	0.0035	0.0%	0.0039%	294.835	8.20376	+
P02545	LMNA_HUMAN	LMNA	Prelamin-A/C OS=Homo sapiens OX=9606 GN=LMNA PE=1 SV=1	74.139	664			168.4		37.8	0	37.8	37.8	22	0	22	22	0	22	343;657;878;942;979;2112;2580;2604;2640;3042;3139;3304;3438;3540;3775;4039;4147;4203;4340;4388;4529;4737	22	0	22	665850000	0	665850000	14592000	0	14592000	0.0688	0.0%	0.0769%	905.024	9.82181	+
Q13813	SPTN1_HUMAN	SPTAN1	Spectrin alpha chain, non-erythrocytic 1 OS=Homo sapiens OX=9606 GN=SPTAN1 PE=1 SV=3	284.539	2472			217.86		13.1	0	13.1	13.1	22	0	22	22	0	22	315;339;648;649;693;810;886;907;1071;1131;1897;2061;2554;2576;2758;3034;3521;3661;3854;4251;4281;4975	22	0	22	200810000	0	200810000	817790	0	817790	0.0039	0.0%	0.0043%	200.769	7.64939	+
Q15233	NONO_HUMAN	NONO	Non-POU domain-containing octamer-binding protein OS=Homo sapiens OX=9606 GN=NONO PE=1 SV=4	54.232	471	Q8WXF1	PSPC1	267.46		45.2	14.4	45.2	43.5	21	5	21	20	4	20	26;27;125;225;439;489;490;639;1075;1308;1321;1378;1721;1722;1963;2746;3262;3632;3907;4524;4781	35	5	30	2072600000	23273000	2049400000	91820000	835410	90984000	0.4329	0.036%	0.4792%	88.0591	6.4604	+
P11940	PABP1_HUMAN	PABPC1	Polyadenylate-binding protein 1 OS=Homo sapiens OX=9606 GN=PABPC1 PE=1 SV=2	70.671	636	Q9H361;Q4VXU2;Q5JQF8;Q96DU9	PABPC3;PABPC1L;PABPC1L2A;PABPC5	177.12		39.9	18.7	39.6	22.8	21	11	20	13	7	12	205;258;1009;1010;1377;1486;1625;1627;1933;2349;2442;2737;3289;3291;3377;3608;4064;4122;4157;4750;5325	37	12	25	2574500000	536200000	2038300000	60238000	11247000	48990000	0.284	0.4845%	0.258%	3.80138	1.92652	+
P38646	GRP75_HUMAN	HSPA9	Stress-70 protein, mitochondrial OS=Homo sapiens OX=9606 GN=HSPA9 PE=1 SV=2	73.68	679			156.18		44.2	14.7	44.2	44.2	21	7	21	21	7	21	310;359;510;1218;1224;1245;1247;1557;2724;2887;3195;3349;3637;3653;3975;4255;4314;4653;4858;4871;5026	28	7	21	794360000	56111000	738250000	19682000	1476600	18206000	0.0928	0.0636%	0.0959%	13.157	3.71775	+
Q92841	DDX17_HUMAN	DDX17	Probable ATP-dependent RNA helicase DDX17 OS=Homo sapiens OX=9606 GN=DDX17 PE=1 SV=2	80.272	729			101.24		36.6	9.5	36.6	29.1	20	6	20	14	4	14	286;714;845;870;1087;1225;1521;1867;1890;2367;2477;2797;2816;3279;3398;3735;3826;4285;4657;4904	21	4	17	592010000	36470000	555540000	12645000	985680	11659000	0.0596	0.0425%	0.0614%	15.2328	3.92911	+
P09493	TPM1_HUMAN	TPM1	Tropomyosin alpha-1 chain OS=Homo sapiens OX=9606 GN=TPM1 PE=1 SV=2	32.709	284			211.62		51.8	7.4	51.8	20.8	20	2	20	8	2	8	180;373;454;521;950;1871;1872;2305;2306;2414;2503;2632;2665;2832;3146;3743;3897;4081;4121;5335	20	2	18	7631800000	25157000	7606700000	406370000	1572300	404790000	1.916	0.0677%	2.132%	302.369	8.24017	+
Q9Y4K1	CRBG1_HUMAN	CRYBG1	Beta/gamma crystallin domain-containing protein 1 OS=Homo sapiens OX=9606 GN=CRYBG1 PE=1 SV=4	231.708	2131			233.25		14.3	5.5	13.7	14.3	20	7	19	20	7	19	381;1219;1393;1648;1681;1857;1962;2064;2335;2470;2769;3527;3689;3955;4153;4208;4550;4821;5112;5127	27	7	20	620820000	78363000	542460000	4471700	658790	3812900	0.0211	0.0284%	0.0201%	6.9224	2.79127	+
P11021	BIP_HUMAN	HSPA5	Endoplasmic reticulum chaperone BiP OS=Homo sapiens OX=9606 GN=HSPA5 PE=1 SV=2	72.333	654			193.59		38.4	26	38.4	38.4	20	13	20	19	12	19	193;717;1095;1244;2135;2145;2200;2201;2353;2359;2541;3367;3530;3974;4246;4454;4522;4696;5073;5135	38	13	25	1218500000	184630000	1033900000	28020000	4258600	23761000	0.1321	0.1835%	0.1251%	5.59985	2.48539	+
P51114	FXR1_HUMAN	FXR1	RNA-binding protein FXR1 OS=Homo sapiens OX=9606 GN=FXR1 PE=1 SV=3	69.721	621			163.95		41.1	16.4	41.1	38.5	19	6	19	17	6	17	174;496;735;821;931;940;1062;1234;2130;2164;2399;2443;2560;3008;3732;3846;4278;4875;4980	38	7	31	1751900000	102250000	1649700000	18650000	639570	18010000	0.0879	0.0276%	0.0949%	16.134	4.01203	+
Q96Q07	BTBD9_HUMAN	BTBD9	BTB/POZ domain-containing protein 9 OS=Homo sapiens OX=9606 GN=BTBD9 PE=1 SV=2	69.188	612			192.5		44.8	11.1	44.8	44.8	19	4	19	19	4	19	290;387;609;986;1163;1750;1787;2152;2779;2904;2980;3346;3620;3782;3958;4359;4374;4389;4861	25	4	21	711260000	38105000	673150000	15291000	764200	14527000	0.0721	0.0329%	0.0765%	17.6657	4.14288	+
Q9NZB2	F120A_HUMAN	FAM120A	Constitutive coactivator of PPAR-gamma-like protein 1 OS=Homo sapiens OX=9606 GN=FAM120A PE=1 SV=2	121.888	1118			154.96		23.1	9.3	21.3	21.8	19	6	18	18	6	17	83;154;877;1953;2137;2985;3186;3413;3435;3518;3670;3806;3817;3819;3862;3919;4228;4243;4603	24	6	18	509260000	49388000	459870000	6267300	482380	5784900	0.0296	0.0208%	0.0305%	9.31137	3.21899	+
P61978	HNRPK_HUMAN	HNRNPK	Heterogeneous nuclear ribonucleoprotein K OS=Homo sapiens OX=9606 GN=HNRNPK PE=1 SV=1	50.976	463			265.74		54.6	36.7	54.6	54.6	19	13	19	19	13	19	647;1650;1846;1862;1863;2101;2199;2205;2212;2253;2254;2739;2891;3235;3469;3546;3910;4426;5115	38	15	23	3715400000	1429700000	2285700000	142550000	56760000	85788000	0.6721	2.4452%	0.4518%	1.59873	0.676924	+
P55265	DSRAD_HUMAN	ADAR	Double-stranded RNA-specific adenosine deaminase OS=Homo sapiens OX=9606 GN=ADAR PE=1 SV=4	136.066	1226			194.25		21.9	2.4	21.9	21.9	19	2	19	19	2	19	148;463;619;1437;1476;1600;1835;2059;2096;2217;3249;3702;4352;4378;4523;4551;4788;4789;5288	23	2	21	435880000	18059000	417820000	4713800	261720	4452100	0.0222	0.0113%	0.0234%	23.1364	4.53209	+
Q9NYL9	TMOD3_HUMAN	TMOD3	Tropomodulin-3 OS=Homo sapiens OX=9606 GN=TMOD3 PE=1 SV=1	39.595	352			263.09		54	2.6	54	51.7	18	1	18	17	1	17	464;653;715;760;1036;1161;1386;2248;2249;3280;3434;3729;3747;3789;4202;4321;4518;5271	23	1	22	1889400000	5810600	1883600000	68640000	305820	68334000	0.3236	0.0132%	0.3599%	324.166	8.34059	+
O15061	SYNEM_HUMAN	SYNM	Synemin OS=Homo sapiens OX=9606 GN=SYNM PE=1 SV=3	172.868	1565			152.14		16.3	1.9	14.4	16.3	18	2	16	18	2	16	18;228;388;866;1134;1146;1167;1258;1278;1286;1287;3101;3692;3791;3949;4043;4366;5343	19	2	17	115500000	2059900	113440000	1030900	24818	1006000	0.0049	0.0011%	0.0053%	55.0706	5.78321	+
Q92499	DDX1_HUMAN	DDX1	ATP-dependent RNA helicase DDX1 OS=Homo sapiens OX=9606 GN=DDX1 PE=1 SV=2	82.432	740			205.21		34.7	17.8	32.2	34.7	18	9	17	18	9	17	730;754;911;1083;1118;1428;1432;1448;1692;1698;1844;2060;2657;3039;3254;3520;3685;4846	33	13	20	713060000	262700000	450360000	7141000	2243500	4897500	0.0337	0.0966%	0.0258%	1.71435	0.777662	+
O43707	ACTN4_HUMAN	ACTN4	Alpha-actinin-4 OS=Homo sapiens OX=9606 GN=ACTN4 PE=1 SV=2	104.854	911	P35609;Q08043;Q9H254	ACTN2;ACTN3;SPTBN4	138.37		25.5	1.2	25.5	18.3	18	1	18	12	0	12	141;202;579;854;900;1257;1716;1926;2095;2622;2940;3063;3164;3206;3567;3684;4511;4845	19	1	18	217490000	2960000	214530000	3585600	53818	3531800	0.0169	0.0023%	0.0186%	72.4764	6.17944	+
P06753	TPM3_HUMAN	TPM3	Tropomyosin alpha-3 chain OS=Homo sapiens OX=9606 GN=TPM3 PE=1 SV=2	32.95	285			93.505		48.1	8.4	48.1	22.1	18	2	18	7	2	7	3;180;521;537;937;1871;1872;2305;2306;2502;2632;2665;2832;3145;3230;3897;4501;5334	15	2	13	3797300000	34202000	3763100000	168380000	2137600	166240000	0.7939	0.0921%	0.8756%	110.026	6.7817	+
P23246	SFPQ_HUMAN	SFPQ	Splicing factor, proline- and glutamine-rich OS=Homo sapiens OX=9606 GN=SFPQ PE=1 SV=2	76.149	707			162.22		30.8	8.3	30.8	29.7	18	5	18	17	4	17	86;273;439;491;642;1320;1326;1379;1719;1720;2318;2744;2745;3250;3474;3629;4223;5232	23	4	19	2342000000	53203000	2288800000	45209000	1067000	44142000	0.2132	0.046%	0.2325%	43.0201	5.42694	+
Q00839	HNRPU_HUMAN	HNRNPU	Heterogeneous nuclear ribonucleoprotein U OS=Homo sapiens OX=9606 GN=HNRNPU PE=1 SV=6	90.584	825			153.65		28.7	8.1	28.7	28.7	18	4	18	18	4	18	526;685;1078;1330;1394;1930;1931;2871;2964;3048;3210;3287;3386;3405;4227;4271;5039;5308	25	4	21	1523000000	54219000	1468800000	28402000	844790	27557000	0.1339	0.0364%	0.1451%	27.0901	4.7597	+
Q9Y6M1	IF2B2_HUMAN	IGF2BP2	Insulin-like growth factor 2 mRNA-binding protein 2 OS=Homo sapiens OX=9606 GN=IGF2BP2 PE=1 SV=2	66.121	599			231.26		36.9	12.5	36.9	34.7	18	5	18	17	4	17	163;756;1173;2081;2219;2268;2338;2352;2501;2589;2828;2978;3062;3189;3269;3328;4066;4676	24	5	19	665100000	60887000	604210000	19389000	2174500	17214000	0.0914	0.0937%	0.0907%	9.92346	3.31084	+
P04844	RPN2_HUMAN	RPN2	Dolichyl-diphosphooligosaccharide--protein glycosyltransferase subunit 2 OS=Homo sapiens OX=9606 GN=RPN2 PE=1 SV=3	69.284	631			247.59		41.5	28.5	41.5	41.5	17	11	17	17	11	17	949;991;1455;1495;2336;2468;2513;3040;3070;3374;3508;3668;4108;4629;5255;5257;5275	32	12	20	1187700000	308100000	879630000	28656000	7092100	21564000	0.1351	0.3055%	0.1136%	2.85501	1.5135	+
O60506	HNRPQ_HUMAN	SYNCRIP	Heterogeneous nuclear ribonucleoprotein Q OS=Homo sapiens OX=9606 GN=SYNCRIP PE=1 SV=2	69.603	623			175.92		36.1	11.7	36.1	32.4	17	5	17	15	3	15	114;662;665;846;1004;1203;1613;2658;2942;3445;4008;4485;4520;4715;5063;5130;5236	27	5	22	974180000	55019000	919160000	20114000	970810	19143000	0.0948	0.0418%	0.1008%	16.7062	4.06231	+
Q9UM54	MYO6_HUMAN	MYO6	Unconventional myosin-VI OS=Homo sapiens OX=9606 GN=MYO6 PE=1 SV=4	149.691	1294			177.83		18.9	0	18.9	18.9	17	0	17	17	0	17	1022;1102;2088;2172;2294;2368;3027;3057;3142;3626;3726;3961;4463;4464;4694;5097;5294	17	0	17	215670000	0	215670000	1694600	0	1694600	0.008	0.0%	0.0089%	358.699	8.48663	+
P11142	HSP7C_HUMAN	HSPA8	Heat shock cognate 71 kDa protein OS=Homo sapiens OX=9606 GN=HSPA8 PE=1 SV=1	70.898	646	P54652	HSPA2	122.73		34.8	20.6	34.8	30.3	17	8	17	15	6	15	335;477;511;724;1346;2200;3533;3538;3830;3880;4038;4095;4247;4298;4654;4688;4745	25	7	18	500200000	61176000	439020000	13078000	1853800	11224000	0.0617	0.0799%	0.0591%	7.17634	2.84325	+
P26599	PTBP1_HUMAN	PTBP1	Polypyrimidine tract-binding protein 1 OS=Homo sapiens OX=9606 GN=PTBP1 PE=1 SV=2	59.633	557			323.31		55.1	32.3	53.7	53.9	17	11	16	16	10	15	298;858;1160;1839;2029;2073;2500;2975;3071;3122;3215;3391;3499;3519;3890;4911;5085	46	15	31	2170900000	693650000	1477300000	51962000	16250000	35712000	0.245	0.7%	0.1881%	2.12975	1.09068	+
P07355	ANXA2_HUMAN	ANXA2	Annexin A2 OS=Homo sapiens OX=9606 GN=ANXA2 PE=1 SV=2	38.604	339	A6NMY6	ANXA2P2	159.04		49.3	29.2	49.3	49.3	17	9	17	17	9	17	76;515;613;1745;1886;2944;3657;3864;3959;4015;4195;4325;4373;4414;4415;4584;4594	29	10	19	679870000	127360000	552510000	24564000	4227800	20336000	0.1158	0.1821%	0.1071%	4.33818	2.11709	+
P49750	YLPM1_HUMAN	YLPM1	YLP motif-containing protein 1 OS=Homo sapiens OX=9606 GN=YLPM1 PE=1 SV=4	241.645	2146			120.13		10.2	6	10.2	10.2	17	9	17	17	9	17	168;626;636;762;865;1007;1686;2356;3225;3305;4135;4238;4250;4659;4791;4944;4945	26	9	17	314710000	74499000	240220000	2407200	565790	1841500	0.0113	0.0244%	0.0097%	3.22447	1.68906	+
P14866	HNRPL_HUMAN	HNRNPL	Heterogeneous nuclear ribonucleoprotein L OS=Homo sapiens OX=9606 GN=HNRNPL PE=1 SV=2	64.133	589	Q8WVV9	HNRNPLL	152.99		39.9	25.3	38.7	39.9	16	8	14	16	8	14	182;2835;2836;2965;3362;3409;3510;3781;3971;4120;4287;4420;4421;4595;4817;5244	34	12	22	2111600000	388330000	1723300000	18190000	1453700	16736000	0.0858	0.0626%	0.0881%	4.43772	2.14982	+
P09651	ROA1_HUMAN	HNRNPA1	Heterogeneous nuclear ribonucleoprotein A1 OS=Homo sapiens OX=9606 GN=HNRNPA1 PE=1 SV=5	38.747	372	A0A2R8Y4L2;Q32P51	HNRNPA1L3;HNRNPA1L2	259.45		51.9	35.8	51.6	51.9	16	10	15	16	10	15	857;953;1602;1632;1633;1660;2143;2493;2731;3526;3884;4012;4072;4272;4273;5252	37	15	22	4604400000	1098300000	3506100000	195360000	49150000	146210000	0.9211	2.1174%	0.7701%	3.1923	1.67459	+
Q16666	IF16_HUMAN	IFI16	Gamma-interferon-inducible protein 16 OS=Homo sapiens OX=9606 GN=IFI16 PE=1 SV=3	88.256	785			123.65		27.4	0	27.4	27.4	16	0	16	16	0	16	1267;1284;1595;2148;2149;2269;2817;2838;3098;3239;3761;4605;4634;4815;4933;4947	18	0	18	498620000	0	498620000	7178600	0	7178600	0.0338	0.0%	0.0378%	856.329	9.74202	+
Q8IX01	SUGP2_HUMAN	SUGP2	SURP and G-patch domain-containing protein 2 OS=Homo sapiens OX=9606 GN=SUGP2 PE=1 SV=2	120.207	1082			112.03		21.3	0	21.3	21.3	16	0	16	16	0	16	291;396;445;849;946;1191;1493;2290;2360;3309;3352;4126;4282;4557;4761;5103	16	0	16	166200000	0	166200000	2879800	0	2879800	0.0136	0.0%	0.0152%	299.721	8.22748	+
P31943	HNRH1_HUMAN	HNRNPH1	Heterogeneous nuclear ribonucleoprotein H OS=Homo sapiens OX=9606 GN=HNRNPH1 PE=1 SV=4	49.229	449			210.28		49.9	27.8	49.9	31.8	16	8	16	10	4	10	377;684;1029;1559;1761;1765;2046;3282;3286;3617;4210;4306;4851;5068;5231;5353	41	11	30	3294300000	808310000	2486000000	107400000	30404000	76999000	0.5064	1.3098%	0.4055%	3.07555	1.62085	+
P38919	IF4A3_HUMAN	EIF4A3	Eukaryotic initiation factor 4A-III OS=Homo sapiens OX=9606 GN=EIF4A3 PE=1 SV=4	46.871	411			144.36		53.3	25.3	53.3	49.1	16	6	16	14	6	14	608;908;1206;1255;1723;1737;1751;1882;2486;2552;2679;3285;3687;4772;4920;5290	22	6	16	864590000	82680000	781910000	26653000	3279900	23373000	0.1257	0.1413%	0.1231%	9.45706	3.24139	+
Q15459	SF3A1_HUMAN	SF3A1	Splicing factor 3A subunit 1 OS=Homo sapiens OX=9606 GN=SF3A1 PE=1 SV=1	88.886	793			122.33		26	9.1	22.4	26	16	5	14	16	5	14	309;780;951;1279;1449;3041;3097;3141;3587;3691;3801;3930;4411;4431;4621;5019	20	5	15	526120000	59514000	466610000	9777400	767450	9009900	0.0461	0.0331%	0.0475%	7.84034	2.97092	+
P07437	TBB5_HUMAN	TUBB	Tubulin beta chain OS=Homo sapiens OX=9606 GN=TUBB PE=1 SV=2	49.671	444	Q13509;Q3ZCM7;A6NNZ2;Q9H4B7	TUBB3;TUBB8;TUBB8B;TUBB1	323.31		55.4	41	55.4	16	16	12	16	4	2	4	173;250;1270;1456;1528;1695;2273;2320;2337;2638;2788;3128;3208;3542;4056;5296	40	16	24	2618400000	777980000	1840400000	69167000	18987000	50179000	0.3261	0.818%	0.2643%	2.36561	1.24221	+
P22626	ROA2_HUMAN	HNRNPA2B1	Heterogeneous nuclear ribonucleoproteins A2/B1 OS=Homo sapiens OX=9606 GN=HNRNPA2B1 PE=1 SV=2	37.43	353			243.8		52.7	41.6	52.7	52.7	16	12	16	16	12	16	855;856;1622;1629;1631;1658;1670;2113;2494;2732;3099;3486;3584;3886;4532;5250	46	20	26	8080800000	2199000000	5881800000	312340000	94820000	217520000	1.4727	4.0848%	1.1456%	2.67476	1.41941	+
Q12965	MYO1E_HUMAN	MYO1E	Unconventional myosin-Ie OS=Homo sapiens OX=9606 GN=MYO1E PE=1 SV=2	127.062	1108	O00160	MYO1F	105.7		20.2	0	20.2	20.2	16	0	16	16	0	16	98;256;283;402;612;1073;2331;2345;3384;3555;4011;4024;4149;4435;5052;5182	16	0	16	177760000	0	177760000	2479200	0	2479200	0.0117	0.0%	0.0131%	102.286	6.67646	+
P07196	NFL_HUMAN	NEFL	Neurofilament light polypeptide OS=Homo sapiens OX=9606 GN=NEFL PE=1 SV=3	61.517	543			158.95		40.3	19.5	40.3	36.6	16	9	16	14	7	14	259;1021;1303;1323;2111;3061;3202;3490;3772;3773;3929;3964;3965;4031;4268;4902	27	9	18	1179600000	152650000	1027000000	23923000	3090200	20833000	0.1128	0.1331%	0.1097%	6.72781	2.75014	+
P19338	NUCL_HUMAN	NCL	Nucleolin OS=Homo sapiens OX=9606 GN=NCL PE=1 SV=3	76.614	710			145.34		22	0	22	22	16	0	16	16	0	16	178;251;1275;1387;1696;1770;1771;1917;2450;2701;3731;4104;4475;4565;4776;5077	18	0	18	799760000	0	799760000	19553000	0	19553000	0.0922	0.0%	0.103%	643.122	9.32895	+
O43719	HTSF1_HUMAN	HTATSF1	17S U2 SnRNP complex component HTATSF1 OS=Homo sapiens OX=9606 GN=HTATSF1 PE=1 SV=1	85.853	755			140.8		31.5	2.3	31.5	31.5	15	1	15	15	1	15	572;737;1240;1914;2017;2344;2408;2499;2722;2850;3288;3485;3723;4061;4429	17	1	16	478500000	4608400	473890000	6241300	90360	6150900	0.0294	0.0039%	0.0324%	102.832	6.68414	+
O94973	AP2A2_HUMAN	AP2A2	AP-2 complex subunit alpha-2 OS=Homo sapiens OX=9606 GN=AP2A2 PE=1 SV=2	103.96	939			52.421		21.7	0	21.7	11.2	15	0	15	7	0	7	39;233;1148;1523;1731;2070;2193;2814;3494;3800;4284;4489;4832;4876;5276	7	0	7	88660000	0	88660000	973100	0	973100	0.0046	0.0%	0.0051%	60.1388	5.91022	+
P67936	TPM4_HUMAN	TPM4	Tropomyosin alpha-4 chain OS=Homo sapiens OX=9606 GN=TPM4 PE=1 SV=3	28.522	248			155.74		45.6	9.3	45.6	28.6	15	2	15	7	1	7	82;465;466;937;987;1068;2295;2305;2306;2475;2504;2632;3148;3897;4502	9	1	8	3728200000	23626000	3704600000	202570000	1575000	201000000	0.9551	0.0679%	1.0586%	156.802	7.2928	+
O43390	HNRPR_HUMAN	HNRNPR	Heterogeneous nuclear ribonucleoprotein R OS=Homo sapiens OX=9606 GN=HNRNPR PE=1 SV=1	70.943	633			146.37		30.5	5.7	30.5	26.9	15	3	15	13	1	13	705;1005;1048;1049;1164;1613;1999;2571;2941;3446;4485;4519;4536;5064;5131	14	1	13	282840000	7313800	275520000	5534900	215110	5319800	0.0261	0.0093%	0.028%	37.6713	5.23539	+
P07910	HNRPC_HUMAN	HNRNPC	Heterogeneous nuclear ribonucleoproteins C1/C2 OS=Homo sapiens OX=9606 GN=HNRNPC PE=1 SV=4	33.67	306	P0DMR1;O60812;B7ZW38;B2RXH8	HNRNPCL4;HNRNPCL1;HNRNPCL3;HNRNPCL2	310.89		48.4	41.5	48.4	48.4	15	12	15	15	12	15	360;883;1571;1601;2542;2829;2830;3266;3336;3730;3943;3986;4766;4808;5006	44	19	25	7347900000	1366200000	5981700000	384680000	70666000	314010000	1.8138	3.0443%	1.6538%	4.37835	2.13039	+
Q9Y2W1	TR150_HUMAN	THRAP3	Thyroid hormone receptor-associated protein 3 OS=Homo sapiens OX=9606 GN=THRAP3 PE=1 SV=2	108.666	955			95.536		17.1	0	17.1	17.1	15	0	15	14	0	14	344;346;966;978;1035;1848;2545;3218;3534;3619;4086;4222;4230;4433;5157	15	0	15	399030000	0	399030000	3446400	0	3446400	0.0162	0.0%	0.0182%	143.227	7.16216	+
Q13435	SF3B2_HUMAN	SF3B2	Splicing factor 3B subunit 2 OS=Homo sapiens OX=9606 GN=SF3B2 PE=1 SV=2	100.228	895			138.93		24.4	0	24.4	24.4	15	0	15	15	0	15	35;89;1700;2122;2291;2327;2462;2619;2786;3111;3766;3889;4708;4826;5007	17	0	17	345090000	0	345090000	4639600	0	4639600	0.0219	0.0%	0.0244%	226.588	7.82393	+
Q9BQE3	TBA1C_HUMAN	TUBA1C	Tubulin alpha-1C chain OS=Homo sapiens OX=9606 GN=TUBA1C PE=1 SV=1	49.895	449			6.8341		47.7	27.8	36.7	5.3	15	9	12	1	0	1	119;419;447;830;945;1055;1333;1335;2184;2819;3092;3748;4506;4514;4833	1	0	1	12730000	0	12730000	606190	0	606190	0.0029	0.0%	0.0032%	14.4828	3.85627	+
Q13310	PABP4_HUMAN	PABPC4	Polyadenylate-binding protein 4 OS=Homo sapiens OX=9606 GN=PABPC4 PE=1 SV=1	70.783	644	P0CB38	PABPC4L	49.683		28.7	12.1	28.7	11.8	15	6	15	7	2	7	205;258;1010;1625;1628;1919;2349;2441;3289;3378;3379;3447;3608;4157;5324	10	2	8	199180000	16014000	183160000	3391600	137480	3254100	0.016	0.0059%	0.0171%	11.4375	3.5157	+
P68363	TBA1B_HUMAN	TUBA1B	Tubulin alpha-1B chain OS=Homo sapiens OX=9606 GN=TUBA1B PE=1 SV=1	50.152	451	P68366;Q9H853	TUBA4A;TUBA4B	14.543		45.9	28.6	37.9	2.9	15	9	13	1	0	1	119;406;419;830;945;1055;1333;1335;2184;2819;3092;3748;4099;4506;4833	3	1	2	115860000	44348000	71513000	5517200	2111800	3405400	0.026	0.091%	0.0179%	1.61254	0.689336	+
Q71U36	TBA1A_HUMAN	TUBA1A	Tubulin alpha-1A chain OS=Homo sapiens OX=9606 GN=TUBA1A PE=1 SV=1	50.136	451	P0DPH8;P0DPH7;Q6PEY2;A6NHL2	TUBA3D;TUBA3C;TUBA3E;TUBAL3	188.31		45.9	31.5	35	3.1	15	10	12	1	1	1	119;406;419;830;945;1055;1333;1335;2184;2806;3092;3748;4506;4514;4833	24	10	14	1512700000	485050000	1027700000	63733000	23098000	40635000	0.3005	0.9951%	0.214%	2.11875	1.08321	+
Q12905	ILF2_HUMAN	ILF2	Interleukin enhancer-binding factor 2 OS=Homo sapiens OX=9606 GN=ILF2 PE=1 SV=2	43.062	390			186.24		63.8	37.7	63.8	63.8	15	9	15	15	9	15	305;475;1879;2238;2240;2247;2281;2473;2485;3523;3783;4856;4885;4941;5160	32	9	23	2102600000	270440000	1832200000	81169000	13514000	67656000	0.3827	0.5822%	0.3563%	6.77489	2.7602	+
P68032	ACTC_HUMAN	ACTC1	Actin, alpha cardiac muscle 1 OS=Homo sapiens OX=9606 GN=ACTC1 PE=1 SV=1	42.019	377	P63267;P68133;P62736	ACTG2;ACTA1;ACTA2	39.067		43	21.2	43	17.2	15	7	15	4	1	4	126;416;417;695;701;791;792;1064;1942;2028;2187;2394;4363;4728;5314	9	1	8	18973000	0	18973000	397360	0	397360	0.0019	0.0%	0.0021%	17.1164	4.09731	+
O43852	CALU_HUMAN	CALU	Calumenin OS=Homo sapiens OX=9606 GN=CALU PE=1 SV=2	37.107	315			117.74		54.3	41	49.2	54.3	14	10	11	14	10	11	574;631;842;967;976;1201;1685;2103;3201;3216;4459;4854;5167;5203	26	14	12	674790000	448740000	226060000	18413000	13732000	4681400	0.0868	0.5916%	0.0247%	0.503766	-0.989174	-
O15144	ARPC2_HUMAN	ARPC2	Actin-related protein 2/3 complex subunit 2 OS=Homo sapiens OX=9606 GN=ARPC2 PE=1 SV=1	34.333	300			104.32		56.7	0	56.7	56.7	14	0	14	14	0	14	351;729;772;793;863;1132;1351;2190;3270;3351;4814;4972;5093;5094	15	0	15	497710000	0	497710000	16618000	0	16618000	0.0784	0.0%	0.0875%	462.827	8.85433	+
P47756	CAPZB_HUMAN	CAPZB	F-actin-capping protein subunit beta OS=Homo sapiens OX=9606 GN=CAPZB PE=1 SV=5	30.629	272			110.75		52.2	2.9	52.2	52.2	14	1	14	14	1	14	548;630;1568;2491;2716;3123;3360;3663;3983;4058;4235;4309;4349;5204	20	1	19	939910000	1363600	938540000	41569000	85224	41484000	0.196	0.0037%	0.2185%	688.281	9.42685	+
Q07065	CKAP4_HUMAN	CKAP4	Cytoskeleton-associated protein 4 OS=Homo sapiens OX=9606 GN=CKAP4 PE=1 SV=2	66.022	602			108.76		30.9	2.7	30.9	30.9	14	1	14	14	1	14	689;1753;2034;2141;2609;2696;3823;4093;4152;4310;4339;4395;5022;5030	15	1	14	198340000	4862500	193480000	3799400	127960	3671400	0.0179	0.0055%	0.0193%	39.7902	5.31434	+
Q9Y3I0	RTCB_HUMAN	RTCB	RNA-splicing ligase RtcB homolog OS=Homo sapiens OX=9606 GN=RTCB PE=1 SV=1	55.21	505			109.35		36.8	31.7	36.8	36.8	14	12	14	14	12	14	658;1207;1646;1663;1783;2091;2583;2938;3154;3448;3715;4370;4579;4816	31	13	18	751060000	266080000	484970000	18651000	6636600	12015000	0.0879	0.2859%	0.0633%	1.82265	0.866035	+
Q12874	SF3A3_HUMAN	SF3A3	Splicing factor 3A subunit 3 OS=Homo sapiens OX=9606 GN=SF3A3 PE=1 SV=1	58.849	501			231.42		34.7	16	32.9	34.7	14	7	13	14	7	13	703;704;982;1169;2438;2789;3468;3956;4142;4887;5175;5279;5282;5304	22	7	15	627880000	99906000	527980000	16593000	3289100	13304000	0.0782	0.1417%	0.0701%	5.28477	2.40184	+
P68371	TBB4B_HUMAN	TUBB4B	Tubulin beta-4B chain OS=Homo sapiens OX=9606 GN=TUBB4B PE=1 SV=1	49.831	445			24.206		48.5	30.8	48.5	2.7	14	10	14	1	1	1	1270;1456;1529;1695;2273;2284;2320;2638;2788;3128;3308;3542;4056;5296	4	1	3	95400000	11101000	84300000	2404500	555040	1849500	0.0113	0.0239%	0.0097%	7.59391	2.92484	+
Q9Y608	LRRF2_HUMAN	LRRFIP2	Leucine-rich repeat flightless-interacting protein 2 OS=Homo sapiens OX=9606 GN=LRRFIP2 PE=1 SV=1	82.171	721	Q32MZ4	LRRFIP1	168.13		23.7	1.8	23.7	23.7	14	1	14	14	1	14	97;264;750;822;981;1477;1849;2597;2698;3358;3497;3537;3891;4385	19	1	18	663690000	3693900	660000000	14707000	102610	14605000	0.0693	0.0044%	0.0769%	178.673	7.48118	+
Q9UH99	SUN2_HUMAN	SUN2	SUN domain-containing protein 2 OS=Homo sapiens OX=9606 GN=SUN2 PE=1 SV=3	80.311	717			135.84		32.1	11.6	25.5	32.1	14	5	11	14	5	11	84;137;536;875;1031;1511;2171;2683;2692;3124;3693;3812;3903;4279	17	5	12	284500000	49244000	235260000	4387100	1258900	3128200	0.0207	0.0542%	0.0165%	4.77743	2.25624	+
Q9P0K7	RAI14_HUMAN	RAI14	Ankycorbin OS=Homo sapiens OX=9606 GN=RAI14 PE=1 SV=2	110.041	980			114.63		20.2	0	20.2	20.2	13	0	13	13	0	13	882;1174;1241;1282;1539;2308;3033;3050;3706;3764;3811;4107;5061	13	0	13	260460000	0	260460000	3211300	0	3211300	0.0151	0.0%	0.0169%	110.279	6.78502	+
P21333	FLNA_HUMAN	FLNA	Filamin-A OS=Homo sapiens OX=9606 GN=FLNA PE=1 SV=4	280.739	2647	O75369;Q14315	FLNB;FLNC	78.959		8	0.6	7.4	8	13	1	12	13	1	12	271;348;444;509;891;969;2080;2796;3165;3196;3770;4724;5090	13	1	12	70762000	1381500	69381000	401160	10310	390850	0.0019	0.0004%	0.0021%	50.2215	5.65023	+
Q9BUJ2	HNRL1_HUMAN	HNRNPUL1	Heterogeneous nuclear ribonucleoprotein U-like protein 1 OS=Homo sapiens OX=9606 GN=HNRNPUL1 PE=1 SV=2	95.739	856			103.05		23.2	7.8	20.2	23.2	13	4	11	13	4	11	96;186;187;902;1314;2183;3579;3694;3779;4276;5155;5170;5307	15	4	11	266860000	33127000	233730000	3503000	420430	3082600	0.0165	0.0181%	0.0162%	7.05557	2.81876	+
Q9UMS4	PRP19_HUMAN	PRPF19	Pre-mRNA-processing factor 19 OS=Homo sapiens OX=9606 GN=PRPF19 PE=1 SV=1	55.181	504			152.22		46.6	14.9	44.4	46.6	13	4	12	13	4	12	242;399;1391;2395;2565;3575;3837;4158;4555;4586;5060;5087;5256	18	4	14	638390000	34701000	603690000	6053600	505710	5547900	0.0285	0.0218%	0.0292%	17.3969	4.12076	+
Q7Z406	MYH14_HUMAN	MYH14	Myosin-14 OS=Homo sapiens OX=9606 GN=MYH14 PE=1 SV=2	227.871	1995			18.803		6.2	2.9	6.2	2	13	5	13	3	0	3	479;947;964;1141;1192;1337;2436;2447;3150;3350;3755;4668;4886	3	0	3	3190500000	0	3190500000	30975000	0	30975000	0.146	0.0%	0.1631%	1918.54	10.9058	+
P62701	RS4X_HUMAN	RPS4X	Small ribosomal subunit protein eS4, X isoform OS=Homo sapiens OX=9606 GN=RPS4X PE=1 SV=2	29.598	263	Q8TD47;P22090	RPS4Y2;RPS4Y1	92.015		49	10.6	49	49	13	2	13	13	2	13	927;1220;1339;1713;1797;2021;2181;3075;3107;3108;4412;4974;5312	18	3	15	1281100000	18244000	1262900000	67353000	701770	66652000	0.3176	0.0302%	0.351%	69.2228	6.11317	+
O00425	IF2B3_HUMAN	IGF2BP3	Insulin-like growth factor 2 mRNA-binding protein 3 OS=Homo sapiens OX=9606 GN=IGF2BP3 PE=1 SV=2	63.705	579	Q9NZI8	IGF2BP1	223.56		29.7	13.8	29.7	27.5	13	5	13	12	4	12	755;2220;2299;2351;2476;2930;3188;3328;4088;4106;4483;4675;4741	17	5	12	377730000	57669000	320060000	12576000	1988600	10587000	0.0593	0.0857%	0.0558%	5.54995	2.47247	+
P22061	PIMT_HUMAN	PCMT1	Protein-L-isoaspartate(D-aspartate) O-methyltransferase OS=Homo sapiens OX=9606 GN=PCMT1 PE=1 SV=4	24.636	227			120.28		67.4	56.8	67.4	67.4	12	8	12	12	8	12	206;1145;2420;2813;3263;3274;3275;4048;4413;4804;4864;5025	25	10	15	1112700000	451860000	660870000	39934000	15030000	24904000	0.1883	0.6475%	0.1312%	1.46255	0.548491
P13639	EF2_HUMAN	EEF2	Elongation factor 2 OS=Homo sapiens OX=9606 GN=EEF2 PE=1 SV=4	95.338	858			74.685		19.1	1.9	19.1	17.9	12	1	12	11	1	11	229;337;450;1259;1662;1902;2393;2433;4300;4311;4976;5225	12	1	11	103710000	5446800	98263000	2061800	121040	1940700	0.0097	0.0052%	0.0102%	18.0405	4.17317	+
P52597	HNRPF_HUMAN	HNRNPF	Heterogeneous nuclear ribonucleoprotein F OS=Homo sapiens OX=9606 GN=HNRNPF PE=1 SV=3	45.672	415			109.38		41.7	30.4	35.7	35.2	12	9	10	10	7	8	377;694;977;1762;2036;2348;3281;3803;4372;4443;4851;5069	18	7	11	499020000	205760000	293270000	28266000	12504000	15762000	0.1333	0.5387%	0.083%	1.4253	0.511267
P14649	MYL6B_HUMAN	MYL6B	Myosin light chain 6B OS=Homo sapiens OX=9606 GN=MYL6B PE=1 SV=1	22.764	208			121.79		63	17.8	63	51.4	12	3	12	10	1	10	223;752;753;1831;2265;2516;3321;4613;4754;4966;5106;5107	28	3	25	7306100000	265970000	7040100000	514700000	18998000	495700000	2.4268	0.8184%	2.6108%	26.4695	4.72626	+
P19525	E2AK2_HUMAN	EIF2AK2	Interferon-induced, double-stranded RNA-activated protein kinase OS=Homo sapiens OX=9606 GN=EIF2AK2 PE=1 SV=2	62.094	551			123.04		26.7	15.6	26.7	26.7	12	5	12	12	5	12	123;433;577;578;1050;1505;1878;2166;2636;2643;4891;5321	18	5	13	306370000	45471000	260890000	11919000	1647300	10271000	0.0562	0.071%	0.0541%	5.7375	2.52042	+
Q9Y224	RTRAF_HUMAN	RTRAF	RNA transcription, translation and transport factor protein OS=Homo sapiens OX=9606 GN=RTRAF PE=1 SV=1	28.068	244			259.49		59.8	50.8	56.6	59.8	12	10	11	12	10	11	144;698;831;1023;1955;1989;2276;3096;3340;3388;3423;3662	25	11	14	2392800000	771870000	1620900000	123860000	42635000	81224000	0.584	1.8367%	0.4278%	2.09997	1.07037	+
P06396	GELS_HUMAN	GSN	Gelsolin OS=Homo sapiens OX=9606 GN=GSN PE=1 SV=1	85.698	782			31.391		19.7	0	19.7	9.3	12	0	12	4	0	4	128;733;1183;1288;2052;3831;3991;4391;4600;4606;5049;5263	4	0	4	57525000	0	57525000	894700	0	894700	0.0042	0.0%	0.0047%	42.2017	5.39923	+
P08238	HS90B_HUMAN	HSP90AB1	Heat shock protein HSP 90-beta OS=Homo sapiens OX=9606 GN=HSP90AB1 PE=1 SV=4	83.264	724	Q58FF7;P14625	HSP90AB3P;HSP90B1	78.227		21.8	4.8	21.8	10.8	12	3	12	6	0	6	59;230;948;1112;1908;1971;1996;2013;3503;3867;4183;5251	15	3	12	164930000	14558000	150370000	3612400	441160	3171300	0.017	0.019%	0.0167%	10.329	3.36863	+
P61160	ARP2_HUMAN	ACTR2	Actin-related protein 2 OS=Homo sapiens OX=9606 GN=ACTR2 PE=1 SV=1	44.761	394			101.44		41.9	4.6	41.9	41.9	12	1	12	12	1	12	469;683;1918;1993;2008;2011;2245;2607;2652;4198;4838;5124	17	1	16	585400000	3787800	581610000	30232000	291370	29941000	0.1425	0.0126%	0.1577%	153.548	7.26255	+
P51991	ROA3_HUMAN	HNRNPA3	Heterogeneous nuclear ribonucleoprotein A3 OS=Homo sapiens OX=9606 GN=HNRNPA3 PE=1 SV=2	39.595	378			102.41		41	28.6	40.7	41	12	8	11	12	8	11	954;956;1603;1634;2140;2160;2492;2730;3236;3883;4274;5164	22	8	14	1983300000	405270000	1578000000	72045000	21330000	50715000	0.3397	0.9189%	0.2671%	3.8937	1.96114	+
Q9UPQ0	LIMC1_HUMAN	LIMCH1	LIM and calponin homology domains-containing protein 1 OS=Homo sapiens OX=9606 GN=LIMCH1 PE=1 SV=4	121.867	1083			83.584		15.4	0	15.4	15.4	12	0	12	12	0	12	371;533;770;1237;1501;1796;1834;3677;3963;4076;4241;4787	12	0	12	110650000	0	110650000	1513500	0	1513500	0.0071	0.0%	0.008%	140.806	7.13756	+
Q07955	SRSF1_HUMAN	SRSF1	Serine/arginine-rich splicing factor 1 OS=Homo sapiens OX=9606 GN=SRSF1 PE=1 SV=2	27.745	248			96.506		44.8	29	44.8	44.8	12	7	12	12	7	12	588;597;605;893;1673;1674;2405;2434;3888;4071;4517;5126	20	7	13	1956300000	176830000	1779500000	132130000	13603000	118530000	0.623	0.586%	0.6243%	10.0633	3.33104	+
P61158	ARP3_HUMAN	ACTR3	Actin-related protein 3 OS=Homo sapiens OX=9606 GN=ACTR3 PE=1 SV=3	47.371	418	Q9P1U1	ACTR3B	117.96		45.7	7.2	45.7	45.7	12	1	12	12	1	12	94;1008;1440;1884;1977;2016;2785;2968;3436;4561;5197;5344	15	1	14	872980000	5230600	867750000	15927000	249070	15927000	0.0751	0.0107%	0.0839%	165.899	7.37416	+
Q09161	NCBP1_HUMAN	NCBP1	Nuclear cap-binding protein subunit 1 OS=Homo sapiens OX=9606 GN=NCBP1 PE=1 SV=1	91.839	790			82.532		22.7	0	22.7	22.7	12	0	12	12	0	12	274;389;1399;2142;2225;2747;3581;3945;4399;4615;4965;5179	13	0	13	145730000	0	145730000	2274900	0	2274900	0.0107	0.0%	0.012%	270.835	8.08127	+
P23396	RS3_HUMAN	RPS3	Small ribosomal subunit protein uS3 OS=Homo sapiens OX=9606 GN=RPS3 PE=1 SV=2	26.688	243			75.259		54.7	25.1	40.7	54.7	12	4	10	12	4	10	42;88;539;1081;1142;1369;1512;1514;1732;2272;2881;4436	14	4	10	344040000	42298000	301740000	17161000	1280000	15881000	0.0809	0.0551%	0.0836%	7.13367	2.83464	+
Q7L2E3	DHX30_HUMAN	DHX30	ATP-dependent RNA helicase DHX30 OS=Homo sapiens OX=9606 GN=DHX30 PE=1 SV=1	133.938	1194			82.656		14.2	1.8	14.2	14.2	12	1	12	12	1	12	188;403;407;769;784;1177;1915;2292;2316;2379;3082;5038	14	1	13	114990000	2442900	112540000	720560	32572	720560	0.0034	0.0014%	0.0038%	46.0682	5.5257	+
Q9Y5X1	SNX9_HUMAN	SNX9	Sorting nexin-9 OS=Homo sapiens OX=9606 GN=SNX9 PE=1 SV=1	66.592	595			136.6		29.4	14.6	28.1	29.4	12	6	11	12	6	11	246;1127;1345;1380;1637;1781;1968;2023;2397;3191;4055;4367	17	6	11	314920000	67840000	247080000	12020000	2949600	9070900	0.0567	0.1271%	0.0478%	3.6421	1.86477	+
Q9UKM9	RALY_HUMAN	RALY	RNA-binding protein Raly OS=Homo sapiens OX=9606 GN=RALY PE=1 SV=1	32.463	306			102.06		49.3	20.9	49.3	49.3	12	6	12	12	6	12	30;1920;2543;2709;3079;4204;4265;4442;4624;4807;4890;5092	19	6	13	1066300000	115970000	950320000	54278000	6443000	47835000	0.2559	0.2776%	0.2519%	8.19453	3.03466	+
Q2TAY7	SMU1_HUMAN	SMU1	WD40 repeat-containing protein SMU1 OS=Homo sapiens OX=9606 GN=SMU1 PE=1 SV=2	57.544	513			137.41		33.5	16.8	29.6	33.5	12	6	10	12	6	10	15;783;797;816;824;1018;2936;3507;4083;4154;4213;5265	20	6	14	329170000	62921000	266250000	9632900	1844300	7788500	0.0454	0.0795%	0.041%	4.2315	2.08117	+
Q9BVA1	TBB2B_HUMAN	TUBB2B	Tubulin beta-2B chain OS=Homo sapiens OX=9606 GN=TUBB2B PE=1 SV=1	49.953	445	Q13885	TUBB2A	9.1329		40.4	26.7	40.4	2	12	8	12	1	0	1	173;1270;1456;1695;2320;2638;2788;3128;3308;3542;4056;5295	1	0	1	7058700	0	7058700	352930	0	352930	0.0017	0.0%	0.0019%	7.50675	2.90819	+
P05141	ADT2_HUMAN	SLC25A5	ADP/ATP translocase 2 OS=Homo sapiens OX=9606 GN=SLC25A5 PE=1 SV=7	32.852	298	Q9H0C2	SLC25A31	92.003		38.9	21.8	35.6	12.4	12	6	11	3	0	3	553;1202;1558;1782;1788;1798;1869;2903;3712;3713;4393;5229	20	6	14	1168200000	206440000	961730000	60220000	10865000	49355000	0.2839	0.4681%	0.2599%	4.65864	2.21991	+
P15880	RS2_HUMAN	RPS2	Small ribosomal subunit protein uS5 OS=Homo sapiens OX=9606 GN=RPS2 PE=1 SV=2	31.324	293			134.11		45.7	8.2	42	45.7	12	2	11	12	2	11	77;116;467;1230;1231;1567;1874;2906;3068;4139;4237;4706	16	2	14	721270000	47942000	673320000	30246000	2663500	27583000	0.1426	0.1147%	0.1453%	14.0445	3.81193	+
P68104	EF1A1_HUMAN	EEF1A1	Elongation factor 1-alpha 1 OS=Homo sapiens OX=9606 GN=EEF1A1 PE=1 SV=1	50.141	462	Q5VTE0;Q05639	EEF1A1P5;EEF1A2	104.92		42	16	40.3	42	12	6	11	12	6	11	582;1033;2170;2981;3487;3751;3834;4040;4324;4490;4797;5371	23	7	16	975350000	109320000	866030000	21733000	3071500	18662000	0.1025	0.1323%	0.0983%	7.92197	2.98586	+
Q6WCQ1	MPRIP_HUMAN	MPRIP	Myosin phosphatase Rho-interacting protein OS=Homo sapiens OX=9606 GN=MPRIP PE=1 SV=3	116.533	1025			70.443		15.3	0	15.3	15.3	11	0	11	11	0	11	525;568;1232;2842;3088;3660;3669;3858;4248;4303;4543	11	0	11	112690000	0	112690000	1371300	0	1371300	0.0065	0.0%	0.0072%	179.575	7.48844	+
P53675	CLH2_HUMAN	CLTCL1	Clathrin heavy chain 2 OS=Homo sapiens OX=9606 GN=CLTCL1 PE=1 SV=2	187.03	1640			7.876		6.8	0.7	6.8	0.7	11	1	11	1	0	1	152;935;1829;1830;2380;2688;3473;3778;4554;4847;5261	1	0	1	23413000	0	23413000	246460	0	246460	0.0012	0.0%	0.0013%	20.3649	4.34801	+
P12268	IMDH2_HUMAN	IMPDH2	Inosine-5'-monophosphate dehydrogenase 2 OS=Homo sapiens OX=9606 GN=IMPDH2 PE=1 SV=2	55.805	514	P20839	IMPDH1	77.085		26.7	7.8	23.5	26.7	11	3	10	11	3	10	604;646;906;944;1383;1973;2570;2977;3457;3876;5222	14	3	11	250680000	21421000	229260000	5900000	973670	4926300	0.0278	0.0419%	0.0259%	10.7026	3.41989	+
Q99959	PKP2_HUMAN	PKP2	Plakophilin-2 OS=Homo sapiens OX=9606 GN=PKP2 PE=1 SV=2	97.415	881			130.64		19.5	0	19.5	19.5	11	0	11	11	0	11	151;456;1178;1179;2267;2300;3335;3478;3861;4674;5337	11	0	11	179750000	0	179750000	1394100	0	1394100	0.0066	0.0%	0.0073%	225.762	7.81866	+
Q96PK6	RBM14_HUMAN	RBM14	RNA-binding protein 14 OS=Homo sapiens OX=9606 GN=RBM14 PE=1 SV=2	69.492	669			81.181		22.9	2.2	22.9	22.9	11	1	11	11	1	11	320;321;322;372;847;2162;2519;3056;3896;4620;5331	12	1	11	271390000	14380000	257010000	10608000	625220	9982500	0.05	0.0269%	0.0526%	17.8727	4.15969	+
P12236	ADT3_HUMAN	SLC25A6	ADP/ATP translocase 3 OS=Homo sapiens OX=9606 GN=SLC25A6 PE=1 SV=4	32.866	298			20.898		42.3	16.1	38.9	9.4	11	5	10	2	0	2	552;1202;1558;1785;1788;1798;2903;3712;4393;5226;5229	3	0	3	37318000	0	37318000	1865900	0	1865900	0.0088	0.0%	0.0098%	32.6057	5.02705	+
P62136	PP1A_HUMAN	PPP1CA	Serine/threonine-protein phosphatase PP1-alpha catalytic subunit OS=Homo sapiens OX=9606 GN=PPP1CA PE=1 SV=1	37.512	330	P36873	PPP1CC	117.06		38.8	14.8	38.8	13.9	11	4	11	4	1	4	155;1052;1904;2099;2216;2400;2956;3571;3808;4468;5313	16	4	12	323200000	34514000	288680000	14340000	1917500	12422000	0.0676	0.0826%	0.0654%	8.36414	3.06422	+
P19105	ML12A_HUMAN	MYL12A	Myosin regulatory light chain 12A OS=Homo sapiens OX=9606 GN=MYL12A PE=1 SV=2	19.794	171			8.9348		80.7	62.6	80.7	17.5	11	8	11	1	0	1	394;573;887;938;1126;1502;1794;2461;2950;3342;3516	1	0	1	32382000	0	32382000	3598000	0	3598000	0.017	0.0%	0.019%	17.7459	4.14941	+
Q99459	CDC5L_HUMAN	CDC5L	Cell division cycle 5-like protein OS=Homo sapiens OX=9606 GN=CDC5L PE=1 SV=2	92.251	802			74.413		21.6	2.2	19.3	21.6	11	1	10	11	1	10	307;1042;1229;1888;2243;2517;2771;3153;3758;3852;4667	11	1	10	141780000	0	141780000	2311100	0	2311100	0.0109	0.0%	0.0122%	151.239	7.24069	+
O14950	ML12B_HUMAN	MYL12B	Myosin regulatory light chain 12B OS=Homo sapiens OX=9606 GN=MYL12B PE=1 SV=2	19.779	172	P24844	MYL9	323.31		80.2	62.2	80.2	17.4	11	8	11	1	0	1	394;573;887;938;1126;1502;1794;2461;2950;3342;3515	88	16	72	36129000000	1492400000	34636000000	1502100000	58234000	1443800000	7.0824	2.5087%	7.6043%	23.2083	4.53657	+
P06733	ENOA_HUMAN	ENO1	Alpha-enolase OS=Homo sapiens OX=9606 GN=ENO1 PE=1 SV=2	47.169	434	P13929;P09104	ENO3;ENO2	91.025		43.8	10.8	39.9	43.8	11	3	10	11	3	10	36;524;1500;1801;1985;2165;2612;4044;4984;5108;5269	13	3	10	139820000	11438000	128380000	5016200	519920	4496200	0.0237	0.0224%	0.0237%	11.224	3.48851	+
P62906	RL10A_HUMAN	RPL10A	Large ribosomal subunit protein uL1 OS=Homo sapiens OX=9606 GN=RPL10A PE=1 SV=2	24.831	217			98.982		45.2	0	45.2	45.2	11	0	11	11	0	11	409;410;802;1423;1458;1498;2236;2452;2568;4895;5200	13	0	13	848560000	0	848560000	52842000	0	52842000	0.2491	0.0%	0.2783%	1035.17	10.0157	+
P55795	HNRH2_HUMAN	HNRNPH2	Heterogeneous nuclear ribonucleoprotein H2 OS=Homo sapiens OX=9606 GN=HNRNPH2 PE=1 SV=1	49.264	449			50.521		32.3	22.3	32.3	18	11	8	11	6	5	6	376;684;1030;1761;1764;2046;3618;4212;4306;4851;5067	16	7	9	408860000	143310000	265560000	18240000	6474400	11765000	0.086	0.2789%	0.062%	1.85305	0.889899	+
P04350	TBB4A_HUMAN	TUBB4A	Tubulin beta-4A chain OS=Homo sapiens OX=9606 GN=TUBB4A PE=1 SV=2	49.586	444	Q9BUF5	TUBB6	6.4511		39.4	25.5	39.4	4.1	11	8	11	1	1	1	1456;1529;1694;2273;2320;2638;2788;3128;3542;4056;5296	2	1	1	9718500	3094600	6624000	485930	154730	331200	0.0023	0.0067%	0.0017%	2.1405	1.09795	+
P39023	RL3_HUMAN	RPL3	Large ribosomal subunit protein uL3 OS=Homo sapiens OX=9606 GN=RPL3 PE=1 SV=2	46.109	403	Q92901	RPL3L	98.848		34	0	34	34	11	0	11	11	0	11	113;150;532;1221;2177;2711;3491;4096;4666;4711;4716	16	0	16	887990000	0	887990000	15060000	0	15060000	0.071	0.0%	0.0793%	1334.89	10.3825	+
P51116	FXR2_HUMAN	FXR2	RNA-binding protein FXR2 OS=Homo sapiens OX=9606 GN=FXR2 PE=1 SV=2	74.223	673			50.633		20.1	4	20.1	14.9	10	2	10	7	2	7	270;939;1065;1666;2561;3008;3733;4368;4875;5309	9	2	7	131890000	9396100	122490000	2903800	268460	2635300	0.0137	0.0116%	0.0139%	13.0363	3.70446	+
Q08380	LG3BP_HUMAN	LGALS3BP	Galectin-3-binding protein OS=Homo sapiens OX=9606 GN=LGALS3BP PE=1 SV=1	65.331	585			129.99		21	14.4	17.8	21	10	6	9	10	6	9	350;413;2107;2403;3895;3978;4307;4552;5340;5369	17	7	10	645220000	277560000	367660000	17919000	8849900	9069100	0.0845	0.3812%	0.0478%	1.32461	0.405573
P14618	KPYM_HUMAN	PKM	Pyruvate kinase PKM OS=Homo sapiens OX=9606 GN=PKM PE=1 SV=4	57.937	531	P30613	PKLR	82.933		29.6	21.1	22.8	29.6	10	7	8	10	7	8	741;881;1382;1538;1584;2404;2614;2663;3549;4392	15	7	8	217770000	53986000	163780000	3877600	995590	2882100	0.0183	0.0429%	0.0152%	3.03375	1.6011	+
O15027	SC16A_HUMAN	SEC16A	Protein transport protein Sec16A OS=Homo sapiens OX=9606 GN=SEC16A PE=1 SV=4	251.894	2357			60.443		6.4	1.1	6.4	6.4	10	1	10	10	1	10	280;1077;1122;2384;2721;2909;3614;4531;4678;5363	11	1	10	103410000	4209000	99200000	401980	48942	401980	0.0019	0.0021%	0.0021%	23.5685	4.55879	+
P19474	RO52_HUMAN	TRIM21	E3 ubiquitin-protein ligase TRIM21 OS=Homo sapiens OX=9606 GN=TRIM21 PE=1 SV=1	54.17	475			118.15		24.2	3.6	24.2	24.2	10	1	10	10	1	10	598;655;925;2620;2621;2753;2791;3036;4013;4400	13	1	12	284780000	2834600	281940000	6884800	104990	6779800	0.0325	0.0045%	0.0357%	99.4638	6.6361	+
P62140	PP1B_HUMAN	PPP1CB	Serine/threonine-protein phosphatase PP1-beta catalytic subunit OS=Homo sapiens OX=9606 GN=PPP1CB PE=1 SV=3	37.187	327			23.696		37.3	16.2	37.3	12.2	10	4	10	3	1	3	48;155;1052;1903;2098;2216;2400;3808;4468;5313	5	1	4	60217000	6839100	53378000	2272400	402300	1870100	0.0107	0.0173%	0.0098%	7.80483	2.96437	+
Q15717	ELAV1_HUMAN	ELAVL1	ELAV-like protein 1 OS=Homo sapiens OX=9606 GN=ELAVL1 PE=1 SV=2	36.092	326			88.859		39	18.7	39	36.2	10	5	10	9	4	9	176;519;644;2251;3556;3990;4150;4580;4718;4953	18	7	11	875990000	187670000	688320000	48707000	11610000	37097000	0.2297	0.5002%	0.1954%	3.66771	1.87488	+
P46781	RS9_HUMAN	RPS9	Small ribosomal subunit protein uS4 OS=Homo sapiens OX=9606 GN=RPS9 PE=1 SV=3	22.591	194			64.957		41.2	7.7	41.2	41.2	10	2	10	10	2	10	1124;1987;2182;2537;2680;2723;2803;3035;3273;4261	12	2	10	768990000	18009000	750980000	69908000	1637200	68271000	0.3296	0.0705%	0.3596%	41.7003	5.38198	+
Q06787	FMR1_HUMAN	FMR1	Fragile X messenger ribonucleoprotein 1 OS=Homo sapiens OX=9606 GN=FMR1 PE=1 SV=1	71.174	632			163.77		24.2	5.1	24.2	19.9	10	2	10	8	2	8	620;771;820;939;1388;2559;2815;3008;4026;4951	16	3	13	504660000	16512000	488150000	6090400	350190	5740200	0.0287	0.0151%	0.0302%	29.5633	4.88574	+
Q7Z417	NUFP2_HUMAN	NUFIP2	FMR1-interacting protein NUFIP2 OS=Homo sapiens OX=9606 GN=NUFIP2 PE=1 SV=1	76.121	695			81.952		24.5	8.1	22.9	24.5	10	4	9	10	4	9	852;955;1561;3364;3475;4062;4484;4635;4929;4964	14	4	10	167220000	36828000	130390000	3194700	796370	2398400	0.0151	0.0343%	0.0126%	3.54051	1.82396	+
P62249	RS16_HUMAN	RPS16	Small ribosomal subunit protein uS9 OS=Homo sapiens OX=9606 GN=RPS16 PE=1 SV=2	16.445	146			83.198		54.1	13.7	54.1	54.1	10	2	10	10	2	10	252;617;1056;1317;1661;1818;2870;3602;4544;4977	13	2	11	653590000	12283000	641310000	50793000	541940	50251000	0.2395	0.0233%	0.2647%	52.2112	5.70629	+
P05023	AT1A1_HUMAN	ATP1A1	Sodium/potassium-transporting ATPase subunit alpha-1 OS=Homo sapiens OX=9606 GN=ATP1A1 PE=1 SV=1	112.896	1023	P13637;P50993;Q13733;P20648;P54707	ATP1A3;ATP1A2;ATP1A4;ATP4A;ATP12A	77.779		13.6	1.7	11.9	13.6	10	1	9	10	1	9	418;713;1895;2802;2810;2953;3312;3634;4217;4762	11	1	10	61434000	3310800	58123000	1365200	73573	1291600	0.0064	0.0032%	0.0068%	17.5556	4.13386	+
P05387	RLA2_HUMAN	RPLP2	Large ribosomal subunit protein P2 OS=Homo sapiens OX=9606 GN=RPLP2 PE=1 SV=1	11.665	115			122.94		93	33.9	86.1	78.3	10	3	9	9	3	8	2227;2228;2440;2471;2472;2627;2628;3417;4878;5349	16	4	12	2275000000	12571000	2262500000	254080000	1466500	252620000	1.198	0.0632%	1.3305%	179.978	7.49167	+
P0DP25	CALM3_HUMAN	CALM3	Calmodulin-3 OS=Homo sapiens OX=9606 GN=CALM3 PE=1 SV=1	16.838	149	P0DP24;P0DP23;P27482;P02585	CALM2;CALM1;CALML3;TNNC2	232.14		67.8	8.1	67.8	67.8	10	1	10	10	1	10	62;583;795;796;880;889;1109;3100;3272;4800	22	1	21	4040900000	0	4040900000	301970000	0	301970000	1.4238	0.0%	1.5904%	6695.55	12.709	+
Q14151	SAFB2_HUMAN	SAFB2	Scaffold attachment factor B2 OS=Homo sapiens OX=9606 GN=SAFB2 PE=1 SV=1	107.473	953			67.095		14.1	7.3	14.1	4	10	5	10	3	2	3	64;596;615;1763;2224;2481;2588;3479;4009;5084	15	5	10	285570000	66967000	218600000	2400500	255670	2144800	0.0113	0.011%	0.0113%	3.26429	1.70677	+
P07900	HS90A_HUMAN	HSP90AA1	Heat shock protein HSP 90-alpha OS=Homo sapiens OX=9606 GN=HSP90AA1 PE=1 SV=5	84.66	732	Q14568;Q58FG1;Q58FF6	HSP90AA2P;HSP90AA4P;HSP90AB4P	23.337		16.3	5.7	16.3	5.3	10	4	10	4	1	4	59;231;948;1908;1971;1997;2013;3868;4183;4566	5	1	4	27547000	1311300	26236000	431200	39738	391460	0.002	0.0017%	0.0021%	20.0076	4.32248	+
O95758	PTBP3_HUMAN	PTBP3	Polypyrimidine tract-binding protein 3 OS=Homo sapiens OX=9606 GN=PTBP3 PE=1 SV=2	59.69	552			63.712		25	1.3	25	23.7	9	1	9	8	0	8	566;1159;2025;2474;3122;3392;3455;3498;4253	8	0	8	248770000	0	248770000	5263900	0	5263900	0.0248	0.0%	0.0277%	231.67	7.85593	+
P36578	RL4_HUMAN	RPL4	Large ribosomal subunit protein uL4 OS=Homo sapiens OX=9606 GN=RPL4 PE=1 SV=5	47.697	427			74.4		26.9	3.3	26.9	26.9	9	1	9	9	1	9	1328;1807;2125;2126;2482;3433;3573;3786;5190	11	1	10	686050000	3418700	682630000	26574000	213670	26360000	0.1253	0.0092%	0.1388%	199.675	7.64151	+
Q86UP2	KTN1_HUMAN	KTN1	Kinectin OS=Homo sapiens OX=9606 GN=KTN1 PE=1 SV=1	156.275	1357			64.721		9.9	3.4	9	9.9	9	3	8	9	3	8	915;2864;2943;4333;4342;4449;4618;5021;5057	11	3	8	108420000	21371000	87047000	758510	167960	590550	0.0036	0.0072%	0.0031%	4.07314	2.02614	+
P04406	G3P_HUMAN	GAPDH	Glyceraldehyde-3-phosphate dehydrogenase OS=Homo sapiens OX=9606 GN=GAPDH PE=1 SV=3	36.053	335	O14556	GAPDHS	147.31		46.3	28.1	46.3	46.3	9	5	9	9	5	9	1547;1709;2820;3106;3149;4866;4873;5011;5162	17	5	12	284970000	19517000	265450000	9307400	826440	8480900	0.0439	0.0356%	0.0447%	13.601	3.76564	+
P61247	RS3A_HUMAN	RPS3A	Small ribosomal subunit protein eS1 OS=Homo sapiens OX=9606 GN=RPS3A PE=1 SV=2	29.945	264			113.55		34.5	6.4	34.5	34.5	9	1	9	9	1	9	41;281;2430;2720;2821;3354;4643;4805;5099	12	1	11	641940000	10687000	631250000	32330000	628660	31702000	0.1524	0.0271%	0.167%	59.0671	5.88428	+
P52907	CAZA1_HUMAN	CAPZA1	F-actin-capping protein subunit alpha-1 OS=Homo sapiens OX=9606 GN=CAPZA1 PE=1 SV=3	32.923	286			80.253		51	15	51	47.6	9	3	9	8	2	8	601;836;912;1012;1402;1506;2133;2900;4504	17	3	14	1446300000	31727000	1414600000	49432000	1811200	47621000	0.2331	0.078%	0.2508%	44.5866	5.47854	+
Q1KMD3	HNRL2_HUMAN	HNRNPUL2	Heterogeneous nuclear ribonucleoprotein U-like protein 2 OS=Homo sapiens OX=9606 GN=HNRNPUL2 PE=1 SV=1	85.105	747			65.952		16.5	5.6	14.6	16.5	9	3	8	9	3	8	681;988;1459;3385;3399;3585;4505;5237;5310	12	4	8	116750000	17123000	99622000	2289600	475630	1813900	0.0108	0.0205%	0.0096%	5.81802	2.54053	+
P38159	RBMX_HUMAN	RBMX	RNA-binding motif protein, X chromosome OS=Homo sapiens OX=9606 GN=RBMX PE=1 SV=3	42.332	391	Q96E39;O75526;Q8N7X1	RBMXL1;RBMXL2;RBMXL3	119.31		22.3	7.7	22.3	22.3	9	3	9	9	3	9	207;758;848;869;1604;1605;1664;2372;2727	13	3	10	1200000000	49084000	1150900000	25872000	1963400	23909000	0.122	0.0846%	0.1259%	23.4476	4.55137	+
P60660	MYL6_HUMAN	MYL6	Myosin light polypeptide 6 OS=Homo sapiens OX=9606 GN=MYL6 PE=1 SV=2	16.93	151			259.04		73.5	54.3	73.5	57.6	9	6	9	7	4	7	223;455;749;888;2050;2265;3320;3439;4898	41	5	36	9363200000	0	9363200000	936320000	0	936320000	4.4147	0.0%	4.9314%	5392.96	12.3969	+
Q96HS1	PGAM5_HUMAN	PGAM5	Serine/threonine-protein phosphatase PGAM5, mitochondrial OS=Homo sapiens OX=9606 GN=PGAM5 PE=1 SV=2	32.004	289			59.503		31.5	19.7	31.5	31.5	9	5	9	9	5	9	164;243;1184;2623;3558;3597;3664;3878;4535	15	5	10	235090000	35331000	199760000	9890800	1439500	8451300	0.0466	0.062%	0.0445%	5.65396	2.49926	+
O15143	ARC1B_HUMAN	ARPC1B	Actin-related protein 2/3 complex subunit 1B OS=Homo sapiens OX=9606 GN=ARPC1B PE=1 SV=3	40.95	372			69.611		38.7	0	38.7	32.5	9	0	9	8	0	8	365;448;492;1037;3543;3591;4326;4695;4740	9	0	9	318180000	0	318180000	2633500	0	2633500	0.0124	0.0%	0.0139%	314.119	8.29517	+
O60306	AQR_HUMAN	AQR	RNA helicase aquarius OS=Homo sapiens OX=9606 GN=AQR PE=1 SV=4	171.295	1485			78.536		9.9	2.7	9.9	9.9	9	2	9	9	2	9	9;69;1176;1466;2332;3296;3365;3551;4425	12	2	10	107260000	7027000	100240000	629090	103340	629090	0.003	0.0045%	0.0033%	14.265	3.83441	+
O15042	SR140_HUMAN	U2SURP	U2 snRNP-associated SURP motif-containing protein OS=Homo sapiens OX=9606 GN=U2SURP PE=1 SV=2	118.292	1029			56.506		12.2	0	12.2	12.2	9	0	9	9	0	9	0;1426;2520;2650;3194;3460;3512;4129;5109	9	0	9	88078000	0	88078000	1385200	0	1385200	0.0065	0.0%	0.0073%	76.3181	6.25395	+
Q15424	SAFB1_HUMAN	SAFB	Scaffold attachment factor B1 OS=Homo sapiens OX=9606 GN=SAFB PE=1 SV=4	102.642	915			14.695		14.1	5.9	14.1	3.6	9	4	9	2	1	2	64;161;596;1763;2224;2481;2588;3395;4009	3	1	2	39612000	8541600	31071000	636820	251220	385590	0.003	0.0108%	0.002%	3.63761	1.86299	+
P12235	ADT1_HUMAN	SLC25A4	ADP/ATP translocase 1 OS=Homo sapiens OX=9606 GN=SLC25A4 PE=1 SV=4	33.064	298			6.0756		35.6	15.8	32.2	3	9	4	8	1	0	1	1558;1579;1782;1788;1798;2903;4393;5226;5229	1	0	1	3293100	0	3293100	164650	0	164650	0.0008	0.0%	0.0009%	2.69668	1.43119	+
P62280	RS11_HUMAN	RPS11	Small ribosomal subunit protein uS17 OS=Homo sapiens OX=9606 GN=RPS11 PE=1 SV=3	18.431	158			57.002		43	11.4	43	43	9	2	9	9	2	9	837;864;897;898;2252;3422;3785;3875;4925	12	2	10	425760000	19780000	405980000	39092000	1978000	37114000	0.1843	0.0852%	0.1955%	20.5248	4.35929	+
Q02878	RL6_HUMAN	RPL6	Large ribosomal subunit protein eL6 OS=Homo sapiens OX=9606 GN=RPL6 PE=1 SV=3	32.728	288			90.388		36.5	0	36.5	36.5	9	0	9	9	0	9	177;354;412;1518;2026;3739;4336;4894;5368	12	0	12	856350000	0	856350000	54666000	0	54666000	0.2577	0.0%	0.2879%	695.415	9.44173	+
P20592	MX2_HUMAN	MX2	Interferon-induced GTP-binding protein Mx2 OS=Homo sapiens OX=9606 GN=MX2 PE=1 SV=1	82.089	715			79.933		16.9	0	16.9	11.7	9	0	9	7	0	7	92;224;971;1066;3237;3548;4294;4923;5342	9	0	9	74158000	0	74158000	1666400	0	1666400	0.0079	0.0%	0.0088%	83.5096	6.38387	+
P06748	NPM_HUMAN	NPM1	Nucleophosmin OS=Homo sapiens OX=9606 GN=NPM1 PE=1 SV=2	32.575	294			198.88		51.4	16.3	51.4	51.4	9	3	9	9	3	9	542;2573;2921;3222;3318;3319;4683;4760;5076	20	3	17	2121900000	19917000	2102000000	104900000	1659700	103240000	0.4946	0.0715%	0.5437%	105.538	6.72162	+
P05388	RLA0_HUMAN	RPLP0	Large ribosomal subunit protein uL10 OS=Homo sapiens OX=9606 GN=RPLP0 PE=1 SV=1	34.273	317	Q8NHW5	RPLP0P6	115.43		41.6	25.6	41.6	41.6	9	5	9	9	5	9	110;121;462;943;1690;1805;1876;2206;4893	15	5	10	3169800000	60204000	3109600000	237750000	4631100	233120000	1.121	0.1995%	1.2278%	51.6511	5.69073	+
P08865	RSSA_HUMAN	RPSA	Small ribosomal subunit protein uS2 OS=Homo sapiens OX=9606 GN=RPSA PE=1 SV=4	32.854	295	A0A8I5KQE6	RPSA2	117.62		42.4	22.7	42.4	42.4	9	4	9	9	4	9	50;184;1307;1409;1510;2540;2931;3973;5351	13	4	9	212800000	22895000	189910000	11780000	1283600	10497000	0.0555	0.0553%	0.0553%	8.29482	3.05221	+
P18124	RL7_HUMAN	RPL7	Large ribosomal subunit protein uL30 OS=Homo sapiens OX=9606 GN=RPL7 PE=1 SV=1	29.226	248			82.436		43.5	0	43.5	43.5	9	0	9	9	0	9	352;1285;2079;2370;2409;3714;4345;4647;5238	13	0	13	1242000000	0	1242000000	67730000	0	67730000	0.3193	0.0%	0.3567%	1310.12	10.3555	+
P62424	RL7A_HUMAN	RPL7A	Large ribosomal subunit protein eL8 OS=Homo sapiens OX=9606 GN=RPL7A PE=1 SV=2	29.996	266			69.143		39.5	0	39.5	39.5	9	0	9	9	0	9	145;2053;2566;3380;3821;4405;4588;4727;5002	10	0	10	925670000	0	925670000	76146000	0	76146000	0.359	0.0%	0.401%	862.947	9.75313	+
Q8NI27	THOC2_HUMAN	THOC2	THO complex subunit 2 OS=Homo sapiens OX=9606 GN=THOC2 PE=1 SV=2	182.775	1593			58.351		5.2	1.4	5.2	5.2	8	2	8	8	2	8	561;1516;2674;2770;2807;3430;4018;4930	11	2	9	127850000	9365000	118490000	1081200	124870	956380	0.0051	0.0054%	0.005%	12.6524	3.66134	+
Q8N7H5	PAF1_HUMAN	PAF1	RNA polymerase II-associated factor 1 homolog OS=Homo sapiens OX=9606 GN=PAF1 PE=1 SV=2	59.976	531			70.149		21.3	12.6	17.5	21.3	8	5	6	8	5	6	146;1014;1403;1789;1925;1958;4453;5239	11	5	6	103560000	27037000	76523000	2117700	572060	1545600	0.01	0.0246%	0.0081%	2.83031	1.50096	+
Q8NCA5	FA98A_HUMAN	FAM98A	Protein FAM98A OS=Homo sapiens OX=9606 GN=FAM98A PE=1 SV=2	55.273	518			91.942		25.1	20.5	18.1	18.7	8	6	6	6	5	4	308;1676;1815;2027;2117;2646;3901;4650	13	6	7	306790000	91685000	215110000	8831800	3549600	5282100	0.0416	0.1529%	0.0278%	2.34619	1.23032	+
P39656	OST48_HUMAN	DDOST	Dolichyl-diphosphooligosaccharide--protein glycosyltransferase 48 kDa subunit OS=Homo sapiens OX=9606 GN=DDOST PE=1 SV=4	50.801	456			74.735		28.7	13.6	28.7	28.7	8	4	8	8	4	8	1107;1617;3553;4396;4564;4828;5184;5338	14	5	9	464910000	101730000	363190000	11411000	2343000	9068200	0.0538	0.1009%	0.0478%	3.57014	1.83598	+
P39019	RS19_HUMAN	RPS19	Small ribosomal subunit protein eS19 OS=Homo sapiens OX=9606 GN=RPS19 PE=1 SV=2	16.06	145			65.192		41.4	15.2	41.4	41.4	8	2	8	8	2	8	197;833;1085;2839;3408;3938;4937;4996	11	2	9	804440000	23965000	780480000	73595000	2396500	71198000	0.347	0.1032%	0.375%	32.5675	5.02536	+
P31942	HNRH3_HUMAN	HNRNPH3	Heterogeneous nuclear ribonucleoprotein H3 OS=Homo sapiens OX=9606 GN=HNRNPH3 PE=1 SV=2	36.926	346			82.077		33.2	30.9	31.2	30.9	8	7	7	7	7	6	375;379;581;1647;1761;4305;4850;5262	17	10	7	1339600000	822510000	517120000	77016000	45632000	31384000	0.3631	1.9658%	0.1653%	0.62871	-0.669534	-
P42285	MTREX_HUMAN	MTREX	Exosome RNA helicase MTR4 OS=Homo sapiens OX=9606 GN=MTREX PE=1 SV=3	117.805	1042			47.345		10.6	2.3	8.3	10.6	8	2	6	8	2	6	812;1249;1302;1702;3103;3393;4862;5031	8	2	6	58019000	4403000	53616000	537300	75914	461380	0.0025	0.0033%	0.0024%	12.1772	3.6061	+
Q9Y3Z3	SAMH1_HUMAN	SAMHD1	Deoxynucleoside triphosphate triphosphohydrolase SAMHD1 OS=Homo sapiens OX=9606 GN=SAMHD1 PE=1 SV=2	72.2	626			50.224		18.2	1.9	18.2	18.2	8	1	8	8	1	8	44;1205;1295;1352;3394;3887;4839;5354	10	1	9	71203000	4459000	66745000	1803500	127400	1676100	0.0085	0.0055%	0.0088%	14.9686	3.90387	+
P04083	ANXA1_HUMAN	ANXA1	Annexin A1 OS=Homo sapiens OX=9606 GN=ANXA1 PE=1 SV=2	38.714	346			64.518		33.5	13	24.3	33.5	8	3	6	8	3	6	248;1671;1746;1870;1885;3992;4593;4899	9	3	6	70634000	12063000	58571000	2787800	603150	2184600	0.0131	0.026%	0.0115%	4.85543	2.2796	+
Q86V81	THOC4_HUMAN	ALYREF	THO complex subunit 4 OS=Homo sapiens OX=9606 GN=ALYREF PE=1 SV=3	26.888	257			87.13		36.2	0	36.2	36.2	8	0	8	8	0	8	55;3217;3612;3760;3790;3859;4156;5174	11	0	11	341620000	0	341620000	8725100	0	8725100	0.0411	0.0%	0.046%	257.333	8.0075	+
Q96FV9	THOC1_HUMAN	THOC1	THO complex subunit 1 OS=Homo sapiens OX=9606 GN=THOC1 PE=1 SV=1	75.666	657			70.184		18	5.6	16.1	18	8	2	7	8	2	7	2302;2937;3427;3757;4220;4232;4283;4473	9	2	7	132490000	10502000	121990000	1189700	109330	1080300	0.0056	0.0047%	0.0057%	11.6159	3.53803	+
P09382	LEG1_HUMAN	LGALS1	Galectin-1 OS=Homo sapiens OX=9606 GN=LGALS1 PE=1 SV=2	14.716	135			88.249		83.7	11.9	83.7	83.7	8	1	8	8	1	8	38;575;779;921;1445;2957;2969;4036	12	2	10	388280000	25787000	362500000	39936000	2865200	37071000	0.1883	0.1234%	0.1952%	14.0575	3.81327	+
Q03135	CAV1_HUMAN	CAV1	Caveolin-1 OS=Homo sapiens OX=9606 GN=CAV1 PE=1 SV=4	20.472	178	P56539	CAV3	276.48		52.2	31.5	52.2	52.2	8	5	8	8	5	8	347;1044;1045;2004;2102;4028;5141;5352	28	7	21	26416000000	4891000000	21525000000	518000000	84629000	433370000	2.4424	3.6458%	2.2825%	4.40094	2.13781	+
P60842	IF4A1_HUMAN	EIF4A1	Eukaryotic initiation factor 4A-I OS=Homo sapiens OX=9606 GN=EIF4A1 PE=1 SV=1	46.154	406	Q14240	EIF4A2	49.25		27.1	10.3	27.1	22.9	8	2	8	6	2	6	569;1699;1723;1924;2552;2963;3244;4921	8	2	6	51584000	13005000	38579000	2242800	565420	1677300	0.0106	0.0244%	0.0088%	2.96647	1.56875	+
Q14258	TRI25_HUMAN	TRIM25	E3 ubiquitin/ISG15 ligase TRIM25 OS=Homo sapiens OX=9606 GN=TRIM25 PE=1 SV=2	70.973	630			52.865		17.1	0	17.1	17.1	8	0	8	8	0	8	1185;1704;1717;2989;3131;4262;4403;4869	8	0	8	92347000	0	92347000	1749200	0	1749200	0.0082	0.0%	0.0092%	93.6945	6.54989	+
Q13769	THOC5_HUMAN	THOC5	THO complex subunit 5 OS=Homo sapiens OX=9606 GN=THOC5 PE=1 SV=2	78.508	683			54.828		16.8	4.4	14.5	16.8	8	2	7	8	2	7	261;629;807;2935;2962;4119;4558;5370	9	2	7	61359000	10831000	50527000	1248200	164230	1083900	0.0059	0.0071%	0.0057%	4.66504	2.22189	+
Q14247	SRC8_HUMAN	CTTN	Src substrate cortactin OS=Homo sapiens OX=9606 GN=CTTN PE=1 SV=2	61.586	550			50.992		20.2	2.2	18	20.2	8	1	7	8	1	7	1175;1381;1824;2988;3348;3962;4680;5240	8	1	7	50251000	3860800	46390000	1861200	142990	1718200	0.0088	0.0062%	0.009%	12.0156	3.58684	+
Q06830	PRDX1_HUMAN	PRDX1	Peroxiredoxin-1 OS=Homo sapiens OX=9606 GN=PRDX1 PE=1 SV=1	22.11	199	Q13162	PRDX4	54.679		47.2	7.5	43.7	41.7	8	2	7	7	2	6	628;1743;2945;3159;3698;3725;4327;4497	9	2	7	393840000	29207000	364630000	25340000	1947200	23392000	0.1195	0.0839%	0.1232%	12.4843	3.64205	+
P62913	RL11_HUMAN	RPL11	Large ribosomal subunit protein uL5 OS=Homo sapiens OX=9606 GN=RPL11 PE=1 SV=2	20.252	178			84.17		48.3	20.2	48.3	48.3	8	2	8	8	2	8	79;306;2515;2649;3493;3594;4908;5202	11	2	9	677230000	29445000	647790000	53326000	2222400	51104000	0.2514	0.0957%	0.2692%	22	4.45943	+
Q9H307	PININ_HUMAN	PNN	Pinin OS=Homo sapiens OX=9606 GN=PNN PE=1 SV=5	81.628	717			52.781		13.9	1.5	12.4	13.9	8	1	7	8	1	7	661;673;739;2150;3679;4521;4553;4779	8	1	7	101700000	3906100	97793000	943510	114880	828620	0.0044	0.0049%	0.0044%	25.036	4.64593	+
Q13151	ROA0_HUMAN	HNRNPA0	Heterogeneous nuclear ribonucleoprotein A0 OS=Homo sapiens OX=9606 GN=HNRNPA0 PE=1 SV=1	30.841	305			204.02		41	18.4	41	41	8	4	8	8	4	8	461;934;1588;1635;1687;2496;2728;2742	20	7	13	2265800000	392640000	1873100000	101310000	24547000	76765000	0.4777	1.0575%	0.4043%	4.77053	2.25415	+
P61313	RL15_HUMAN	RPL15	Large ribosomal subunit protein eL15 OS=Homo sapiens OX=9606 GN=RPL15 PE=1 SV=2	24.146	204			51.03		35.3	0	35.3	35.3	8	0	8	8	0	8	1358;1553;3505;3506;3908;4175;4931;5267	9	0	9	519080000	0	519080000	29874000	0	29874000	0.1409	0.0%	0.1573%	501.482	8.97005	+
O14974	MYPT1_HUMAN	PPP1R12A	Protein phosphatase 1 regulatory subunit 12A OS=Homo sapiens OX=9606 GN=PPP1R12A PE=1 SV=1	115.281	1030			51.406		10.3	0	10.3	10.3	8	0	8	8	0	8	1251;2260;2361;2645;2893;3187;4316;5224	8	0	8	147320000	0	147320000	2734100	0	2734100	0.0129	0.0%	0.0144%	136.75	7.0954	+
O14979	HNRDL_HUMAN	HNRNPDL	Heterogeneous nuclear ribonucleoprotein D-like OS=Homo sapiens OX=9606 GN=HNRNPDL PE=1 SV=3	46.438	420			100.18		19	18.8	19	17.1	8	7	6	7	6	5	696;1298;1612;1626;2425;3240;3885;4822	15	8	7	1131900000	711230000	420620000	55094000	34795000	20299000	0.2598	1.499%	0.1069%	0.591398	-0.757799	-
Q9UHX1	PUF60_HUMAN	PUF60	Poly(U)-binding-splicing factor PUF60 OS=Homo sapiens OX=9606 GN=PUF60 PE=1 SV=1	59.875	559			80.497		24.2	2.9	24.2	24.2	8	1	8	8	1	8	326;437;603;2773;3623;3695;4843;5144	9	1	8	75889000	3028200	72861000	2689800	121130	2568700	0.0127	0.0052%	0.0135%	24.0608	4.58861	+
P0DMV9	HS71B_HUMAN	HSPA1B	Heat shock 70 kDa protein 1B OS=Homo sapiens OX=9606 GN=HSPA1B PE=1 SV=1	70.052	641	P0DMV8	HSPA1A	47.617		19.3	4.5	19.3	9.4	8	2	8	4	0	4	1;314;512;2202;2911;3532;4094;4654	9	1	8	97681000	4105800	93575000	2165500	128310	2037200	0.0102	0.0055%	0.0107%	22.7909	4.51039	+
Q12926	ELAV2_HUMAN	ELAVL2	ELAV-like protein 2 OS=Homo sapiens OX=9606 GN=ELAVL2 PE=1 SV=2	39.504	359	P26378;Q14576	ELAVL4;ELAVL3	52.348		24.2	11.7	24.2	21.7	8	3	8	7	2	7	176;640;2116;2261;2350;4581;4583;4942	9	2	7	144530000	13593000	130940000	7762200	849580	6912600	0.0366	0.0366%	0.0364%	9.6329	3.26797	+
Q9NYF8	BCLF1_HUMAN	BCLAF1	Bcl-2-associated transcription factor 1 OS=Homo sapiens OX=9606 GN=BCLAF1 PE=1 SV=2	106.122	920			50.806		11.3	0	11.3	10.1	8	0	8	7	0	7	966;1248;1447;2106;2845;3267;4269;4317	7	0	7	292330000	0	292330000	1621300	0	1621300	0.0076	0.0%	0.0085%	366.399	8.51727	+
P26368	U2AF2_HUMAN	U2AF2	Splicing factor U2AF 65 kDa subunit OS=Homo sapiens OX=9606 GN=U2AF2 PE=1 SV=4	53.501	475			149.92		29.7	2.1	29.7	29.7	8	1	8	8	1	8	1125;2159;2729;2763;3373;3913;4084;4328	12	1	11	677000000	0	677000000	30458000	0	30458000	0.1436	0.0%	0.1604%	761.225	9.57218	+
Q92804	RBP56_HUMAN	TAF15	TATA-binding protein-associated factor 2N OS=Homo sapiens OX=9606 GN=TAF15 PE=1 SV=1	61.83	592			64.771		17.2	10.5	17.2	13.3	8	6	8	6	4	6	16;999;1591;2546;3610;3611;4042;4407	15	6	9	2275000000	1216500000	1058500000	61939000	38128000	23812000	0.292	1.6425%	0.1254%	0.870119	-0.200715
P62269	RS18_HUMAN	RPS18	Small ribosomal subunit protein uS13 OS=Homo sapiens OX=9606 GN=RPS18 PE=1 SV=3	17.719	152			62.771		43.4	18.4	43.4	43.4	8	3	8	8	3	8	124;2068;2287;3865;4881;4932;5189;5339	12	3	9	924740000	28851000	895890000	100470000	3205700	97267000	0.4737	0.1381%	0.5123%	31.0523	4.95663	+
P41091	IF2G_HUMAN	EIF2S3	Eukaryotic translation initiation factor 2 subunit 3 OS=Homo sapiens OX=9606 GN=EIF2S3 PE=1 SV=3	51.109	472	Q2VIR3	EIF2S3B	58.348		28.8	0	28.8	28.8	8	0	8	8	0	8	127;1990;2383;2388;3372;3968;4020;4842	8	0	8	158340000	0	158340000	3174700	0	3174700	0.015	0.0%	0.0167%	168.072	7.39293	+
Q13573	SNW1_HUMAN	SNW1	SNW domain-containing protein 1 OS=Homo sapiens OX=9606 GN=SNW1 PE=1 SV=1	61.494	536			93.066		25.2	5.4	22.4	25.2	8	2	7	8	2	7	249;627;1027;1767;1784;2584;2861;3315	10	2	8	154250000	13309000	140940000	3609900	532370	3077500	0.017	0.0229%	0.0162%	10.5898	3.40461	+
Q9NR30	DDX21_HUMAN	DDX21	Nucleolar RNA helicase 2 OS=Homo sapiens OX=9606 GN=DDX21 PE=1 SV=5	87.344	783	Q9BQ39	DDX50	45.969		13.3	0	13.3	13.3	7	0	7	7	0	7	34;910;1013;1555;1734;1906;2784	7	0	7	76031000	0	76031000	1673100	0	1673100	0.0079	0.0%	0.0088%	89.897	6.4902	+
O75534	CSDE1_HUMAN	CSDE1	Cold shock domain-containing protein E1 OS=Homo sapiens OX=9606 GN=CSDE1 PE=1 SV=2	88.885	798			76.657		12.2	0	12.2	12.2	7	0	7	7	0	7	390;716;748;885;2908;3109;4824	7	0	7	51977000	0	51977000	789160	0	789160	0.0037	0.0%	0.0042%	36.4714	5.18869	+
P10809	CH60_HUMAN	HSPD1	60 kDa heat shock protein, mitochondrial OS=Homo sapiens OX=9606 GN=HSPD1 PE=1 SV=2	61.055	573			60.02		25.3	0	25.3	25.3	7	0	7	7	0	7	32;235;706;2333;2522;3161;4670	7	0	7	90735000	0	90735000	1065500	0	1065500	0.005	0.0%	0.0056%	69.7097	6.12329	+
O43660	PLRG1_HUMAN	PLRG1	Pleiotropic regulator 1 OS=Homo sapiens OX=9606 GN=PLRG1 PE=1 SV=1	57.194	514			58.917		21.8	3.7	21.8	21.8	7	1	7	7	1	7	370;487;2044;3073;3297;4236;4849	8	1	7	92003000	3308100	88695000	831200	110270	720930	0.0039	0.0048%	0.0038%	26.8115	4.74478	+
P47755	CAZA2_HUMAN	CAPZA2	F-actin-capping protein subunit alpha-2 OS=Homo sapiens OX=9606 GN=CAPZA2 PE=1 SV=3	32.949	286			67.737		41.6	8.7	41.6	38.1	7	2	7	6	1	6	918;1011;1395;1507;2104;2132;2900	9	1	8	255020000	5779100	249240000	9117700	444540	8673100	0.043	0.0192%	0.0457%	43.1278	5.43055	+
P35637	FUS_HUMAN	FUS	RNA-binding protein FUS OS=Homo sapiens OX=9606 GN=FUS PE=1 SV=1	53.426	526			61.158		17.9	17.3	17.9	16.2	7	5	7	5	3	5	16;287;1591;1960;2547;2831;4479	9	3	6	437340000	280430000	156910000	1631300	996170	635090	0.0077	0.0429%	0.0033%	0.559534	-0.837703	-
Q13242	SRSF9_HUMAN	SRSF9	Serine/arginine-rich splicing factor 9 OS=Homo sapiens OX=9606 GN=SRSF9 PE=1 SV=1	25.542	221			53.24		35.3	11.8	30.8	35.3	7	2	6	7	2	6	504;591;892;1070;1979;2406;4956	9	2	7	264460000	38604000	225860000	17631000	2573600	15057000	0.0831	0.1109%	0.0793%	5.85069	2.54861	+
Q13838	DX39B_HUMAN	DDX39B	Spliceosome RNA helicase DDX39B OS=Homo sapiens OX=9606 GN=DDX39B PE=1 SV=1	48.991	428	O00148	DDX39A	52.979		24.8	2.3	24.8	24.8	7	1	7	7	1	7	185;470;555;1729;1970;2259;4739	8	1	7	121960000	4934100	117020000	4928300	259690	4668600	0.0232	0.0112%	0.0246%	23.7166	4.56782	+
Q8NE71	ABCF1_HUMAN	ABCF1	ATP-binding cassette sub-family F member 1 OS=Homo sapiens OX=9606 GN=ABCF1 PE=1 SV=2	95.926	845			43.574		12.2	0	12.2	12.2	7	0	7	7	0	7	1103;1280;1556;1638;2218;4460;4540	8	0	8	63244000	0	63244000	1132700	0	1132700	0.0053	0.0%	0.006%	43.7868	5.45242	+
O95793	STAU1_HUMAN	STAU1	Double-stranded RNA-binding protein Staufen homolog 1 OS=Homo sapiens OX=9606 GN=STAU1 PE=1 SV=2	63.182	577			46.62		17	0	17	17	7	0	7	7	0	7	1128;2250;3337;4002;5008;5055;5066	7	0	7	103500000	0	103500000	2559000	0	2559000	0.0121	0.0%	0.0135%	111.015	6.79461	+
Q07666	KHDR1_HUMAN	KHDRBS1	KH domain-containing, RNA-binding, signal transduction-associated protein 1 OS=Homo sapiens OX=9606 GN=KHDRBS1 PE=1 SV=1	48.227	443	Q5VWX1	KHDRBS2	185.77		24.2	24.2	24.2	22.1	7	6	7	6	5	6	361;529;775;2237;2418;4059;5289	22	9	13	9567400000	1949200000	7618200000	224190000	69997000	154200000	1.0571	3.0154%	0.8121%	3.90837	1.96657	+
P46777	RL5_HUMAN	RPL5	Large ribosomal subunit protein uL18 OS=Homo sapiens OX=9606 GN=RPL5 PE=1 SV=3	34.363	297			54.538		31	0	31	31	7	0	7	7	0	7	610;1003;1554;1991;2129;3544;4837	8	0	8	186770000	0	186770000	13747000	0	13747000	0.0648	0.0%	0.0724%	267.289	8.06226	+
P49756	RBM25_HUMAN	RBM25	RNA-binding protein 25 OS=Homo sapiens OX=9606 GN=RBM25 PE=1 SV=3	100.185	843			51.833		11.2	0	11.2	11.2	7	0	7	7	0	7	1305;1545;2191;2749;2843;2889;2994	7	0	7	74520000	0	74520000	552140	0	552140	0.0026	0.0%	0.0029%	120.919	6.9179	+
O75569	PRKRA_HUMAN	PRKRA	Interferon-inducible double-stranded RNA-dependent protein kinase activator A OS=Homo sapiens OX=9606 GN=PRKRA PE=1 SV=1	34.404	313			43.36		35.1	0	35.1	35.1	7	0	7	7	0	7	6;266;2972;3529;3989;4165;5089	7	0	7	242110000	0	242110000	5441700	0	5441700	0.0257	0.0%	0.0287%	164.731	7.36397	+
P62316	SMD2_HUMAN	SNRPD2	Small nuclear ribonucleoprotein Sm D2 OS=Homo sapiens OX=9606 GN=SNRPD2 PE=1 SV=1	13.527	118			61.849		55.9	33.1	55.9	55.9	7	4	7	7	4	7	961;1157;1587;1951;3500;3877;4007	11	4	7	390130000	31216000	358910000	48824000	3532400	45292000	0.2302	0.1522%	0.2385%	11.4976	3.52326	+
Q15293	RCN1_HUMAN	RCN1	Reticulocalbin-1 OS=Homo sapiens OX=9606 GN=RCN1 PE=1 SV=1	38.89	331			47.449		27.5	22.7	8.8	27.5	7	6	2	7	6	2	5;973;1067;1200;2054;4458;5264	8	6	2	98084000	75361000	22723000	5625200	5024100	601140	0.0265	0.2164%	0.0032%	0.301522	-1.72966	-
Q96IZ0	PAWR_HUMAN	PAWR	PRKC apoptosis WT1 regulator protein OS=Homo sapiens OX=9606 GN=PAWR PE=1 SV=1	36.567	340			63.643		37.1	0	37.1	37.1	7	0	7	7	0	7	520;651;652;2539;3928;4323;4639	7	0	7	92279000	0	92279000	5075400	0	5075400	0.0239	0.0%	0.0267%	136.455	7.09228	+
O75525	KHDR3_HUMAN	KHDRBS3	KH domain-containing, RNA-binding, signal transduction-associated protein 3 OS=Homo sapiens OX=9606 GN=KHDRBS3 PE=1 SV=1	38.8	346			52.457		22.8	14.7	22.8	20.2	7	4	7	6	3	6	774;1430;3157;3628;3648;5259;5289	10	3	7	238590000	33095000	205490000	18876000	2757900	16118000	0.089	0.1188%	0.0849%	6.2091	2.63438	+
P05198	IF2A_HUMAN	EIF2S1	Eukaryotic translation initiation factor 2 subunit 1 OS=Homo sapiens OX=9606 GN=EIF2S1 PE=1 SV=3	36.112	315			60.781		27.3	0	27.3	27.3	7	0	7	7	0	7	51;131;1281;1950;2280;4398;5122	7	0	7	104870000	0	104870000	2683100	0	2683100	0.0127	0.0%	0.0141%	126.937	6.98797	+
O43148	MCES_HUMAN	RNMT	mRNA cap guanine-N(7) methyltransferase OS=Homo sapiens OX=9606 GN=RNMT PE=1 SV=1	54.844	476			48.878		21	10.1	21	21	7	3	7	7	3	7	767;2687;3077;3136;3454;3902;4343	10	3	7	113700000	47419000	66281000	3717900	1896800	1821200	0.0175	0.0817%	0.0096%	1.39777	0.48313
Q9GZS3	SKI8_HUMAN	SKIC8	Superkiller complex protein 8 OS=Homo sapiens OX=9606 GN=SKIC8 PE=1 SV=1	33.581	305			58.571		42.6	22	37.4	42.6	7	4	6	7	4	6	1171;1397;2390;3674;4080;4181;4406	10	4	6	140740000	32710000	108030000	6376000	2180600	4195300	0.0301	0.0939%	0.0221%	3.30266	1.72363	+
Q9UEY8	ADDG_HUMAN	ADD3	Gamma-adducin OS=Homo sapiens OX=9606 GN=ADD3 PE=1 SV=1	79.155	706			49.768		15.7	0	15.7	15.7	7	0	7	7	0	7	1195;1773;2121;3090;3987;4979;5086	7	0	7	79211000	0	79211000	2497300	0	2497300	0.0118	0.0%	0.0132%	78.1336	6.28787	+
Q6PKG0	LARP1_HUMAN	LARP1	La-related protein 1 OS=Homo sapiens OX=9606 GN=LARP1 PE=1 SV=2	123.51	1096			56.244		12.2	1.2	12.2	12.2	7	1	7	7	1	7	392;850;1473;1768;1847;3211;3711	8	1	7	76945000	6002200	70943000	770310	100040	670270	0.0036	0.0043%	0.0035%	11.8195	3.5631	+
Q9UKV3	ACINU_HUMAN	ACIN1	Apoptotic chromatin condensation inducer in the nucleus OS=Homo sapiens OX=9606 GN=ACIN1 PE=1 SV=2	151.862	1341			46.469		7	1	7	7	7	1	7	7	1	7	24;1412;1759;2527;2849;4068;4481	8	1	7	75020000	4288800	70732000	1013200	63071	950110	0.0048	0.0027%	0.005%	16.4923	4.04372	+
Q02413	DSG1_HUMAN	DSG1	Desmoglein-1 OS=Homo sapiens OX=9606 GN=DSG1 PE=1 SV=2	113.748	1049			46.221		9.3	9.3	5.1	9.3	7	7	3	7	7	3	341;342;2324;4587;5113;5323;5360	10	7	3	100590000	84753000	15838000	1702500	1316200	386290	0.008	0.0567%	0.002%	0.186872	-2.41987	-
P32969	RL9_HUMAN	RPL9	Large ribosomal subunit protein uL6 OS=Homo sapiens OX=9606 GN=RPL9 PE=1 SV=1	21.863	192			69.39		46.4	17.2	46.4	46.4	7	2	7	7	2	7	543;559;1413;1907;2451;4500;4510	10	2	8	939520000	21970000	917550000	95630000	2441100	93189000	0.4509	0.1052%	0.4908%	41.7638	5.38418	+
P12814	ACTN1_HUMAN	ACTN1	Alpha-actinin-1 OS=Homo sapiens OX=9606 GN=ACTN1 PE=1 SV=2	103.058	892			5.9883		8.4	1.2	8.4	1.1	7	1	7	1	0	1	202;1926;2033;2622;2940;4511;4845	1	0	1	0	0	0	0	0	0	0	0.0%	0.0%
Q7L014	DDX46_HUMAN	DDX46	Probable ATP-dependent RNA helicase DDX46 OS=Homo sapiens OX=9606 GN=DDX46 PE=1 SV=2	117.362	1031			43.718		6.6	0	6.6	6.6	7	0	7	7	0	7	1084;1331;1921;2966;3942;5096;5209	7	0	7	57459000	0	57459000	952730	0	952730	0.0045	0.0%	0.005%	26.3908	4.72196	+
Q9NVI7	ATD3A_HUMAN	ATAD3A	ATPase family AAA domain-containing protein 3A OS=Homo sapiens OX=9606 GN=ATAD3A PE=1 SV=2	71.369	634			43.86		12.1	0	12.1	3.5	7	0	7	2	0	2	383;645;1755;2362;3431;4383;5358	7	0	7	51394000	0	51394000	1330700	0	1330700	0.0063	0.0%	0.007%	50.2051	5.64976	+
P42167	LAP2B_HUMAN	TMPO	Lamina-associated polypeptide 2, isoforms beta/gamma OS=Homo sapiens OX=9606 GN=TMPO PE=1 SV=2	50.67	454	P42166	TMPO	50.687		22.5	9.5	22.5	22.5	7	3	7	7	3	7	841;1946;3593;4006;4777;5248;5361	10	3	7	130230000	12083000	118140000	4655500	549230	4106300	0.022	0.0237%	0.0216%	9.77737	3.28945	+
P62081	RS7_HUMAN	RPS7	Small ribosomal subunit protein eS7 OS=Homo sapiens OX=9606 GN=RPS7 PE=1 SV=1	22.127	194			67.478		47.9	6.2	47.9	47.9	7	1	7	7	1	7	172;832;1130;2378;2410;4560;4796	12	1	11	468630000	6407300	462220000	29449000	640730	28808000	0.1389	0.0276%	0.1517%	72.1396	6.17272	+
P62241	RS8_HUMAN	RPS8	Small ribosomal subunit protein eS8 OS=Homo sapiens OX=9606 GN=RPS8 PE=1 SV=2	24.205	208			71.802		39.4	18.8	39.4	39.4	7	3	7	7	3	7	49;1098;2189;2334;2677;3118;3353	10	3	7	621980000	31819000	590160000	69109000	3535500	65574000	0.3258	0.1523%	0.3454%	18.5474	4.21315	+
P30050	RL12_HUMAN	RPL12	Large ribosomal subunit protein uL11 OS=Homo sapiens OX=9606 GN=RPL12 PE=1 SV=1	17.819	165			169.74		54.5	0	54.5	54.5	6	0	6	6	0	6	494;1057;2022;2035;2175;3647	7	0	7	1443800000	0	1443800000	112520000	0	112520000	0.5305	0.0%	0.5926%	1401.7	10.453	+
P55735	SEC13_HUMAN	SEC13	Protein SEC13 homolog OS=Homo sapiens OX=9606 GN=SEC13 PE=1 SV=3	35.541	322			52.551		32	0	32	32	6	0	6	6	0	6	808;1239;1325;3400;4810;5056	6	0	6	90398000	0	90398000	6097400	0	6097400	0.0287	0.0%	0.0321%	61.8565	5.95085	+
Q14498	RBM39_HUMAN	RBM39	RNA-binding protein 39 OS=Homo sapiens OX=9606 GN=RBM39 PE=1 SV=2	59.38	530	Q86U06	RBM23	41.407		18.1	0	18.1	18.1	6	0	6	6	0	6	217;485;659;1697;4408;4916	6	0	6	39202000	0	39202000	1633400	0	1633400	0.0077	0.0%	0.0086%	38.0375	5.24935	+
Q9HCS7	SYF1_HUMAN	XAB2	Pre-mRNA-splicing factor SYF1 OS=Homo sapiens OX=9606 GN=XAB2 PE=1 SV=2	100.01	855			38.153		9.8	0	9.8	9.8	6	0	6	6	0	6	165;415;666;3076;3234;5260	6	0	6	51038000	0	51038000	877560	0	877560	0.0041	0.0%	0.0046%	53.9042	5.75233	+
Q00325	S25A3_HUMAN	SLC25A3	Solute carrier family 25 member 3 OS=Homo sapiens OX=9606 GN=SLC25A3 PE=1 SV=2	40.095	362			39.848		17.7	9.1	17.7	17.7	6	3	6	6	3	6	1371;1701;1855;1883;2309;4961	9	3	6	119570000	23517000	96051000	6642700	1306500	5336100	0.0313	0.0563%	0.0281%	4.08432	2.0301	+
Q5BKZ1	ZN326_HUMAN	ZNF326	DBIRD complex subunit ZNF326 OS=Homo sapiens OX=9606 GN=ZNF326 PE=1 SV=2	65.654	582			51.247		13.2	5	13.2	13.2	6	2	6	6	2	6	829;1242;3046;3214;3525;4067	8	2	6	127160000	19139000	108020000	4082800	659960	3422900	0.0193	0.0284%	0.018%	5.64397	2.49671	+
P09661	RU2A_HUMAN	SNRPA1	U2 small nuclear ribonucleoprotein A' OS=Homo sapiens OX=9606 GN=SNRPA1 PE=1 SV=2	28.416	255			102.56		25.1	6.7	25.1	25.1	6	1	6	6	1	6	1756;3095;3343;4185;4465;4466	7	1	6	341850000	23641000	318210000	33383000	2364100	31019000	0.1574	0.1018%	0.1634%	13.4601	3.75062	+
O75955	FLOT1_HUMAN	FLOT1	Flotillin-1 OS=Homo sapiens OX=9606 GN=FLOT1 PE=1 SV=3	47.355	427			63.484		21.3	0	21.3	21.3	6	0	6	6	0	6	299;2987;4427;4734;5037;5070	6	0	6	39530000	0	39530000	959570	0	959570	0.0045	0.0%	0.0051%	52.1633	5.70496	+
P11413	G6PD_HUMAN	G6PD	Glucose-6-phosphate 1-dehydrogenase OS=Homo sapiens OX=9606 GN=G6PD PE=1 SV=4	59.257	515			37.039		15.7	5.6	10.1	15.7	6	2	4	6	2	4	580;718;1682;1860;1936;2748	6	2	4	42871000	9866200	33005000	1224900	281890	942990	0.0058	0.0121%	0.005%	3.34526	1.74212	+
Q96DI7	SNR40_HUMAN	SNRNP40	U5 small nuclear ribonucleoprotein 40 kDa protein OS=Homo sapiens OX=9606 GN=SNRNP40 PE=1 SV=1	39.311	357			44.506		28.6	22.4	20.2	28.6	6	4	5	6	4	5	1527;1683;1965;2156;2464;4662	9	4	5	99631000	32862000	66770000	3244300	779380	2464900	0.0153	0.0336%	0.013%	2.03183	1.02278	+
Q04837	SSBP_HUMAN	SSBP1	Single-stranded DNA-binding protein, mitochondrial OS=Homo sapiens OX=9606 GN=SSBP1 PE=1 SV=1	17.26	148			70.062		39.9	34.5	27.7	39.9	6	5	3	6	5	3	809;2115;3651;3918;4041;4841	9	6	3	755690000	677260000	78427000	86984000	77181000	9803300	0.4101	3.3249%	0.0516%	0.1158	-3.11029	-
P27348	1433T_HUMAN	YWHAQ	14-3-3 protein theta OS=Homo sapiens OX=9606 GN=YWHAQ PE=1 SV=1	27.764	245	Q04917;P31946;P61981;P31947	YWHAH;YWHAB;YWHAG;SFN	56.168		33.1	7.3	33.1	25.7	6	2	6	4	0	4	435;786;3463;3824;4379;5287	9	2	7	120760000	14135000	106630000	8625800	1009700	7616200	0.0407	0.0435%	0.0401%	7.54369	2.91527	+
P62750	RL23A_HUMAN	RPL23A	Large ribosomal subunit protein uL23 OS=Homo sapiens OX=9606 GN=RPL23A PE=1 SV=1	17.695	156			65.244		36.5	0	36.5	36.5	6	0	6	6	0	6	1457;2120;2467;2613;3184;4987	7	0	7	389620000	0	389620000	54741000	0	54741000	0.2581	0.0%	0.2883%	865.278	9.75702	+
P62753	RS6_HUMAN	RPS6	Small ribosomal subunit protein eS6 OS=Homo sapiens OX=9606 GN=RPS6 PE=1 SV=1	28.681	249			49.928		28.5	10.8	28.5	28.5	6	2	6	6	2	6	624;1565;2495;2801;2954;3207	8	2	6	351320000	17664000	333650000	43915000	2208000	41707000	0.2071	0.0951%	0.2197%	18.8887	4.23945	+
P62917	RL8_HUMAN	RPL8	Large ribosomal subunit protein uL2 OS=Homo sapiens OX=9606 GN=RPL8 PE=1 SV=2	28.025	257			96.662		29.6	0	29.6	29.6	6	0	6	6	0	6	318;408;438;3932;4441;4835	8	0	8	208690000	0	208690000	12512000	0	12512000	0.059	0.0%	0.0659%	192.545	7.58906	+
P62995	TRA2B_HUMAN	TRA2B	Transformer-2 protein homolog beta OS=Homo sapiens OX=9606 GN=TRA2B PE=1 SV=1	33.666	288			77.78		27.4	13.9	27.4	27.4	6	3	6	6	3	6	275;1606;1923;3985;4755;5241	11	4	7	681950000	78724000	603230000	52079000	6560300	45518000	0.2456	0.2826%	0.2397%	7.66259	2.93783	+
Q16891	MIC60_HUMAN	IMMT	MICOS complex subunit MIC60 OS=Homo sapiens OX=9606 GN=IMMT PE=1 SV=1	83.678	758			71.444		16.5	2.5	16.5	16.5	6	1	6	6	1	6	2069;2923;3081;3820;4410;5118	7	1	6	84166000	2181900	81984000	472870	49588	423280	0.0022	0.0021%	0.0022%	37.5746	5.23169	+
P05161	ISG15_HUMAN	ISG15	Ubiquitin-like protein ISG15 OS=Homo sapiens OX=9606 GN=ISG15 PE=1 SV=5	17.887	165			123.08		47.9	0	47.9	47.9	6	0	6	6	0	6	1913;2180;2637;3120;3276;4998	9	0	9	396670000	0	396670000	21999000	0	21999000	0.1037	0.0%	0.1159%	431.594	8.75353	+
Q02978	M2OM_HUMAN	SLC25A11	Mitochondrial 2-oxoglutarate/malate carrier protein OS=Homo sapiens OX=9606 GN=SLC25A11 PE=1 SV=3	34.062	314			39.407		22.9	3.8	19.1	22.9	6	1	5	6	1	5	441;1725;2768;2776;3563;5217	6	1	5	33184000	0	33184000	1560700	0	1560700	0.0074	0.0%	0.0082%	18.7207	4.22656	+
P62277	RS13_HUMAN	RPS13	Small ribosomal subunit protein uS15 OS=Homo sapiens OX=9606 GN=RPS13 PE=1 SV=2	17.222	151			45.912		38.4	14.6	38.4	38.4	6	2	6	6	2	6	1730;1774;1775;2812;4347;4935	9	2	7	1629900000	10556000	1619400000	104090000	1172900	102920000	0.4908	0.0505%	0.5421%	153.41	7.26125	+
Q8IUX4	ABC3F_HUMAN	APOBEC3F	DNA dC->dU-editing enzyme APOBEC-3F OS=Homo sapiens OX=9606 GN=APOBEC3F PE=1 SV=3	45.02	373	Q96AK3	APOBEC3D	47.666		18.8	8.8	18.8	12.9	6	3	6	4	3	4	798;1329;2038;3200;4179;5306	11	3	8	196210000	15033000	181170000	9209700	835190	8374500	0.0434	0.036%	0.0441%	12.0515	3.59114	+
Q96I24	FUBP3_HUMAN	FUBP3	Far upstream element-binding protein 3 OS=Homo sapiens OX=9606 GN=FUBP3 PE=1 SV=2	61.64	572			36.673		16.1	4.2	11.9	16.1	6	1	5	6	1	5	1590;2888;3251;3327;3330;3404	6	1	5	40977000	8933500	32044000	831400	279170	831400	0.0039	0.012%	0.0044%	3.58695	1.84276	+
P58107	EPIPL_HUMAN	EPPK1	Epiplakin OS=Homo sapiens OX=9606 GN=EPPK1 PE=1 SV=3	555.658	5088			29.764		5.9	3.7	5.9	0.4	6	2	6	1	0	1	1620;1929;2859;2860;5013;5014	1	0	1	0	0	0	0	0	0	0	0.0%	0.0%
Q99729	ROAA_HUMAN	HNRNPAB	Heterogeneous nuclear ribonucleoprotein A/B OS=Homo sapiens OX=9606 GN=HNRNPAB PE=1 SV=2	36.225	332			69.613		19.9	17.5	15.7	19.9	6	5	4	6	5	4	675;1293;1299;1644;1645;3243	10	5	5	771660000	456600000	315050000	59358000	35123000	24235000	0.2799	1.5131%	0.1276%	0.689991	-0.53535
P28289	TMOD1_HUMAN	TMOD1	Tropomodulin-1 OS=Homo sapiens OX=9606 GN=TMOD1 PE=1 SV=1	40.569	359			43.224		21.2	0	21.2	18.9	6	0	6	5	0	5	759;2582;2694;3434;4549;5328	5	0	5	68682000	0	68682000	2624300	0	2624300	0.0124	0.0%	0.0138%	55.5906	5.79677	+
P08195	4F2_HUMAN	SLC3A2	Amino acid transporter heavy chain SLC3A2 OS=Homo sapiens OX=9606 GN=SLC3A2 PE=1 SV=3	67.994	630			38.378		11.6	4.1	11.6	11.6	6	2	6	6	2	6	930;1599;1840;2926;4868;5149	8	2	6	53078000	10017000	43061000	1830300	345410	1484900	0.0086	0.0149%	0.0078%	4.29879	2.10393	+
Q9H0D6	XRN2_HUMAN	XRN2	5'-3' exoribonuclease 2 OS=Homo sapiens OX=9606 GN=XRN2 PE=1 SV=1	108.582	950			38.768		9.6	4.4	5.2	9.6	6	3	3	6	3	3	20;1143;1893;3476;4474;5198	6	3	3	28883000	15260000	13623000	614530	324680	289850	0.0029	0.014%	0.0015%	0.892726	-0.163711
O00139	KIF2A_HUMAN	KIF2A	Kinesin-like protein KIF2A OS=Homo sapiens OX=9606 GN=KIF2A PE=1 SV=3	79.955	706			34.319		9.1	0	9.1	9.1	6	0	6	6	0	6	1482;1852;2105;3607;3796;4801	6	0	6	29584000	0	29584000	720960	0	720960	0.0034	0.0%	0.0038%	65.4308	6.0319	+
Q14103	HNRPD_HUMAN	HNRNPD	Heterogeneous nuclear ribonucleoprotein D0 OS=Homo sapiens OX=9606 GN=HNRNPD PE=1 SV=1	38.434	355			54.038		20	12.4	20	17.7	6	4	6	5	3	5	1300;1368;1611;1626;2161;3241	11	4	7	819540000	360510000	459030000	63041000	27731000	35310000	0.2972	1.1946%	0.186%	1.27328	0.348549
Q6NZI2	CAVN1_HUMAN	CAVIN1	Caveolae-associated protein 1 OS=Homo sapiens OX=9606 GN=CAVIN1 PE=1 SV=1	43.476	390			131.02		22.6	15.9	22.6	22.6	6	4	6	6	4	6	374;2192;3640;3984;4034;4969	13	5	8	488440000	72626000	415820000	24989000	3418100	21571000	0.1178	0.1473%	0.1136%	5.7255	2.5174	+
Q9NX05	F120C_HUMAN	FAM120C	Constitutive coactivator of PPAR-gamma-like protein 2 OS=Homo sapiens OX=9606 GN=FAM120C PE=1 SV=4	120.576	1096			35.121		7.7	2.3	7.7	6.4	6	2	6	5	2	5	154;431;1901;3085;4229;4952	7	2	5	68665000	9580600	59084000	1298000	222800	1075200	0.0061	0.0096%	0.0057%	6.16705	2.62458	+
Q9P2K5	MYEF2_HUMAN	MYEF2	Myelin expression factor 2 OS=Homo sapiens OX=9606 GN=MYEF2 PE=1 SV=3	64.122	600			42.99		11.7	5.7	11.7	11.7	6	3	6	6	3	6	1563;2781;3260;3465;4809;4829	9	3	6	145000000	17936000	127060000	5800000	717450	5082600	0.0273	0.0309%	0.0268%	7.08408	2.82458	+
P62258	1433E_HUMAN	YWHAE	14-3-3 protein epsilon OS=Homo sapiens OX=9606 GN=YWHAE PE=1 SV=1	29.174	255			35.629		28.6	14.5	28.6	21.6	6	3	6	4	1	4	10;786;876;2001;3463;4719	5	1	4	54404000	6333800	48070000	3200200	372580	2827700	0.0151	0.0161%	0.0149%	7.58944	2.92399	+
Q7Z2W4	ZCCHV_HUMAN	ZC3HAV1	Zinc finger CCCH-type antiviral protein 1 OS=Homo sapiens OX=9606 GN=ZC3HAV1 PE=1 SV=3	101.431	902			38.29		11.4	0	11.4	11.4	6	0	6	6	0	6	356;1361;1419;1526;4280;5332	6	0	6	57247000	0	57247000	692150	0	692150	0.0033	0.0%	0.0036%	19.2106	4.26383	+
Q9NZ01	TECR_HUMAN	TECR	Very-long-chain enoyl-CoA reductase OS=Homo sapiens OX=9606 GN=TECR PE=1 SV=1	36.034	308			43.856		18.5	7.1	18.5	18.5	6	2	6	6	2	6	2057;2875;2990;4159;4493;5201	8	2	6	170460000	25594000	144870000	13112000	1968800	11144000	0.0618	0.0848%	0.0587%	5.66031	2.50088	+
P62829	RL23_HUMAN	RPL23	Large ribosomal subunit protein uL14 OS=Homo sapiens OX=9606 GN=RPL23 PE=1 SV=1	14.865	140			39.451		49.3	12.9	49.3	49.3	5	1	5	5	1	5	590;926;2326;2967;3480	7	1	6	171330000	4871000	166460000	19036000	541220	18495000	0.0898	0.0233%	0.0974%	34.1737	5.09481	+
Q8WXX5	DNJC9_HUMAN	DNAJC9	DnaJ homolog subfamily C member 9 OS=Homo sapiens OX=9606 GN=DNAJC9 PE=1 SV=1	29.91	260			67.055		30	0	30	30	5	0	5	5	0	5	443;1106;1754;3426;5046	5	0	5	71565000	0	71565000	4311400	0	4311400	0.0203	0.0%	0.0227%	38.5084	5.2671	+
P08579	RU2B_HUMAN	SNRPB2	U2 small nuclear ribonucleoprotein B'' OS=Homo sapiens OX=9606 GN=SNRPB2 PE=1 SV=1	25.486	225			39.019		22.7	11.6	22.7	16	5	2	5	3	1	3	516;1108;1827;1957;4422	8	2	6	194140000	9833300	184310000	16515000	983330	15531000	0.0779	0.0424%	0.0818%	18.7435	4.22831	+
Q15417	CNN3_HUMAN	CNN3	Calponin-3 OS=Homo sapiens OX=9606 GN=CNN3 PE=1 SV=1	36.414	329	Q99439	CNN2	35.077		20.7	3.3	20.7	20.7	5	1	5	5	1	5	136;576;1552;1823;3113	6	1	5	143250000	4305900	138950000	9550300	287060	9263200	0.045	0.0124%	0.0488%	32.2697	5.01211	+
Q15646	OASL_HUMAN	OASL	2'-5'-oligoadenylate synthase-like protein OS=Homo sapiens OX=9606 GN=OASL PE=1 SV=2	59.226	514			62.937		18.5	0	18.5	18.5	5	0	5	5	0	5	222;1223;1939;3504;4572	5	0	5	60352000	0	60352000	1414900	0	1414900	0.0067	0.0%	0.0075%	61.36	5.93923	+
P09874	PARP1_HUMAN	PARP1	Poly [ADP-ribose] polymerase 1 OS=Homo sapiens OX=9606 GN=PARP1 PE=1 SV=4	113.084	1014			35.015		7	0	7	7	5	0	5	5	0	5	2018;3550;3972;4534;4819	5	0	5	58475000	0	58475000	751580	0	751580	0.0035	0.0%	0.004%	69.0467	6.1095	+
P27635	RL10_HUMAN	RPL10	Large ribosomal subunit protein uL16 OS=Homo sapiens OX=9606 GN=RPL10 PE=1 SV=5	24.577	214	Q96L21	RPL10L	42.053		33.2	9.3	33.2	33.2	5	2	5	5	2	5	1039;1444;1542;4751;4852	11	2	9	297480000	3842100	293640000	21077000	480260	20596000	0.0994	0.0207%	0.1085%	76.427	6.25601	+
O75494	SRS10_HUMAN	SRSF10	Serine/arginine-rich splicing factor 10 OS=Homo sapiens OX=9606 GN=SRSF10 PE=1 SV=1	31.301	262	Q8WXF0	SRSF12	43.977		21.4	14.5	21.4	21.4	5	3	5	5	3	5	505;1610;3710;4021;5242	8	3	5	170900000	27424000	143480000	18989000	3047100	15942000	0.0895	0.1313%	0.084%	5.23191	2.38734	+
P46778	RL21_HUMAN	RPL21	Large ribosomal subunit protein eL21 OS=Homo sapiens OX=9606 GN=RPL21 PE=1 SV=2	18.565	160			32.173		30	0	30	30	5	0	5	5	0	5	1181;1881;2456;4577;5138	5	0	5	243410000	0	243410000	40568000	0	40568000	0.1913	0.0%	0.2137%	298.771	8.22289	+
Q7RTV0	PHF5A_HUMAN	PHF5A	PHD finger-like domain-containing protein 5A OS=Homo sapiens OX=9606 GN=PHF5A PE=1 SV=1	12.405	110			30.144		54.5	7.3	47.3	54.5	5	1	4	5	1	4	500;501;2094;2385;3644	5	1	4	62399000	4624100	57775000	7031700	578010	6453700	0.0332	0.0249%	0.034%	12.4943	3.6432	+
Q96EK7	F120B_HUMAN	FAM120B	Constitutive coactivator of peroxisome proliferator-activated receptor gamma OS=Homo sapiens OX=9606 GN=FAM120B PE=1 SV=1	103.783	910			31.635		7	7	0	7	5	5	0	5	5	0	429;1294;2263;3484;4319	5	5	0	16412000	16412000	0	321800	321800	0	0.0015	0.0139%	0.0%	0.0628685	-3.99152	-
Q9UJC5	SH3L2_HUMAN	SH3BGRL2	SH3 domain-binding glutamic acid-rich-like protein 2 OS=Homo sapiens OX=9606 GN=SH3BGRL2 PE=1 SV=2	12.326	107			31.317		56.1	0	56.1	56.1	5	0	5	5	0	5	1236;1414;2127;4806;5199	5	0	5	113930000	0	113930000	11272000	0	11272000	0.0531	0.0%	0.0594%	334.119	8.38422	+
Q9Y5S9	RBM8A_HUMAN	RBM8A	RNA-binding protein 8A OS=Homo sapiens OX=9606 GN=RBM8A PE=1 SV=1	19.889	174			40.289		50.6	6.3	50.6	50.6	5	1	5	5	1	5	68;1316;1943;3306;4334	7	1	6	283090000	25759000	257330000	18405000	3219900	15185000	0.0868	0.1387%	0.08%	9.98991	3.32047	+
Q6PD62	CTR9_HUMAN	CTR9	RNA polymerase-associated protein CTR9 homolog OS=Homo sapiens OX=9606 GN=CTR9 PE=1 SV=1	133.502	1173			33.619		8	3.2	6.7	8	5	2	4	5	2	4	499;674;905;916;5016	6	2	4	69852000	16631000	53221000	270830	103760	167070	0.0013	0.0045%	0.0009%	3.20011	1.67812	+
Q9NRW3	ABC3C_HUMAN	APOBEC3C	DNA dC->dU-editing enzyme APOBEC-3C OS=Homo sapiens OX=9606 GN=APOBEC3C PE=1 SV=2	22.826	190			32.203		36.3	6.3	36.3	30	5	1	5	4	1	4	265;2038;3199;3371;4180	5	1	4	71355000	6086000	65269000	7135500	608600	6526900	0.0336	0.0262%	0.0344%	10.7244	3.42283	+
Q13283	G3BP1_HUMAN	G3BP1	Ras GTPase-activating protein-binding protein 1 OS=Homo sapiens OX=9606 GN=G3BP1 PE=1 SV=1	52.164	466			38.566		15.7	10.3	9	15.7	5	3	3	5	3	3	549;1442;1537;2982;4288	6	3	3	70090000	22318000	47772000	3185900	1014500	2171500	0.015	0.0437%	0.0114%	2.14051	1.09796	+
Q96SB4	SRPK1_HUMAN	SRPK1	SRSF protein kinase 1 OS=Homo sapiens OX=9606 GN=SRPK1 PE=1 SV=2	74.325	655			35.143		11.5	0	11.5	11.5	5	0	5	5	0	5	1156;2195;2207;3948;4299	5	0	5	64977000	0	64977000	904660	0	904660	0.0043	0.0%	0.0048%	66.9558	6.06514	+
P40429	RL13A_HUMAN	RPL13A	Large ribosomal subunit protein uL13 OS=Homo sapiens OX=9606 GN=RPL13A PE=1 SV=2	23.577	203	Q6NVV1	RPL13AP3	46.118		26.1	0	26.1	26.1	5	0	5	5	0	5	101;459;3332;4799;5320	5	0	5	244780000	0	244780000	27198000	0	27198000	0.1282	0.0%	0.1432%	143.425	7.16415	+
P46821	MAP1B_HUMAN	MAP1B	Microtubule-associated protein 1B OS=Homo sapiens OX=9606 GN=MAP1B PE=1 SV=2	270.634	2468	P78559	MAP1A	48.394		3.8	0	3.8	3.8	5	0	5	5	0	5	423;3459;3988;4264;4910	5	0	5	33688000	0	33688000	231280	0	231280	0.0011	0.0%	0.0012%	35.9678	5.16863	+
P62244	RS15A_HUMAN	RPS15A	Small ribosomal subunit protein uS8 OS=Homo sapiens OX=9606 GN=RPS15A PE=1 SV=2	14.839	130			45.645		44.6	15.4	44.6	44.6	5	1	5	5	1	5	468;1983;2391;3295;3688	10	1	9	541900000	4463600	537440000	25756000	557940	25756000	0.1214	0.024%	0.1357%	120.405	6.91175	+
P50402	EMD_HUMAN	EMD	Emerin OS=Homo sapiens OX=9606 GN=EMD PE=1 SV=1	28.994	254			36.097		28.7	0	28.7	28.7	5	0	5	5	0	5	764;1569;1938;2431;3078	5	0	5	163800000	0	163800000	9009800	0	9009800	0.0425	0.0%	0.0475%	200.154	7.64497	+
Q69YQ0	CYTSA_HUMAN	SPECC1L	Cytospin-A OS=Homo sapiens OX=9606 GN=SPECC1L PE=1 SV=3	124.544	1117			38.99		6.7	0	6.7	6.7	5	0	5	5	0	5	398;1212;2037;3976;4019	5	0	5	43657000	0	43657000	570160	0	570160	0.0027	0.0%	0.003%	89.0183	6.47603	+
P61353	RL27_HUMAN	RPL27	Large ribosomal subunit protein eL27 OS=Homo sapiens OX=9606 GN=RPL27 PE=1 SV=2	15.798	136			36.804		42.6	0	42.6	42.6	5	0	5	5	0	5	819;3416;5117;5139;5341	6	0	6	432840000	0	432840000	43128000	0	43128000	0.2033	0.0%	0.2271%	382.91	8.58086	+
P67809	YBOX1_HUMAN	YBX1	Y-box-binding protein 1 OS=Homo sapiens OX=9606 GN=YBX1 PE=1 SV=3	35.924	324	Q9Y2T7	YBX2	38.631		26.2	0	26.2	17.6	5	0	5	3	0	3	932;958;1541;3366;4338	5	0	5	580140000	0	580140000	21099000	0	21099000	0.0995	0.0%	0.1111%	425.288	8.7323	+
Q01813	PFKAP_HUMAN	PFKP	ATP-dependent 6-phosphofructokinase, platelet type OS=Homo sapiens OX=9606 GN=PFKP PE=1 SV=2	85.596	784			38.752		10.1	8.5	7.4	10.1	5	4	4	5	4	4	687;1054;2952;3277;3566	8	4	4	54911000	18467000	36444000	942790	325540	617250	0.0044	0.014%	0.0033%	1.97347	0.980732	+
P63104	1433Z_HUMAN	YWHAZ	14-3-3 protein zeta/delta OS=Homo sapiens OX=9606 GN=YWHAZ PE=1 SV=1	27.745	245			22.482		24.9	7.3	24.9	17.6	5	2	5	3	0	3	602;786;3463;4380;5274	3	0	3	31790000	0	31790000	2270700	0	2270700	0.0107	0.0%	0.012%	44.5791	5.4783	+
P37108	SRP14_HUMAN	SRP14	Signal recognition particle 14 kDa protein OS=Homo sapiens OX=9606 GN=SRP14 PE=1 SV=2	14.57	136			60.827		35.3	10.3	35.3	35.3	5	1	5	5	1	5	1471;2465;3329;4630;4924	6	1	5	274980000	4544200	270430000	39282000	649180	38633000	0.1852	0.028%	0.2035%	59.511	5.89509	+
P32119	PRDX2_HUMAN	PRDX2	Peroxiredoxin-2 OS=Homo sapiens OX=9606 GN=PRDX2 PE=1 SV=5	21.892	198			22.66		39.9	8.6	39.9	34.3	5	1	5	4	1	4	1019;1744;3051;3160;3725	5	1	4	62582000	13173000	49409000	3310000	1013300	2296600	0.0156	0.0437%	0.0121%	3.75078	1.90719	+
Q13123	RED_HUMAN	IK	Protein Red OS=Homo sapiens OX=9606 GN=IK PE=1 SV=3	65.602	557			37.494		13.8	3.9	9.9	13.8	5	1	4	5	1	4	851;1733;2524;3119;3209	5	1	4	58413000	2859800	55553000	1564500	129990	1434500	0.0074	0.0056%	0.0076%	19.4255	4.27988	+
P15924	DESP_HUMAN	DSP	Desmoplakin OS=Homo sapiens OX=9606 GN=DSP PE=1 SV=3	331.774	2871			34.784		1.9	0.5	1.5	1.9	5	1	4	5	1	4	234;1778;2144;3763;4530	5	1	4	20301000	2968300	17333000	124550	18210	106340	0.0006	0.0008%	0.0006%	5.83937	2.54581	+
P62888	RL30_HUMAN	RPL30	Large ribosomal subunit protein eL30 OS=Homo sapiens OX=9606 GN=RPL30 PE=1 SV=2	12.784	115			61.436		51.3	24.3	51.3	51.3	5	2	5	5	2	5	2544;3147;4000;4482;4747	11	2	9	603360000	2612600	600750000	73154000	435440	72719000	0.3449	0.0188%	0.383%	229.943	7.84513	+
P83731	RL24_HUMAN	RPL24	Large ribosomal subunit protein eL24 OS=Homo sapiens OX=9606 GN=RPL24 PE=1 SV=1	17.779	157			43.202		30.6	13.4	30.6	30.6	5	2	5	5	2	5	181;460;3720;4780;4818	8	2	6	306520000	10302000	296220000	38315000	1287800	37028000	0.1807	0.0555%	0.195%	28.7536	4.84567	+
P29692	EF1D_HUMAN	EEF1D	Elongation factor 1-delta OS=Homo sapiens OX=9606 GN=EEF1D PE=1 SV=5	31.122	281			36.43		26.7	26.7	17.4	26.7	5	5	3	5	5	3	1533;1910;2090;4100;4125	8	5	3	121510000	96024000	25490000	6036100	5008100	1028000	0.0285	0.2157%	0.0054%	0.265454	-1.91346	-
P23528	COF1_HUMAN	CFL1	Cofilin-1 OS=Homo sapiens OX=9606 GN=CFL1 PE=1 SV=3	18.502	166	Q9Y281	CFL2	39.76		42.2	8.4	42.2	42.2	5	1	5	5	1	5	2432;2765;3424;3425;5193	6	1	5	52804000	0	52804000	3515700	0	3515700	0.0166	0.0%	0.0185%	95.1244	6.57174	+
P16989	YBOX3_HUMAN	YBX3	Y-box-binding protein 3 OS=Homo sapiens OX=9606 GN=YBX3 PE=1 SV=4	40.09	372			18.216		32.5	0	32.5	25	5	0	5	3	0	3	592;958;3590;4233;4338	3	0	3	31538000	0	31538000	390600	0	390600	0.0018	0.0%	0.0021%	15.2586	3.93155	+
Q9BQG0	MBB1A_HUMAN	MYBBP1A	Myb-binding protein 1A OS=Homo sapiens OX=9606 GN=MYBBP1A PE=1 SV=2	148.855	1328			35.352		5	0	5	5	5	0	5	5	0	5	385;1435;2879;2910;4900	5	0	5	34896000	0	34896000	404660	0	404660	0.0019	0.0%	0.0021%	42.4668	5.40826	+
P59998	ARPC4_HUMAN	ARPC4	Actin-related protein 2/3 complex subunit 4 OS=Homo sapiens OX=9606 GN=ARPC4 PE=1 SV=3	19.667	168			146.93		40.5	6.5	40.5	40.5	5	1	5	5	1	5	91;384;1120;2364;2528	7	1	6	311390000	5639300	305750000	24316000	626590	23690000	0.1146	0.027%	0.1248%	54.2177	5.76069	+
Q96CW1	AP2M1_HUMAN	AP2M1	AP-2 complex subunit mu OS=Homo sapiens OX=9606 GN=AP2M1 PE=1 SV=2	49.655	435			35.724		15.9	0	15.9	15.9	5	0	5	5	0	5	989;2293;3268;4101;4206	5	0	5	51449000	0	51449000	1978800	0	1978800	0.0093	0.0%	0.0104%	56.2281	5.81322	+
P62805	H4_HUMAN	H4C1	Histone H4 OS=Homo sapiens OX=9606 GN=H4C1 PE=1 SV=2	11.367	103			35.294		40.8	21.4	40.8	40.8	5	2	5	5	2	5	719;720;2323;4685;4813	8	2	6	245760000	10255000	235510000	38339000	1709200	36630000	0.1808	0.0736%	0.1929%	22.9654	4.52139	+
Q9BQ67	GRWD1_HUMAN	GRWD1	Glutamate-rich WD repeat-containing protein 1 OS=Homo sapiens OX=9606 GN=GRWD1 PE=1 SV=1	49.419	446			38.995		20	0	20	20	5	0	5	5	0	5	736;1016;1841;2919;5058	5	0	5	63646000	0	63646000	2474600	0	2474600	0.0117	0.0%	0.013%	52.9927	5.72772	+
Q07020	RL18_HUMAN	RPL18	Large ribosomal subunit protein eL18 OS=Homo sapiens OX=9606 GN=RPL18 PE=1 SV=2	21.634	188			39.474		33	6.9	33	33	5	1	5	5	1	5	285;1562;2257;4397;4585	6	1	5	689910000	12767000	677140000	95189000	1823900	93365000	0.4488	0.0786%	0.4917%	53.0383	5.72896	+
Q8WWI1	LMO7_HUMAN	LMO7	LIM domain only protein 7 OS=Homo sapiens OX=9606 GN=LMO7 PE=1 SV=3	192.696	1683			34.168		3.7	0	3.7	3.7	5	0	5	5	0	5	952;3089;4131;4184;5166	5	0	5	16913000	0	16913000	176180	0	176180	0.0008	0.0%	0.0009%	13.0092	3.70146	+
O15511	ARPC5_HUMAN	ARPC5	Actin-related protein 2/3 complex subunit 5 OS=Homo sapiens OX=9606 GN=ARPC5 PE=1 SV=3	16.32	151			30.353		57.6	0	57.6	52.3	5	0	5	4	0	4	198;1618;2551;3407;3701	6	0	6	107420000	0	107420000	9647600	0	9647600	0.0455	0.0%	0.0508%	123.239	6.94532	+
Q8N163	CCAR2_HUMAN	CCAR2	Cell cycle and apoptosis regulator protein 2 OS=Homo sapiens OX=9606 GN=CCAR2 PE=1 SV=2	102.902	923			36.139		8.5	4.8	6.9	8.5	5	2	4	5	2	4	2246;2435;4215;4927;5033	6	2	4	44895000	14795000	30100000	397620	167220	230400	0.0019	0.0072%	0.0012%	2.03447	1.02465	+
Q8NC51	SERB1_HUMAN	SERBP1	SERPINE1 mRNA-binding protein 1 OS=Homo sapiens OX=9606 GN=SERBP1 PE=1 SV=2	44.965	408			40.133		17.2	8.6	17.2	17.2	5	2	5	5	2	5	990;1336;2518;3596;4267	8	2	6	213960000	26970000	186990000	5322700	1052200	4270400	0.0251	0.0453%	0.0225%	6.93326	2.79353	+
Q13247	SRSF6_HUMAN	SRSF6	Serine/arginine-rich splicing factor 6 OS=Homo sapiens OX=9606 GN=SRSF6 PE=1 SV=2	39.587	344	Q08170	SRSF4	31.797		12.2	0	12.2	12.2	5	0	5	5	0	5	493;1364;2876;3410;4575	5	0	5	78779000	0	78779000	5251900	0	5251900	0.0248	0.0%	0.0277%	52.207	5.70617	+
Q9UKV8	AGO2_HUMAN	AGO2	Protein argonaute-2 OS=Homo sapiens OX=9606 GN=AGO2 PE=1 SV=3	97.208	859	Q9UL18;Q9H9G7;Q9HCK5	AGO1;AGO3;AGO4	32.413		8.4	0	8.4	8.4	5	0	5	5	0	5	160;593;1119;2108;4023	5	0	5	46473000	0	46473000	255880	0	255880	0.0012	0.0%	0.0013%	55.7045	5.79972	+
Q07157	ZO1_HUMAN	TJP1	Tight junction protein ZO-1 OS=Homo sapiens OX=9606 GN=TJP1 PE=1 SV=3	195.459	1748			33.69		4.4	3.8	3.3	4.4	5	4	4	5	4	4	725;960;2371;2600;4982	8	4	4	32190000	18906000	13284000	279010	133040	145970	0.0013	0.0057%	0.0008%	0.702634	-0.509155
P62937	PPIA_HUMAN	PPIA	Peptidyl-prolyl cis-trans isomerase A OS=Homo sapiens OX=9606 GN=PPIA PE=1 SV=2	18.012	165	P0DN26;A0A0B4J2A2;A0A075B767;A0A075B759;Q9Y536;F5H284	PPIAL4F;PPIAL4C;PPIAL4H;PPIAL4E;PPIAL4A;PPIAL4D	25.82		30.3	10.9	19.4	30.3	4	1	3	4	1	3	1343;2203;4983;5040	4	1	3	73778000	5070900	68708000	7377800	507090	6870800	0.0348	0.0218%	0.0362%	13.5495	3.76016	+
P26038	MOES_HUMAN	MSN	Moesin OS=Homo sapiens OX=9606 GN=MSN PE=1 SV=3	67.82	577	P35241;P15311	RDX;EZR	25.166		9	0	9	9	4	0	4	4	0	4	1534;2168;2725;5088	4	0	4	31816000	0	31816000	964130	0	964130	0.0045	0.0%	0.0051%	14.8988	3.89712	+
Q9BXP5	SRRT_HUMAN	SRRT	Serrate RNA effector molecule homolog OS=Homo sapiens OX=9606 GN=SRRT PE=1 SV=1	100.666	876			30.302		6.4	6.4	3.5	6.4	4	4	2	4	4	2	1001;1002;1262;4619	6	4	2	76085000	35896000	40189000	998760	494840	503920	0.0047	0.0213%	0.0027%	1.1196	0.162978
Q9BPX5	ARP5L_HUMAN	ARPC5L	Actin-related protein 2/3 complex subunit 5-like protein OS=Homo sapiens OX=9606 GN=ARPC5L PE=1 SV=1	16.941	153			22.281		50.3	0	50.3	45.1	4	0	4	3	0	3	201;1616;3407;3935	4	0	4	120550000	0	120550000	4934100	0	4934100	0.0233	0.0%	0.026%	263.214	8.04009	+
Q92747	ARC1A_HUMAN	ARPC1A	Actin-related protein 2/3 complex subunit 1A OS=Homo sapiens OX=9606 GN=ARPC1A PE=1 SV=2	41.569	370			19.503		20	0	20	13.8	4	0	4	3	0	3	594;2641;3545;4326	3	0	3	71840000	0	71840000	2347800	0	2347800	0.0111	0.0%	0.0124%	137.545	7.10376	+
O00422	SAP18_HUMAN	SAP18	Histone deacetylase complex subunit SAP18 OS=Homo sapiens OX=9606 GN=SAP18 PE=1 SV=1	17.561	153			53.868		36.6	32	26.1	36.6	4	3	3	4	3	3	1467;1806;1875;4402	9	4	5	180000000	37185000	142820000	12098000	3380500	8717800	0.057	0.1456%	0.0459%	3.8408	1.94141	+
P04843	RPN1_HUMAN	RPN1	Dolichyl-diphosphooligosaccharide--protein glycosyltransferase subunit 1 OS=Homo sapiens OX=9606 GN=RPN1 PE=1 SV=1	68.569	607			25.848		9.1	9.1	2.5	9.1	4	4	1	4	4	1	393;1515;3418;3993	5	4	1	21524000	15618000	5906000	474160	314540	159620	0.0022	0.0136%	0.0008%	0.378153	-1.40296	-
Q9ULV4	COR1C_HUMAN	CORO1C	Coronin-1C OS=Homo sapiens OX=9606 GN=CORO1C PE=1 SV=1	53.249	474			28.731		9.9	0	9.9	9.9	4	0	4	4	0	4	167;3338;3738;5095	4	0	4	21675000	0	21675000	1140800	0	1140800	0.0054	0.0%	0.006%	21.4409	4.42229	+
Q9Y6K5	OAS3_HUMAN	OAS3	2'-5'-oligoadenylate synthase 3 OS=Homo sapiens OX=9606 GN=OAS3 PE=1 SV=3	121.17	1087			25.887		5.6	0	5.6	5.6	4	0	4	4	0	4	1401;1854;3105;3458	4	0	4	48144000	0	48144000	736490	0	736490	0.0035	0.0%	0.0039%	50.2144	5.65003	+
P60174	TPIS_HUMAN	TPI1	Triosephosphate isomerase OS=Homo sapiens OX=9606 GN=TPI1 PE=1 SV=4	26.669	249			27.481		30.1	0	30.1	30.1	4	0	4	4	0	4	527;1088;3809;4720	4	0	4	41362000	0	41362000	519580	0	519580	0.0024	0.0%	0.0027%	37.106	5.21358	+
Q15427	SF3B4_HUMAN	SF3B4	Splicing factor 3B subunit 4 OS=Homo sapiens OX=9606 GN=SF3B4 PE=1 SV=1	44.386	424			52.993		17.7	14.4	17.7	17.7	4	3	4	4	3	4	2933;3452;3522;5072	7	3	4	342330000	45249000	297090000	12180000	1861400	10319000	0.0574	0.0802%	0.0543%	6.56567	2.71494	+
Q15007	FL2D_HUMAN	WTAP	Pre-mRNA-splicing regulator WTAP OS=Homo sapiens OX=9606 GN=WTAP PE=1 SV=2	44.244	396			25.25		12.6	0	12.6	12.6	4	0	4	4	0	4	2083;3283;4313;5345	4	0	4	23226000	0	23226000	1106000	0	1106000	0.0052	0.0%	0.0058%	27.3208	4.77193	+
Q9UNX3	RL26L_HUMAN	RPL26L1	Ribosomal protein uL24-like OS=Homo sapiens OX=9606 GN=RPL26L1 PE=1 SV=1	17.256	145	P61254	RPL26	69.787		22.8	4.8	22.8	22.8	4	1	4	4	1	4	1450;2274;2419;5355	5	1	4	241570000	4021600	237550000	40262000	670260	39592000	0.1898	0.0289%	0.2085%	59.0685	5.88432	+
P61326	MGN_HUMAN	MAGOH	Protein mago nashi homolog OS=Homo sapiens OX=9606 GN=MAGOH PE=1 SV=1	17.164	146	Q96A72	MAGOHB	37.299		43.8	26	43.8	43.8	4	2	4	4	2	4	1373;2179;2188;3672	7	2	5	292270000	63733000	228540000	10668000	6373300	10668000	0.0503	0.2746%	0.0562%	3.5859	1.84233	+
O15258	RER1_HUMAN	RER1	Protein RER1 OS=Homo sapiens OX=9606 GN=RER1 PE=1 SV=1	22.958	196			30.12		24.5	6.6	24.5	24.5	4	1	4	4	1	4	2778;3998;3999;4764	6	1	5	153920000	0	153920000	14631000	0	14631000	0.069	0.0%	0.0771%	198.606	7.63377	+
P08708	RS17_HUMAN	RPS17	Small ribosomal subunit protein eS17 OS=Homo sapiens OX=9606 GN=RPS17 PE=1 SV=2	15.55	135			54.85		48.1	0	48.1	48.1	4	0	4	4	0	4	732;2072;2851;4744	5	0	5	216360000	0	216360000	35959000	0	35959000	0.1695	0.0%	0.1894%	117.005	6.87043	+
P63162	RSMN_HUMAN	SNRPN	Small nuclear ribonucleoprotein-associated protein N OS=Homo sapiens OX=9606 GN=SNRPN PE=1 SV=1	24.614	240	P14678	SNRPB	28.017		17.9	3.3	17.9	17.9	4	1	4	4	1	4	1598;2010;2153;4914	5	1	4	182510000	14616000	167890000	11407000	913500	10493000	0.0538	0.0394%	0.0553%	11.4867	3.5219	+
O95232	LC7L3_HUMAN	LUC7L3	Luc7-like protein 3 OS=Homo sapiens OX=9606 GN=LUC7L3 PE=1 SV=2	51.466	432			30.906		13.2	0	13.2	13.2	4	0	4	4	0	4	2611;3271;4322;5292	4	0	4	23464000	0	23464000	1235000	0	1235000	0.0058	0.0%	0.0065%	35.175	5.13648	+
P04075	ALDOA_HUMAN	ALDOA	Fructose-bisphosphate aldolase A OS=Homo sapiens OX=9606 GN=ALDOA PE=1 SV=2	39.42	364	P09972;P05062	ALDOC;ALDOB	25.23		15.4	0	15.4	15.4	4	0	4	4	0	4	1708;1909;3633;4888	4	0	4	18179000	0	18179000	790370	0	790370	0.0037	0.0%	0.0042%	14.962	3.90323	+
P53680	AP2S1_HUMAN	AP2S1	AP-2 complex subunit sigma OS=Homo sapiens OX=9606 GN=AP2S1 PE=1 SV=2	17.018	142			35.75		31	10.6	31	31	4	1	4	4	1	4	1396;2800;5142;5186	7	1	6	143370000	4141600	139230000	19695000	690260	19004000	0.0929	0.0297%	0.1001%	33.6174	5.07114	+
O94919	ENDD1_HUMAN	ENDOD1	Endonuclease domain-containing 1 protein OS=Homo sapiens OX=9606 GN=ENDOD1 PE=1 SV=2	55.017	500			38.997		9.6	0	9.6	9.6	4	0	4	4	0	4	763;765;2232;3645	4	0	4	44620000	0	44620000	1859200	0	1859200	0.0088	0.0%	0.0098%	57.9111	5.85577	+
Q9UN86	G3BP2_HUMAN	G3BP2	Ras GTPase-activating protein-binding protein 2 OS=Homo sapiens OX=9606 GN=G3BP2 PE=1 SV=2	54.121	482			50.902		14.3	9.3	14.3	14.3	4	2	4	4	2	4	1443;2048;2983;3863	6	2	4	116150000	10553000	105600000	3902200	316950	3585300	0.0184	0.0137%	0.0189%	10.0066	3.32288	+
Q9Y3F4	STRAP_HUMAN	STRAP	Serine-threonine kinase receptor-associated protein OS=Homo sapiens OX=9606 GN=STRAP PE=1 SV=1	38.438	350			29.471		17.4	0	17.4	17.4	4	0	4	4	0	4	31;1487;4079;4663	4	0	4	31055000	0	31055000	984680	0	984680	0.0046	0.0%	0.0052%	45.5553	5.50955	+
Q86U42	PABP2_HUMAN	PABPN1	Polyadenylate-binding protein 2 OS=Homo sapiens OX=9606 GN=PABPN1 PE=1 SV=3	32.749	306	A6NDY0	PABPN1L	39.01		18.3	12.4	18.3	18.3	4	2	4	4	2	4	1609;4111;4633;5074	6	2	4	105130000	13060000	92073000	3780100	492870	3287200	0.0178	0.0212%	0.0173%	7.05	2.81762	+
Q16698	DECR_HUMAN	DECR1	2,4-dienoyl-CoA reductase [(3E)-enoyl-CoA-producing], mitochondrial OS=Homo sapiens OX=9606 GN=DECR1 PE=1 SV=1	36.068	335			32.079		17	0	17	17	4	0	4	4	0	4	1365;1453;1790;4717	4	0	4	46547000	0	46547000	1090000	0	1090000	0.0051	0.0%	0.0057%	41.1524	5.36291	+
Q15366	PCBP2_HUMAN	PCBP2	Poly(rC)-binding protein 2 OS=Homo sapiens OX=9606 GN=PCBP2 PE=1 SV=1	38.58	365	P57721	PCBP3	30.484		16.2	0	16.2	14	4	0	4	3	0	3	183;1277;3173;3851	4	0	4	73023000	0	73023000	4295500	0	4295500	0.0203	0.0%	0.0226%	69.8287	6.12575	+
O43854	EDIL3_HUMAN	EDIL3	EGF-like repeat and discoidin I-like domain-containing protein 3 OS=Homo sapiens OX=9606 GN=EDIL3 PE=1 SV=1	53.765	480			23.121		13.1	9.6	3.5	13.1	4	3	1	4	3	1	550;1795;2644;4053	4	3	1	28781000	18573000	10208000	483050	483050	392610	0.0023	0.0208%	0.0021%	0.549615	-0.863507	-
O60508	PRP17_HUMAN	CDC40	Pre-mRNA-processing factor 17 OS=Homo sapiens OX=9606 GN=CDC40 PE=1 SV=1	65.521	579			24.264		9.5	0	9.5	9.5	4	0	4	4	0	4	1162;2955;4455;5129	4	0	4	28562000	0	28562000	617900	0	617900	0.0029	0.0%	0.0033%	26.0767	4.70469	+
Q9UII4	HERC5_HUMAN	HERC5	E3 ISG15--protein ligase HERC5 OS=Homo sapiens OX=9606 GN=HERC5 PE=1 SV=2	116.852	1024			24.394		4.9	0	4.9	4.9	4	0	4	4	0	4	825;1436;4219;5266	4	0	4	22131000	0	22131000	183500	0	183500	0.0009	0.0%	0.001%	15.9211	3.99287	+
O60716	CTND1_HUMAN	CTNND1	Catenin delta-1 OS=Homo sapiens OX=9606 GN=CTNND1 PE=1 SV=1	108.17	968			29.424		5.1	2.4	2.7	5.1	4	2	2	4	2	2	2;1714;1927;3659	4	2	2	21061000	7426500	13635000	438780	154720	284060	0.0021	0.0067%	0.0015%	1.83599	0.87656	+
Q9NZR1	TMOD2_HUMAN	TMOD2	Tropomodulin-2 OS=Homo sapiens OX=9606 GN=TMOD2 PE=1 SV=1	39.595	351			24.71		12.3	0	12.3	12.3	4	0	4	4	0	4	267;1385;1481;4201	4	0	4	51530000	0	51530000	2712100	0	2712100	0.0128	0.0%	0.0143%	47.3293	5.56466	+
P16401	H15_HUMAN	H1-5	Histone H1.5 OS=Homo sapiens OX=9606 GN=H1-5 PE=1 SV=3	22.58	226			24.501		21.7	0	21.7	21.7	4	0	4	4	0	4	199;2415;3403;4014	4	0	4	101300000	0	101300000	10130000	0	10130000	0.0478	0.0%	0.0534%	66.5752	6.05691	+
Q14257	RCN2_HUMAN	RCN2	Reticulocalbin-2 OS=Homo sapiens OX=9606 GN=RCN2 PE=1 SV=1	36.876	317			36.518		23	18.3	4.7	23	4	3	1	4	3	1	903;3052;4859;5153	4	3	1	28667000	19042000	9625400	2047700	1360100	687530	0.0097	0.0586%	0.0036%	0.505483	-0.984267	-
Q86W42	THOC6_HUMAN	THOC6	THO complex subunit 6 OS=Homo sapiens OX=9606 GN=THOC6 PE=1 SV=1	37.535	341			38.979		19.4	5.6	19.4	19.4	4	1	4	4	1	4	426;1408;2003;4291	5	1	4	75844000	10910000	64935000	4213600	606080	3607500	0.0199	0.0261%	0.019%	5.95188	2.57335	+
Q6ZUT6	CCD9B_HUMAN	CCDC9B	Coiled-coil domain-containing protein 9B OS=Homo sapiens OX=9606 GN=CCDC9B PE=1 SV=1	57.325	534			26.217		12	0	12	12	4	0	4	4	0	4	3023;3627;3793;4225	4	0	4	41190000	0	41190000	1373300	0	1373300	0.0065	0.0%	0.0072%	36.8024	5.20173	+
O60841	IF2P_HUMAN	EIF5B	Eukaryotic translation initiation factor 5B OS=Homo sapiens OX=9606 GN=EIF5B PE=1 SV=4	138.827	1220			30.035		4.7	0	4.7	4.7	4	0	4	4	0	4	484;1969;3994;4525	4	0	4	31387000	0	31387000	214420	0	214420	0.001	0.0%	0.0011%	14.51	3.85898	+
O15145	ARPC3_HUMAN	ARPC3	Actin-related protein 2/3 complex subunit 3 OS=Homo sapiens OX=9606 GN=ARPC3 PE=1 SV=3	20.547	178			34.823		23.6	7.3	23.6	23.6	4	1	4	4	1	4	451;794;2805;4802	6	1	5	260210000	7351200	252860000	21963000	735120	21228000	0.1036	0.0317%	0.1118%	34.3971	5.10422	+
Q52LJ0	FA98B_HUMAN	FAM98B	Protein FAM98B OS=Homo sapiens OX=9606 GN=FAM98B PE=1 SV=2	45.547	433			12.566		13.6	4.4	13.6	6	4	1	4	2	0	2	531;1676;1816;3901	2	0	2	8500800	0	8500800	404800	0	404800	0.0019	0.0%	0.0021%	10.9464	3.45239	+
Q15428	SF3A2_HUMAN	SF3A2	Splicing factor 3A subunit 2 OS=Homo sapiens OX=9606 GN=SF3A2 PE=1 SV=2	49.256	464			47.04		14.7	9.3	14.7	14.7	4	3	4	4	3	4	766;3686;3737;5176	9	3	6	290380000	40154000	250230000	4534600	412340	4122300	0.0214	0.0178%	0.0217%	6.23176	2.63964	+
Q15637	SF01_HUMAN	SF1	Splicing factor 1 OS=Homo sapiens OX=9606 GN=SF1 PE=1 SV=4	68.33	639			32.873		11.9	6.1	7.8	11.9	4	2	3	4	2	3	449;2015;4671;4967	5	2	3	68807000	20552000	48256000	3931200	915210	3016000	0.0185	0.0394%	0.0159%	2.348	1.23143	+
Q3MHD2	LSM12_HUMAN	LSM12	Protein LSM12 OS=Homo sapiens OX=9606 GN=LSM12 PE=1 SV=2	21.701	195			74.509		36.4	26.2	36.4	36.4	4	3	4	4	3	4	3007;3080;3437;4450	7	3	4	208210000	70889000	137320000	10857000	3689300	7167700	0.0512	0.1589%	0.0378%	1.93711	0.953908	+
P30041	PRDX6_HUMAN	PRDX6	Peroxiredoxin-6 OS=Homo sapiens OX=9606 GN=PRDX6 PE=1 SV=3	25.035	224			50.493		22.8	9.4	22.8	22.8	4	1	4	4	1	4	2973;3067;3595;5101	5	1	4	34978000	3187300	31791000	2331900	212490	2119400	0.011	0.0092%	0.0112%	9.97427	3.31821	+
P84103	SRSF3_HUMAN	SRSF3	Serine/arginine-rich splicing factor 3 OS=Homo sapiens OX=9606 GN=SRSF3 PE=1 SV=1	19.33	164			32.21		27.4	14	27.4	18.9	4	2	4	3	1	3	107;3511;5036;5143	6	2	4	696980000	71704000	625280000	98231000	10243000	87988000	0.4632	0.4413%	0.4634%	8.72029	3.12438	+
P18085	ARF4_HUMAN	ARF4	ADP-ribosylation factor 4 OS=Homo sapiens OX=9606 GN=ARF4 PE=1 SV=3	20.511	180	P84085;P84077;P61204	ARF5;ARF1;ARF3	23.825		31.7	26.1	21.7	31.7	4	3	3	4	3	3	2058;2301;2757;3284	6	3	3	48889000	23745000	25144000	4145100	1859300	2285800	0.0195	0.0801%	0.012%	1.05892	0.0825904
Q14011	CIRBP_HUMAN	CIRBP	Cold-inducible RNA-binding protein OS=Homo sapiens OX=9606 GN=CIRBP PE=1 SV=1	18.648	172			35.244		33.1	8.1	33.1	33.1	4	1	4	4	1	4	789;1630;2743;5245	5	1	4	47795000	7604400	40190000	4779500	760440	4019000	0.0225	0.0328%	0.0212%	5.2851	2.40193	+
Q14157	UBP2L_HUMAN	UBAP2L	Ubiquitin-associated protein 2-like OS=Homo sapiens OX=9606 GN=UBAP2L PE=1 SV=2	114.534	1087			26.465		5.7	3	3.5	5.7	4	2	3	4	2	3	586;1680;2109;2157	5	2	3	33635000	16352000	17283000	1159800	563870	595970	0.0055	0.0243%	0.0031%	1.05693	0.0798866
P21291	CSRP1_HUMAN	CSRP1	Cysteine and glycine-rich protein 1 OS=Homo sapiens OX=9606 GN=CSRP1 PE=1 SV=3	20.567	193			26.426		36.8	11.4	36.8	36.8	4	1	4	4	1	4	1623;1935;3451;4692	5	1	4	121540000	14117000	107430000	3860200	1176400	3860200	0.0182	0.0507%	0.0203%	7.60997	2.92789	+
Q9BTL3	RAMAC_HUMAN	RAMAC	RNA guanine-N7 methyltransferase activating subunit OS=Homo sapiens OX=9606 GN=RAMAC PE=1 SV=1	14.381	118	A0A3B3IU46	RAMACL	24.453		33.1	15.3	17.8	33.1	4	2	2	4	2	2	1347;1504;4357;5165	4	2	2	51383000	13677000	37707000	2101100	829250	1271800	0.0099	0.0357%	0.0067%	2.75696	1.46308	+
Q8IYB3	SRRM1_HUMAN	SRRM1	Serine/arginine repetitive matrix protein 1 OS=Homo sapiens OX=9606 GN=SRRM1 PE=1 SV=2	102.335	904			25.481		7	0	7	7	4	0	4	4	0	4	1189;2523;4981;4997	5	0	5	52960000	0	52960000	247800	0	247800	0.0012	0.0%	0.0013%	95.5449	6.57811	+
P55081	MFAP1_HUMAN	MFAP1	Microfibrillar-associated protein 1 OS=Homo sapiens OX=9606 GN=MFAP1 PE=1 SV=2	51.958	439			23.879		16.6	6.2	13.7	16.6	4	2	3	4	2	3	565;3784;3911;5346	5	2	3	45538000	10914000	34624000	1303700	642030	661680	0.0061	0.0277%	0.0035%	3.17244	1.66559	+
P63173	RL38_HUMAN	RPL38	Large ribosomal subunit protein eL38 OS=Homo sapiens OX=9606 GN=RPL38 PE=1 SV=2	8.218	70			23.623		34.3	14.3	34.3	34.3	4	1	4	4	1	4	557;2123;5300;5301	6	1	5	118110000	15341000	102770000	32260000	5113700	27147000	0.1521	0.2203%	0.143%	6.69904	2.74395	+
Q99985	SEM3C_HUMAN	SEMA3C	Semaphorin-3C OS=Homo sapiens OX=9606 GN=SEMA3C PE=1 SV=2	85.207	751			26.063		6.3	0	6.3	6.3	4	0	4	4	0	4	2244;3792;5137;5253	4	0	4	36608000	0	36608000	437540	0	437540	0.0021	0.0%	0.0023%	37.8582	5.24254	+
Q01081	U2AF1_HUMAN	U2AF1	Splicing factor U2AF 35 kDa subunit OS=Homo sapiens OX=9606 GN=U2AF1 PE=1 SV=3	27.872	240	Q8WU68	U2AF1L4	37.928		25.8	7.5	25.8	25.8	4	1	4	4	1	4	104;420;5161;5233	5	1	4	184540000	7627100	176920000	5480700	693370	5480700	0.0258	0.0299%	0.0289%	23.1962	4.53582	+
P63244	RACK1_HUMAN	RACK1	Small ribosomal subunit protein RACK1 OS=Homo sapiens OX=9606 GN=RACK1 PE=1 SV=3	35.077	317			24.742		14.8	3.8	14.8	14.8	4	1	4	4	1	4	828;1491;3182;5134	5	1	4	35730000	6131100	29599000	1786500	306550	1480000	0.0084	0.0132%	0.0078%	4.82768	2.27133	+
Q02543	RL18A_HUMAN	RPL18A	Large ribosomal subunit protein eL20 OS=Homo sapiens OX=9606 GN=RPL18A PE=1 SV=2	20.762	176			25.956		25	0	25	25	4	0	4	4	0	4	697;2146;3381;4270	5	0	5	183960000	0	183960000	14065000	0	14065000	0.0663	0.0%	0.0741%	255.364	7.99641	+
P62318	SMD3_HUMAN	SNRPD3	Small nuclear ribonucleoprotein Sm D3 OS=Homo sapiens OX=9606 GN=SNRPD3 PE=1 SV=1	13.916	126			25.703		47.6	15.1	47.6	47.6	4	2	4	4	2	4	1429;2799;4730;4918	8	3	5	442810000	44972000	397830000	59082000	7495300	51587000	0.2786	0.3229%	0.2717%	8.84617	3.14505	+
P62899	RL31_HUMAN	RPL31	Large ribosomal subunit protein eL31 OS=Homo sapiens OX=9606 GN=RPL31 PE=1 SV=1	14.463	125			26.359		30.4	16.8	30.4	30.4	4	2	4	4	2	4	1306;2185;3197;3953	6	2	4	545080000	13448000	531640000	77869000	1921200	75948000	0.3672	0.0828%	0.4%	39.533	5.30499	+
P62910	RL32_HUMAN	RPL32	Large ribosomal subunit protein eL32 OS=Homo sapiens OX=9606 GN=RPL32 PE=1 SV=2	15.86	135			26.365		32.6	0	32.6	32.6	4	0	4	4	0	4	29;1101;1832;4361	5	0	5	106850000	0	106850000	15264000	0	15264000	0.072	0.0%	0.0804%	103.418	6.69235	+
P62263	RS14_HUMAN	RPS14	Small ribosomal subunit protein uS11 OS=Homo sapiens OX=9606 GN=RPS14 PE=1 SV=3	16.273	151			28.943		27.8	0	27.8	27.8	4	0	4	4	0	4	63;546;1105;4599	6	0	6	371000000	0	371000000	32319000	0	32319000	0.1524	0.0%	0.1702%	253.788	7.98748	+
Q8WWM7	ATX2L_HUMAN	ATXN2L	Ataxin-2-like protein OS=Homo sapiens OX=9606 GN=ATXN2L PE=1 SV=2	113.374	1075			23.634		5.8	0	5.8	5.8	4	0	4	4	0	4	638;1814;1820;4660	4	0	4	174230000	0	174230000	3520100	0	3520100	0.0166	0.0%	0.0185%	180.184	7.49333	+
Q07021	C1QBP_HUMAN	C1QBP	Complement component 1 Q subcomponent-binding protein, mitochondrial OS=Homo sapiens OX=9606 GN=C1QBP PE=1 SV=1	31.362	282			29.566		17.4	16.3	17.4	17.4	4	3	4	4	3	4	117;118;3311;4771	9	3	6	67665000	19099000	48565000	5205000	1469200	3735800	0.0245	0.0633%	0.0197%	2.5428	1.34642	+
P50914	RL14_HUMAN	RPL14	Large ribosomal subunit protein eL14 OS=Homo sapiens OX=9606 GN=RPL14 PE=1 SV=4	23.432	215			44.004		21.4	5.6	21.4	21.4	4	1	4	4	1	4	253;476;1866;3134	5	1	4	505610000	10780000	494830000	84268000	1796700	82472000	0.3973	0.0774%	0.4344%	45.9026	5.5205	+
P26373	RL13_HUMAN	RPL13	Large ribosomal subunit protein eL13 OS=Homo sapiens OX=9606 GN=RPL13 PE=1 SV=4	24.261	211			27.511		19	0	19	19	4	0	4	4	0	4	1640;2633;4507;4736	5	0	5	315190000	0	315190000	35021000	0	35021000	0.1651	0.0%	0.1845%	377.701	8.5611	+
Q9HC16	ABC3G_HUMAN	APOBEC3G	DNA dC->dU-editing enzyme APOBEC-3G OS=Homo sapiens OX=9606 GN=APOBEC3G PE=1 SV=1	46.408	384			18.86		10.2	0	10.2	7.6	4	0	4	3	0	3	798;2668;3264;5078	3	0	3	15571000	0	15571000	622830	0	622830	0.0029	0.0%	0.0033%	22.2037	4.47273	+
P42766	RL35_HUMAN	RPL35	Large ribosomal subunit protein uL29 OS=Homo sapiens OX=9606 GN=RPL35 PE=1 SV=2	14.551	123			32.425		26	0	26	26	4	0	4	4	0	4	3740;4784;4950;5273	4	0	4	339260000	0	339260000	64710000	0	64710000	0.3051	0.0%	0.3408%	279.241	8.12537	+
O95816	BAG2_HUMAN	BAG2	BAG family molecular chaperone regulator 2 OS=Homo sapiens OX=9606 GN=BAG2 PE=1 SV=1	23.772	211			22.043		17.5	5.2	12.3	17.5	3	1	2	3	1	2	1475;2873;4562	3	1	2	17998000	6030300	11968000	1285600	430730	854860	0.0061	0.0186%	0.0045%	1.98464	0.98888	+
Q9BYC5	FUT8_HUMAN	FUT8	Alpha-(1,6)-fucosyltransferase OS=Homo sapiens OX=9606 GN=FUT8 PE=1 SV=2	66.516	575			18.556		6.3	3.8	4.5	6.3	3	2	2	3	2	2	2288;4537;5136	4	2	2	15482000	5361900	10120000	469140	162480	306660	0.0022	0.007%	0.0016%	1.88739	0.916393	+
P18621	RL17_HUMAN	RPL17	Large ribosomal subunit protein uL22 OS=Homo sapiens OX=9606 GN=RPL17 PE=1 SV=3	21.397	184			62.191		18.5	0	18.5	18.5	3	0	3	3	0	3	1736;3855;3947	6	0	6	567360000	0	567360000	29137000	0	29137000	0.1374	0.0%	0.1535%	667.688	9.38303	+
Q14254	FLOT2_HUMAN	FLOT2	Flotillin-2 OS=Homo sapiens OX=9606 GN=FLOT2 PE=1 SV=2	47.064	428			23.262		10.7	0	10.7	10.7	3	0	3	3	0	3	2844;3204;4752	3	0	3	31189000	0	31189000	537800	0	537800	0.0025	0.0%	0.0028%	14.2282	3.83068	+
Q14444	CAPR1_HUMAN	CAPRIN1	Caprin-1 OS=Homo sapiens OX=9606 GN=CAPRIN1 PE=1 SV=2	78.366	709			23.194		4.4	3.2	4.4	4.4	3	2	3	3	2	3	3718;4673;5322	5	2	3	97718000	20033000	77685000	4653200	953950	3699300	0.0219	0.0411%	0.0195%	3.87785	1.95526	+
P09914	IFIT1_HUMAN	IFIT1	Interferon-induced protein with tetratricopeptide repeats 1 OS=Homo sapiens OX=9606 GN=IFIT1 PE=1 SV=2	55.36	478	Q5T764	IFIT1B	18.706		9.6	2.1	7.5	9.6	3	1	2	3	1	2	204;2585;4909	3	1	2	29287000	22370000	6917100	256190	828500	256190	0.0012	0.0357%	0.0013%	0.309213	-1.69333	-
P62987	RL40_HUMAN	UBA52	Ubiquitin-ribosomal protein eL40 fusion protein OS=Homo sapiens OX=9606 GN=UBA52 PE=1 SV=2	14.728	128	P62979;P0CG47;P0CG48	RPS27A;UBB;UBC	30.493		26.6	19.5	26.6	26.6	3	2	3	3	2	3	1238;4515;4556	6	3	3	1299500000	532620000	766910000	198370000	70553000	127820000	0.9353	3.0394%	0.6732%	1.43988	0.525951
O00299	CLIC1_HUMAN	CLIC1	Chloride intracellular channel protein 1 OS=Homo sapiens OX=9606 GN=CLIC1 PE=1 SV=4	26.923	241			23.811		16.2	7.5	16.2	16.2	3	1	3	3	1	3	1643;2577;3541	4	1	3	33842000	3270100	30572000	2256100	218010	2038100	0.0106	0.0094%	0.0107%	9.34895	3.2248	+
Q16629	SRSF7_HUMAN	SRSF7	Serine/arginine-rich splicing factor 7 OS=Homo sapiens OX=9606 GN=SRSF7 PE=1 SV=1	27.367	238			13.486		13.4	9.7	13.4	7.6	3	2	3	2	1	2	115;3511;4785	3	1	2	140480000	12234000	128250000	14048000	1223400	12825000	0.0662	0.0527%	0.0675%	10.4831	3.38999	+
Q16630	CPSF6_HUMAN	CPSF6	Cleavage and polyadenylation specificity factor subunit 6 OS=Homo sapiens OX=9606 GN=CPSF6 PE=1 SV=2	59.21	551			17.454		7.1	0	7.1	7.1	3	0	3	3	0	3	1608;3690;4604	3	0	3	7567400	0	7567400	420410	0	420410	0.002	0.0%	0.0022%	5.10599	2.35219	+
Q15287	RNPS1_HUMAN	RNPS1	RNA-binding protein with serine-rich domain 1 OS=Homo sapiens OX=9606 GN=RNPS1 PE=1 SV=1	34.208	305			27.296		17.7	0	17.7	17.7	3	0	3	3	0	3	599;1922;2009	4	0	4	58741000	0	58741000	2799200	0	2799200	0.0132	0.0%	0.0147%	44.4479	5.47404	+
P20042	IF2B_HUMAN	EIF2S2	Eukaryotic translation initiation factor 2 subunit 2 OS=Homo sapiens OX=9606 GN=EIF2S2 PE=1 SV=2	38.388	333			58.797		14.1	0	14.1	14.1	3	0	3	3	0	3	523;1274;2147	3	0	3	68465000	0	68465000	2534300	0	2534300	0.0119	0.0%	0.0133%	95.6673	6.57995	+
P20591	MX1_HUMAN	MX1	Interferon-induced GTP-binding protein Mx1 OS=Homo sapiens OX=9606 GN=MX1 PE=1 SV=4	75.52	662			5.987		7.9	0	7.9	2.3	3	0	3	1	0	1	224;834;4294	1	0	1	3377700	0	3377700	102360	0	102360	0.0005	0.0%	0.0005%	2.91938	1.54566	+
O75934	SPF27_HUMAN	BCAS2	Pre-mRNA-splicing factor SPF27 OS=Homo sapiens OX=9606 GN=BCAS2 PE=1 SV=1	26.131	225			30.204		23.1	0	23.1	23.1	3	0	3	3	0	3	874;2138;3359	3	0	3	33038000	0	33038000	881490	0	881490	0.0042	0.0%	0.0046%	50.4355	5.65637	+
Q9Y3U8	RL36_HUMAN	RPL36	Large ribosomal subunit protein eL36 OS=Homo sapiens OX=9606 GN=RPL36 PE=1 SV=3	12.254	105			19.712		28.6	0	28.6	28.6	3	0	3	3	0	3	983;1266;5316	4	0	4	133300000	0	133300000	44434000	0	44434000	0.2095	0.0%	0.234%	122.644	6.93833	+
O60573	IF4E2_HUMAN	EIF4E2	Eukaryotic translation initiation factor 4E type 2 OS=Homo sapiens OX=9606 GN=EIF4E2 PE=1 SV=1	28.362	245			19.422		18.4	18.4	0	18.4	3	3	0	3	3	0	440;1463;3716	3	3	0	20384000	20384000	0	1000200	1000200	0	0.0047	0.0431%	0.0%	0.102681	-3.28376	-
P46782	RS5_HUMAN	RPS5	Small ribosomal subunit protein uS7 OS=Homo sapiens OX=9606 GN=RPS5 PE=1 SV=4	22.876	204			97.705		21.6	9.8	21.6	21.6	3	1	3	3	1	3	3652;4496;5178	4	1	3	173300000	12324000	160970000	17330000	1232400	16097000	0.0817	0.0531%	0.0848%	13.0615	3.70725	+
P46783	RS10_HUMAN	RPS10	Small ribosomal subunit protein eS10 OS=Homo sapiens OX=9606 GN=RPS10 PE=1 SV=1	18.898	165	Q9NQ39	RPS10P5	17.758		23	0	23	23	3	0	3	3	0	3	75;862;2075	3	0	3	209550000	0	209550000	18211000	0	18211000	0.0859	0.0%	0.0959%	133.205	7.05751	+
P60866	RS20_HUMAN	RPS20	Small ribosomal subunit protein uS10 OS=Homo sapiens OX=9606 GN=RPS20 PE=1 SV=1	13.373	119			21.433		25.2	19.3	25.2	25.2	3	2	3	3	2	3	2798;4610;4742	6	2	4	229180000	25653000	203530000	24413000	1667700	22745000	0.1151	0.0718%	0.1198%	7.93396	2.98804	+
Q96TC7	RMD3_HUMAN	RMDN3	Regulator of microtubule dynamics protein 3 OS=Homo sapiens OX=9606 GN=RMDN3 PE=1 SV=2	52.118	470			18.284		7.2	4.9	2.3	7.2	3	2	1	3	2	1	660;1728;2660	3	2	1	15198000	5538300	9659200	723690	263730	459960	0.0034	0.0114%	0.0024%	1.74407	0.802461	+
Q15365	PCBP1_HUMAN	PCBP1	Poly(rC)-binding protein 1 OS=Homo sapiens OX=9606 GN=PCBP1 PE=1 SV=2	37.498	356	P57723	PCBP4	26.45		11.8	9.6	11.8	9.6	3	2	3	2	2	2	1277;2213;3850	4	2	2	41674000	12011000	29663000	2451400	706530	1744900	0.0116	0.0304%	0.0092%	2.46965	1.30431	+
Q15392	DHC24_HUMAN	DHCR24	Delta(24)-sterol reductase OS=Homo sapiens OX=9606 GN=DHCR24 PE=1 SV=2	60.101	516			19.608		6	1.9	6	6	3	1	3	3	1	3	1738;1740;2751	5	1	4	36395000	4626300	31768000	1571600	220300	1351300	0.0074	0.0095%	0.0071%	6.86683	2.77964	+
Q14847	LASP1_HUMAN	LASP1	LIM and SH3 domain protein 1 OS=Homo sapiens OX=9606 GN=LASP1 PE=1 SV=2	29.717	261			31.969		14.2	14.2	14.2	14.2	3	3	3	3	3	3	1642;3795;3802	8	3	5	101100000	35903000	65202000	7221800	2564500	4657300	0.0341	0.1105%	0.0245%	1.81606	0.860812	+
P25398	RS12_HUMAN	RPS12	Small ribosomal subunit protein eS12 OS=Homo sapiens OX=9606 GN=RPS12 PE=1 SV=3	14.515	132			29.402		30.3	0	30.3	30.3	3	0	3	3	0	3	78;823;4387	3	0	3	43499000	0	43499000	6214200	0	6214200	0.0293	0.0%	0.0327%	13.8261	3.78932	+
O00560	SDCB1_HUMAN	SDCBP	Syntenin-1 OS=Homo sapiens OX=9606 GN=SDCBP PE=1 SV=1	32.444	298			19.518		20.1	0	20.1	20.1	3	0	3	3	0	3	278;3625;4082	3	0	3	10366000	0	10366000	942360	0	942360	0.0044	0.0%	0.005%	9.11877	3.18884	+
O14639	ABLM1_HUMAN	ABLIM1	Actin-binding LIM protein 1 OS=Homo sapiens OX=9606 GN=ABLIM1 PE=1 SV=3	87.688	778			18.554		4.2	0	4.2	4.2	3	0	3	3	0	3	1995;2961;4318	3	0	3	25776000	0	25776000	495680	0	495680	0.0023	0.0%	0.0026%	20.1936	4.33583	+
Q9UJV9	DDX41_HUMAN	DDX41	Probable ATP-dependent RNA helicase DDX41 OS=Homo sapiens OX=9606 GN=DDX41 PE=1 SV=2	69.838	622			20.13		7.1	0	7.1	7.1	3	0	3	3	0	3	120;2914;3960	3	0	3	29118000	0	29118000	126220	0	126220	0.0006	0.0%	0.0007%	34.2542	5.09821	+
O75400	PR40A_HUMAN	PRPF40A	Pre-mRNA-processing factor 40 homolog A OS=Homo sapiens OX=9606 GN=PRPF40A PE=1 SV=2	108.805	957			19.261		3.8	0	3.8	3.8	3	0	3	3	0	3	1180;1536;3636	3	0	3	49386000	0	49386000	1496500	0	1496500	0.0071	0.0%	0.0079%	41.5925	5.37825	+
O43684	BUB3_HUMAN	BUB3	Mitotic checkpoint protein BUB3 OS=Homo sapiens OX=9606 GN=BUB3 PE=1 SV=1	37.155	328			19.576		13.4	0	13.4	13.4	3	0	3	3	0	3	1492;3705;4738	3	0	3	14554000	0	14554000	970240	0	970240	0.0046	0.0%	0.0051%	10.4858	3.39036	+
O43809	CPSF5_HUMAN	NUDT21	Cleavage and polyadenylation specificity factor subunit 5 OS=Homo sapiens OX=9606 GN=NUDT21 PE=1 SV=1	26.227	227			23.192		18.5	0	18.5	18.5	3	0	3	3	0	3	2734;2974;4512	3	0	3	43953000	0	43953000	1702800	0	1702800	0.008	0.0%	0.009%	72.2114	6.17416	+
P62266	RS23_HUMAN	RPS23	Small ribosomal subunit protein uS12 OS=Homo sapiens OX=9606 GN=RPS23 PE=1 SV=3	15.808	143			19.82		16.1	7.7	16.1	16.1	3	1	3	3	1	3	1684;2458;4726	4	1	3	191410000	2178200	189230000	29566000	363030	29203000	0.1394	0.0156%	0.1538%	86.8745	6.44086	+
P35268	RL22_HUMAN	RPL22	Large ribosomal subunit protein eL22 OS=Homo sapiens OX=9606 GN=RPL22 PE=1 SV=2	14.787	128			25.631		39.1	0	39.1	39.1	3	0	3	3	0	3	135;1508;2363	3	0	3	156610000	0	156610000	34349000	0	34349000	0.162	0.0%	0.1809%	148.417	7.21351	+
P31689	DNJA1_HUMAN	DNAJA1	DnaJ homolog subfamily A member 1 OS=Homo sapiens OX=9606 GN=DNAJA1 PE=1 SV=2	44.868	397			32.972		14.4	4.8	14.4	14.4	3	1	3	3	1	3	2346;3574;3722	4	1	3	39297000	0	39297000	470570	0	470570	0.0022	0.0%	0.0025%	100.461	6.65049	+
P31944	CASPE_HUMAN	CASP14	Caspase-14 OS=Homo sapiens OX=9606 GN=CASP14 PE=1 SV=2	27.68	242			19.427		13.2	13.2	0	13.2	3	3	0	3	3	0	1688;2608;2705	3	3	0	33511000	33511000	0	2234100	2234100	0	0.0105	0.0962%	0.0%	0.0866826	-3.52811	-
P63208	SKP1_HUMAN	SKP1	S-phase kinase-associated protein 1 OS=Homo sapiens OX=9606 GN=SKP1 PE=1 SV=2	18.658	163			19.685		25.8	0	25.8	25.8	3	0	3	3	0	3	3032;3357;4409	3	0	3	15986000	0	15986000	1598600	0	1598600	0.0075	0.0%	0.0084%	19.7358	4.30274	+
P62847	RS24_HUMAN	RPS24	Small ribosomal subunit protein eS24 OS=Homo sapiens OX=9606 GN=RPS24 PE=1 SV=1	15.423	133			23.96		28.6	20.3	28.6	28.6	3	2	3	3	2	3	3771;4644;4652	6	2	4	399550000	30266000	369290000	63554000	5044300	58510000	0.2997	0.2173%	0.3082%	12.2015	3.60898	+
P62851	RS25_HUMAN	RPS25	Small ribosomal subunit protein eS25 OS=Homo sapiens OX=9606 GN=RPS25 PE=1 SV=1	13.742	125			19.781		24	0	24	24	3	0	3	3	0	3	21;643;2822	3	0	3	201290000	0	201290000	40258000	0	40258000	0.1898	0.0%	0.212%	218.322	7.77032	+
Q9HAN9	NMNA1_HUMAN	NMNAT1	Nicotinamide/nicotinic acid mononucleotide adenylyltransferase 1 OS=Homo sapiens OX=9606 GN=NMNAT1 PE=1 SV=1	31.932	279			19.928		14.7	0	14.7	14.7	3	0	3	3	0	3	1405;4205;5298	3	0	3	23215000	0	23215000	1071000	0	1071000	0.005	0.0%	0.0056%	14.9332	3.90045	+
O43896	KIF1C_HUMAN	KIF1C	Kinesin-like protein KIF1C OS=Homo sapiens OX=9606 GN=KIF1C PE=1 SV=3	122.947	1103	Q96L93;Q9H1H9;Q9NQT8;Q9P2P6	KIF16B;KIF13A;KIF13B;STARD9	18.601		3.4	0	3.4	3.4	3	0	3	3	0	3	787;1116;1123	3	0	3	17624000	0	17624000	288920	0	288920	0.0014	0.0%	0.0015%	33.5253	5.06718	+
P29401	TKT_HUMAN	TKT	Transketolase OS=Homo sapiens OX=9606 GN=TKT PE=1 SV=3	67.878	623			30.038		8.3	0	8.3	8.3	3	0	3	3	0	3	2672;4114;4679	3	0	3	37732000	0	37732000	779090	0	779090	0.0037	0.0%	0.0041%	30.6939	4.93988	+
Q9BZJ0	CRNL1_HUMAN	CRNKL1	Crooked neck-like protein 1 OS=Homo sapiens OX=9606 GN=CRNKL1 PE=1 SV=4	100.452	848			25.06		4.5	1.3	4.5	4.5	3	1	3	3	1	3	191;1313;5132	4	1	3	38472000	2114900	36357000	769440	42299	727140	0.0036	0.0018%	0.0038%	17.1909	4.10357	+
Q92615	LAR4B_HUMAN	LARP4B	La-related protein 4B OS=Homo sapiens OX=9606 GN=LARP4B PE=1 SV=3	80.552	738			18.383		5.8	0	5.8	5.8	3	0	3	3	0	3	1063;1811;3084	3	0	3	11206000	0	11206000	350190	0	350190	0.0017	0.0%	0.0018%	10.5253	3.39579	+
Q92928	RAB1C_HUMAN	RAB1C	Putative Ras-related protein Rab-1C OS=Homo sapiens OX=9606 GN=RAB1C PE=5 SV=2	22.017	201	P62820;P61026;P51153;Q92930;P61006;P59190	RAB1A;RAB10;RAB13;RAB8B;RAB8A;RAB15	17.627		18.4	12.9	13.4	5	3	2	2	1	1	0	997;2899;3290	4	2	2	30772000	19274000	11498000	1003400	236900	766510	0.0047	0.0102%	0.004%	0.596555	-0.745273	-
Q92945	FUBP2_HUMAN	KHSRP	Far upstream element-binding protein 2 OS=Homo sapiens OX=9606 GN=KHSRP PE=1 SV=4	73.115	711			17.171		6.9	0	6.9	6.9	3	0	3	3	0	3	175;2169;4350	3	0	3	10856000	0	10856000	310160	0	310160	0.0015	0.0%	0.0016%	10.7647	3.42824	+
Q969G5	CAVN3_HUMAN	CAVIN3	Caveolae-associated protein 3 OS=Homo sapiens OX=9606 GN=CAVIN3 PE=1 SV=3	27.701	261			19.43		13	0	13	13	3	0	3	3	0	3	968;2795;4070	3	0	3	29961000	0	29961000	2496800	0	2496800	0.0118	0.0%	0.0132%	27.5196	4.78239	+
Q9BUN8	DERL1_HUMAN	DERL1	Derlin-1 OS=Homo sapiens OX=9606 GN=DERL1 PE=1 SV=1	28.801	251			25.417		14.3	14.3	14.3	14.3	3	3	3	3	3	3	710;3389;5364	6	3	3	179970000	40399000	139570000	16361000	3672600	12688000	0.0771	0.1582%	0.0668%	3.45479	1.7886	+
P25205	MCM3_HUMAN	MCM3	DNA replication licensing factor MCM3 OS=Homo sapiens OX=9606 GN=MCM3 PE=1 SV=3	90.981	808			19.223		5.8	3.3	2.5	5.8	3	2	1	3	2	1	2198;2907;4330	3	2	1	12139000	4355100	7783800	85394	85394	152620	0.0004	0.0037%	0.0008%	1.78728	0.837769	+
P46776	RL27A_HUMAN	RPL27A	Large ribosomal subunit protein uL15 OS=Homo sapiens OX=9606 GN=RPL27A PE=1 SV=2	16.561	148			22.514		22.3	0	22.3	22.3	3	0	3	3	0	3	3183;3531;4471	3	0	3	197590000	0	197590000	28228000	0	28228000	0.1331	0.0%	0.1487%	200.131	7.6448	+
P62304	RUXE_HUMAN	SNRPE	Small nuclear ribonucleoprotein E OS=Homo sapiens OX=9606 GN=SNRPE PE=1 SV=1	10.804	92			27.454		52.2	12	52.2	52.2	3	1	3	3	1	3	2128;2312;4971	5	1	4	390380000	58784000	331600000	88701000	14696000	74005000	0.4182	0.6331%	0.3898%	5.64099	2.49595	+
P62306	RUXF_HUMAN	SNRPF	Small nuclear ribonucleoprotein F OS=Homo sapiens OX=9606 GN=SNRPF PE=1 SV=1	9.725	86			21.13		43	0	43	43	3	0	3	3	0	3	480;1889;4169	3	0	3	87933000	0	87933000	21983000	0	21983000	0.1036	0.0%	0.1158%	98.2912	6.61899	+
P62314	SMD1_HUMAN	SNRPD1	Small nuclear ribonucleoprotein Sm D1 OS=Homo sapiens OX=9606 GN=SNRPD1 PE=1 SV=1	13.282	119			44.1		36.1	0	36.1	36.1	3	0	3	3	0	3	1190;3066;3406	5	0	5	102620000	0	102620000	9219900	0	9219900	0.0435	0.0%	0.0486%	147.459	7.20417	+
Q8WVC0	LEO1_HUMAN	LEO1	RNA polymerase-associated protein LEO1 OS=Homo sapiens OX=9606 GN=LEO1 PE=1 SV=1	75.404	666			21.001		8.1	6.2	3.9	8.1	3	2	2	3	2	2	288;1769;4986	5	2	3	64043000	24449000	39594000	812920	331130	481790	0.0038	0.0143%	0.0025%	1.61945	0.695506	+
Q01130	SRSF2_HUMAN	SRSF2	Serine/arginine-rich splicing factor 2 OS=Homo sapiens OX=9606 GN=SRSF2 PE=1 SV=4	25.476	221	Q9BRL6	SRSF8	19.122		18.6	0	18.6	18.6	3	0	3	3	0	3	506;4365;4825	3	0	3	26589000	0	26589000	2954400	0	2954400	0.0139	0.0%	0.0156%	47.5304	5.57078	+
P84098	RL19_HUMAN	RPL19	Large ribosomal subunit protein eL19 OS=Homo sapiens OX=9606 GN=RPL19 PE=1 SV=1	23.466	196			21.327		17.9	0	17.9	17.9	3	0	3	3	0	3	2012;2841;5133	3	0	3	254030000	0	254030000	32993000	0	32993000	0.1556	0.0%	0.1738%	238.359	7.89699	+
P84090	ERH_HUMAN	ERH	Enhancer of rudimentary homolog OS=Homo sapiens OX=9606 GN=ERH PE=1 SV=1	12.259	104			77.417		37.5	21.2	26.9	37.5	3	2	2	3	2	2	67;4077;4697	4	2	2	595360000	116550000	478810000	119070000	23311000	95761000	0.5614	1.0042%	0.5044%	4.10819	2.0385	+
P13010	XRCC5_HUMAN	XRCC5	X-ray repair cross-complementing protein 5 OS=Homo sapiens OX=9606 GN=XRCC5 PE=1 SV=3	82.705	732			18.208		4.5	1.5	3	4.5	3	1	2	3	1	2	1988;3110;4424	3	1	2	11360000	1386200	9973700	298940	36478	262460	0.0014	0.0016%	0.0014%	7.19499	2.84699	+
Q8NFW8	NEUA_HUMAN	CMAS	N-acylneuraminate cytidylyltransferase OS=Homo sapiens OX=9606 GN=CMAS PE=1 SV=2	48.379	434			20.696		10.4	0	10.4	10.4	3	0	3	3	0	3	17;970;2639	3	0	3	29296000	0	29296000	513860	0	513860	0.0024	0.0%	0.0027%	28.605	4.8382	+
E9PAV3	NACAM_HUMAN	NACA	Nascent polypeptide-associated complex subunit alpha, muscle-specific form OS=Homo sapiens OX=9606 GN=NACA PE=1 SV=1	205.422	2078	Q13765;Q9BZK3	NACA;NACA4P	18.426		2	0	2	2	3	0	3	3	0	3	606;2119;3429	3	0	3	19379000	0	19379000	182820	0	182820	0.0009	0.0%	0.001%	25.8922	4.69444	+
Q9UNP9	PPIE_HUMAN	PPIE	Peptidyl-prolyl cis-trans isomerase E OS=Homo sapiens OX=9606 GN=PPIE PE=1 SV=1	33.431	301			20.064		17.9	0	17.9	17.9	3	0	3	3	0	3	2051;4917;4962	4	0	4	24893000	0	24893000	591500	0	591500	0.0028	0.0%	0.0031%	16.4936	4.04383	+
Q9Y3B4	SF3B6_HUMAN	SF3B6	Splicing factor 3B subunit 6 OS=Homo sapiens OX=9606 GN=SF3B6 PE=1 SV=1	14.585	125			31.701		29.6	18.4	29.6	29.6	3	2	3	3	2	3	1868;2339;5299	6	2	4	298970000	28950000	270020000	37371000	3618800	33753000	0.1762	0.1559%	0.1778%	9.32712	3.22143	+
P51636	CAV2_HUMAN	CAV2	Caveolin-2 OS=Homo sapiens OX=9606 GN=CAV2 PE=1 SV=2	18.291	162			32.45		28.4	28.4	18.5	28.4	3	3	2	3	3	2	1312;2760;4351	5	3	2	370540000	182740000	187790000	9094600	6902600	2192000	0.0429	0.2974%	0.0115%	1.02763	0.0393278
P52292	IMA1_HUMAN	KPNA2	Importin subunit alpha-1 OS=Homo sapiens OX=9606 GN=KPNA2 PE=1 SV=1	57.862	529			18.768		8.1	0	8.1	8.1	3	0	3	3	0	3	1525;1711;3502	3	0	3	11737000	0	11737000	586850	0	586850	0.0028	0.0%	0.0031%	17.2399	4.10768	+
P49458	SRP09_HUMAN	SRP9	Signal recognition particle 9 kDa protein OS=Homo sapiens OX=9606 GN=SRP9 PE=1 SV=2	10.112	86			23.991		34.9	0	34.9	34.9	3	0	3	3	0	3	3190;3615;5059	3	0	3	135400000	0	135400000	19342000	0	19342000	0.0912	0.0%	0.1019%	177.296	7.47002	+
Q16527	CSRP2_HUMAN	CSRP2	Cysteine and glycine-rich protein 2 OS=Homo sapiens OX=9606 GN=CSRP2 PE=1 SV=3	20.954	193			18.434		20.7	0	20.7	20.7	3	0	3	3	0	3	1636;1934;4145	3	0	3	33729000	0	33729000	3066200	0	3066200	0.0145	0.0%	0.0161%	18.7941	4.23221	+
P46779	RL28_HUMAN	RPL28	Large ribosomal subunit protein eL28 OS=Homo sapiens OX=9606 GN=RPL28 PE=1 SV=3	15.747	137			20.901		20.4	7.3	20.4	20.4	3	1	3	3	1	3	386;3836;3951	4	1	3	136490000	5246600	131240000	17061000	655820	16406000	0.0804	0.0283%	0.0864%	25.0143	4.64468	+
Q9P2E9	RRBP1_HUMAN	RRBP1	Ribosome-binding protein 1 OS=Homo sapiens OX=9606 GN=RRBP1 PE=1 SV=5	152.456	1410			21.302		3.2	0	3.2	3.2	3	0	3	3	0	3	4332;4382;4790	3	0	3	12983000	0	12983000	136660	0	136660	0.0006	0.0%	0.0007%	5.95799	2.57483	+
Q9NX63	MIC19_HUMAN	CHCHD3	MICOS complex subunit MIC19 OS=Homo sapiens OX=9606 GN=CHCHD3 PE=1 SV=1	26.152	227			18.317		16.7	0	16.7	16.7	3	0	3	3	0	3	3055;5065;5330	3	0	3	42693000	0	42693000	3284100	0	3284100	0.0155	0.0%	0.0173%	31.7699	4.98959	+
Q9NUQ6	SPS2L_HUMAN	SPATS2L	SPATS2-like protein OS=Homo sapiens OX=9606 GN=SPATS2L PE=1 SV=2	61.729	558			19.403		8.4	0	8.4	8.4	3	0	3	3	0	3	427;4244;4596	3	0	3	26102000	0	26102000	522580	0	522580	0.0025	0.0%	0.0028%	21.864	4.45048	+
Q6IBS0	TWF2_HUMAN	TWF2	Twinfilin-2 OS=Homo sapiens OX=9606 GN=TWF2 PE=1 SV=2	39.548	349			23.277		17.2	0	17.2	17.2	3	0	3	3	0	3	1250;2469;5105	3	0	3	36261000	0	36261000	387760	0	387760	0.0018	0.0%	0.002%	47.9286	5.58282	+
P12273	PIP_HUMAN	PIP	Prolactin-inducible protein OS=Homo sapiens OX=9606 GN=PIP PE=1 SV=1	16.572	146			18.976		24.7	19.2	13.7	24.7	3	2	2	3	2	2	1535;4681;4699	4	2	2	25683000	12906000	12777000	2853700	1434000	1419700	0.0135	0.0618%	0.0075%	0.990005	-0.0144928
P12956	XRCC6_HUMAN	XRCC6	X-ray repair cross-complementing protein 6 OS=Homo sapiens OX=9606 GN=XRCC6 PE=1 SV=2	69.843	609			17.086		7.2	3.9	3.3	7.2	3	2	1	3	2	1	614;676;2311	3	2	1	13615000	4128200	9487100	129010	129010	296470	0.0006	0.0056%	0.0016%	2.29812	1.20045	+
P18077	RL35A_HUMAN	RPL35A	Large ribosomal subunit protein eL33 OS=Homo sapiens OX=9606 GN=RPL35A PE=1 SV=2	12.538	110			17.916		20.9	0	20.9	20.9	3	0	3	3	0	3	166;547;2131	3	0	3	235850000	0	235850000	33692000	0	33692000	0.1589	0.0%	0.1775%	183.149	7.51687	+
P14923	PLAK_HUMAN	JUP	Junction plakoglobin OS=Homo sapiens OX=9606 GN=JUP PE=1 SV=3	81.745	745			20.649		6.2	2.4	6.2	6.2	3	1	3	3	1	3	2808;4567;5054	4	1	3	19215000	3993000	15222000	181290	86805	181290	0.0009	0.0037%	0.001%	3.81217	1.93061	+
P16403	H12_HUMAN	H1-2	Histone H1.2 OS=Homo sapiens OX=9606 GN=H1-2 PE=1 SV=2	21.365	213	P10412;P16402;P22492;Q02539	H1-4;H1-3;H1-6;H1-1	18.932		15	0	15	15	3	0	3	3	0	3	196;349;4065	3	0	3	221970000	0	221970000	24664000	0	24664000	0.1163	0.0%	0.1299%	147.942	7.20889	+
P11166	GTR1_HUMAN	SLC2A1	Solute carrier family 2, facilitated glucose transporter member 1 OS=Homo sapiens OX=9606 GN=SLC2A1 PE=1 SV=2	54.084	492			18.531		5.5	3.7	5.5	5.5	3	2	3	3	2	3	4022;4457;5075	5	2	3	26999000	8655100	18344000	2076800	665780	1411100	0.0098	0.0287%	0.0074%	2.11944	1.08369	+
P09012	SNRPA_HUMAN	SNRPA	U1 small nuclear ribonucleoprotein A OS=Homo sapiens OX=9606 GN=SNRPA PE=1 SV=3	31.28	282			8.0099		11.7	2.8	11.7	6.4	3	1	3	1	0	1	516;1827;1956	1	0	1	21984000	0	21984000	1832000	0	1832000	0.0086	0.0%	0.0096%	9.26814	3.21228	+
P09496	CLCA_HUMAN	CLTA	Clathrin light chain A OS=Homo sapiens OX=9606 GN=CLTA PE=1 SV=1	27.077	248			23.555		10.5	3.2	10.5	10.5	3	1	3	3	1	3	1097;2684;3031	4	1	3	154470000	1506400	152960000	22067000	215200	21852000	0.104	0.0093%	0.1151%	101.54	6.66591	+
P17066	HSP76_HUMAN	HSPA6	Heat shock 70 kDa protein 6 OS=Homo sapiens OX=9606 GN=HSPA6 PE=1 SV=2	71.028	643	P48741	HSPA7	10.355		6.2	6.2	6.2	1.7	3	3	3	1	1	1	2202;4654;4778	2	1	1	89330000	16591000	72739000	2414300	448400	1965900	0.0114	0.0193%	0.0104%	4.38424	2.13233	+
P17931	LEG3_HUMAN	LGALS3	Galectin-3 OS=Homo sapiens OX=9606 GN=LGALS3 PE=1 SV=5	26.152	250			17.987		10	10	7.2	10	3	3	2	3	3	2	2076;2310;2673	6	3	3	26470000	13538000	12932000	2304800	1504300	800560	0.0109	0.0648%	0.0042%	0.955237	-0.0660692
Q96J01	THOC3_HUMAN	THOC3	THO complex subunit 3 OS=Homo sapiens OX=9606 GN=THOC3 PE=1 SV=1	38.772	351			19.907		12	2.8	12	12	3	1	3	3	1	3	3278;4855;5357	4	1	3	28956000	1693900	27262000	666530	105870	560660	0.0031	0.0046%	0.003%	16.0942	4.00847	+
Q8N257	H2B3B_HUMAN	H2BC26	Histone H2B type 3-B OS=Homo sapiens OX=9606 GN=H2BC26 PE=1 SV=3	13.908	126	Q16778;P33778;P23527;P06899;Q6DRA6;Q6DN03	H2BC21;H2BC3;H2BC17;H2BC11;H2BC19P;H2BC20P	31.717		27	19	27	7.9	3	2	3	1	0	1	262;2445;2901	6	2	4	243270000	17002000	226270000	34753000	2428800	32324000	0.1639	0.1046%	0.1702%	13.3084	3.73427	+
Q9NR12	PDLI7_HUMAN	PDLIM7	PDZ and LIM domain protein 7 OS=Homo sapiens OX=9606 GN=PDLIM7 PE=1 SV=1	49.845	457			26.999		11.8	0	11.8	11.8	3	0	3	3	0	3	28;4905;5114	3	0	3	33544000	0	33544000	502490	0	502490	0.0024	0.0%	0.0026%	45.7643	5.51615	+
P05386	RLA1_HUMAN	RPLP1	Large ribosomal subunit protein P1 OS=Homo sapiens OX=9606 GN=RPLP1 PE=1 SV=1	11.514	114			26.131		66.7	14	66.7	51.8	3	1	3	2	1	2	13;200;2440	3	1	2	1825400000	39339000	1786000000	536460000	13113000	523350000	2.5294	0.5649%	2.7564%	45.4002	5.50463	+
P04792	HSPB1_HUMAN	HSPB1	Heat shock protein beta-1 OS=Homo sapiens OX=9606 GN=HSPB1 PE=1 SV=2	22.783	205			22.936		20	16.1	20	20	3	2	3	3	2	3	1822;2634;5045	5	2	3	87762000	25352000	62410000	6268700	1810800	4457900	0.0296	0.078%	0.0235%	2.46174	1.29968	+
Q13595	TRA2A_HUMAN	TRA2A	Transformer-2 protein homolog alpha OS=Homo sapiens OX=9606 GN=TRA2A PE=1 SV=1	32.689	282			24.695		15.6	12.4	15.6	15.6	3	2	3	3	2	3	276;1607;5243	5	2	3	69446000	7265200	62181000	4629700	484350	4145400	0.0218	0.0209%	0.0218%	8.55875	3.0974	+
Q13492	PICAL_HUMAN	PICALM	Phosphatidylinositol-binding clathrin assembly protein OS=Homo sapiens OX=9606 GN=PICALM PE=1 SV=2	70.754	652	O60641	SNAP91	29.463		7.2	0	7.2	7.2	3	0	3	3	0	3	397;2719;3552	3	0	3	34524000	0	34524000	1381000	0	1381000	0.0065	0.0%	0.0073%	30.2152	4.9172	+
Q96QV6	H2A1A_HUMAN	H2AC1	Histone H2A type 1-A OS=Homo sapiens OX=9606 GN=H2AC1 PE=1 SV=3	14.233	131	P16104;Q99878;Q96KK5;Q71UI9;P0C0S5;Q9BTM1;Q16777;Q8IUE6;Q93077;Q7L7L0;Q6FI13;P20671;P0C0S8;P04908	H2AX;H2AC14;H2AC12;H2AZ2;H2AZ1;H2AJ;H2AC20;H2AC21;H2AC6;H2AC25;H2AC18;H2AC7;H2AC11;H2AC4	17.74		29.8	5.3	29.8	29.8	3	1	3	3	1	3	132;2005;2882	4	1	3	211070000	4181600	206880000	35178000	696930	34481000	0.1659	0.03%	0.1816%	49.4739	5.6286	+
P35611	ADDA_HUMAN	ADD1	Alpha-adducin OS=Homo sapiens OX=9606 GN=ADD1 PE=1 SV=2	80.955	737			30.041		6.5	0	6.5	6.5	3	0	3	3	0	3	4192;4526;4640	3	0	3	53115000	0	53115000	1967200	0	1967200	0.0093	0.0%	0.0104%	37.8142	5.24086	+
P33992	MCM5_HUMAN	MCM5	DNA replication licensing factor MCM5 OS=Homo sapiens OX=9606 GN=MCM5 PE=1 SV=5	82.285	734			19.999		5.4	5.4	3.8	5.4	3	3	2	3	3	2	2289;3022;4913	5	3	2	19689000	5307200	14382000	468780	126360	342420	0.0022	0.0054%	0.0018%	2.7099	1.43824	+
P07305	H10_HUMAN	H1-0	Histone H1.0 OS=Homo sapiens OX=9606 GN=H1-0 PE=1 SV=3	20.863	194			21.52		15.5	0	15.5	15.5	3	0	3	3	0	3	1894;3170;4448	3	0	3	67250000	0	67250000	13450000	0	13450000	0.0634	0.0%	0.0708%	42.2364	5.40042	+
Q8NAV1	PR38A_HUMAN	PRPF38A	Pre-mRNA-splicing factor 38A OS=Homo sapiens OX=9606 GN=PRPF38A PE=1 SV=1	37.477	312			19.66		9.6	0	9.6	9.6	3	0	3	3	0	3	4743;5283;5356	3	0	3	13664000	0	13664000	975970	0	975970	0.0046	0.0%	0.0051%	12.0612	3.5923	+
Q8IWT6	LRC8A_HUMAN	LRRC8A	Volume-regulated anion channel subunit LRRC8A OS=Homo sapiens OX=9606 GN=LRRC8A PE=1 SV=1	94.199	810	Q8TDW0	LRRC8C	19.018		4.9	2.8	2.1	4.9	3	2	1	3	2	1	1327;3205;4528	3	2	1	8324000	5277400	3046700	117270	117270	67704	0.0006	0.0051%	0.0004%	0.577311	-0.79258	-
Q8IWX8	CHERP_HUMAN	CHERP	Calcium homeostasis endoplasmic reticulum protein OS=Homo sapiens OX=9606 GN=CHERP PE=1 SV=3	103.702	916			19.084		3.5	1.5	2	3.5	3	1	2	3	1	2	1896;2606;2616	3	1	2	13073000	4289500	8783400	396150	129990	266160	0.0019	0.0056%	0.0014%	2.04765	1.03397	+
Q9Y262	EIF3L_HUMAN	EIF3L	Eukaryotic translation initiation factor 3 subunit L OS=Homo sapiens OX=9606 GN=EIF3L PE=1 SV=1	66.727	564			11.575		3.5	2.3	3.5	3.5	2	1	2	2	1	2	2304;2599	3	1	2	5445900	2025000	3420900	187790	69827	117960	0.0009	0.003%	0.0006%	1.68933	0.756454	+
P62308	RUXG_HUMAN	SNRPG	Small nuclear ribonucleoprotein G OS=Homo sapiens OX=9606 GN=SNRPG PE=1 SV=1	8.496	76	A8MWD9	SNRPGP15	14.417		17.1	17.1	17.1	17.1	2	2	2	2	2	2	1803;1804	7	3	4	154300000	17229000	137070000	51434000	5742900	45691000	0.2425	0.2474%	0.2406%	7.95577	2.992	+
O95777	LSM8_HUMAN	LSM8	U6 snRNA-associated Sm-like protein LSm8 OS=Homo sapiens OX=9606 GN=LSM8 PE=1 SV=3	10.403	96			16.031		36.5	16.7	36.5	36.5	2	1	2	2	1	2	1614;4820	3	1	2	29275000	6844700	22431000	807740	977810	807740	0.0038	0.0421%	0.0043%	3.27713	1.71243	+
Q9UL46	PSME2_HUMAN	PSME2	Proteasome activator complex subunit 2 OS=Homo sapiens OX=9606 GN=PSME2 PE=1 SV=4	27.402	239			11.691		11.3	0	11.3	11.3	2	0	2	2	0	2	2118;3777	2	0	2	4250300	0	4250300	303590	0	303590	0.0014	0.0%	0.0016%	1.9342	0.951734	+
Q9Y265	RUVB1_HUMAN	RUVBL1	RuvB-like 1 OS=Homo sapiens OX=9606 GN=RUVBL1 PE=1 SV=1	50.228	456			16.251		6.1	0	6.1	6.1	2	0	2	2	0	2	1038;4384	2	0	2	8903300	0	8903300	404700	0	404700	0.0019	0.0%	0.0021%	6.54553	2.71051	+
Q9Y2W2	WBP11_HUMAN	WBP11	WW domain-binding protein 11 OS=Homo sapiens OX=9606 GN=WBP11 PE=1 SV=1	69.998	641			13.709		3.9	0	3.9	3.9	2	0	2	2	0	2	319;432	2	0	2	38693000	0	38693000	465240	0	465240	0.0022	0.0%	0.0025%	17.8887	4.16097	+
O00767	SCD_HUMAN	SCD	Stearoyl-CoA desaturase OS=Homo sapiens OX=9606 GN=SCD PE=1 SV=2	41.523	359			15.898		10.6	0	10.6	10.6	2	0	2	2	0	2	1859;3588	2	0	2	19129000	0	19129000	706030	0	706030	0.0033	0.0%	0.0037%	15.1735	3.92348	+
O14880	MGST3_HUMAN	MGST3	Glutathione S-transferase 3, mitochondrial OS=Homo sapiens OX=9606 GN=MGST3 PE=1 SV=1	16.516	152			25.902		17.8	8.6	17.8	17.8	2	1	2	2	1	2	2089;4957	3	1	2	27095000	8234500	18860000	3870700	1176400	2694300	0.0183	0.0507%	0.0142%	2.29036	1.19558	+
P55209	NP1L1_HUMAN	NAP1L1	Nucleosome assembly protein 1-like 1 OS=Homo sapiens OX=9606 GN=NAP1L1 PE=1 SV=1	45.374	391	Q99733	NAP1L4	11.526		5.4	0	5.4	5.4	2	0	2	2	0	2	1532;1712	2	0	2	13535000	0	13535000	966760	0	966760	0.0046	0.0%	0.0051%	10.4493	3.38533	+
P56537	IF6_HUMAN	EIF6	Eukaryotic translation initiation factor 6 OS=Homo sapiens OX=9606 GN=EIF6 PE=1 SV=1	26.599	245			13.737		20	0	20	20	2	0	2	2	0	2	3833;4632	2	0	2	16330000	0	16330000	507660	0	507660	0.0024	0.0%	0.0027%	24.6019	4.6207	+
O95819	M4K4_HUMAN	MAP4K4	Mitogen-activated protein kinase kinase kinase kinase 4 OS=Homo sapiens OX=9606 GN=MAP4K4 PE=1 SV=2	142.101	1239	Q8N4C8;Q9UKE5	MINK1;TNIK	12.053		2	0	2	2	2	0	2	2	0	2	1837;3137	2	0	2	5634900	0	5634900	100620	0	100620	0.0005	0.0%	0.0005%	8.9074	3.155	+
P00750	TPA_HUMAN	PLAT	Tissue-type plasminogen activator OS=Homo sapiens OX=9606 GN=PLAT PE=1 SV=1	62.917	562			13.352		4.6	4.6	1.6	4.6	2	2	1	2	2	1	998;5083	3	2	1	12551000	4749300	7801500	392210	148420	243800	0.0018	0.0064%	0.0013%	1.64266	0.716037	+
P0DOX5	IGG1_HUMAN		Immunoglobulin gamma-1 heavy chain OS=Homo sapiens OX=9606 PE=1 SV=2	49.329	449	P01857;P01860;P01859;P01861	IGHG1;IGHG3;IGHG2;IGHG4	11.882		3.3	1.6	3.3	3.3	2	1	2	2	1	2	238;801	3	1	2	412870000	71534000	341330000	17951000	3110200	14841000	0.0846	0.134%	0.0782%	4.77158	2.25447	+
Q8NEY8	PPHLN_HUMAN	PPHLN1	Periphilin-1 OS=Homo sapiens OX=9606 GN=PPHLN1 PE=1 SV=2	52.737	458			10.981		4.8	3.3	1.5	4.8	2	1	1	2	1	1	2525;4098	2	1	1	12309000	8648300	3660800	192670	455170	192670	0.0009	0.0196%	0.001%	0.423297	-1.24026	-
O95429	BAG4_HUMAN	BAG4	BAG family molecular chaperone regulator 4 OS=Homo sapiens OX=9606 GN=BAG4 PE=1 SV=1	49.594	457			14.113		7	0	7	7	2	0	2	2	0	2	785;1114	2	0	2	8663600	0	8663600	541480	0	541480	0.0026	0.0%	0.0029%	22.2116	4.47324	+
O95714	HERC2_HUMAN	HERC2	E3 ubiquitin-protein ligase HERC2 OS=Homo sapiens OX=9606 GN=HERC2 PE=1 SV=2	527.228	4834			12.586		0.6	0.6	0	0.6	2	2	0	2	2	0	47;247	2	2	0	6248000	6248000	0	27646	27646	0	0.0001	0.0012%	0.0%	0.243168	-2.03997	-
Q6P1J9	CDC73_HUMAN	CDC73	Parafibromin OS=Homo sapiens OX=9606 GN=CDC73 PE=1 SV=1	60.577	531			12.644		4.3	4.3	1.9	4.3	2	2	1	2	2	1	1574;3421	3	2	1	19006000	10978000	8028200	575950	332670	243280	0.0027	0.0143%	0.0013%	0.731299	-0.451467
Q6Y1H2	HACD2_HUMAN	HACD2	Very-long-chain (3R)-3-hydroxyacyl-CoA dehydratase 2 OS=Homo sapiens OX=9606 GN=HACD2 PE=1 SV=1	28.368	254			12.025		10.6	4.7	10.6	10.6	2	1	2	2	1	2	1865;3643	3	1	2	32573000	5919100	26653000	1956100	538100	1418000	0.0092	0.0232%	0.0075%	4.50288	2.17085	+
Q6ZVM7	TM1L2_HUMAN	TOM1L2	TOM1-like protein 2 OS=Homo sapiens OX=9606 GN=TOM1L2 PE=1 SV=1	55.556	507			12.554		5.9	0	5.9	5.9	2	0	2	2	0	2	2369;5048	2	0	2	14652000	0	14652000	211900	0	211900	0.001	0.0%	0.0011%	27.3427	4.77308	+
Q5M775	CYTSB_HUMAN	SPECC1	Cytospin-B OS=Homo sapiens OX=9606 GN=SPECC1 PE=1 SV=1	118.585	1068			11.628		1.6	0.7	1.6	1.6	2	1	2	2	1	2	1113;1138	3	1	2	3408100000	2225400000	1182700000	55871000	36483000	19389000	0.2634	1.5717%	0.1021%	0.531455	-0.911981	-
P05455	LA_HUMAN	SSB	Lupus La protein OS=Homo sapiens OX=9606 GN=SSB PE=1 SV=2	46.837	408			12.624		6.9	0	6.9	6.9	2	0	2	2	0	2	1851;3125	2	0	2	14366000	0	14366000	653020	0	653020	0.0031	0.0%	0.0034%	12.8336	3.68185	+
P63096	GNAI1_HUMAN	GNAI1	Guanine nucleotide-binding protein G(i) subunit alpha-1 OS=Homo sapiens OX=9606 GN=GNAI1 PE=1 SV=2	40.361	354	P08754;P04899;P09471	GNAI3;GNAI2;GNAO1	12.961		7.6	4.2	7.6	7.6	2	1	2	2	1	2	3570;4645	3	1	2	11954000	4000300	7953900	796950	266690	530260	0.0038	0.0115%	0.0028%	1.98833	0.991554	+
Q9P013	CWC15_HUMAN	CWC15	Spliceosome-associated protein CWC15 homolog OS=Homo sapiens OX=9606 GN=CWC15 PE=1 SV=2	26.624	229			23.028		14	0	14	14	2	0	2	2	0	2	3232;5150	2	0	2	12306000	0	12306000	1538300	0	1538300	0.0073	0.0%	0.0081%	15.3677	3.94183	+
Q9P035	HACD3_HUMAN	HACD3	Very-long-chain (3R)-3-hydroxyacyl-CoA dehydratase 3 OS=Homo sapiens OX=9606 GN=HACD3 PE=1 SV=2	43.16	362			13.197		6.6	3.9	6.6	6.6	2	1	2	2	1	2	1479;2712	3	1	2	42421000	5123700	37298000	2828100	341580	2486500	0.0133	0.0147%	0.0131%	7.27951	2.86384	+
O75531	BAF_HUMAN	BANF1	Barrier-to-autointegration factor OS=Homo sapiens OX=9606 GN=BANF1 PE=1 SV=1	10.059	89			24.407		40.4	40.4	40.4	40.4	2	2	2	2	2	2	453;570	6	3	3	485260000	110630000	374640000	27187000	6340600	20846000	0.1282	0.2732%	0.1098%	3.38642	1.75976	+
Q9Y6A4	CFA20_HUMAN	CFAP20	Cilia- and flagella-associated protein 20 OS=Homo sapiens OX=9606 GN=CFAP20 PE=1 SV=1	22.774	193			12.817		12.4	0	12.4	12.4	2	0	2	2	0	2	3193;5230	2	0	2	29499000	0	29499000	2458300	0	2458300	0.0116	0.0%	0.0129%	45.3351	5.50256	+
P60953	CDC42_HUMAN	CDC42	Cell division control protein 42 homolog OS=Homo sapiens OX=9606 GN=CDC42 PE=1 SV=2	21.259	191			12.156		15.7	0	15.7	15.7	2	0	2	2	0	2	3559;4598	2	0	2	13638000	0	13638000	1515300	0	1515300	0.0071	0.0%	0.008%	8.23822	3.04233	+
P60981	DEST_HUMAN	DSTN	Destrin OS=Homo sapiens OX=9606 GN=DSTN PE=1 SV=3	18.506	165			13.084		16.4	9.7	6.7	16.4	2	1	1	2	1	1	1058;5192	2	1	1	8321000	3295900	5025100	756450	299630	456820	0.0036	0.0129%	0.0024%	1.52465	0.60848	+
Q9NUL3	STAU2_HUMAN	STAU2	Double-stranded RNA-binding protein Staufen homolog 2 OS=Homo sapiens OX=9606 GN=STAU2 PE=1 SV=2	62.608	570			12.567		5.3	0	5.3	5.3	2	0	2	2	0	2	241;1710	2	0	2	5100100	0	5100100	154550	0	154550	0.0007	0.0%	0.0008%	9.94491	3.31396	+
Q9NW64	RBM22_HUMAN	RBM22	Pre-mRNA-splicing factor RBM22 OS=Homo sapiens OX=9606 GN=RBM22 PE=1 SV=1	46.896	420			12.452		5	2.6	5	5	2	1	2	2	1	2	3411;5366	3	1	2	29002000	4539000	24463000	1318300	206320	1112000	0.0062	0.0089%	0.0059%	5.38951	2.43015	+
Q9NX47	MARH5_HUMAN	MARCHF5	E3 ubiquitin-protein ligase MARCHF5 OS=Homo sapiens OX=9606 GN=MARCHF5 PE=1 SV=1	31.232	278			11.54		10.1	0	10.1	10.1	2	0	2	2	0	2	2285;4508	2	0	2	17745000	0	17745000	301300	0	301300	0.0014	0.0%	0.0016%	31.0169	4.95498	+
Q6P6C2	ALKB5_HUMAN	ALKBH5	RNA demethylase ALKBH5 OS=Homo sapiens OX=9606 GN=ALKBH5 PE=1 SV=2	44.256	394			17.675		13.5	0	13.5	13.5	2	0	2	2	0	2	873;1861	2	0	2	11575000	0	11575000	224220	0	224220	0.0011	0.0%	0.0012%	15.6018	3.96364	+
Q9UBB9	TFP11_HUMAN	TFIP11	Tuftelin-interacting protein 11 OS=Homo sapiens OX=9606 GN=TFIP11 PE=1 SV=1	96.82	837			12.011		4.2	0	4.2	4.2	2	0	2	2	0	2	3347;4164	2	0	2	8505600	0	8505600	86852	0	86852	0.0004	0.0%	0.0005%	10.1963	3.34998	+
O75489	NDUS3_HUMAN	NDUFS3	NADH dehydrogenase [ubiquinone] iron-sulfur protein 3, mitochondrial OS=Homo sapiens OX=9606 GN=NDUFS3 PE=1 SV=1	30.242	264			12.531		11.4	4.9	6.4	11.4	2	1	1	2	1	1	4186;4707	2	1	1	6449100	2861600	3587500	379360	168330	211030	0.0018	0.0073%	0.0011%	1.25367	0.326157
Q9P258	RCC2_HUMAN	RCC2	Protein RCC2 OS=Homo sapiens OX=9606 GN=RCC2 PE=1 SV=2	56.085	522			13.012		5	0	5	5	2	0	2	2	0	2	3414;4722	2	0	2	14994000	0	14994000	42120	0	42120	0.0002	0.0%	0.0002%	28.9397	4.85498	+
P07195	LDHB_HUMAN	LDHB	L-lactate dehydrogenase B chain OS=Homo sapiens OX=9606 GN=LDHB PE=1 SV=2	36.638	334			11.776		7.8	4.5	3.3	7.8	2	1	1	2	1	1	3331;4124	2	1	1	6682700	2359100	4323600	393100	138770	254330	0.0019	0.006%	0.0013%	1.83273	0.873996	+
Q9Y580	RBM7_HUMAN	RBM7	RNA-binding protein 7 OS=Homo sapiens OX=9606 GN=RBM7 PE=1 SV=1	30.504	266			13.851		12	0	12	12	2	0	2	2	0	2	4569;5062	2	0	2	23610000	0	23610000	513040	0	513040	0.0024	0.0%	0.0027%	22.5389	4.49435	+
O43175	SERA_HUMAN	PHGDH	D-3-phosphoglycerate dehydrogenase OS=Homo sapiens OX=9606 GN=PHGDH PE=1 SV=4	56.65	533			11.763		5.3	0	5.3	5.3	2	0	2	2	0	2	138;1877	2	0	2	9128200	0	9128200	380340	0	380340	0.0018	0.0%	0.002%	12.3092	3.62166	+
Q9ULE4	F184B_HUMAN	FAM184B	Protein FAM184B OS=Homo sapiens OX=9606 GN=FAM184B PE=1 SV=3	121.044	1060			12.207		1	0	1	1	2	0	2	2	0	2	1272;1273	2	0	2	140750000	0	140750000	2100700	0	2100700	0.0099	0.0%	0.0111%	277.251	8.11505	+
Q9ULR0	ISY1_HUMAN	ISY1	Pre-mRNA-splicing factor ISY1 homolog OS=Homo sapiens OX=9606 GN=ISY1 PE=1 SV=3	32.992	285			17.146		11.6	6.7	11.6	11.6	2	1	2	2	1	2	1390;5195	3	1	2	12924000	2681300	10243000	731620	191520	731620	0.0034	0.0083%	0.0039%	3.82016	1.93363	+
Q92522	H1X_HUMAN	H1-10	Histone H1.10 OS=Homo sapiens OX=9606 GN=H1-10 PE=1 SV=1	22.487	213			12.604		9.9	0	9.9	9.9	2	0	2	2	0	2	2563;5336	2	0	2	45911000	0	45911000	2861500	0	2861500	0.0135	0.0%	0.0151%	44.2625	5.46801	+
Q92552	RT27_HUMAN	MRPS27	Small ribosomal subunit protein mS27 OS=Homo sapiens OX=9606 GN=MRPS27 PE=1 SV=3	47.611	414			16.823		6.5	0	6.5	6.5	2	0	2	2	0	2	2139;3375	2	0	2	12789000	0	12789000	511560	0	511560	0.0024	0.0%	0.0027%	8.86617	3.14831	+
Q13405	RM49_HUMAN	MRPL49	Large ribosomal subunit protein mL49 OS=Homo sapiens OX=9606 GN=MRPL49 PE=1 SV=1	19.198	166			12.885		15.7	0	15.7	15.7	2	0	2	2	0	2	815;4612	2	0	2	4415000	0	4415000	401360	0	401360	0.0019	0.0%	0.0021%	5.32447	2.41264	+
P41223	BUD31_HUMAN	BUD31	Protein BUD31 homolog OS=Homo sapiens OX=9606 GN=BUD31 PE=1 SV=2	17	144			14.446		21.5	0	21.5	21.5	2	0	2	2	0	2	803;2413	2	0	2	35515000	0	35515000	410410	0	410410	0.0019	0.0%	0.0022%	54.3495	5.76419	+
P42677	RS27_HUMAN	RPS27	Small ribosomal subunit protein eS27 OS=Homo sapiens OX=9606 GN=RPS27 PE=1 SV=3	9.461	84	Q71UM5	RPS27L	22.601		28.6	0	28.6	28.6	2	0	2	2	0	2	678;3162	2	0	2	67665000	0	67665000	16916000	0	16916000	0.0798	0.0%	0.0891%	61.2162	5.93584	+
P45880	VDAC2_HUMAN	VDAC2	Voltage-dependent anion-selective channel protein 2 OS=Homo sapiens OX=9606 GN=VDAC2 PE=1 SV=2	31.566	294			11.324		7.8	0	7.8	7.8	2	0	2	2	0	2	3104;3114	2	0	2	10126000	0	10126000	632850	0	632850	0.003	0.0%	0.0033%	8.39579	3.06967	+
P46087	NOP2_HUMAN	NOP2	28S rRNA (cytosine(4447)-C(5))-methyltransferase OS=Homo sapiens OX=9606 GN=NOP2 PE=1 SV=2	89.302	812			13.268		3	0	3	3	2	0	2	2	0	2	1121;2296	2	0	2	12033000	0	12033000	376020	0	376020	0.0018	0.0%	0.002%	17.3157	4.11401	+
P46940	IQGA1_HUMAN	IQGAP1	Ras GTPase-activating-like protein IQGAP1 OS=Homo sapiens OX=9606 GN=IQGAP1 PE=1 SV=1	189.252	1657			11.026		1.4	0	1.4	1.4	2	0	2	2	0	2	974;995	2	0	2	3278800	0	3278800	39504	0	39504	0.0002	0.0%	0.0002%	3.93164	1.97513	+
Q92504	S39A7_HUMAN	SLC39A7	Zinc transporter SLC39A7 OS=Homo sapiens OX=9606 GN=SLC39A7 PE=1 SV=2	50.118	469			27.003		8.5	3	8.5	8.5	2	1	2	2	1	2	584;5041	5	2	3	2730700000	869640000	1861100000	9094300	6771100	2323100	0.0429	0.2917%	0.0122%	2.14008	1.09767	+
Q53GQ0	DHB12_HUMAN	HSD17B12	Very-long-chain 3-oxoacyl-CoA reductase OS=Homo sapiens OX=9606 GN=HSD17B12 PE=1 SV=2	34.324	312			14.39		9.3	9.3	9.3	9.3	2	2	2	2	2	2	1892;4498	4	2	2	24057000	11572000	12485000	1603800	771450	832310	0.0076	0.0332%	0.0044%	1.0789	0.109558
P61962	DCAF7_HUMAN	DCAF7	DDB1- and CUL4-associated factor 7 OS=Homo sapiens OX=9606 GN=DCAF7 PE=1 SV=1	38.926	342			15.965		9.1	9.1	9.1	9.1	2	2	2	2	2	2	1911;5024	4	2	2	36270000	15166000	21104000	2418000	1011100	1406900	0.0114	0.0436%	0.0074%	1.39153	0.476676
P62826	RAN_HUMAN	RAN	GTP-binding nuclear protein Ran OS=Homo sapiens OX=9606 GN=RAN PE=1 SV=3	24.423	216			11.087		13.4	5.1	8.3	13.4	2	1	1	2	1	1	1454;5350	2	1	1	16815000	4029600	12786000	366320	366320	1162300	0.0017	0.0158%	0.0061%	3.17302	1.66586	+
P30419	NMT1_HUMAN	NMT1	Glycylpeptide N-tetradecanoyltransferase 1 OS=Homo sapiens OX=9606 GN=NMT1 PE=1 SV=2	56.806	496	O60551	NMT2	12.577		5.2	0	5.2	5.2	2	0	2	2	0	2	1615;4371	2	0	2	7682000	0	7682000	365810	0	365810	0.0017	0.0%	0.0019%	7.28131	2.8642	+
P30536	TSPO_HUMAN	TSPO	Translocator protein OS=Homo sapiens OX=9606 GN=TSPO PE=1 SV=3	18.828	169			12.827		18.3	4.7	13.6	18.3	2	1	1	2	1	1	289;1104	2	1	1	29042000	11643000	17399000	4148900	1663300	2485500	0.0196	0.0717%	0.0131%	1.49437	0.579542
Q05519	SRS11_HUMAN	SRSF11	Serine/arginine-rich splicing factor 11 OS=Homo sapiens OX=9606 GN=SRSF11 PE=1 SV=1	53.542	484			12.75		6.4	0	6.4	6.4	2	0	2	2	0	2	226;2951	2	0	2	17254000	0	17254000	970060	0	970060	0.0046	0.0%	0.0051%	13.7503	3.7814	+
Q9BWJ5	SF3B5_HUMAN	SF3B5	Splicing factor 3B subunit 5 OS=Homo sapiens OX=9606 GN=SF3B5 PE=1 SV=1	10.135	86			13.363		25.6	10.5	25.6	25.6	2	1	2	2	1	2	5159;5347	5	2	3	146940000	12315000	134630000	5525300	1277600	4247700	0.0261	0.055%	0.0224%	10.9322	3.45051	+
Q6I9Y2	THOC7_HUMAN	THOC7	THO complex subunit 7 OS=Homo sapiens OX=9606 GN=THOC7 PE=1 SV=3	23.743	204			13.309		10.8	0	10.8	10.8	2	0	2	2	0	2	1046;4545	3	0	3	10140000	0	10140000	780030	0	780030	0.0037	0.0%	0.0041%	5.74069	2.52122	+
Q6NZY4	ZCHC8_HUMAN	ZCCHC8	Zinc finger CCHC domain-containing protein 8 OS=Homo sapiens OX=9606 GN=ZCCHC8 PE=1 SV=2	78.577	707			12.386		4.8	0	4.8	4.8	2	0	2	2	0	2	884;1407	2	0	2	22853000	0	22853000	173640	0	173640	0.0008	0.0%	0.0009%	60.1905	5.91146	+
Q92820	GGH_HUMAN	GGH	Gamma-glutamyl hydrolase OS=Homo sapiens OX=9606 GN=GGH PE=1 SV=2	35.964	318			13.689		7.9	0	7.9	7.9	2	0	2	2	0	2	1360;3449	2	0	2	11797000	0	11797000	737300	0	737300	0.0035	0.0%	0.0039%	8.05385	3.00968	+
Q96A19	C102A_HUMAN	CCDC102A	Coiled-coil domain-containing protein 102A OS=Homo sapiens OX=9606 GN=CCDC102A PE=1 SV=2	62.596	550			12.824		6.2	0	6.2	6.2	2	0	2	2	0	2	329;4130	2	0	2	12066000	0	12066000	187240	0	187240	0.0009	0.0%	0.001%	13.0055	3.70105	+
P07814	SYEP_HUMAN	EPRS1	Bifunctional glutamate/proline--tRNA ligase OS=Homo sapiens OX=9606 GN=EPRS1 PE=1 SV=5	170.591	1512			11.75		1.5	0	1.5	1.5	2	0	2	2	0	2	757;3472	2	0	2	2383200	0	2383200	29063	0	29063	0.0001	0.0%	0.0002%	3.15572	1.65797	+
P08758	ANXA5_HUMAN	ANXA5	Annexin A5 OS=Homo sapiens OX=9606 GN=ANXA5 PE=1 SV=2	35.937	320			14.575		9.7	0	9.7	9.7	2	0	2	2	0	2	1256;1747	2	0	2	15521000	0	15521000	705480	0	705480	0.0033	0.0%	0.0037%	24.284	4.60193	+
Q14764	MVP_HUMAN	MVP	Major vault protein OS=Homo sapiens OX=9606 GN=MVP PE=1 SV=4	99.327	893			12.15		3.6	0	3.6	3.6	2	0	2	2	0	2	303;4348	2	0	2	5083800	0	5083800	118230	0	118230	0.0006	0.0%	0.0006%	9.05426	3.1786	+
Q14974	IMB1_HUMAN	KPNB1	Importin subunit beta-1 OS=Homo sapiens OX=9606 GN=KPNB1 PE=1 SV=2	97.17	876			10.832		3.5	0	3.5	3.5	2	0	2	2	0	2	33;1548	2	0	2	7712600	0	7712600	192820	0	192820	0.0009	0.0%	0.001%	7.58704	2.92354	+
Q96QD9	UIF_HUMAN	FYTTD1	UAP56-interacting factor OS=Homo sapiens OX=9606 GN=FYTTD1 PE=1 SV=3	35.818	318			14.32		9.4	5.3	4.1	9.4	2	1	1	2	1	1	1900;5018	2	1	1	9574500	2886200	6688300	598400	180390	418020	0.0028	0.0078%	0.0022%	2.31734	1.21247	+
Q96QR8	PURB_HUMAN	PURB	Transcriptional regulator protein Pur-beta OS=Homo sapiens OX=9606 GN=PURB PE=1 SV=3	33.241	312			12.395		14.1	3.8	14.1	14.1	2	1	2	2	1	2	776;3115	3	1	2	14413000	1137600	13275000	1001800	126400	875410	0.0047	0.0054%	0.0046%	11.6693	3.54465	+
Q58FF8	H90B2_HUMAN	HSP90AB2P	Putative heat shock protein HSP 90-beta 2 OS=Homo sapiens OX=9606 GN=HSP90AB2P PE=1 SV=2	44.349	381			6.6932		7.1	0	7.1	3.9	2	0	2	1	0	1	59;2041	1	0	1	6024500	0	6024500	301220	0	301220	0.0014	0.0%	0.0016%	6.92802	2.79244	+
P07237	PDIA1_HUMAN	P4HB	Protein disulfide-isomerase OS=Homo sapiens OX=9606 GN=P4HB PE=1 SV=3	57.116	508			11.401		3.5	1.6	3.5	3.5	2	1	2	2	1	2	879;2230	3	1	2	8502300	2631100	5871300	242920	75173	167750	0.0011	0.0032%	0.0009%	2.2315	1.15801	+
P07737	PROF1_HUMAN	PFN1	Profilin-1 OS=Homo sapiens OX=9606 GN=PFN1 PE=1 SV=2	15.054	140			25.806		21.4	21.4	21.4	21.4	2	2	2	2	2	2	777;4470	4	2	2	22142000	8368000	13774000	2460200	929770	1530400	0.0116	0.0401%	0.0081%	1.64603	0.718993	+
Q15269	PWP2_HUMAN	PWP2	Periodic tryptophan protein 2 homolog OS=Homo sapiens OX=9606 GN=PWP2 PE=1 SV=2	102.452	919			12.921		2.8	0	2.8	2.8	2	0	2	2	0	2	139;4906	2	0	2	11444000	0	11444000	293440	0	293440	0.0014	0.0%	0.0015%	4.7917	2.26054	+
Q12797	ASPH_HUMAN	ASPH	Aspartyl/asparaginyl beta-hydroxylase OS=Homo sapiens OX=9606 GN=ASPH PE=1 SV=3	85.863	758			13.681		5.1	0	5.1	5.1	2	0	2	2	0	2	1544;2767	2	0	2	14681000	0	14681000	489380	0	489380	0.0023	0.0%	0.0026%	14.5507	3.86301	+
P0CG12	DERPC_HUMAN	DERPC	Decreased expression in renal and prostate cancer protein OS=Homo sapiens OX=9606 GN=DERPC PE=1 SV=1	51.391	524			12.972		9	0	9	9	2	0	2	2	0	2	1543;3514	2	0	2	8601000	0	8601000	277450	0	277450	0.0013	0.0%	0.0015%	16.4842	4.04301	+
P40305	IFI27_HUMAN	IFI27	Interferon alpha-inducible protein 27, mitochondrial OS=Homo sapiens OX=9606 GN=IFI27 PE=1 SV=4	11.542	122			15.92		23.8	0	23.8	23.8	2	0	2	2	0	2	3221;4733	2	0	2	24163000	0	24163000	8054300	0	8054300	0.038	0.0%	0.0424%	16.5242	4.04651	+
Q96KA5	CLP1L_HUMAN	CLPTM1L	Lipid scramblase CLPTM1L OS=Homo sapiens OX=9606 GN=CLPTM1L PE=1 SV=1	62.229	538			12.507		5.4	0	5.4	5.4	2	0	2	2	0	2	4320;4669	2	0	2	7589900	0	7589900	140830	0	140830	0.0007	0.0%	0.0007%	8.35575	3.06277	+
Q8IXT5	RB12B_HUMAN	RBM12B	RNA-binding protein 12B OS=Homo sapiens OX=9606 GN=RBM12B PE=1 SV=2	118.103	1001			12.664		3.5	2.1	1.4	3.5	2	1	1	2	1	1	279;1843	2	1	1	13191000	5772000	7419200	185790	81295	104500	0.0009	0.0035%	0.0006%	1.28538	0.362192
Q8N684	CPSF7_HUMAN	CPSF7	Cleavage and polyadenylation specificity factor subunit 7 OS=Homo sapiens OX=9606 GN=CPSF7 PE=1 SV=1	52.05	471			12		5.3	0	5.3	5.3	2	0	2	2	0	2	391;4591	2	0	2	8033200	0	8033200	422800	0	422800	0.002	0.0%	0.0022%	17.7151	4.14691	+
O75940	SPF30_HUMAN	SMNDC1	Survival of motor neuron-related-splicing factor 30 OS=Homo sapiens OX=9606 GN=SMNDC1 PE=1 SV=1	26.711	238			14.592		16.4	0	16.4	16.4	2	0	2	2	0	2	680;4085	2	0	2	19550000	0	19550000	660380	0	660380	0.0031	0.0%	0.0035%	12.129	3.60039	+
P52943	CRIP2_HUMAN	CRIP2	Cysteine-rich protein 2 OS=Homo sapiens OX=9606 GN=CRIP2 PE=1 SV=1	22.493	208			39.681		18.8	0	18.8	18.8	2	0	2	2	0	2	1899;4693	2	0	2	81079000	0	81079000	896340	0	896340	0.0042	0.0%	0.0047%	60.0893	5.90904	+
P53621	COPA_HUMAN	COPA	Coatomer subunit alpha OS=Homo sapiens OX=9606 GN=COPA PE=1 SV=2	138.346	1224			12.909		2.2	0	2.2	2.2	2	0	2	2	0	2	3058;4091	2	0	2	9738500	0	9738500	139120	0	139120	0.0007	0.0%	0.0007%	11.9811	3.58269	+
O95810	CAVN2_HUMAN	CAVIN2	Caveolae-associated protein 2 OS=Homo sapiens OX=9606 GN=CAVIN2 PE=1 SV=3	47.173	425			21.786		7.8	7.8	3.8	7.8	2	2	1	2	2	1	728;4919	3	2	1	36869000	9464400	27405000	2048300	525800	1522500	0.0097	0.0227%	0.008%	2.89559	1.53386	+
Q9H2H8	PPIL3_HUMAN	PPIL3	Peptidyl-prolyl cis-trans isomerase-like 3 OS=Homo sapiens OX=9606 GN=PPIL3 PE=1 SV=1	18.155	161			15.451		19.3	0	19.3	19.3	2	0	2	2	0	2	4353;4860	2	0	2	14404000	0	14404000	247690	0	247690	0.0012	0.0%	0.0013%	18.4545	4.2059	+
Q96AG4	LRC59_HUMAN	LRRC59	Leucine-rich repeat-containing protein 59 OS=Homo sapiens OX=9606 GN=LRRC59 PE=1 SV=1	34.93	307			12.995		10.1	0	10.1	10.1	2	0	2	2	0	2	641;3030	2	0	2	46899000	0	46899000	1357100	0	1357100	0.0064	0.0%	0.0071%	50.2057	5.64978	+
P49327	FAS_HUMAN	FASN	Fatty acid synthase OS=Homo sapiens OX=9606 GN=FASN PE=1 SV=3	273.427	2511			13.945		1.2	0.5	0.7	1.2	2	1	1	2	1	1	723;2971	2	1	1	6750900	1520100	5230800	54007	12161	41846	0.0003	0.0005%	0.0002%	3.44109	1.78287	+
P49411	EFTU_HUMAN	TUFM	Elongation factor Tu, mitochondrial OS=Homo sapiens OX=9606 GN=TUFM PE=1 SV=3	49.875	455			16.092		7.3	7.3	7.3	7.3	2	2	2	2	2	2	664;2848	4	2	2	26017000	10340000	15677000	121560	121560	522570	0.0006	0.0052%	0.0028%	1.51615	0.600413	+
P32970	CD70_HUMAN	CD70	CD70 antigen OS=Homo sapiens OX=9606 GN=CD70 PE=1 SV=2	21.118	193			14.478		10.9	0	10.9	10.9	2	0	2	2	0	2	3198;4027	2	0	2	30972000	0	30972000	3097200	0	3097200	0.0146	0.0%	0.0163%	19.495	4.28503	+
P62841	RS15_HUMAN	RPS15	Small ribosomal subunit protein uS19 OS=Homo sapiens OX=9606 GN=RPS15 PE=1 SV=2	17.04	145			17.746		31.7	0	31.7	31.7	2	0	2	2	0	2	709;4467	8	0	8	146400000	0	146400000	20914000	0	20914000	0.0986	0.0%	0.1102%	191.676	7.58253	+
P62857	RS28_HUMAN	RPS28	Small ribosomal subunit protein eS28 OS=Homo sapiens OX=9606 GN=RPS28 PE=1 SV=1	7.841	69			38.085		30.4	17.4	30.4	30.4	2	1	2	2	1	2	1015;4773	3	1	2	67391000	11051000	56340000	22464000	3683600	18780000	0.1059	0.1587%	0.0989%	5.09818	2.34998	+
P39060	COIA1_HUMAN	COL18A1	Collagen alpha-1(XVIII) chain OS=Homo sapiens OX=9606 GN=COL18A1 PE=1 SV=5	178.188	1754			11.885		2.9	0	2.9	2.9	2	0	2	2	0	2	560;3064	2	0	2	15360000	0	15360000	119930	0	119930	0.0006	0.0%	0.0006%	11.8666	3.56884	+
Q71DI3	H32_HUMAN	H3C15	Histone H3.2 OS=Homo sapiens OX=9606 GN=H3C15 PE=1 SV=3	15.388	136	Q16695;P84243;P68431;Q5TEC6;Q6NXT2	H3-4;H3-3A;H3C1;H3-7;H3-5	11.777		10.3	0	10.3	10.3	2	0	2	2	0	2	1040;4302	2	0	2	74416000	0	74416000	18604000	0	18604000	0.0877	0.0%	0.098%	193.963	7.59964	+
P24390	ERD21_HUMAN	KDELR1	ER lumen protein-retaining receptor 1 OS=Homo sapiens OX=9606 GN=KDELR1 PE=1 SV=1	24.542	212			48.928		14.6	14.6	14.6	14.6	2	2	2	2	2	2	4256;4472	5	2	3	144340000	36395000	107940000	6480300	1452400	5028000	0.0306	0.0626%	0.0265%	2.96579	1.56842	+
Q96C19	EFHD2_HUMAN	EFHD2	EF-hand domain-containing protein D2 OS=Homo sapiens OX=9606 GN=EFHD2 PE=1 SV=1	26.697	240			12.287		7.9	0	7.9	7.9	2	0	2	2	0	2	1000;3053	2	0	2	6256100	0	6256100	568740	0	568740	0.0027	0.0%	0.003%	2.36022	1.23892	+
Q96CS3	FAF2_HUMAN	FAF2	FAS-associated factor 2 OS=Homo sapiens OX=9606 GN=FAF2 PE=1 SV=2	52.623	445			12.195		7.9	0	7.9	7.9	2	0	2	2	0	2	153;2047	2	0	2	11294000	0	11294000	491020	0	491020	0.0023	0.0%	0.0026%	9.52951	3.2524	+
Q08188	TGM3_HUMAN	TGM3	Protein-glutamine gamma-glutamyltransferase E OS=Homo sapiens OX=9606 GN=TGM3 PE=1 SV=4	76.632	693			13.683		3.9	3.9	0	3.9	2	2	0	2	2	0	996;1496	2	2	0	8000800	8000800	0	200020	200020	0	0.0009	0.0086%	0.0%	0.165859	-2.59197	-
Q08397	LOXL1_HUMAN	LOXL1	Lysyl oxidase homolog 1 OS=Homo sapiens OX=9606 GN=LOXL1 PE=1 SV=2	63.11	574			13.158		5.9	5.9	0	5.9	2	2	0	2	2	0	1760;5270	2	2	0	16742000	16742000	0	597950	597950	0	0.0028	0.0258%	0.0%	0.165101	-2.59858	-
Q08554	DSC1_HUMAN	DSC1	Desmocollin-1 OS=Homo sapiens OX=9606 GN=DSC1 PE=1 SV=2	99.987	894			25.673		2.9	2.9	0	2.9	2	2	0	2	2	0	1182;3841	2	2	0	14169000	14169000	0	295180	295180	0	0.0014	0.0127%	0.0%	0.238666	-2.06693	-
Q9H0J9	PAR12_HUMAN	PARP12	Protein mono-ADP-ribosyltransferase PARP12 OS=Homo sapiens OX=9606 GN=PARP12 PE=1 SV=1	79.064	701			11.852		3.6	0	3.6	3.6	2	0	2	2	0	2	2357;5004	2	0	2	7451700	0	7451700	196100	0	196100	0.0009	0.0%	0.001%	5.5246	2.46587	+
P48729	KC1A_HUMAN	CSNK1A1	Casein kinase I isoform alpha OS=Homo sapiens OX=9606 GN=CSNK1A1 PE=1 SV=2	38.915	337	Q8N752	CSNK1A1L	11.692		6.2	0	6.2	6.2	2	0	2	2	0	2	1344;2733	2	0	2	11737000	0	11737000	617760	0	617760	0.0029	0.0%	0.0033%	18.1908	4.18514	+
P49207	RL34_HUMAN	RPL34	Large ribosomal subunit protein eL34 OS=Homo sapiens OX=9606 GN=RPL34 PE=1 SV=3	13.293	117			12.24		12.8	0	12.8	12.8	2	0	2	2	0	2	111;2392	2	0	2	77895000	0	77895000	12983000	0	12983000	0.0612	0.0%	0.0684%	117.824	6.88049	+
P27816	MAP4_HUMAN	MAP4	Microtubule-associated protein 4 OS=Homo sapiens OX=9606 GN=MAP4 PE=1 SV=3	121.005	1152			11.019		2.7	0	2.7	2.7	2	0	2	2	0	2	707;4658	2	0	2	6653100	0	6653100	103950	0	103950	0.0005	0.0%	0.0005%	3.87382	1.95376	+
P29317	EPHA2_HUMAN	EPHA2	Ephrin type-A receptor 2 OS=Homo sapiens OX=9606 GN=EPHA2 PE=1 SV=2	108.266	976			12.986		2.3	2.3	2.3	2.3	2	2	2	2	2	2	1309;4863	4	2	2	13923000	5828100	8094400	296220	124000	172220	0.0014	0.0053%	0.0009%	1.38886	0.473899
P78371	TCPB_HUMAN	CCT2	T-complex protein 1 subunit beta OS=Homo sapiens OX=9606 GN=CCT2 PE=1 SV=4	57.488	535			12.214		5.6	2.8	2.8	5.6	2	1	1	2	1	1	3121;3845	2	1	1	5916100	1658200	4257900	184880	51819	133060	0.0009	0.0022%	0.0007%	2.56778	1.36052	+
Q00577	PURA_HUMAN	PURA	Transcriptional activator protein Pur-alpha OS=Homo sapiens OX=9606 GN=PURA PE=1 SV=2	34.911	322			108.08		16.1	7.1	16.1	16.1	2	1	2	2	1	2	861;1810	3	1	2	49819000	9920200	39899000	4682500	1240000	3442500	0.0221	0.0534%	0.0181%	4.022	2.00791	+
Q13610	PWP1_HUMAN	PWP1	Periodic tryptophan protein 1 homolog OS=Homo sapiens OX=9606 GN=PWP1 PE=1 SV=1	55.828	501			15.27		9.2	0	9.2	9.2	2	0	2	2	0	2	3977;5032	2	0	2	32283000	0	32283000	698000	0	698000	0.0033	0.0%	0.0037%	47.6921	5.57568	+
Q13642	FHL1_HUMAN	FHL1	Four and a half LIM domains protein 1 OS=Homo sapiens OX=9606 GN=FHL1 PE=1 SV=4	36.263	323			11.135		6.2	2.8	3.4	6.2	2	1	1	2	1	1	2222;3840	2	1	1	26681000	9885000	16796000	933130	549170	933130	0.0044	0.0237%	0.0049%	1.69914	0.764805	+
Q9Y3X0	CCDC9_HUMAN	CCDC9	Coiled-coil domain-containing protein 9 OS=Homo sapiens OX=9606 GN=CCDC9 PE=1 SV=1	59.703	531			16.44		6.6	0	6.6	6.6	2	0	2	2	0	2	130;4648	2	0	2	23011000	0	23011000	1045900	0	1045900	0.0049	0.0%	0.0055%	14.943	3.9014	+
O75165	DJC13_HUMAN	DNAJC13	DnaJ homolog subfamily C member 13 OS=Homo sapiens OX=9606 GN=DNAJC13 PE=1 SV=5	254.415	2243			12.55		1.3	0	1.3	1.3	2	0	2	2	0	2	2366;3767	2	0	2	8182900	0	8182900	73061	0	73061	0.0003	0.0%	0.0004%	10.294	3.36374	+
Q9Y4P3	TBL2_HUMAN	TBL2	Transducin beta-like protein 2 OS=Homo sapiens OX=9606 GN=TBL2 PE=1 SV=1	49.798	447			13.713		8.3	0	8.3	8.3	2	0	2	2	0	2	294;2610	2	0	2	23835000	0	23835000	178910	0	178910	0.0008	0.0%	0.0009%	26.689	4.73818	+
Q96EY1	DNJA3_HUMAN	DNAJA3	DnaJ homolog subfamily A member 3, mitochondrial OS=Homo sapiens OX=9606 GN=DNAJA3 PE=1 SV=2	52.489	480			11.863		5.8	0	5.8	5.8	2	0	2	2	0	2	1675;4968	2	0	2	8818000	0	8818000	400820	0	400820	0.0019	0.0%	0.0021%	6.28216	2.65126	+
Q9UBX3	DIC_HUMAN	SLC25A10	Mitochondrial dicarboxylate carrier OS=Homo sapiens OX=9606 GN=SLC25A10 PE=1 SV=2	31.282	287			26.754		12.2	0	12.2	12.2	2	0	2	2	0	2	3577;4926	2	0	2	15081000	0	15081000	719500	0	719500	0.0034	0.0%	0.0038%	13.9155	3.79862	+
Q9Y512	SAM50_HUMAN	SAMM50	Sorting and assembly machinery component 50 homolog OS=Homo sapiens OX=9606 GN=SAMM50 PE=1 SV=3	51.976	469			11.461		5.3	0	5.3	5.3	2	0	2	2	0	2	840;5071	2	0	2	10265000	0	10265000	353960	0	353960	0.0017	0.0%	0.0019%	16.864	4.07587	+
Q99700	ATX2_HUMAN	ATXN2	Ataxin-2 OS=Homo sapiens OX=9606 GN=ATXN2 PE=1 SV=2	140.283	1313			13.564		2.4	0	2.4	2.4	2	0	2	2	0	2	277;4636	2	0	2	14098000	0	14098000	306490	0	306490	0.0014	0.0%	0.0016%	14.8219	3.88966	+
Q96P11	NSUN5_HUMAN	NSUN5	28S rRNA (cytosine-C(5))-methyltransferase OS=Homo sapiens OX=9606 GN=NSUN5 PE=1 SV=2	46.692	429			6.0283		3.7	0	3.7	3.7	1	0	1	1	0	1	5329	1	0	1	3715400	0	3715400	142900	0	142900	0.0007	0.0%	0.0008%	3.05855	1.61285	+
Q9BUL8	PDC10_HUMAN	PDCD10	Programmed cell death protein 10 OS=Homo sapiens OX=9606 GN=PDCD10 PE=1 SV=1	24.702	212			6.8613		5.7	0	5.7	5.7	1	0	1	1	0	1	4335	1	0	1	5420200	0	5420200	416940	0	416940	0.002	0.0%	0.0022%	6.02622	2.59125	+
Q76M96	CCD80_HUMAN	CCDC80	Coiled-coil domain-containing protein 80 OS=Homo sapiens OX=9606 GN=CCDC80 PE=1 SV=1	108.174	950			6.7366		1.3	1.3	0	1.3	1	1	0	1	1	0	4337	1	1	0	6211700	6211700	0	126770	126770	0	0.0006	0.0055%	0.0%	0.352647	-1.5037	-
Q96PU8	QKI_HUMAN	QKI	KH domain-containing RNA-binding protein QKI OS=Homo sapiens OX=9606 GN=QKI PE=1 SV=1	37.671	341			6.5042		5.9	0	5.9	5.9	1	0	1	1	0	1	2510	1	0	1	0	0	0	0	0	0	0	0.0%	0.0%
Q96QH2	PRAM_HUMAN	PRAM1	PML-RARA-regulated adapter molecule 1 OS=Homo sapiens OX=9606 GN=PRAM1 PE=1 SV=3	73.969	670			6.2897		1.6	1.6	1.6	1.6	1	1	1	1	1	1	4226	2	1	1	159110000	101630000	57482000	3700200	2363400	1336800	0.0174	0.1018%	0.007%	0.565601	-0.822144	-
Q96R72	OR4K3_HUMAN	OR4K3	Olfactory receptor 4K3 OS=Homo sapiens OX=9606 GN=OR4K3 PE=3 SV=3	35.408	315			6.112		3.2	0	3.2	3.2	1	0	1	1	0	1	3603	1	0	1	3999800	0	3999800	666630	0	666630	0.0031	0.0%	0.0035%	2.369	1.24428	+
Q99569	PKP4_HUMAN	PKP4	Plakophilin-4 OS=Homo sapiens OX=9606 GN=PKP4 PE=1 SV=2	131.868	1192			6.3092		1.1	0	1.1	1.1	1	0	1	1	0	1	2884	1	0	1	3282500	0	3282500	50499	0	50499	0.0002	0.0%	0.0003%	4.19703	2.06937	+
P06702	S10A9_HUMAN	S100A9	Protein S100-A9 OS=Homo sapiens OX=9606 GN=S100A9 PE=1 SV=1	13.242	114			8.2634		13.2	13.2	0	13.2	1	1	0	1	1	0	3420	1	1	0	6987700	6987700	0	873470	873470	0	0.0041	0.0376%	0.0%	0.404317	-1.30644	-
P06703	S10A6_HUMAN	S100A6	Protein S100-A6 OS=Homo sapiens OX=9606 GN=S100A6 PE=1 SV=1	10.18	90			7.4063		8.9	0	8.9	8.9	1	0	1	1	0	1	2995	1	0	1	113140000	0	113140000	22628000	0	22628000	0.1067	0.0%	0.1192%	88.3677	6.46545	+
P06730	IF4E_HUMAN	EIF4E	Eukaryotic translation initiation factor 4E OS=Homo sapiens OX=9606 GN=EIF4E PE=1 SV=2	25.097	217			6.4796		5.1	0	5.1	5.1	1	0	1	1	0	1	2074	1	0	1	5215900	0	5215900	474170	0	474170	0.0022	0.0%	0.0025%	11.914	3.57458	+
Q9NQ89	FERY3_HUMAN	FERRY3	Ferry endosomal RAB5 effector complex subunit 3 OS=Homo sapiens OX=9606 GN=FERRY3 PE=1 SV=1	63.801	552			6.6998		2.7	2.7	0	2.7	1	1	0	1	1	0	1235	2	2	0	0	0	0	0	0	0	0	0.0%	0.0%
A6NFN3	RFOX3_HUMAN	RBFOX3	RNA binding protein fox-1 homolog 3 OS=Homo sapiens OX=9606 GN=RBFOX3 PE=1 SV=4	33.873	312	O43251;Q9NWB1	RBFOX2;RBFOX1	12.425		3.5	0	3.5	3.5	1	0	1	1	0	1	2229	1	0	1	6949300	0	6949300	694930	0	694930	0.0033	0.0%	0.0037%	9.5487	3.2553	+
Q9Y4Z0	LSM4_HUMAN	LSM4	U6 snRNA-associated Sm-like protein LSm4 OS=Homo sapiens OX=9606 GN=LSM4 PE=1 SV=1	15.35	139			6.0967		7.2	0	7.2	7.2	1	0	1	1	0	1	2286	1	0	1	4993500	0	4993500	554830	0	554830	0.0026	0.0%	0.0029%	5.18155	2.37338	+
Q9UBC2	EP15R_HUMAN	EPS15L1	Epidermal growth factor receptor substrate 15-like 1 OS=Homo sapiens OX=9606 GN=EPS15L1 PE=1 SV=1	94.255	864			6.0999		1.9	0	1.9	1.9	1	0	1	1	0	1	3024	1	0	1	3196400	0	3196400	65233	0	65233	0.0003	0.0%	0.0003%	8.76953	3.1325	+
Q9UBI6	GBG12_HUMAN	GNG12	Guanine nucleotide-binding protein G(I)/G(S)/G(O) subunit gamma-12 OS=Homo sapiens OX=9606 GN=GNG12 PE=1 SV=3	8.006	72			10.387		22.2	22.2	22.2	22.2	1	1	1	1	1	1	3982	2	1	1	17010000	5549400	11461000	4252600	1387300	2865300	0.0201	0.0598%	0.0151%	2.06527	1.04633	+
Q9UBS4	DJB11_HUMAN	DNAJB11	DnaJ homolog subfamily B member 11 OS=Homo sapiens OX=9606 GN=DNAJB11 PE=1 SV=1	40.514	358			6.4694		4.5	0	4.5	4.5	1	0	1	1	0	1	1462	1	0	1	12612000	0	12612000	788230	0	788230	0.0037	0.0%	0.0042%	8.03055	3.0055	+
Q9Y4Y9	LSM5_HUMAN	LSM5	U6 snRNA-associated Sm-like protein LSm5 OS=Homo sapiens OX=9606 GN=LSM5 PE=1 SV=3	9.937	91			6.9577		20.9	0	20.9	20.9	1	0	1	1	0	1	23	1	0	1	6308900	0	6308900	2103000	0	2103000	0.0099	0.0%	0.0111%	4.30005	2.10435	+
P53814	SMTN_HUMAN	SMTN	Smoothelin OS=Homo sapiens OX=9606 GN=SMTN PE=1 SV=7	99.059	917			9.7777		2.1	0	2.1	2.1	1	0	1	1	0	1	2601	1	0	1	3536900	0	3536900	73686	0	73686	0.0003	0.0%	0.0004%	2.45112	1.29344	+
P53999	TCP4_HUMAN	SUB1	Activated RNA polymerase II transcriptional coactivator p15 OS=Homo sapiens OX=9606 GN=SUB1 PE=1 SV=3	14.395	127			6.4267		8.7	0	8.7	8.7	1	0	1	1	0	1	1204	1	0	1	4768400	0	4768400	953680	0	953680	0.0045	0.0%	0.005%	11.8929	3.57202	+
Q9UNL2	SSRG_HUMAN	SSR3	Translocon-associated protein subunit gamma OS=Homo sapiens OX=9606 GN=SSR3 PE=1 SV=1	21.08	185			13.626		7.6	7.6	7.6	7.6	1	1	1	1	1	1	3794	2	1	1	58013000	17107000	40905000	11603000	3421500	8181100	0.0547	0.1474%	0.0431%	2.39113	1.25769	+
O75554	WBP4_HUMAN	WBP4	WW domain-binding protein 4 OS=Homo sapiens OX=9606 GN=WBP4 PE=1 SV=1	42.507	376			6.2357		4.5	4.5	0	4.5	1	1	0	1	1	0	4690	1	1	0	3065700	3065700	0	204380	204380	0	0.001	0.0088%	0.0%	0.518848	-0.946616	-
O75607	NPM3_HUMAN	NPM3	Nucleoplasmin-3 OS=Homo sapiens OX=9606 GN=NPM3 PE=1 SV=3	19.344	178			14.457		9	0	9	9	1	0	1	1	0	1	11	1	0	1	2726000	0	2726000	340740	0	340740	0.0016	0.0%	0.0018%	3.28836	1.71737	+
Q9UH17	ABC3B_HUMAN	APOBEC3B	DNA dC->dU-editing enzyme APOBEC-3B OS=Homo sapiens OX=9606 GN=APOBEC3B PE=1 SV=1	45.924	382			10.805		5	5	5	5	1	1	1	1	1	1	2591	2	1	1	100730000	17059000	83670000	4578600	775400	3803200	0.0216	0.0334%	0.02%	4.90474	2.29418	+
O15260	SURF4_HUMAN	SURF4	Surfeit locus protein 4 OS=Homo sapiens OX=9606 GN=SURF4 PE=1 SV=3	30.394	269			20.813		6.7	6.7	6.7	6.7	1	1	1	1	1	1	1836	3	1	2	20601000	4828300	15773000	1872800	438940	1433900	0.0088	0.0189%	0.0076%	3.26678	1.70787	+
Q9Y5B6	PAXB1_HUMAN	PAXBP1	PAX3- and PAX7-binding protein 1 OS=Homo sapiens OX=9606 GN=PAXBP1 PE=1 SV=2	104.804	917			6.5957		1.3	0	1.3	1.3	1	0	1	1	0	1	3014	1	0	1	9692200	0	9692200	225400	0	225400	0.0011	0.0%	0.0012%	10.1162	3.33859	+
Q9BTV4	TMM43_HUMAN	TMEM43	Transmembrane protein 43 OS=Homo sapiens OX=9606 GN=TMEM43 PE=1 SV=1	44.876	400			6.2764		2.5	0	2.5	2.5	1	0	1	1	0	1	1359	1	0	1	3078500	0	3078500	133850	0	133850	0.0006	0.0%	0.0007%	4.07226	2.02583	+
O43172	PRP4_HUMAN	PRPF4	U4/U6 small nuclear ribonucleoprotein Prp4 OS=Homo sapiens OX=9606 GN=PRPF4 PE=1 SV=2	58.449	522			6.8629		3.1	3.1	0	3.1	1	1	0	1	1	0	221	1	1	0	3786900	3786900	0	126230	126230	0	0.0006	0.0054%	0.0%	1.12754	0.173181
P15144	AMPN_HUMAN	ANPEP	Aminopeptidase N OS=Homo sapiens OX=9606 GN=ANPEP PE=1 SV=4	109.54	967			7.2102		1.2	0	1.2	1.2	1	0	1	1	0	1	5293	1	0	1	0	0	0	0	0	0	0	0.0%	0.0%
P15918	RAG1_HUMAN	RAG1	V(D)J recombination-activating protein 1 OS=Homo sapiens OX=9606 GN=RAG1 PE=1 SV=2	119.097	1043			6.2497		1.2	0	1.2	1.2	1	0	1	1	0	1	4030	1	0	1	0	0	0	0	0	0	0	0.0%	0.0%
Q15019	SEPT2_HUMAN	SEPTIN2	Septin-2 OS=Homo sapiens OX=9606 GN=SEPTIN2 PE=1 SV=1	41.487	361			6.921		4.4	0	4.4	4.4	1	0	1	1	0	1	4308	1	0	1	3015800	0	3015800	143610	0	143610	0.0007	0.0%	0.0008%	3.12588	1.64426	+
Q15397	PUM3_HUMAN	PUM3	Pumilio homolog 3 OS=Homo sapiens OX=9606 GN=PUM3 PE=1 SV=3	73.584	648			6.3284		1.9	0	1.9	1.9	1	0	1	1	0	1	4812	1	0	1	2267700	0	2267700	66696	0	66696	0.0003	0.0%	0.0004%	1.71132	0.775109	+
Q2NL82	TSR1_HUMAN	TSR1	Pre-rRNA-processing protein TSR1 homolog OS=Homo sapiens OX=9606 GN=TSR1 PE=1 SV=1	91.81	804			6.4747		1.4	0	1.4	1.4	1	0	1	1	0	1	2155	1	0	1	3714700	0	3714700	112570	0	112570	0.0005	0.0%	0.0006%	3.53723	1.82262	+
Q3KQU3	MA7D1_HUMAN	MAP7D1	MAP7 domain-containing protein 1 OS=Homo sapiens OX=9606 GN=MAP7D1 PE=1 SV=1	92.82	841			7.1844		1.9	0	1.9	1.9	1	0	1	1	0	1	4597	1	0	1	11127000	0	11127000	300730	0	300730	0.0014	0.0%	0.0016%	8.09319	3.01671	+
Q53G44	IF44L_HUMAN	IFI44L	Interferon-induced protein 44-like OS=Homo sapiens OX=9606 GN=IFI44L PE=1 SV=3	51.322	452			6.3284		2.7	0	2.7	2.7	1	0	1	1	0	1	2886	1	0	1	3102200	0	3102200	147720	0	147720	0.0007	0.0%	0.0008%	6.03934	2.59439	+
P08574	CY1_HUMAN	CYC1	Cytochrome c1, heme protein, mitochondrial OS=Homo sapiens OX=9606 GN=CYC1 PE=1 SV=3	35.422	325			6.3495		3.7	3.7	3.7	3.7	1	1	1	1	1	1	1758	3	1	2	23370000	7924300	15446000	974090	466140	507950	0.0046	0.0201%	0.0027%	1.94919	0.962878	+
Q13148	TADBP_HUMAN	TARDBP	TAR DNA-binding protein 43 OS=Homo sapiens OX=9606 GN=TARDBP PE=1 SV=1	44.74	414			10.856		2.9	2.9	2.9	2.9	1	1	1	1	1	1	4627	2	1	1	54778000	14347000	40431000	4213700	1103600	3110100	0.0199	0.0475%	0.0164%	2.81808	1.49471	+
Q13200	PSMD2_HUMAN	PSMD2	26S proteasome non-ATPase regulatory subunit 2 OS=Homo sapiens OX=9606 GN=PSMD2 PE=1 SV=3	100.2	908			6.2879		1.9	0	1.9	1.9	1	0	1	1	0	1	3143	1	0	1	4906700	0	4906700	100140	0	100140	0.0005	0.0%	0.0005%	4.96057	2.3105	+
Q13243	SRSF5_HUMAN	SRSF5	Serine/arginine-rich splicing factor 5 OS=Homo sapiens OX=9606 GN=SRSF5 PE=1 SV=1	31.264	272			6.0072		5.1	0	5.1	5.1	1	0	1	1	0	1	3642	1	0	1	25102000	0	25102000	3137800	0	3137800	0.0148	0.0%	0.0165%	33.4664	5.06464	+
P10321	HLAC_HUMAN	HLA-C	HLA class I histocompatibility antigen, C alpha chain OS=Homo sapiens OX=9606 GN=HLA-C PE=1 SV=3	40.649	366			7.1301		3.6	0	3.6	3.6	1	0	1	1	0	1	5146	1	0	1	12912000	0	12912000	759550	0	759550	0.0036	0.0%	0.004%	13.2808	3.73127	+
P10599	THIO_HUMAN	TXN	Thioredoxin OS=Homo sapiens OX=9606 GN=TXN PE=1 SV=3	11.737	105			6.6633		12.4	0	12.4	12.4	1	0	1	1	0	1	4381	1	0	1	34862000	0	34862000	4980300	0	4980300	0.0235	0.0%	0.0262%	88.9837	6.47547	+
P11387	TOP1_HUMAN	TOP1	DNA topoisomerase 1 OS=Homo sapiens OX=9606 GN=TOP1 PE=1 SV=2	90.726	765			6.4409		1.7	0	1.7	1.7	1	0	1	1	0	1	4701	1	0	1	4113900	0	4113900	108260	0	108260	0.0005	0.0%	0.0006%	3.86289	1.94968	+
P11388	TOP2A_HUMAN	TOP2A	DNA topoisomerase 2-alpha OS=Homo sapiens OX=9606 GN=TOP2A PE=1 SV=3	174.385	1531			10.342		0.7	0	0.7	0.7	1	0	1	1	0	1	1415	1	0	1	7722600	0	7722600	95340	0	95340	0.0004	0.0%	0.0005%	11.8713	3.56941	+
P13164	IFM1_HUMAN	IFITM1	Interferon-induced transmembrane protein 1 OS=Homo sapiens OX=9606 GN=IFITM1 PE=1 SV=3	13.964	125	Q01629;Q01628	IFITM2;IFITM3	6.1136		12.8	0	12.8	12.8	1	0	1	1	0	1	3326	1	0	1	9283900	0	9283900	4642000	0	4642000	0.0219	0.0%	0.0244%	10.2872	3.36278	+
Q5JTH9	RRP12_HUMAN	RRP12	RRP12-like protein OS=Homo sapiens OX=9606 GN=RRP12 PE=1 SV=2	143.702	1297			7.4603		1.3	0	1.3	1.3	1	0	1	1	0	1	4700	1	0	1	3872800	0	3872800	58679	0	58679	0.0003	0.0%	0.0003%	2.78946	1.47999	+
Q5PSV4	BRM1L_HUMAN	BRMS1L	Breast cancer metastasis-suppressor 1-like protein OS=Homo sapiens OX=9606 GN=BRMS1L PE=1 SV=2	37.629	323			6.4109		2.5	0	2.5	2.5	1	0	1	1	0	1	3006	1	0	1	9616900	0	9616900	601060	0	601060	0.0028	0.0%	0.0032%	10.5889	3.40449	+
Q5TC82	RC3H1_HUMAN	RC3H1	Roquin-1 OS=Homo sapiens OX=9606 GN=RC3H1 PE=1 SV=1	125.736	1133	Q9HBD1	RC3H2	7.2466		1.2	0	1.2	1.2	1	0	1	1	0	1	3151	1	0	1	3611500	0	3611500	72230	0	72230	0.0003	0.0%	0.0004%	3.57568	1.83822	+
Q658Y4	F91A1_HUMAN	FAM91A1	Protein FAM91A1 OS=Homo sapiens OX=9606 GN=FAM91A1 PE=1 SV=3	93.909	838			6.7133		1.8	0	1.8	1.8	1	0	1	1	0	1	3049	1	0	1	3930900	0	3930900	98273	0	98273	0.0005	0.0%	0.0005%	4.71884	2.23843	+
P16070	CD44_HUMAN	CD44	CD44 antigen OS=Homo sapiens OX=9606 GN=CD44 PE=1 SV=3	81.538	742			6.93		1.6	0	1.6	1.6	1	0	1	1	0	1	5234	1	0	1	13644000	0	13644000	505320	0	505320	0.0024	0.0%	0.0027%	9.92107	3.3105	+
P16144	ITB4_HUMAN	ITGB4	Integrin beta-4 OS=Homo sapiens OX=9606 GN=ITGB4 PE=1 SV=5	202.167	1822			6.3284		0.7	0.7	0	0.7	1	1	0	1	1	0	2868	1	1	0	3022300	3022300	0	33581	33581	0	0.0002	0.0014%	0.0%	0.315063	-1.66629	-
P16949	STMN1_HUMAN	STMN1	Stathmin OS=Homo sapiens OX=9606 GN=STMN1 PE=1 SV=3	17.302	149			6.7895		8.7	0	8.7	8.7	1	0	1	1	0	1	364	1	0	1	0	0	0	0	0	0	0	0.0%	0.0%
Q12792	TWF1_HUMAN	TWF1	Twinfilin-1 OS=Homo sapiens OX=9606 GN=TWF1 PE=1 SV=3	40.283	350			6.0951		3.7	0	3.7	3.7	1	0	1	1	0	1	2031	1	0	1	3748800	0	3748800	170400	0	170400	0.0008	0.0%	0.0009%	1.39904	0.484441
P05976	MYL1_HUMAN	MYL1	Myosin light chain 1/3, skeletal muscle isoform OS=Homo sapiens OX=9606 GN=MYL1 PE=1 SV=3	21.145	194	P08590	MYL3	6.6158		6.2	0	6.2	6.2	1	0	1	1	0	1	1025	2	0	2	452250000	0	452250000	37687000	0	37687000	0.1777	0.0%	0.1985%	560.73	9.13116	+
P06576	ATPB_HUMAN	ATP5F1B	ATP synthase subunit beta, mitochondrial OS=Homo sapiens OX=9606 GN=ATP5F1B PE=1 SV=3	56.56	529			6.4139		2.1	0	2.1	2.1	1	0	1	1	0	1	2173	1	0	1	7322900	0	7322900	252510	0	252510	0.0012	0.0%	0.0013%	6.61576	2.72591	+
O00214	LEG8_HUMAN	LGALS8	Galectin-8 OS=Homo sapiens OX=9606 GN=LGALS8 PE=1 SV=4	35.808	317			6.0418		6.3	6.3	0	6.3	1	1	0	1	1	0	1140	1	1	0	3167200	3167200	0	166690	166690	0	0.0008	0.0072%	0.0%	0.646028	-0.630331	-
O00303	EIF3F_HUMAN	EIF3F	Eukaryotic translation initiation factor 3 subunit F OS=Homo sapiens OX=9606 GN=EIF3F PE=1 SV=1	37.564	357			7.623		4.8	0	4.8	4.8	1	0	1	1	0	1	4865	1	0	1	4469700	0	4469700	297980	0	297980	0.0014	0.0%	0.0016%	2.97438	1.57259	+
Q6Y7W6	GGYF2_HUMAN	GIGYF2	GRB10-interacting GYF protein 2 OS=Homo sapiens OX=9606 GN=GIGYF2 PE=1 SV=1	150.07	1299			6.2916		0.8	0.8	0	0.8	1	1	0	1	1	0	4163	1	1	0	1632700	1632700	0	32013	32013	0	0.0002	0.0014%	0.0%	0.635664	-0.653663	-
Q712K3	UB2R2_HUMAN	UBE2R2	Ubiquitin-conjugating enzyme E2 R2 OS=Homo sapiens OX=9606 GN=UBE2R2 PE=1 SV=1	27.166	238			6.6954		4.6	4.6	0	4.6	1	1	0	1	1	0	4173	1	1	0	7885700	7885700	0	876190	876190	0	0.0041	0.0377%	0.0%	0.251548	-1.99109	-
Q9NYP7	ELOV5_HUMAN	ELOVL5	Very long chain fatty acid elongase 5 OS=Homo sapiens OX=9606 GN=ELOVL5 PE=1 SV=1	35.293	299			8.2725		4.3	4.3	4.3	4.3	1	1	1	1	1	1	3229	2	1	1	22264000	6118000	16146000	2783000	764750	2018200	0.0131	0.0329%	0.0106%	2.6391	1.40004	+
Q9P0S9	TM14C_HUMAN	TMEM14C	Transmembrane protein 14C OS=Homo sapiens OX=9606 GN=TMEM14C PE=1 SV=1	11.565	112			6.445		15.2	15.2	15.2	15.2	1	1	1	1	1	1	1441	2	1	1	13560000	7737800	5822100	3390000	1934400	1455500	0.016	0.0833%	0.0077%	0.752423	-0.410384
Q9P2I0	CPSF2_HUMAN	CPSF2	Cleavage and polyadenylation specificity factor subunit 2 OS=Homo sapiens OX=9606 GN=CPSF2 PE=1 SV=2	88.487	782			7.0903		1.7	0	1.7	1.7	1	0	1	1	0	1	545	1	0	1	2596700	0	2596700	60387	0	60387	0.0003	0.0%	0.0003%	1.53599	0.619165	+
Q8IV33	K0825_HUMAN	KIAA0825	Uncharacterized protein KIAA0825 OS=Homo sapiens OX=9606 GN=KIAA0825 PE=1 SV=3	147.735	1275			5.9704		0.6	0.6	0	0.6	1	1	0	1	1	0	4178	1	1	0	11557000	11557000	0	162770	162770	0	0.0008	0.007%	0.0%	0.122619	-3.02774	-
Q8IVL5	P3H2_HUMAN	P3H2	Prolyl 3-hydroxylase 2 OS=Homo sapiens OX=9606 GN=P3H2 PE=1 SV=1	80.984	708			6.1537		1	0	1	1	1	0	1	1	0	1	2713	1	0	1	8399100	0	8399100	233310	0	233310	0.0011	0.0%	0.0012%	17.0787	4.09413	+
Q9NS69	TOM22_HUMAN	TOMM22	Mitochondrial import receptor subunit TOM22 homolog OS=Homo sapiens OX=9606 GN=TOMM22 PE=1 SV=3	15.522	142			6.4306		11.3	11.3	0	11.3	1	1	0	1	1	0	3944	1	1	0	2511600	2511600	0	358800	358800	0	0.0017	0.0155%	0.0%	0.736227	-0.441777
O14579	COPE_HUMAN	COPE	Coatomer subunit epsilon OS=Homo sapiens OX=9606 GN=COPE PE=1 SV=3	34.482	308			7.1792		6.5	0	6.5	6.5	1	0	1	1	0	1	1384	1	0	1	16601000	0	16601000	1106700	0	1106700	0.0052	0.0%	0.0058%	14.1572	3.82346	+
Q9UL40	ZN346_HUMAN	ZNF346	Zinc finger protein 346 OS=Homo sapiens OX=9606 GN=ZNF346 PE=1 SV=1	32.933	294			6.6084		4.4	0	4.4	4.4	1	0	1	1	0	1	3178	1	0	1	5404800	0	5404800	386060	0	386060	0.0018	0.0%	0.002%	4.74197	2.24549	+
Q9Y333	LSM2_HUMAN	LSM2	U6 snRNA-associated Sm-like protein LSm2 OS=Homo sapiens OX=9606 GN=LSM2 PE=1 SV=1	10.835	95			8.966		20	20	0	20	1	1	0	1	1	0	5362	1	1	0	6739000	6739000	0	1123200	1123200	0	0.0053	0.0484%	0.0%	0.13102	-2.93214	-
O75475	PSIP1_HUMAN	PSIP1	PC4 and SFRS1-interacting protein OS=Homo sapiens OX=9606 GN=PSIP1 PE=1 SV=1	60.103	530			6.0215		3.2	0	3.2	3.2	1	0	1	1	0	1	2976	1	0	1	4633500	0	4633500	165480	0	165480	0.0008	0.0%	0.0009%	4.53547	2.18125	+
Q96I25	SPF45_HUMAN	RBM17	Splicing factor 45 OS=Homo sapiens OX=9606 GN=RBM17 PE=1 SV=1	44.962	401			6.5682		3	3	3	3	1	1	1	1	1	1	3813	2	1	1	31185000	5413100	25771000	1355900	235350	1120500	0.0064	0.0101%	0.0059%	4.76086	2.25122	+
Q96IX5	ATPMK_HUMAN	ATP5MK	ATP synthase membrane subunit K, mitochondrial OS=Homo sapiens OX=9606 GN=ATP5MK PE=1 SV=1	6.458	58			6.252		17.2	0	17.2	17.2	1	0	1	1	0	1	5228	1	0	1	3472600	0	3472600	1157500	0	1157500	0.0055	0.0%	0.0061%	3.06217	1.61456	+
O43808	PM34_HUMAN	SLC25A17	Peroxisomal membrane protein PMP34 OS=Homo sapiens OX=9606 GN=SLC25A17 PE=1 SV=1	34.567	307			7.7521		4.6	0	4.6	4.6	1	0	1	1	0	1	3083	1	0	1	10837000	0	10837000	833620	0	833620	0.0039	0.0%	0.0044%	13.9162	3.79869	+
O60762	DPM1_HUMAN	DPM1	Dolichol-phosphate mannosyltransferase subunit 1 OS=Homo sapiens OX=9606 GN=DPM1 PE=1 SV=1	29.634	260			6.706		4.2	0	4.2	4.2	1	0	1	1	0	1	2764	1	0	1	7204600	0	7204600	450290	0	450290	0.0021	0.0%	0.0024%	8.56067	3.09772	+
O60832	DKC1_HUMAN	DKC1	H/ACA ribonucleoprotein complex subunit DKC1 OS=Homo sapiens OX=9606 GN=DKC1 PE=1 SV=3	57.674	514			8.0898		3.9	0	3.9	3.9	1	0	1	1	0	1	220	1	0	1	12786000	0	12786000	412450	0	412450	0.0019	0.0%	0.0022%	9.90704	3.30845	+
O60884	DNJA2_HUMAN	DNAJA2	DnaJ homolog subfamily A member 2 OS=Homo sapiens OX=9606 GN=DNAJA2 PE=1 SV=1	45.746	412			7.9713		6.1	0	6.1	6.1	1	0	1	1	0	1	2347	1	0	1	6224500	0	6224500	282930	0	282930	0.0013	0.0%	0.0015%	4.8552	2.27953	+
Q9Y3E0	GOT1B_HUMAN	GOLT1B	Vesicle transport protein GOT1B OS=Homo sapiens OX=9606 GN=GOLT1B PE=1 SV=1	15.426	138			8.2351		10.1	10.1	10.1	10.1	1	1	1	1	1	1	5015	2	1	1	18568000	5252000	13316000	3094600	875340	2219300	0.0146	0.0377%	0.0117%	2.53542	1.34222	+
Q9Y305	ACOT9_HUMAN	ACOT9	Acyl-coenzyme A thioesterase 9, mitochondrial OS=Homo sapiens OX=9606 GN=ACOT9 PE=1 SV=2	49.902	439			6.051		3.9	0	3.9	3.9	1	0	1	1	0	1	790	1	0	1	2224900	0	2224900	79461	0	79461	0.0004	0.0%	0.0004%	2.09657	1.06803	+
Q8NF37	PCAT1_HUMAN	LPCAT1	Lysophosphatidylcholine acyltransferase 1 OS=Homo sapiens OX=9606 GN=LPCAT1 PE=1 SV=2	59.151	534			6.3806		2.8	0	2.8	2.8	1	0	1	1	0	1	4386	1	0	1	2848700	0	2848700	135650	0	135650	0.0006	0.0%	0.0007%	2.91632	1.54415	+
P26583	HMGB2_HUMAN	HMGB2	High mobility group protein B2 OS=Homo sapiens OX=9606 GN=HMGB2 PE=1 SV=2	24.034	209	B2RPK0;P09429	HMGB1P1;HMGB1	6.5706		5.7	0	5.7	5.7	1	0	1	1	0	1	3316	1	0	1	6164200	0	6164200	1027400	0	1027400	0.0048	0.0%	0.0054%	5.433	2.44175	+
C9JLW8	MCRI1_HUMAN	MCRIP1	Mapk-regulated corepressor-interacting protein 1 OS=Homo sapiens OX=9606 GN=MCRIP1 PE=1 SV=1	10.92	97			5.9993		11.3	0	11.3	11.3	1	0	1	1	0	1	1404	1	0	1	0	0	0	0	0	0	0	0.0%	0.0%
E9PRG8	CK098_HUMAN	C11orf98	Uncharacterized protein C11orf98 OS=Homo sapiens OX=9606 GN=C11orf98 PE=1 SV=2	14.234	123			6.9831		10.6	0	10.6	10.6	1	0	1	1	0	1	5102	1	0	1	7716600	0	7716600	1286100	0	1286100	0.0061	0.0%	0.0068%	8.97151	3.16535	+
O00182	LEG9_HUMAN	LGALS9	Galectin-9 OS=Homo sapiens OX=9606 GN=LGALS9 PE=1 SV=2	39.518	355			7.7719		3.9	0	3.9	3.9	1	0	1	1	0	1	4090	1	0	1	4272300	0	4272300	267020	0	267020	0.0013	0.0%	0.0014%	5.823	2.54176	+
Q9UHR5	S30BP_HUMAN	SAP30BP	SAP30-binding protein OS=Homo sapiens OX=9606 GN=SAP30BP PE=1 SV=1	33.87	308			6.7288		4.9	0	4.9	4.9	1	0	1	1	0	1	1668	1	0	1	2768600	0	2768600	173040	0	173040	0.0008	0.0%	0.0009%	3.88089	1.95639	+
Q9UJZ1	STML2_HUMAN	STOML2	Stomatin-like protein 2, mitochondrial OS=Homo sapiens OX=9606 GN=STOML2 PE=1 SV=1	38.534	356			6.4669		4.2	0	4.2	4.2	1	0	1	1	0	1	2231	1	0	1	3339700	0	3339700	185540	0	185540	0.0009	0.0%	0.001%	2.89153	1.53183	+
Q9Y3Y2	CHTOP_HUMAN	CHTOP	Chromatin target of PRMT1 protein OS=Homo sapiens OX=9606 GN=CHTOP PE=1 SV=2	26.397	248			6.8573		8.1	0	8.1	8.1	1	0	1	1	0	1	1689	2	0	2	9228100	0	9228100	1025300	0	1025300	0.0048	0.0%	0.0054%	20.0688	4.32689	+
O95084	PRS23_HUMAN	PRSS23	Serine protease 23 OS=Homo sapiens OX=9606 GN=PRSS23 PE=1 SV=1	43.001	383			7.2396		3.4	0	3.4	3.4	1	0	1	1	0	1	556	1	0	1	12696000	0	12696000	577100	0	577100	0.0027	0.0%	0.003%	9.60685	3.26406	+
O95299	NDUAA_HUMAN	NDUFA10	NADH dehydrogenase [ubiquinone] 1 alpha subcomplex subunit 10, mitochondrial OS=Homo sapiens OX=9606 GN=NDUFA10 PE=1 SV=1	40.751	355			7.5372		6.2	6.2	6.2	6.2	1	1	1	1	1	1	2920	2	1	1	16348000	5603300	10745000	817400	280160	537240	0.0039	0.0121%	0.0028%	1.91762	0.939317	+
O95373	IPO7_HUMAN	IPO7	Importin-7 OS=Homo sapiens OX=9606 GN=IPO7 PE=1 SV=1	119.517	1038			6.1013		1.4	0	1.4	1.4	1	0	1	1	0	1	1165	1	0	1	1245300	0	1245300	29650	0	29650	0.0001	0.0%	0.0002%	1.42034	0.50624
Q9ULD6	INTU_HUMAN	INTU	Protein inturned OS=Homo sapiens OX=9606 GN=INTU PE=1 SV=2	105.648	942			6.0643		1.1	1.1	0	1.1	1	1	0	1	1	0	3933	1	1	0	1212500	1212500	0	24249	24249	0	0.0001	0.001%	0.0%	1.65538	0.727164	+
O00411	RPOM_HUMAN	POLRMT	DNA-directed RNA polymerase, mitochondrial OS=Homo sapiens OX=9606 GN=POLRMT PE=1 SV=2	138.62	1230			6.041		1	0	1	1	1	0	1	1	0	1	4901	1	0	1	2148700	0	2148700	36419	0	36419	0.0002	0.0%	0.0002%	2.42788	1.2797	+
P00558	PGK1_HUMAN	PGK1	Phosphoglycerate kinase 1 OS=Homo sapiens OX=9606 GN=PGK1 PE=1 SV=3	44.615	417			6.9902		4.1	0	4.1	4.1	1	0	1	1	0	1	37	1	0	1	5814400	0	5814400	215350	0	215350	0.001	0.0%	0.0011%	4.53136	2.17994	+
P02656	APOC3_HUMAN	APOC3	Apolipoprotein C-III OS=Homo sapiens OX=9606 GN=APOC3 PE=1 SV=1	10.852	99			6.4513		16.2	0	16.2	16.2	1	0	1	1	0	1	517	1	0	1	2643300	0	2643300	377610	0	377610	0.0018	0.0%	0.002%	6.04157	2.59492	+
Q8NC56	LEMD2_HUMAN	LEMD2	LEM domain-containing protein 2 OS=Homo sapiens OX=9606 GN=LEMD2 PE=1 SV=1	56.975	503			7.2653		2.6	0	2.6	2.6	1	0	1	1	0	1	1342	1	0	1	0	0	0	0	0	0	0	0.0%	0.0%
P52815	RM12_HUMAN	MRPL12	Large ribosomal subunit protein bL12m OS=Homo sapiens OX=9606 GN=MRPL12 PE=1 SV=2	21.348	198			6.7094		6.1	0	6.1	6.1	1	0	1	1	0	1	3580	1	0	1	4616800	0	4616800	577100	0	577100	0.0027	0.0%	0.003%	2.84685	1.50937	+
P53396	ACLY_HUMAN	ACLY	ATP-citrate synthase OS=Homo sapiens OX=9606 GN=ACLY PE=1 SV=3	120.839	1101			7.1615		1.5	0	1.5	1.5	1	0	1	1	0	1	699	1	0	1	4633300	0	4633300	78530	0	78530	0.0004	0.0%	0.0004%	8.40262	3.07084	+
Q8IWR0	Z3H7A_HUMAN	ZC3H7A	Zinc finger CCCH domain-containing protein 7A OS=Homo sapiens OX=9606 GN=ZC3H7A PE=1 SV=1	110.538	971			10.261		2.3	0	2.3	2.3	1	0	1	1	0	1	1034	1	0	1	14994000	0	14994000	319030	0	319030	0.0015	0.0%	0.0017%	10.7452	3.42562	+
Q8IXQ6	PARP9_HUMAN	PARP9	Protein mono-ADP-ribosyltransferase PARP9 OS=Homo sapiens OX=9606 GN=PARP9 PE=1 SV=2	96.343	854			6.041		1.4	0	1.4	1.4	1	0	1	1	0	1	190	1	0	1	4107500	0	4107500	91277	0	91277	0.0004	0.0%	0.0005%	8.96247	3.1639	+
Q8IY81	SPB1_HUMAN	FTSJ3	pre-rRNA 2'-O-ribose RNA methyltransferase FTSJ3 OS=Homo sapiens OX=9606 GN=FTSJ3 PE=1 SV=2	96.558	847			8.1939		2	0	2	2	1	0	1	1	0	1	2226	1	0	1	0	0	0	0	0	0	0	0.0%	0.0%
Q8N138	ORML3_HUMAN	ORMDL3	ORM1-like protein 3 OS=Homo sapiens OX=9606 GN=ORMDL3 PE=1 SV=1	17.495	153			6.9815		9.8	0	9.8	9.8	1	0	1	1	0	1	3294	1	0	1	8078700	0	8078700	1346400	0	1346400	0.0063	0.0%	0.0071%	10.2474	3.35718	+
Q8N2H9	PELI3_HUMAN	PELI3	E3 ubiquitin-protein ligase pellino homolog 3 OS=Homo sapiens OX=9606 GN=PELI3 PE=1 SV=2	50.755	469			7.5264		2.8	0	2.8	2.8	1	0	1	1	0	1	3742	1	0	1	0	0	0	0	0	0	0	0.0%	0.0%
O76021	RL1D1_HUMAN	RSL1D1	Ribosomal L1 domain-containing protein 1 OS=Homo sapiens OX=9606 GN=RSL1D1 PE=1 SV=3	54.973	490			6.5816		2.4	0	2.4	2.4	1	0	1	1	0	1	4684	1	0	1	0	0	0	0	0	0	0	0.0%	0.0%
P35606	COPB2_HUMAN	COPB2	Coatomer subunit beta' OS=Homo sapiens OX=9606 GN=COPB2 PE=1 SV=2	102.487	906			6.5459		1.2	0	1.2	1.2	1	0	1	1	0	1	1349	1	0	1	4062400	0	4062400	84634	0	84634	0.0004	0.0%	0.0004%	3.41675	1.77262	+
P35659	DEK_HUMAN	DEK	Protein DEK OS=Homo sapiens OX=9606 GN=DEK PE=1 SV=1	42.674	375			6.1255		3.2	0	3.2	3.2	1	0	1	1	0	1	3564	1	0	1	6235300	0	6235300	296920	0	296920	0.0014	0.0%	0.0016%	5.76107	2.52634	+
P54886	P5CS_HUMAN	ALDH18A1	Delta-1-pyrroline-5-carboxylate synthase OS=Homo sapiens OX=9606 GN=ALDH18A1 PE=1 SV=2	87.302	795			6.271		1	0	1	1	1	0	1	1	0	1	2780	1	0	1	75828000	0	75828000	1685100	0	1685100	0.0079	0.0%	0.0089%	64.3086	6.00694	+
P55084	ECHB_HUMAN	HADHB	Trifunctional enzyme subunit beta, mitochondrial OS=Homo sapiens OX=9606 GN=HADHB PE=1 SV=3	51.294	474			7.5589		3.4	0	3.4	3.4	1	0	1	1	0	1	1291	1	0	1	4376200	0	4376200	168310	0	168310	0.0008	0.0%	0.0009%	2.54185	1.34588	+
P56134	ATPK_HUMAN	ATP5MF	ATP synthase subunit f, mitochondrial OS=Homo sapiens OX=9606 GN=ATP5MF PE=1 SV=3	10.918	94			7.552		13.8	13.8	13.8	13.8	1	1	1	1	1	1	567	2	1	1	14339000	4190900	10148000	3584700	1047700	2536900	0.0169	0.0451%	0.0134%	2.42144	1.27586	+
P57088	TMM33_HUMAN	TMEM33	Transmembrane protein 33 OS=Homo sapiens OX=9606 GN=TMEM33 PE=1 SV=2	27.978	247			7.9537		4.9	4.9	4.9	4.9	1	1	1	1	1	1	227	2	1	1	22486000	6240900	16245000	2044200	567350	1476800	0.0096	0.0244%	0.0078%	2.60299	1.38017	+
P51398	RT29_HUMAN	DAP3	Small ribosomal subunit protein mS29 OS=Homo sapiens OX=9606 GN=DAP3 PE=1 SV=1	45.566	398			13.986		3.8	0	3.8	3.8	1	0	1	1	0	1	1117	1	0	1	6555400	0	6555400	297970	0	297970	0.0014	0.0%	0.0016%	9.58596	3.26092	+
P52565	GDIR1_HUMAN	ARHGDIA	Rho GDP-dissociation inhibitor 1 OS=Homo sapiens OX=9606 GN=ARHGDIA PE=1 SV=3	23.207	204			6.7507		7.4	0	7.4	7.4	1	0	1	1	0	1	80	1	0	1	4149900	0	4149900	592840	0	592840	0.0028	0.0%	0.0031%	5.30316	2.40685	+
P37275	ZEB1_HUMAN	ZEB1	Zinc finger E-box-binding homeobox 1 OS=Homo sapiens OX=9606 GN=ZEB1 PE=1 SV=2	124.074	1124			7.31		1.1	0	1.1	1.1	1	0	1	1	0	1	3605	1	0	1	0	0	0	0	0	0	0	0.0%	0.0%
P39210	MPV17_HUMAN	MPV17	Mitochondrial inner membrane protein Mpv17 OS=Homo sapiens OX=9606 GN=MPV17 PE=1 SV=1	19.733	176			7.7016		13.1	0	13.1	13.1	1	0	1	1	0	1	5034	2	0	2	18769000	0	18769000	2681300	0	2681300	0.0126	0.0%	0.0141%	15.619	3.96523	+
P40939	ECHA_HUMAN	HADHA	Trifunctional enzyme subunit alpha, mitochondrial OS=Homo sapiens OX=9606 GN=HADHA PE=1 SV=2	83	763			6.7857		2	0	2	2	1	0	1	1	0	1	61	1	0	1	3923600	0	3923600	95699	0	95699	0.0005	0.0%	0.0005%	6.49454	2.69923	+
P30988	CALCR_HUMAN	CALCR	Calcitonin receptor OS=Homo sapiens OX=9606 GN=CALCR PE=1 SV=4	55.345	474			5.9736		4.4	4.4	0	4.4	1	1	0	1	1	0	2019	1	1	0	0	0	0	0	0	0	0	0.0%	0.0%
P31949	S10AB_HUMAN	S100A11	Protein S100-A11 OS=Homo sapiens OX=9606 GN=S100A11 PE=1 SV=2	11.74	105			6.9615		15.2	0	15.2	15.2	1	0	1	1	0	1	4434	2	0	2	13776000	0	13776000	2755300	0	2755300	0.013	0.0%	0.0145%	17.94	4.1651	+
P35030	TRY3_HUMAN	PRSS3	Trypsin-3 OS=Homo sapiens OX=9606 GN=PRSS3 PE=1 SV=2	32.529	304			7.613		4.3	4.3	4.3	4.3	1	1	1	1	1	1	4907	2	1	1	338910000	189670000	149240000	28242000	15806000	12437000	0.1332	0.6809%	0.0655%	0.78684	-0.345857
P35052	GPC1_HUMAN	GPC1	Glypican-1 OS=Homo sapiens OX=9606 GN=GPC1 PE=1 SV=2	61.68	558			6.907		2.5	0	2.5	2.5	1	0	1	1	0	1	4037	1	0	1	2261200	0	2261200	80756	0	80756	0.0004	0.0%	0.0004%	2.08391	1.0593	+
P35250	RFC2_HUMAN	RFC2	Replication factor C subunit 2 OS=Homo sapiens OX=9606 GN=RFC2 PE=1 SV=3	39.157	354			6.4677		4.8	0	4.8	4.8	1	0	1	1	0	1	2067	1	0	1	2943700	0	2943700	133800	0	133800	0.0006	0.0%	0.0007%	2.40966	1.26883	+
Q9BZH6	WDR11_HUMAN	WDR11	WD repeat-containing protein 11 OS=Homo sapiens OX=9606 GN=WDR11 PE=1 SV=1	136.685	1224			7.0554		1	0	1	1	1	0	1	1	0	1	2896	1	0	1	3485500	0	3485500	53623	0	53623	0.0003	0.0%	0.0003%	3.51824	1.81485	+
Q9C037	TRIM4_HUMAN	TRIM4	E3 ubiquitin-protein ligase TRIM4 OS=Homo sapiens OX=9606 GN=TRIM4 PE=1 SV=2	57.461	500			6.7775		2.6	0	2.6	2.6	1	0	1	1	0	1	4240	1	0	1	3940100	0	3940100	135870	0	135870	0.0006	0.0%	0.0007%	4.88967	2.28974	+
Q9NXR1	NDE1_HUMAN	NDE1	Nuclear distribution protein nudE homolog 1 OS=Homo sapiens OX=9606 GN=NDE1 PE=1 SV=3	37.721	335	Q9GZM8	NDEL1	6.6711		3.6	0	3.6	3.6	1	0	1	1	0	1	2315	1	0	1	1450000	0	1450000	57999	0	57999	0.0003	0.0%	0.0003%	2.35798	1.23755	+
Q9H3U1	UN45A_HUMAN	UNC45A	Protein unc-45 homolog A OS=Homo sapiens OX=9606 GN=UNC45A PE=1 SV=1	103.077	944			7.672		1.3	0	1.3	1.3	1	0	1	1	0	1	4811	1	0	1	3204000	0	3204000	58254	0	58254	0.0003	0.0%	0.0003%	4.30536	2.10613	+
Q96BP3	PPWD1_HUMAN	PPWD1	Peptidylprolyl isomerase domain and WD repeat-containing protein 1 OS=Homo sapiens OX=9606 GN=PPWD1 PE=1 SV=1	73.575	646			6.4504		2	0	2	2	1	0	1	1	0	1	5183	1	0	1	6938900	0	6938900	204080	0	204080	0.001	0.0%	0.0011%	5.10032	2.35059	+
Q07283	TRHY_HUMAN	TCHH	Trichohyalin OS=Homo sapiens OX=9606 GN=TCHH PE=1 SV=2	253.925	1943			6.7447		0.7	0	0.7	0.7	1	0	1	1	0	1	3678	1	0	1	0	0	0	0	0	0	0	0.0%	0.0%
P36542	ATPG_HUMAN	ATP5F1C	ATP synthase subunit gamma, mitochondrial OS=Homo sapiens OX=9606 GN=ATP5F1C PE=1 SV=1	32.996	298			7.1719		4	0	4	4	1	0	1	1	0	1	2401	1	0	1	10286000	0	10286000	791210	0	791210	0.0037	0.0%	0.0042%	11.1316	3.47659	+
P36969	GPX4_HUMAN	GPX4	Phospholipid hydroperoxide glutathione peroxidase GPX4 OS=Homo sapiens OX=9606 GN=GPX4 PE=1 SV=3	22.175	197			6.3547		7.1	0	7.1	7.1	1	0	1	1	0	1	4452	1	0	1	12254000	0	12254000	1021200	0	1021200	0.0048	0.0%	0.0054%	14.8501	3.8924	+
Q9H5J4	ELOV6_HUMAN	ELOVL6	Very long chain fatty acid elongase 6 OS=Homo sapiens OX=9606 GN=ELOVL6 PE=1 SV=1	31.376	265			6.1744		4.9	0	4.9	4.9	1	0	1	1	0	1	282	1	0	1	4370700	0	4370700	437070	0	437070	0.0021	0.0%	0.0023%	4.2538	2.08875	+
Q9HCD5	NCOA5_HUMAN	NCOA5	Nuclear receptor coactivator 5 OS=Homo sapiens OX=9606 GN=NCOA5 PE=1 SV=2	65.536	579			8.7263		3.1	3.1	3.1	3.1	1	1	1	1	1	1	1665	2	1	1	32919000	8086200	24833000	1567600	385060	1182500	0.0074	0.0166%	0.0062%	3.07103	1.61872	+
P26358	DNMT1_HUMAN	DNMT1	DNA (cytosine-5)-methyltransferase 1 OS=Homo sapiens OX=9606 GN=DNMT1 PE=1 SV=2	183.165	1616			6		0.6	0	0.6	0.6	1	0	1	1	0	1	3832	1	0	1	697630000	0	697630000	9179300	0	9179300	0.0433	0.0%	0.0483%	877.064	9.77654	+
P26641	EF1G_HUMAN	EEF1G	Elongation factor 1-gamma OS=Homo sapiens OX=9606 GN=EEF1G PE=1 SV=3	50.119	437			6.5016		2.3	0	2.3	2.3	1	0	1	1	0	1	2235	1	0	1	11843000	0	11843000	493470	0	493470	0.0023	0.0%	0.0026%	8.89144	3.15242	+
P27797	CALR_HUMAN	CALR	Calreticulin OS=Homo sapiens OX=9606 GN=CALR PE=1 SV=1	48.142	417			6.5366		3.4	3.4	0	3.4	1	1	0	1	1	0	1530	1	1	0	4780500	4780500	0	227640	227640	0	0.0011	0.0098%	0.0%	0.219992	-2.18448	-
P67870	CSK2B_HUMAN	CSNK2B	Casein kinase II subunit beta OS=Homo sapiens OX=9606 GN=CSNK2B PE=1 SV=1	24.942	215			7.2415		7.4	0	7.4	7.4	1	0	1	1	0	1	1792	1	0	1	2806700	0	2806700	280670	0	280670	0.0013	0.0%	0.0015%	1.9188	0.940204	+
Q09028	RBBP4_HUMAN	RBBP4	Histone-binding protein RBBP4 OS=Homo sapiens OX=9606 GN=RBBP4 PE=1 SV=3	47.656	425			6.147		3.3	0	3.3	3.3	1	0	1	1	0	1	54	1	0	1	3492800	0	3492800	249480	0	249480	0.0012	0.0%	0.0013%	3.24731	1.69924	+
Q9BZF9	UACA_HUMAN	UACA	Uveal autoantigen with coiled-coil domains and ankyrin repeats OS=Homo sapiens OX=9606 GN=UACA PE=1 SV=2	162.505	1416			6.0751		0.8	0	0.8	0.8	1	0	1	1	0	1	2167	1	0	1	5221800	0	5221800	63680	0	63680	0.0003	0.0%	0.0003%	2.99601	1.58304	+
Q13637	RAB32_HUMAN	RAB32	Ras-related protein Rab-32 OS=Homo sapiens OX=9606 GN=RAB32 PE=1 SV=3	24.997	225			5.9875		4.9	0	4.9	4.9	1	0	1	1	0	1	4954	1	0	1	1742800	0	1742800	124480	0	124480	0.0006	0.0%	0.0007%	1.38699	0.471954
Q13867	BLMH_HUMAN	BLMH	Bleomycin hydrolase OS=Homo sapiens OX=9606 GN=BLMH PE=1 SV=1	52.562	455			6.2765		2.4	2.4	0	2.4	1	1	0	1	1	0	2174	1	1	0	7151100	7151100	0	275040	275040	0	0.0013	0.0118%	0.0%	0.209141	-2.25745	-
Q13868	EXOS2_HUMAN	EXOSC2	Exosome complex component RRP4 OS=Homo sapiens OX=9606 GN=EXOSC2 PE=1 SV=2	32.789	293			7.2148		5.1	0	5.1	5.1	1	0	1	1	0	1	2777	1	0	1	5508400	0	5508400	393460	0	393460	0.0019	0.0%	0.0021%	5.65753	2.50017	+
Q8NEV1	CSK23_HUMAN	CSNK2A3	Casein kinase II subunit alpha 3 OS=Homo sapiens OX=9606 GN=CSNK2A3 PE=1 SV=2	45.22	391	P68400	CSNK2A1	6.9129		3.3	0	3.3	3.3	1	0	1	1	0	1	1672	1	0	1	5348700	0	5348700	267430	0	267430	0.0013	0.0%	0.0014%	4.57517	2.19383	+
P98175	RBM10_HUMAN	RBM10	RNA-binding protein 10 OS=Homo sapiens OX=9606 GN=RBM10 PE=1 SV=3	103.533	930			6.4366		1.5	0	1.5	1.5	1	0	1	1	0	1	1228	1	0	1	6168000	0	6168000	158150	0	158150	0.0007	0.0%	0.0008%	29.8829	4.90125	+
P98179	RBM3_HUMAN	RBM3	RNA-binding protein 3 OS=Homo sapiens OX=9606 GN=RBM3 PE=1 SV=1	17.17	157			7.4189		11.5	11.5	11.5	11.5	1	1	1	1	1	1	1624	2	1	1	12151000	0	12151000	1518800	0	1518800	0.0072	0.0%	0.008%	7.18766	2.84552	+
Q01105	SET_HUMAN	SET	Protein SET OS=Homo sapiens OX=9606 GN=SET PE=1 SV=3	33.489	290			6.7487		3.8	0	3.8	3.8	1	0	1	1	0	1	2949	1	0	1	4137400	0	4137400	459710	0	459710	0.0022	0.0%	0.0024%	4.04742	2.017	+
Q04637	IF4G1_HUMAN	EIF4G1	Eukaryotic translation initiation factor 4 gamma 1 OS=Homo sapiens OX=9606 GN=EIF4G1 PE=1 SV=4	175.491	1599			6.2193		0.7	0	0.7	0.7	1	0	1	1	0	1	922	1	0	1	0	0	0	0	0	0	0	0.0%	0.0%
Q99848	EBP2_HUMAN	EBNA1BP2	Probable rRNA-processing protein EBP2 OS=Homo sapiens OX=9606 GN=EBNA1BP2 PE=1 SV=2	34.852	306			6.531		6.2	0	6.2	6.2	1	0	1	1	0	1	1639	1	0	1	6661200	0	6661200	444080	0	444080	0.0021	0.0%	0.0023%	5.70359	2.51187	+
P20700	LMNB1_HUMAN	LMNB1	Lamin-B1 OS=Homo sapiens OX=9606 GN=LMNB1 PE=1 SV=2	66.408	586			7.697		5.1	0	5.1	5.1	1	0	1	1	0	1	4649	1	0	1	7271300	0	7271300	207750	0	207750	0.001	0.0%	0.0011%	5.60955	2.48789	+
P20908	CO5A1_HUMAN	COL5A1	Collagen alpha-1(V) chain OS=Homo sapiens OX=9606 GN=COL5A1 PE=1 SV=3	183.56	1838			7.7548		1.1	0	1.1	1.1	1	0	1	1	0	1	4792	1	0	1	10474000	0	10474000	121790	0	121790	0.0006	0.0%	0.0006%	8.73411	3.12666	+
P22735	TGM1_HUMAN	TGM1	Protein-glutamine gamma-glutamyltransferase K OS=Homo sapiens OX=9606 GN=TGM1 PE=1 SV=4	89.787	817			6.1663		1.8	1.8	0	1.8	1	1	0	1	1	0	2354	1	1	0	2173400	2173400	0	46243	46243	0	0.0002	0.002%	0.0%	2.04746	1.03384	+
P24534	EF1B_HUMAN	EEF1B2	Elongation factor 1-beta OS=Homo sapiens OX=9606 GN=EEF1B2 PE=1 SV=3	24.764	225			35.728		6.7	0	6.7	6.7	1	0	1	1	0	1	4214	1	0	1	15500000	0	15500000	1291700	0	1291700	0.0061	0.0%	0.0068%	24.1272	4.59259	+
P24666	PPAC_HUMAN	ACP1	Low molecular weight phosphotyrosine protein phosphatase OS=Homo sapiens OX=9606 GN=ACP1 PE=1 SV=3	18.042	158			6.1325		7.6	0	7.6	7.6	1	0	1	1	0	1	3169	1	0	1	4051800	0	4051800	450200	0	450200	0.0021	0.0%	0.0024%	1.78328	0.834536	+
Q13428	TCOF_HUMAN	TCOF1	Treacle protein OS=Homo sapiens OX=9606 GN=TCOF1 PE=1 SV=3	152.106	1488			6.4537		0.7	0	0.7	0.7	1	0	1	1	0	1	4948	1	0	1	6340300	0	6340300	83425	0	83425	0.0004	0.0%	0.0004%	6.00707	2.58666	+
Q13501	SQSTM_HUMAN	SQSTM1	Sequestosome-1 OS=Homo sapiens OX=9606 GN=SQSTM1 PE=1 SV=1	47.687	440			13.526		3.4	0	3.4	3.4	1	0	1	1	0	1	3578	1	0	1	14001000	0	14001000	700060	0	700060	0.0033	0.0%	0.0037%	24.0252	4.58648	+
P47929	LEG7_HUMAN	LGALS7	Galectin-7 OS=Homo sapiens OX=9606 GN=LGALS7 PE=1 SV=2	15.075	136			8.2935		11.8	0	11.8	11.8	1	0	1	1	0	1	1838	1	0	1	0	0	0	0	0	0	0	0.0%	0.0%
P48047	ATPO_HUMAN	ATP5PO	ATP synthase subunit O, mitochondrial OS=Homo sapiens OX=9606 GN=ATP5PO PE=1 SV=1	23.277	213			6.9211		8	0	8	8	1	0	1	1	0	1	1490	1	0	1	5834200	0	5834200	486180	0	486180	0.0023	0.0%	0.0026%	9.96814	3.31732	+
P48509	CD151_HUMAN	CD151	CD151 antigen OS=Homo sapiens OX=9606 GN=CD151 PE=1 SV=3	28.295	253			6.0361		4	0	4	4	1	0	1	1	0	1	2715	1	0	1	3632300	0	3632300	363230	0	363230	0.0017	0.0%	0.0019%	3.46381	1.79236	+
P48556	PSMD8_HUMAN	PSMD8	26S proteasome non-ATPase regulatory subunit 8 OS=Homo sapiens OX=9606 GN=PSMD8 PE=1 SV=2	39.612	350			6.4317		4.3	0	4.3	4.3	1	0	1	1	0	1	3152	1	0	1	4881300	0	4881300	244060	0	244060	0.0012	0.0%	0.0013%	3.76495	1.91263	+
P48651	PTSS1_HUMAN	PTDSS1	Phosphatidylserine synthase 1 OS=Homo sapiens OX=9606 GN=PTDSS1 PE=1 SV=1	55.528	473			7.2254		2.7	0	2.7	2.7	1	0	1	1	0	1	2233	1	0	1	5001000	0	5001000	217430	0	217430	0.001	0.0%	0.0011%	7.32661	2.87314	+
P61964	WDR5_HUMAN	WDR5	WD repeat-containing protein 5 OS=Homo sapiens OX=9606 GN=WDR5 PE=1 SV=1	36.588	334			7.5506		4.5	0	4.5	4.5	1	0	1	1	0	1	587	1	0	1	0	0	0	0	0	0	0	0.0%	0.0%
P43307	SSRA_HUMAN	SSR1	Translocon-associated protein subunit alpha OS=Homo sapiens OX=9606 GN=SSR1 PE=1 SV=3	32.235	286			7.0757		5.2	5.2	0	5.2	1	1	0	1	1	0	1873	1	1	0	7902100	7902100	0	790210	790210	0	0.0037	0.034%	0.0%	0.18815	-2.41005	-
Q99814	EPAS1_HUMAN	EPAS1	Endothelial PAS domain-containing protein 1 OS=Homo sapiens OX=9606 GN=EPAS1 PE=1 SV=3	96.459	870			6.036		0.9	0.9	0.9	0.9	1	1	1	1	1	1	1472	2	1	1	104550000	59926000	44623000	2751300	1577000	1174300	0.013	0.0679%	0.0062%	0.744635	-0.425395
P30101	PDIA3_HUMAN	PDIA3	Protein disulfide-isomerase A3 OS=Homo sapiens OX=9606 GN=PDIA3 PE=1 SV=4	56.782	505			5.9993		2.2	2.2	0	2.2	1	1	0	1	1	0	1137	1	1	0	0	0	0	0	0	0	0	0.0%	0.0%
Q8TCB0	IFI44_HUMAN	IFI44	Interferon-induced protein 44 OS=Homo sapiens OX=9606 GN=IFI44 PE=1 SV=2	50.491	444			7.182		2.9	0	2.9	2.9	1	0	1	1	0	1	5196	1	0	1	5727300	0	5727300	220280	0	220280	0.001	0.0%	0.0012%	6.16725	2.62463	+
Q8TDB6	DTX3L_HUMAN	DTX3L	E3 ubiquitin-protein ligase DTX3L OS=Homo sapiens OX=9606 GN=DTX3L PE=1 SV=1	83.554	740			6.5034		2	0	2	2	1	0	1	1	0	1	2874	1	0	1	4204500	0	4204500	105110	0	105110	0.0005	0.0%	0.0006%	3.84699	1.94373	+
Q8TDY2	RBCC1_HUMAN	RB1CC1	RB1-inducible coiled-coil protein 1 OS=Homo sapiens OX=9606 GN=RB1CC1 PE=1 SV=3	183.091	1594			6.0291		0.5	0	0.5	0.5	1	0	1	1	0	1	2717	1	0	1	16588000	0	16588000	190660	0	190660	0.0009	0.0%	0.001%	18.9569	4.24465	+
Q8WU90	ZC3HF_HUMAN	ZC3H15	Zinc finger CCCH domain-containing protein 15 OS=Homo sapiens OX=9606 GN=ZC3H15 PE=1 SV=1	48.602	426			6.055		3.3	0	3.3	3.3	1	0	1	1	0	1	811	1	0	1	3174200	0	3174200	126970	0	126970	0.0006	0.0%	0.0007%	2.12485	1.08736	+
Q8WUD4	CCD12_HUMAN	CCDC12	Coiled-coil domain-containing protein 12 OS=Homo sapiens OX=9606 GN=CCDC12 PE=1 SV=1	19.181	166			10.967		13.9	0	13.9	13.9	1	0	1	1	0	1	1208	1	0	1	13817000	0	13817000	1535200	0	1535200	0.0072	0.0%	0.0081%	40.5721	5.34242	+
P62273	RS29_HUMAN	RPS29	Small ribosomal subunit protein uS14 OS=Homo sapiens OX=9606 GN=RPS29 PE=1 SV=2	6.677	56			8.2228		19.6	19.6	19.6	19.6	1	1	1	1	1	1	1691	3	2	1	256850000	94652000	162200000	5757500	5757500	81098000	0.0271	0.248%	0.4271%	1.71365	0.777069	+
P47914	RL29_HUMAN	RPL29	Large ribosomal subunit protein eL29 OS=Homo sapiens OX=9606 GN=RPL29 PE=1 SV=2	17.752	159			7.0352		9.4	0	9.4	9.4	1	0	1	1	0	1	297	1	0	1	145100000	0	145100000	36274000	0	36274000	0.171	0.0%	0.191%	63.2389	5.98274	+
Q9BVK8	TM147_HUMAN	TMEM147	BOS complex subunit TMEM147 OS=Homo sapiens OX=9606 GN=TMEM147 PE=1 SV=1	25.261	224			14.499		7.6	7.6	7.6	7.6	1	1	1	1	1	1	369	2	1	1	24981000	5472800	19508000	1921600	420980	1500600	0.0091	0.0181%	0.0079%	3.56454	1.83371	+
Q9BXJ9	NAA15_HUMAN	NAA15	N-alpha-acetyltransferase 15, NatA auxiliary subunit OS=Homo sapiens OX=9606 GN=NAA15 PE=1 SV=1	101.272	866			6.2039		0.9	0	0.9	0.9	1	0	1	1	0	1	2726	1	0	1	8613500	0	8613500	165640	0	165640	0.0008	0.0%	0.0009%	7.72637	2.94979	+
Q8WVM0	TFB1M_HUMAN	TFB1M	Dimethyladenosine transferase 1, mitochondrial OS=Homo sapiens OX=9606 GN=TFB1M PE=1 SV=1	39.543	346			9.2016		4.3	0	4.3	4.3	1	0	1	1	0	1	4092	1	0	1	0	0	0	0	0	0	0	0.0%	0.0%
P17480	UBF1_HUMAN	UBTF	Nucleolar transcription factor 1 OS=Homo sapiens OX=9606 GN=UBTF PE=1 SV=1	89.406	764			6.6194		1.6	0	1.6	1.6	1	0	1	1	0	1	1422	1	0	1	4654000	0	4654000	136880	0	136880	0.0006	0.0%	0.0007%	4.93691	2.30361	+
P19388	RPAB1_HUMAN	POLR2E	DNA-directed RNA polymerases I, II, and III subunit RPABC1 OS=Homo sapiens OX=9606 GN=POLR2E PE=1 SV=4	24.551	210			7.0879		8.1	0	8.1	8.1	1	0	1	1	0	1	1937	1	0	1	4486700	0	4486700	407880	0	407880	0.0019	0.0%	0.0021%	3.67398	1.87735	+
Q9HAV0	GBB4_HUMAN	GNB4	Guanine nucleotide-binding protein subunit beta-4 OS=Homo sapiens OX=9606 GN=GNB4 PE=1 SV=3	37.567	340	P62879;P62873	GNB2;GNB1	6.3742		3.2	3.2	0	3.2	1	1	0	1	1	0	2811	1	1	0	0	0	0	0	0	0	0	0.0%	0.0%
P63220	RS21_HUMAN	RPS21	Small ribosomal subunit protein eS21 OS=Homo sapiens OX=9606 GN=RPS21 PE=1 SV=1	9.111	83			6.4896		12	0	12	12	1	0	1	1	0	1	3248	1	0	1	8073700	0	8073700	1614700	0	1614700	0.0076	0.0%	0.0085%	4.33573	2.11627	+
P63241	IF5A1_HUMAN	EIF5A	Eukaryotic translation initiation factor 5A-1 OS=Homo sapiens OX=9606 GN=EIF5A PE=1 SV=2	16.832	154			8.2439		14.9	0	14.9	14.9	1	0	1	1	0	1	3356	1	0	1	5355000	0	5355000	669380	0	669380	0.0032	0.0%	0.0035%	8.50955	3.08908	+
Q14697	GANAB_HUMAN	GANAB	Neutral alpha-glucosidase AB OS=Homo sapiens OX=9606 GN=GANAB PE=1 SV=3	106.874	944			6.3813		1.3	1.3	0	1.3	1	1	0	1	1	0	4928	1	1	0	1980900	1980900	0	46068	46068	0	0.0002	0.002%	0.0%	0.867461	-0.20513
Q8WXE9	STON2_HUMAN	STON2	Stonin-2 OS=Homo sapiens OX=9606 GN=STON2 PE=1 SV=1	101.165	905			6.5334		1	0	1	1	1	0	1	1	0	1	2772	1	0	1	8677800	0	8677800	234530	0	234530	0.0011	0.0%	0.0012%	16.578	4.0512	+
Q92567	F168A_HUMAN	FAM168A	Protein FAM168A OS=Homo sapiens OX=9606 GN=FAM168A PE=1 SV=2	26.184	244			6.2055		7.4	7.4	0	7.4	1	1	0	1	1	0	3292	1	1	0	1139800	1139800	0	189960	189960	0	0.0009	0.0082%	0.0%	1.51808	0.602246	+
Q969V3	NCLN_HUMAN	NCLN	BOS complex subunit NCLN OS=Homo sapiens OX=9606 GN=NCLN PE=1 SV=2	62.974	563			6.1129		1.4	0	1.4	1.4	1	0	1	1	0	1	2929	1	0	1	0	0	0	0	0	0	0	0.0%	0.0%
P25311	ZA2G_HUMAN	AZGP1	Zinc-alpha-2-glycoprotein OS=Homo sapiens OX=9606 GN=AZGP1 PE=1 SV=2	34.259	298			6.905		4	4	0	4	1	1	0	1	1	0	5333	1	1	0	7100500	7100500	0	394470	394470	0	0.0019	0.017%	0.0%	0.140555	-2.83079	-
Q9BRJ6	CHOLN_HUMAN	C7orf50	Protein cholesin OS=Homo sapiens OX=9606 GN=C7orf50 PE=1 SV=1	22.083	194			6.5801		10.8	0	10.8	10.8	1	0	1	1	0	1	1592	1	0	1	22339000	0	22339000	2482100	0	2482100	0.0117	0.0%	0.0131%	24.3737	4.60726	+
Q71RC2	LARP4_HUMAN	LARP4	La-related protein 4 OS=Homo sapiens OX=9606 GN=LARP4 PE=1 SV=3	80.596	724			6.8647		1.8	0	1.8	1.8	1	0	1	1	0	1	3126	1	0	1	2987500	0	2987500	114910	0	114910	0.0005	0.0%	0.0006%	1.98945	0.992368	+
Q9NX58	LYAR_HUMAN	LYAR	Cell growth-regulating nucleolar protein OS=Homo sapiens OX=9606 GN=LYAR PE=1 SV=3	43.634	379			9.6923		3.7	0	3.7	3.7	1	0	1	1	0	1	1115	1	0	1	7979400	0	7979400	469380	0	469380	0.0022	0.0%	0.0025%	7.36048	2.8798	+
Q9NQT5	EXOS3_HUMAN	EXOSC3	Exosome complex component RRP40 OS=Homo sapiens OX=9606 GN=EXOSC3 PE=1 SV=3	29.572	275			6.2247		7.3	0	7.3	7.3	1	0	1	1	0	1	3536	1	0	1	6149900	0	6149900	439280	0	439280	0.0021	0.0%	0.0023%	6.95175	2.79738	+
Q9NR56	MBNL1_HUMAN	MBNL1	Muscleblind-like protein 1 OS=Homo sapiens OX=9606 GN=MBNL1 PE=1 SV=2	41.817	388			6.4212		5.4	0	5.4	5.4	1	0	1	1	0	1	3915	1	0	1	10468000	0	10468000	951620	0	951620	0.0045	0.0%	0.005%	6.93189	2.79325	+
Q9NRJ3	CCL28_HUMAN	CCL28	C-C motif chemokine 28 OS=Homo sapiens OX=9606 GN=CCL28 PE=1 SV=1	14.28	127			6.7366		7.1	0	7.1	7.1	1	0	1	1	0	1	2872	1	0	1	0	0	0	0	0	0	0	0.0%	0.0%
Q5JSZ5	PRC2B_HUMAN	PRRC2B	Protein PRRC2B OS=Homo sapiens OX=9606 GN=PRRC2B PE=1 SV=2	242.967	2229			6.6605		0.5	0	0.5	0.5	1	0	1	1	0	1	3000	1	0	1	0	0	0	0	0	0	0	0.0%	0.0%
P04439	HLAA_HUMAN	HLA-A	HLA class I histocompatibility antigen, A alpha chain OS=Homo sapiens OX=9606 GN=HLA-A PE=1 SV=2	40.841	365			6.9746		3.8	3.8	0	3.8	1	1	0	1	1	0	1392	1	1	0	7182500	7182500	0	342020	342020	0	0.0016	0.0147%	0.0%	0.0969657	-3.36638	-
P05026	AT1B1_HUMAN	ATP1B1	Sodium/potassium-transporting ATPase subunit beta-1 OS=Homo sapiens OX=9606 GN=ATP1B1 PE=1 SV=1	35.061	303			6.3589		3.6	3.6	0	3.6	1	1	0	1	1	0	4362	1	1	0	0	0	0	0	0	0	0	0.0%	0.0%
P05089	ARGI1_HUMAN	ARG1	Arginase-1 OS=Homo sapiens OX=9606 GN=ARG1 PE=1 SV=2	34.735	322			6.6406		3.7	3.7	0	3.7	1	1	0	1	1	0	4963	1	1	0	3208600	3208600	0	188740	188740	0	0.0009	0.0081%	0.0%	0.356787	-1.48687	-
P05109	S10A8_HUMAN	S100A8	Protein S100-A8 OS=Homo sapiens OX=9606 GN=S100A8 PE=1 SV=1	10.834	93			6.8938		11.8	11.8	0	11.8	1	1	0	1	1	0	237	1	1	0	3289100	3289100	0	411140	411140	0	0.0019	0.0177%	0.0%	0.326718	-1.61388	-
Q9NWB6	ARGL1_HUMAN	ARGLU1	Arginine and glutamate-rich protein 1 OS=Homo sapiens OX=9606 GN=ARGLU1 PE=1 SV=1	33.216	273			6.1116		2.6	0	2.6	2.6	1	0	1	1	0	1	2590	1	0	1	15433000	0	15433000	1403000	0	1403000	0.0066	0.0%	0.0074%	17.5926	4.13689	+
Q9NX24	NHP2_HUMAN	NHP2	H/ACA ribonucleoprotein complex subunit 2 OS=Homo sapiens OX=9606 GN=NHP2 PE=1 SV=1	17.201	153			30.469		12.4	0	12.4	12.4	1	0	1	1	0	1	4703	1	0	1	8399000	0	8399000	1199900	0	1199900	0.0057	0.0%	0.0063%	11.6377	3.54073	+
Q6P5R6	RL22L_HUMAN	RPL22L1	Ribosomal protein eL22-like OS=Homo sapiens OX=9606 GN=RPL22L1 PE=1 SV=2	14.606	122			6.2216		9.8	0	9.8	9.8	1	0	1	1	0	1	5098	1	0	1	11831000	0	11831000	2957600	0	2957600	0.0139	0.0%	0.0156%	11.3722	3.50744	+
Q9BPW8	NIPS1_HUMAN	NIPSNAP1	Protein NipSnap homolog 1 OS=Homo sapiens OX=9606 GN=NIPSNAP1 PE=1 SV=1	33.31	284			10.753		4.9	4.9	4.9	4.9	1	1	1	1	1	1	1912	2	1	1	21312000	21312000	0	1332000	1332000	0	0.0063	0.0574%	0.0%	0.0612264	-4.0297	-
P60903	S10AA_HUMAN	S100A10	Protein S100-A10 OS=Homo sapiens OX=9606 GN=S100A10 PE=1 SV=2	11.203	97			7.3037		17.5	17.5	17.5	17.5	1	1	1	1	1	1	1006	3	1	2	51619000	11008000	40611000	2092800	2752100	2092800	0.0099	0.1186%	0.011%	3.68923	1.88332	+
P61626	LYSC_HUMAN	LYZ	Lysozyme C OS=Homo sapiens OX=9606 GN=LYZ PE=1 SV=1	16.537	148			6.8714		8.1	8.1	8.1	8.1	1	1	1	1	1	1	4301	2	1	1	13499000	7689000	5809600	1499800	854330	645520	0.0071	0.0368%	0.0034%	0.755573	-0.404357
P61803	DAD1_HUMAN	DAD1	Dolichyl-diphosphooligosaccharide--protein glycosyltransferase subunit DAD1 OS=Homo sapiens OX=9606 GN=DAD1 PE=1 SV=3	12.497	113			6.7649		10.6	10.6	10.6	10.6	1	1	1	1	1	1	1416	2	1	1	5179300	2633100	2546200	1035900	526610	509250	0.0049	0.0227%	0.0027%	0.966997	-0.0484166
O60684	IMA7_HUMAN	KPNA6	Importin subunit alpha-7 OS=Homo sapiens OX=9606 GN=KPNA6 PE=1 SV=1	60.029	536	P52294;O15131	KPNA1;KPNA5	6.5023		2.6	2.6	0	2.6	1	1	0	1	1	0	2387	1	1	0	2875700	2875700	0	125030	125030	0	0.0006	0.0054%	0.0%	0.413246	-1.27493	-
O15162	PLS1_HUMAN	PLSCR1	Phospholipid scramblase 1 OS=Homo sapiens OX=9606 GN=PLSCR1 PE=1 SV=1	35.049	318			7.6507		6.3	0	6.3	6.3	1	0	1	1	0	1	890	1	0	1	4965700	0	4965700	551740	0	551740	0.0026	0.0%	0.0029%	8.66268	3.11481	+
O15234	CASC3_HUMAN	CASC3	Protein CASC3 OS=Homo sapiens OX=9606 GN=CASC3 PE=1 SV=2	76.278	703			9.7886		1.7	0	1.7	1.7	1	0	1	1	0	1	3673	1	0	1	10814000	0	10814000	400510	0	400510	0.0019	0.0%	0.0021%	6.0967	2.60803	+
Q9Y230	RUVB2_HUMAN	RUVBL2	RuvB-like 2 OS=Homo sapiens OX=9606 GN=RUVBL2 PE=1 SV=3	51.157	463			6.2583		2.6	0	2.6	2.6	1	0	1	1	0	1	2895	1	0	1	4124300	0	4124300	152750	0	152750	0.0007	0.0%	0.0008%	4.92944	2.30142	+
Q9Y285	SYFA_HUMAN	FARSA	Phenylalanine--tRNA ligase alpha subunit OS=Homo sapiens OX=9606 GN=FARSA PE=1 SV=3	57.564	508			7.3658		2.8	2.8	2.8	2.8	1	1	1	1	1	1	4171	2	1	1	8628500	3899200	4729300	375150	169530	205620	0.0018	0.0073%	0.0011%	1.21289	0.278449
Q9Y294	ASF1A_HUMAN	ASF1A	Histone chaperone ASF1A OS=Homo sapiens OX=9606 GN=ASF1A PE=1 SV=1	22.969	204			6.1663		7.4	0	7.4	7.4	1	0	1	1	0	1	4848	1	0	1	4882700	0	4882700	813780	0	813780	0.0038	0.0%	0.0043%	6.95635	2.79833	+
Q9Y295	DRG1_HUMAN	DRG1	Developmentally-regulated GTP-binding protein 1 OS=Homo sapiens OX=9606 GN=DRG1 PE=1 SV=1	40.542	367			6.3403		3.8	0	3.8	3.8	1	0	1	1	0	1	2303	1	0	1	9348700	0	9348700	406460	0	406460	0.0019	0.0%	0.0021%	6.66596	2.73681	+
Q9Y2W7	CSEN_HUMAN	KCNIP3	Calsenilin OS=Homo sapiens OX=9606 GN=KCNIP3 PE=1 SV=1	29.231	256			6.28		3.1	0	3.1	3.1	1	0	1	1	0	1	984	1	0	1	23106000	0	23106000	1925500	0	1925500	0.0091	0.0%	0.0101%	16.6722	4.05937	+
O94905	ERLN2_HUMAN	ERLIN2	Erlin-2 OS=Homo sapiens OX=9606 GN=ERLIN2 PE=1 SV=1	37.84	339	O75477	ERLIN1	7.5035		3.5	3.5	0	3.5	1	1	0	1	1	0	2319	1	1	0	3836500	3836500	0	182690	182690	0	0.0009	0.0079%	0.0%	0.967334	-0.0479133

## Sheet: peptide
Sequence	Peptide length	Missed cleavages	Mass	Proteins	Accession	Gene	Fasta description	Mw (kDa)	Length	Protein ID	Position	Unique (Groups)	Unique (Proteins)	Charges	PEP	Score	Intensity			Experiment
																	Total	U251-1	U251-FAM1296-913	Total	U251-1	U251-FAM1296-913
DGFIDKEDLHDMLASLGK	18	1	2002.97	O14950;P24844;P19105	O14950	MYL12B	Myosin regulatory light chain 12B OS=Homo sapiens OX=9606 GN=MYL12B PE=1 SV=2	19.779	172	ML12B_HUMAN	[46-63]	no	no	2;3	9.0028e-71	256.37	22754000000	996090000	21758000000	13	5	8
TTGIVMDSGDGVTHTVPIYEGYALPHAILR	30	0	3182.61	P60709;P63261	P60709	ACTB	Actin, cytoplasmic 1 OS=Homo sapiens OX=9606 GN=ACTB PE=1 SV=1	41.737	375	ACTB_HUMAN	[148-177]	no	no	3;4	2.056e-39	180.88	22173000000	631650000	21542000000	9	3	6
ISLPLPNFSSLNLR	14	0	1569.89	P08670	P08670	VIM	Vimentin OS=Homo sapiens OX=9606 GN=VIM PE=1 SV=4	53.652	466	VIME_HUMAN	[411-424]	yes	yes	2	0.0003813	117.52	20375000000	3259300000	17116000000	5	2	3
VLDFEHFLPMLQTVAK	16	0	1887	P60660	P60660	MYL6	Myosin light polypeptide 6 OS=Homo sapiens OX=9606 GN=MYL6 PE=1 SV=2	16.93	151	MYL6_HUMAN	[64-79]	yes	yes	2;3	2.3149e-11	158.34	20291000000	434240000	19857000000	9	2	7
LHEEEIQELQAQIQEQHVQIDVDVSKPDLTAALR	34	1	3922.01	P08670	P08670	VIM	Vimentin OS=Homo sapiens OX=9606 GN=VIM PE=1 SV=4	53.652	466	VIME_HUMAN	[237-270]	yes	yes	3;4;5	2.7093e-149	311.01	20072000000	2366800000	17705000000	8	2	6
ATSNVFAMFDQSQIQEFK	18	0	2089.98	O14950;P24844;P19105	O14950	MYL12B	Myosin regulatory light chain 12B OS=Homo sapiens OX=9606 GN=MYL12B PE=1 SV=2	19.779	172	ML12B_HUMAN	[18-35]	no	no	2;3	1.4645e-86	272.59	17678000000	655920000	17022000000	9	3	6
ILLAELEQLK	10	0	1168.71	P08670	P08670	VIM	Vimentin OS=Homo sapiens OX=9606 GN=VIM PE=1 SV=4	53.652	466	VIME_HUMAN	[130-139]	yes	yes	2	7.548e-06	120.87	17188000000	4026500000	13161000000	2	1	1
IDFEDVIAEPEGTHSFDGIWK	21	0	2404.12	Q03135	Q03135	CAV1	Caveolin-1 OS=Homo sapiens OX=9606 GN=CAV1 PE=1 SV=4	20.472	178	CAV1_HUMAN	[66-86]	yes	yes	2;3	5.2545e-14	179.56	16026000000	3198900000	12827000000	5	2	3
LLQDSVDFSLADAINTEFK	19	0	2125.06	P08670	P08670	VIM	Vimentin OS=Homo sapiens OX=9606 GN=VIM PE=1 SV=4	53.652	466	VIME_HUMAN	[79-97]	yes	yes	2;3	2.7207e-61	244.44	14883000000	3238400000	11645000000	16	11	5
KVESLQEEIAFLK	13	1	1532.85	P08670	P08670	VIM	Vimentin OS=Homo sapiens OX=9606 GN=VIM PE=1 SV=4	53.652	466	VIME_HUMAN	[223-235]	yes	yes	2;3	8.3046e-30	243.11	14795000000	3821400000	10973000000	4	1	3
VAPEEHPVLLTEAPLNPK	18	0	1953.06	P60709;P63261	P60709	ACTB	Actin, cytoplasmic 1 OS=Homo sapiens OX=9606 GN=ACTB PE=1 SV=1	41.737	375	ACTB_HUMAN	[96-113]	no	no	2;3	4.3947e-25	246.25	13485000000	553900000	12931000000	7	1	6
EMEENFAVEAANYQDTIGR	19	0	2185.96	P08670	P08670	VIM	Vimentin OS=Homo sapiens OX=9606 GN=VIM PE=1 SV=4	53.652	466	VIME_HUMAN	[346-364]	yes	yes	2;3	3.1333e-90	271.56	11431000000	2569900000	8861300000	16	5	11
KLHEEEIQELQAQIQEQHVQIDVDVSKPDLTAALR	35	2	4050.1	P08670	P08670	VIM	Vimentin OS=Homo sapiens OX=9606 GN=VIM PE=1 SV=4	53.652	466	VIME_HUMAN	[236-270]	yes	yes	3;4;5;6	1.2627e-83	244.49	11131000000	85042000	11045000000	8	2	6
ETNLDSLPLVDTHSK	15	0	1667.84	P08670	P08670	VIM	Vimentin OS=Homo sapiens OX=9606 GN=VIM PE=1 SV=4	53.652	466	VIME_HUMAN	[425-439]	yes	yes	2;3	8.4813e-07	176.87	11096000000	1217600000	9878300000	9	3	6
DLYANTVLSGGTTMYPGIADR	21	0	2214.06	P60709;P63261	P60709	ACTB	Actin, cytoplasmic 1 OS=Homo sapiens OX=9606 GN=ACTB PE=1 SV=1	41.737	375	ACTB_HUMAN	[292-312]	no	no	2;3	1.0272e-61	240.2	10265000000	455820000	9809500000	9	3	6
SYELPDGQVITIGNER	16	0	1789.88	P60709;Q562R1;Q9BYX7;P63261;P68032;P63267;P68133;P62736;Q6S8J3;A5A3E0	P60709	ACTB	Actin, cytoplasmic 1 OS=Homo sapiens OX=9606 GN=ACTB PE=1 SV=1	41.737	375	ACTB_HUMAN	[239-254]	no	no	2;3	1.1491e-09	147.24	9778900000	472180000	9306700000	7	1	6
VSHLLGINVTDFTR	14	0	1570.85	P35579	P35579	MYH9	Myosin-9 OS=Homo sapiens OX=9606 GN=MYH9 PE=1 SV=4	226.532	1960	MYH9_HUMAN	[374-387]	yes	yes	2;3	9.337e-11	161.62	9422300000	220100000	9202200000	6	2	4
NMDPLNDNIATLLHQSSDK	19	0	2125.01	P35579	P35579	MYH9	Myosin-9 OS=Homo sapiens OX=9606 GN=MYH9 PE=1 SV=4	226.532	1960	MYH9_HUMAN	[588-606]	yes	yes	2;3	1.0025e-36	199.37	9388600000	216100000	9172500000	12	3	9
IIGLDQVAGMSETALPGAFK	20	0	2017.06	P35579	P35579	MYH9	Myosin-9 OS=Homo sapiens OX=9606 GN=MYH9 PE=1 SV=4	226.532	1960	MYH9_HUMAN	[618-637]	yes	yes	2	7.5782e-14	200.19	9357600000	172320000	9185200000	5	2	3
DGQVINETSQHHDDLE	16	0	1835.79	P08670	P08670	VIM	Vimentin OS=Homo sapiens OX=9606 GN=VIM PE=1 SV=4	53.652	466	VIME_HUMAN	[451-466]	yes	yes	2;3	3.5276e-24	190.66	9116300000	1091400000	8024900000	15	5	10
EYQDLLNVK	9	0	1120.58	P08670;P17661;P07196	P08670	VIM	Vimentin OS=Homo sapiens OX=9606 GN=VIM PE=1 SV=4	53.652	466	VIME_HUMAN	[382-390]	no	no	2	0.00095696	104.45	9110400000	2036700000	7073700000	7	1	6
YPIEHGIITNWDDMEK	16	0	1959.9	P68032;P63267;P68133;P62736	P68032	ACTC1	Actin, alpha cardiac muscle 1 OS=Homo sapiens OX=9606 GN=ACTC1 PE=1 SV=1	42.019	377	ACTC_HUMAN	[71-86]	yes	no	2;3	1.4751e-16	165.58	9006700000	32381000	8974300000	6	1	5
NLQEAEEWYK	10	0	1308.6	P08670;P41219	P08670	VIM	Vimentin OS=Homo sapiens OX=9606 GN=VIM PE=1 SV=4	53.652	466	VIME_HUMAN	[283-292]	yes	no	1;2	3.2179e-08	150.28	8597900000	1589600000	7008300000	16	3	13
NFINNPLAQADWAAK	15	0	1671.84	P35579	P35579	MYH9	Myosin-9 OS=Homo sapiens OX=9606 GN=MYH9 PE=1 SV=4	226.532	1960	MYH9_HUMAN	[15-29]	yes	yes	2	4.2357e-22	192.3	7982800000	144360000	7838400000	4	1	3
LQVELDNVTGLLSQSDSK	18	0	1945	P35579	P35579	MYH9	Myosin-9 OS=Homo sapiens OX=9606 GN=MYH9 PE=1 SV=4	226.532	1960	MYH9_HUMAN	[1278-1295]	yes	yes	2	2.9757e-141	327.82	7821700000	284430000	7537300000	4	1	3
VELQELNDR	9	0	1114.56	P08670;P17661	P08670	VIM	Vimentin OS=Homo sapiens OX=9606 GN=VIM PE=1 SV=4	53.652	466	VIME_HUMAN	[105-113]	yes	no	2	3.4447e-11	170.22	7793000000	1526600000	6266500000	12	1	11
FTDEEVDELYR	11	0	1414.63	O14950;P19105	O14950	MYL12B	Myosin regulatory light chain 12B OS=Homo sapiens OX=9606 GN=MYL12B PE=1 SV=2	19.779	172	ML12B_HUMAN	[134-144]	no	no	1;2	3.4373e-83	282.72	7693900000	352610000	7341300000	16	1	15
NAFACFDEEATGTIQEDYLR	20	0	2349.02	O14950;P19105	O14950	MYL12B	Myosin regulatory light chain 12B OS=Homo sapiens OX=9606 GN=MYL12B PE=1 SV=2	19.779	172	ML12B_HUMAN	[105-124]	no	no	2	1.5816e-167	337.85	7661500000	193250000	7468200000	9	2	7
TQLEELEDELQATEDAK	17	0	1960.91	P35579;P35580	P35579	MYH9	Myosin-9 OS=Homo sapiens OX=9606 GN=MYH9 PE=1 SV=4	226.532	1960	MYH9_HUMAN	[1539-1555]	no	no	2	3.5031e-102	286.53	7553600000	195140000	7358400000	4	1	3
GNFNYIEFTR	10	0	1259.59	O14950;P19105	O14950	MYL12B	Myosin regulatory light chain 12B OS=Homo sapiens OX=9606 GN=MYL12B PE=1 SV=2	19.779	172	ML12B_HUMAN	[152-161]	no	no	2	1.098e-08	159.28	7542400000	453360000	7089100000	11	1	10
QEYDESGPSIVHR	13	0	1515.7	P60709;Q9BYX7;P63261;Q6S8J3;A5A3E0;P0CG38;P0CG39	P60709	ACTB	Actin, cytoplasmic 1 OS=Homo sapiens OX=9606 GN=ACTB PE=1 SV=1	41.737	375	ACTB_HUMAN	[360-372]	no	no	2;3	0.00025721	135.86	7521800000	250360000	7271400000	8	2	6
YVDSEGHLYTVPIR	14	0	1647.83	Q03135	Q03135	CAV1	Caveolin-1 OS=Homo sapiens OX=9606 GN=CAV1 PE=1 SV=4	20.472	178	CAV1_HUMAN	[6-19]	yes	yes	2;3	7.2293e-16	201.6	7506300000	1330500000	6175800000	11	2	9
SLYASSPGGVYATR	14	0	1427.7	P08670	P08670	VIM	Vimentin OS=Homo sapiens OX=9606 GN=VIM PE=1 SV=4	53.652	466	VIME_HUMAN	[51-64]	yes	yes	2	4.8271e-07	143.97	7477600000	1754900000	5722800000	12	3	9
NKDQGTYEDYVEGLR	15	1	1785.82	P60660	P60660	MYL6	Myosin light polypeptide 6 OS=Homo sapiens OX=9606 GN=MYL6 PE=1 SV=2	16.93	151	MYL6_HUMAN	[80-94]	yes	yes	2;3	3.2266e-31	208.95	7456800000	39512000	7417300000	6	1	5
VISGVLQLGNIVFK	14	0	1485.89	P35579	P35579	MYH9	Myosin-9 OS=Homo sapiens OX=9606 GN=MYH9 PE=1 SV=4	226.532	1960	MYH9_HUMAN	[342-355]	yes	yes	2	2.6712e-15	166.19	7289600000	199190000	7090400000	5	1	4
DQGTYEDYVEGLR	13	0	1543.68	P60660	P60660	MYL6	Myosin light polypeptide 6 OS=Homo sapiens OX=9606 GN=MYL6 PE=1 SV=2	16.93	151	MYL6_HUMAN	[82-94]	yes	yes	2	3.1684e-07	145.46	7140600000	260320000	6880300000	7	1	6
LCYVALDFEQEMATAASSSSLEK	23	0	2549.17	P60709;P63261;Q6S8J3	P60709	ACTB	Actin, cytoplasmic 1 OS=Homo sapiens OX=9606 GN=ACTB PE=1 SV=1	41.737	375	ACTB_HUMAN	[216-238]	no	no	2;3	4.2817e-42	209.13	7011700000	123180000	6888500000	17	2	15
QLLQANPILEAFGNAK	16	0	1725.94	P35579;Q7Z406	P35579	MYH9	Myosin-9 OS=Homo sapiens OX=9606 GN=MYH9 PE=1 SV=4	226.532	1960	MYH9_HUMAN	[210-225]	no	no	2	4.7181e-24	188.27	6981200000	172040000	6809200000	8	2	6
AGFAGDDAPR	10	0	975.441	P60709;P63261;P68032;P63267;P68133;P62736;Q6S8J3;A5A3E0;P0CG38;P0CG39	P60709	ACTB	Actin, cytoplasmic 1 OS=Homo sapiens OX=9606 GN=ACTB PE=1 SV=1	41.737	375	ACTB_HUMAN	[19-28]	no	no	1;2	7.4262e-06	121.05	6964500000	233740000	6730700000	7	1	6
MALDIEIATYR	11	0	1294.66	P08670;P41219	P08670	VIM	Vimentin OS=Homo sapiens OX=9606 GN=VIM PE=1 SV=4	53.652	466	VIME_HUMAN	[391-401]	yes	no	2	2.1029e-13	179.51	6907900000	1280200000	5627800000	16	9	7
ALGQNPTNAEVLK	13	0	1353.73	P14649;P60660	P14649	MYL6B	Myosin light chain 6B OS=Homo sapiens OX=9606 GN=MYL6B PE=1 SV=1	22.764	208	MYL6B_HUMAN	[95-107]	no	no	2	1.0168e-06	142	6852700000	258080000	6594600000	6	1	5
CPEALFQPSFLGMESCGIHETTFNSIMK	28	0	3230.45	P60709;P63261	P60709	ACTB	Actin, cytoplasmic 1 OS=Homo sapiens OX=9606 GN=ACTB PE=1 SV=1	41.737	375	ACTB_HUMAN	[257-284]	no	no	3	2.8997e-07	82.089	6674500000	92807000	6581700000	6	1	5
DFSALESQLQDTQELLQEENR	21	0	2492.17	P35579	P35579	MYH9	Myosin-9 OS=Homo sapiens OX=9606 GN=MYH9 PE=1 SV=4	226.532	1960	MYH9_HUMAN	[1302-1322]	yes	yes	2;3	1.1939e-75	253.15	6635200000	107770000	6527400000	9	2	7
FADLSEAANR	10	0	1092.52	P08670	P08670	VIM	Vimentin OS=Homo sapiens OX=9606 GN=VIM PE=1 SV=4	53.652	466	VIME_HUMAN	[295-304]	yes	yes	2	3.0064e-17	194.2	6484200000	974890000	5509300000	9	1	8
EEAENTLQSFR	11	0	1322.61	P08670	P08670	VIM	Vimentin OS=Homo sapiens OX=9606 GN=VIM PE=1 SV=4	53.652	466	VIME_HUMAN	[197-207]	yes	yes	2	4.2246e-43	234.05	6457600000	1412900000	5044700000	26	4	22
EAFNMIDQNR	10	0	1236.56	O14950;P24844;P19105	O14950	MYL12B	Myosin regulatory light chain 12B OS=Homo sapiens OX=9606 GN=MYL12B PE=1 SV=2	19.779	172	ML12B_HUMAN	[36-45]	no	no	2	5.1831e-06	124.98	6448100000	168170000	6280000000	6	2	4
ELESQISELQEDLESER	17	0	2032.94	P35579	P35579	MYH9	Myosin-9 OS=Homo sapiens OX=9606 GN=MYH9 PE=1 SV=4	226.532	1960	MYH9_HUMAN	[1108-1124]	yes	yes	2	3.5043e-162	339.28	6447000000	141860000	6305200000	5	1	4
QVQSLTCEVDALK	13	0	1489.74	P08670	P08670	VIM	Vimentin OS=Homo sapiens OX=9606 GN=VIM PE=1 SV=4	53.652	466	VIME_HUMAN	[322-334]	yes	yes	2	1.2537e-10	161.67	6087400000	790260000	5297100000	7	1	6
LDPHLVLDQLR	11	0	1317.74	P35579;P35580	P35579	MYH9	Myosin-9 OS=Homo sapiens OX=9606 GN=MYH9 PE=1 SV=4	226.532	1960	MYH9_HUMAN	[683-693]	no	no	2;3	0.00057322	88.681	5989200000	193310000	5795900000	7	2	5
KLEGDSTDLSDQIAELQAQIAELK	24	1	2614.33	P35579	P35579	MYH9	Myosin-9 OS=Homo sapiens OX=9606 GN=MYH9 PE=1 SV=4	226.532	1960	MYH9_HUMAN	[1052-1075]	yes	yes	2;3	1.001e-52	278.4	5966900000	137140000	5829700000	5	1	4
NLPIYSEEIVEMYK	14	0	1726.85	P35579	P35579	MYH9	Myosin-9 OS=Homo sapiens OX=9606 GN=MYH9 PE=1 SV=4	226.532	1960	MYH9_HUMAN	[126-139]	yes	yes	2	8.0981e-05	124.12	5857200000	149960000	5707300000	6	2	4
IAQLEEQLDNETK	13	0	1529.76	P35579	P35579	MYH9	Myosin-9 OS=Homo sapiens OX=9606 GN=MYH9 PE=1 SV=4	226.532	1960	MYH9_HUMAN	[1816-1828]	yes	yes	2	1.7456e-22	192.1	5660700000	106290000	5554400000	4	1	3
VEDMAELTCLNEASVLHNLK	20	0	2285.1	P35579;P35580	P35579	MYH9	Myosin-9 OS=Homo sapiens OX=9606 GN=MYH9 PE=1 SV=4	226.532	1960	MYH9_HUMAN	[83-102]	no	no	2;3	2.2796e-90	269.7	5574500000	201430000	5373100000	8	2	6
LGDLYEEEMR	10	0	1253.56	P08670	P08670	VIM	Vimentin OS=Homo sapiens OX=9606 GN=VIM PE=1 SV=4	53.652	466	VIME_HUMAN	[146-155]	yes	yes	2	3.8704e-08	147.51	5434900000	891230000	4543700000	9	2	7
ELLTTMGDR	9	0	1034.51	O14950;P24844;P19105	O14950	MYL12B	Myosin regulatory light chain 12B OS=Homo sapiens OX=9606 GN=MYL12B PE=1 SV=2	19.779	172	ML12B_HUMAN	[125-133]	no	no	2	1.1065e-05	151.27	5196400000	143730000	5052600000	13	1	12
ILYSQCGDVMR	11	0	1340.62	P14649;P60660	P14649	MYL6B	Myosin light chain 6B OS=Homo sapiens OX=9606 GN=MYL6B PE=1 SV=1	22.764	208	MYL6B_HUMAN	[84-94]	no	no	2	2.3235e-12	166.16	5045600000	53538000	4992100000	9	1	8
DLTDYLMK	8	0	997.479	P60709;Q562R1;P63261;P68032;P63267;P68133;P62736	P60709	ACTB	Actin, cytoplasmic 1 OS=Homo sapiens OX=9606 GN=ACTB PE=1 SV=1	41.737	375	ACTB_HUMAN	[184-191]	no	no	1;2	0.0036305	67.032	5038300000	0	5038300000	5		5
IIAPPER	7	0	794.465	P60709;Q562R1;P63261;P68032;P63267;P68133;P62736	P60709	ACTB	Actin, cytoplasmic 1 OS=Homo sapiens OX=9606 GN=ACTB PE=1 SV=1	41.737	375	ACTB_HUMAN	[329-335]	no	no	2	0.0082082	110.61	4988500000	174050000	4814500000	6	1	5
ANLQIDQINTDLNLER	16	0	1868.96	P35579	P35579	MYH9	Myosin-9 OS=Homo sapiens OX=9606 GN=MYH9 PE=1 SV=4	226.532	1960	MYH9_HUMAN	[1755-1770]	yes	yes	2	6.2619e-162	339.13	4941400000	154550000	4786800000	3	1	2
EKLQEEMLQR	10	1	1302.66	P08670	P08670	VIM	Vimentin OS=Homo sapiens OX=9606 GN=VIM PE=1 SV=4	53.652	466	VIME_HUMAN	[187-196]	yes	yes	2;3	4.7658e-05	125.16	4756600000	547360000	4209300000	8	3	5
EAFQLFDR	8	0	1024.5	P60660	P60660	MYL6	Myosin light polypeptide 6 OS=Homo sapiens OX=9606 GN=MYL6 PE=1 SV=2	16.93	151	MYL6_HUMAN	[14-21]	yes	yes	2	0.00091696	124.08	4705800000	0	4705800000	5		5
EITALAPSTMK	11	0	1160.61	P60709;P63261;P68032;P63267;P68133;P62736	P60709	ACTB	Actin, cytoplasmic 1 OS=Homo sapiens OX=9606 GN=ACTB PE=1 SV=1	41.737	375	ACTB_HUMAN	[316-326]	no	no	2	0.00016814	96.665	4679900000	0	4679900000	4		4
HVLVTLGEK	9	0	994.581	P60660	P60660	MYL6	Myosin light polypeptide 6 OS=Homo sapiens OX=9606 GN=MYL6 PE=1 SV=2	16.93	151	MYL6_HUMAN	[111-119]	yes	yes	2	2.5552e-06	161.02	4657400000	0	4657400000	1		1
KQELEEICHDLEAR	14	1	1768.84	P35579	P35579	MYH9	Myosin-9 OS=Homo sapiens OX=9606 GN=MYH9 PE=1 SV=4	226.532	1960	MYH9_HUMAN	[910-923]	yes	yes	2;3	0.00073396	102.66	4651800000	0	4651800000	3		3
ALEQQVEEMK	10	0	1203.58	P35579	P35579	MYH9	Myosin-9 OS=Homo sapiens OX=9606 GN=MYH9 PE=1 SV=4	226.532	1960	MYH9_HUMAN	[1529-1538]	yes	yes	2	2.0105e-11	163.99	4510900000	65760000	4445200000	4	1	3
GYSFTTTAER	10	0	1131.52	P60709;P63261	P60709	ACTB	Actin, cytoplasmic 1 OS=Homo sapiens OX=9606 GN=ACTB PE=1 SV=1	41.737	375	ACTB_HUMAN	[197-206]	no	no	2	4.7337e-07	141.2	4476700000	170270000	4306400000	6	1	5
SGFEPASLKEEVGEEAIVELVENGKK	26	2	2787.42	P35579	P35579	MYH9	Myosin-9 OS=Homo sapiens OX=9606 GN=MYH9 PE=1 SV=4	226.532	1960	MYH9_HUMAN	[39-64]	yes	yes	2;3;4	2.4564e-23	214.54	4388500000	23874000	4364700000	9	2	7
SGSMDPSGAHPSVR	14	0	1383.62	Q07666	Q07666	KHDRBS1	KH domain-containing, RNA-binding, signal transduction-associated protein 1 OS=Homo sapiens OX=9606 GN=KHDRBS1 PE=1 SV=1	48.227	443	KHDR1_HUMAN	[18-31]	yes	yes	2;3	3.2152e-32	212.27	4369400000	878540000	3490900000	5	2	3
MQQNIQELEEQLEEEESAR	19	0	2332.05	P35579	P35579	MYH9	Myosin-9 OS=Homo sapiens OX=9606 GN=MYH9 PE=1 SV=4	226.532	1960	MYH9_HUMAN	[941-959]	yes	yes	2;3	8.2869e-217	377.48	4308800000	108510000	4200300000	7	2	5
IAQLEEELEEEQGNTELINDR	21	0	2471.17	P35579	P35579	MYH9	Myosin-9 OS=Homo sapiens OX=9606 GN=MYH9 PE=1 SV=4	226.532	1960	MYH9_HUMAN	[1731-1751]	yes	yes	2;3	1.7462e-47	255.91	4165100000	99356000	4065800000	6	2	4
LNGTDPEDVIR	11	0	1227.61	O14950;P24844;P19105	O14950	MYL12B	Myosin regulatory light chain 12B OS=Homo sapiens OX=9606 GN=MYL12B PE=1 SV=2	19.779	172	ML12B_HUMAN	[94-104]	no	no	2	1.7657e-06	142.43	4140100000	135970000	4004200000	5	1	4
DLEAHIDSANK	11	0	1211.58	P35579	P35579	MYH9	Myosin-9 OS=Homo sapiens OX=9606 GN=MYH9 PE=1 SV=4	226.532	1960	MYH9_HUMAN	[1621-1631]	yes	yes	2;3	4.577e-56	262.63	4095300000	78829000	4016500000	7	1	6
ELEDATETADAMNR	14	0	1564.67	P35579	P35579	MYH9	Myosin-9 OS=Homo sapiens OX=9606 GN=MYH9 PE=1 SV=4	226.532	1960	MYH9_HUMAN	[1899-1912]	yes	yes	2	2.4155e-69	265.01	4050400000	96167000	3954200000	5	2	3
AVFPSIVGR	9	0	944.544	P60709;P63261;P68032;P63267;P68133;P62736;Q6S8J3;A5A3E0;P0CG38	P60709	ACTB	Actin, cytoplasmic 1 OS=Homo sapiens OX=9606 GN=ACTB PE=1 SV=1	41.737	375	ACTB_HUMAN	[29-37]	no	no	2	0.00040045	114.78	4033300000	212970000	3820300000	3	1	2
EQLEEEEEAKHNLEK	15	1	1853.86	P35579	P35579	MYH9	Myosin-9 OS=Homo sapiens OX=9606 GN=MYH9 PE=1 SV=4	226.532	1960	MYH9_HUMAN	[1343-1357]	yes	yes	2;3	0.0030963	117.23	4013300000	0	4013300000	2		2
EIDLVNRDPK	10	1	1197.64	Q03135;P56539	Q03135	CAV1	Caveolin-1 OS=Homo sapiens OX=9606 GN=CAV1 PE=1 SV=4	20.472	178	CAV1_HUMAN	[48-57]	yes	no	2	0.0013701	122.13	4007400000	952700000	3054700000	4	1	3
SMEAEMIQLQEELAAAER	18	0	2047.96	P35579	P35579	MYH9	Myosin-9 OS=Homo sapiens OX=9606 GN=MYH9 PE=1 SV=4	226.532	1960	MYH9_HUMAN	[1677-1694]	yes	yes	2	8.2216e-122	314.08	3836000000	71445000	3764500000	11	3	8
IAEFTTNLTEEEEK	14	0	1652.78	P35579	P35579	MYH9	Myosin-9 OS=Homo sapiens OX=9606 GN=MYH9 PE=1 SV=4	226.532	1960	MYH9_HUMAN	[1001-1014]	yes	yes	2	1.345e-23	196.88	3831900000	140980000	3691000000	4	1	3
VFIGNLNTLVVK	12	0	1315.79	P07910;P0DMR1;O60812;B7ZW38;B2RXH8	P07910	HNRNPC	Heterogeneous nuclear ribonucleoproteins C1/C2 OS=Homo sapiens OX=9606 GN=HNRNPC PE=1 SV=4	33.67	306	HNRPC_HUMAN	[18-29]	yes	no	1;2	8.9519e-07	138.66	3743200000	724100000	3019100000	5	2	3
KDLYANTVLSGGTTMYPGIADR	22	1	2342.16	P60709;P63261	P60709	ACTB	Actin, cytoplasmic 1 OS=Homo sapiens OX=9606 GN=ACTB PE=1 SV=1	41.737	375	ACTB_HUMAN	[291-312]	no	no	2;3	3.6951e-96	226.08	3738700000	0	3738700000	4		4
FANYIDK	7	0	869.428	P08670	P08670	VIM	Vimentin OS=Homo sapiens OX=9606 GN=VIM PE=1 SV=4	53.652	466	VIME_HUMAN	[114-120]	yes	yes	2	0.015048	86.872	3719100000	617860000	3101300000	4	1	3
KLEEEQIILEDQNCK	15	1	1887.92	P35579	P35579	MYH9	Myosin-9 OS=Homo sapiens OX=9606 GN=MYH9 PE=1 SV=4	226.532	1960	MYH9_HUMAN	[975-989]	yes	yes	2;3	3.138e-173	354.38	3707800000	0	3707800000	4		4
AGVLAHLEEER	11	0	1222.63	P35579;P35580	P35579	MYH9	Myosin-9 OS=Homo sapiens OX=9606 GN=MYH9 PE=1 SV=4	226.532	1960	MYH9_HUMAN	[765-775]	no	no	2;3	9.2959e-05	116.05	3632000000	66589000	3565400000	6	2	4
EEILAQAK	8	0	900.492	P35579	P35579	MYH9	Myosin-9 OS=Homo sapiens OX=9606 GN=MYH9 PE=1 SV=4	226.532	1960	MYH9_HUMAN	[1662-1669]	yes	yes	2	0.0024077	105.39	3483300000	63421000	3419900000	5	1	4
ELLAEAK	7	0	772.433	Q5M775	Q5M775	SPECC1	Cytospin-B OS=Homo sapiens OX=9606 GN=SPECC1 PE=1 SV=1	118.585	1068	CYTSB_HUMAN	[172-178]	yes	yes	2	0.010367	99.384	3404300000	2225400000	1178900000	2	1	1
MFGGPGTASR	10	0	979.455	P08670	P08670	VIM	Vimentin OS=Homo sapiens OX=9606 GN=VIM PE=1 SV=4	53.652	466	VIME_HUMAN	[14-23]	yes	yes	2	3.0952e-08	147.36	3395200000	611100000	2784100000	5	2	3
HSQAVEELAEQLEQTK	16	0	1838.9	P35579	P35579	MYH9	Myosin-9 OS=Homo sapiens OX=9606 GN=MYH9 PE=1 SV=4	226.532	1960	MYH9_HUMAN	[1194-1209]	yes	yes	2;3	1.6982e-86	280.87	3320800000	54097000	3266700000	5	1	4
LQQLFNHTMFILEQEEYQR	19	0	2466.2	P35579;P35580	P35579	MYH9	Myosin-9 OS=Homo sapiens OX=9606 GN=MYH9 PE=1 SV=4	226.532	1960	MYH9_HUMAN	[476-494]	no	no	2;3	2.4364e-75	258.91	3304400000	43494000	3260900000	9	2	7
EQMDNAVYTFETLLHQELGK	20	0	2365.13	Q96TA1	Q96TA1	NIBAN2	Protein Niban 2 OS=Homo sapiens OX=9606 GN=NIBAN2 PE=1 SV=3	84.138	746	NIBA2_HUMAN	[439-458]	yes	yes	2;3	1.093e-19	163.99	3290300000	0	3290300000	5		5
RGDLPFVVPR	10	1	1154.66	P35579	P35579	MYH9	Myosin-9 OS=Homo sapiens OX=9606 GN=MYH9 PE=1 SV=4	226.532	1960	MYH9_HUMAN	[1923-1932]	yes	yes	2;3	6.5186e-12	179.8	3192100000	70588000	3121500000	4	1	3
TNEKVELQELNDR	13	1	1586.79	P08670;P17661	P08670	VIM	Vimentin OS=Homo sapiens OX=9606 GN=VIM PE=1 SV=4	53.652	466	VIME_HUMAN	[101-113]	yes	no	2;3	6.5696e-38	221.55	3167600000	195840000	2971800000	5	1	4
NKHEAMITDLEER	13	1	1584.76	P35579	P35579	MYH9	Myosin-9 OS=Homo sapiens OX=9606 GN=MYH9 PE=1 SV=4	226.532	1960	MYH9_HUMAN	[1023-1035]	yes	yes	2;3	0.0012209	113.61	3160400000	0	3160400000	11		11
KEEELQAALAR	11	1	1256.67	P35579;Q7Z406	P35579	MYH9	Myosin-9 OS=Homo sapiens OX=9606 GN=MYH9 PE=1 SV=4	226.532	1960	MYH9_HUMAN	[1081-1091]	no	no	2;3	1.67e-17	194.94	3112300000	50761000	3061600000	9	1	8
DNLAEDIMR	9	0	1075.5	P08670	P08670	VIM	Vimentin OS=Homo sapiens OX=9606 GN=VIM PE=1 SV=4	53.652	466	VIME_HUMAN	[176-184]	yes	yes	2	8.7623e-05	139.88	3085500000	384820000	2700700000	5	1	4
VESLQEEIAFLK	12	0	1404.75	P08670	P08670	VIM	Vimentin OS=Homo sapiens OX=9606 GN=VIM PE=1 SV=4	53.652	466	VIME_HUMAN	[224-235]	yes	yes	2	2.5407e-06	150.08	3055900000	647190000	2408700000	2	1	1
EQADFALEALAK	12	0	1304.66	Q7Z406	Q7Z406	MYH14	Myosin-14 OS=Homo sapiens OX=9606 GN=MYH14 PE=1 SV=2	227.871	1995	MYH14_HUMAN	[434-445]	yes	yes	2	0.0015539	80.763	3021600000	0	3021600000	1		1
LTEMETLQSQLMAEK	15	0	1750.85	P35579	P35579	MYH9	Myosin-9 OS=Homo sapiens OX=9606 GN=MYH9 PE=1 SV=4	226.532	1960	MYH9_HUMAN	[868-882]	yes	yes	2	1.439e-68	259.18	3021300000	4039400	3017300000	9	1	8
IMGIPEEEQMGLLR	14	0	1614.81	P35579	P35579	MYH9	Myosin-9 OS=Homo sapiens OX=9606 GN=MYH9 PE=1 SV=4	226.532	1960	MYH9_HUMAN	[328-341]	yes	yes	2	4.9603e-07	143.89	3010800000	62467000	2948400000	4	1	3
ALELDSNLYR	10	0	1192.61	P35579	P35579	MYH9	Myosin-9 OS=Homo sapiens OX=9606 GN=MYH9 PE=1 SV=4	226.532	1960	MYH9_HUMAN	[746-755]	yes	yes	2	1.2278e-06	131.06	2985900000	87025000	2898900000	3	1	2
LEVNLQAMK	9	0	1044.56	P35579	P35579	MYH9	Myosin-9 OS=Homo sapiens OX=9606 GN=MYH9 PE=1 SV=4	226.532	1960	MYH9_HUMAN	[1558-1566]	yes	yes	2	0.00040297	114.6	2981200000	0	2981200000	3		3
TDLLLEPYNK	10	0	1204.63	P35579	P35579	MYH9	Myosin-9 OS=Homo sapiens OX=9606 GN=MYH9 PE=1 SV=4	226.532	1960	MYH9_HUMAN	[290-299]	yes	yes	2	0.0022649	81.594	2898200000	0	2898200000	1		1
MIAGQVLDINLAAEPK	16	0	1681.91	P07910	P07910	HNRNPC	Heterogeneous nuclear ribonucleoproteins C1/C2 OS=Homo sapiens OX=9606 GN=HNRNPC PE=1 SV=4	33.67	306	HNRPC_HUMAN	[74-89]	yes	yes	2	3.618e-33	198.57	2830700000	667550000	2163100000	5	2	3
MTEEEVEMLVAGHEDSNGCINYEAFVR	27	0	3128.35	P60660	P60660	MYL6	Myosin light polypeptide 6 OS=Homo sapiens OX=9606 GN=MYL6 PE=1 SV=2	16.93	151	MYL6_HUMAN	[120-146]	yes	yes	3	1.7305e-160	329.86	2788400000	12981000	2775400000	10	1	9
SGFEPASLKEEVGEEAIVELVENGK	25	1	2659.32	P35579	P35579	MYH9	Myosin-9 OS=Homo sapiens OX=9606 GN=MYH9 PE=1 SV=4	226.532	1960	MYH9_HUMAN	[39-63]	yes	yes	2;3	4.1077e-80	309.81	2784600000	65110000	2719500000	10	2	8
VIQYLAYVASSHK	13	0	1477.79	P35579	P35579	MYH9	Myosin-9 OS=Homo sapiens OX=9606 GN=MYH9 PE=1 SV=4	226.532	1960	MYH9_HUMAN	[187-199]	yes	yes	2;3	5.999e-10	153.12	2747200000	16526000	2730700000	3	1	2
DGPVRPQNAEEEKR	14	2	1623.8	Q92504	Q92504	SLC39A7	Zinc transporter SLC39A7 OS=Homo sapiens OX=9606 GN=SLC39A7 PE=1 SV=2	50.118	469	S39A7_HUMAN	[298-311]	yes	yes	2;3	1.1349e-14	177.1	2706300000	869640000	1836600000	4	2	2
QLEEAEEEAQR	11	0	1330.6	P35579	P35579	MYH9	Myosin-9 OS=Homo sapiens OX=9606 GN=MYH9 PE=1 SV=4	226.532	1960	MYH9_HUMAN	[1878-1888]	yes	yes	2	8.5412e-10	161.28	2684800000	61875000	2622900000	7	1	6
TVGQLYK	7	0	807.449	P35579;P35580;Q7Z406	P35579	MYH9	Myosin-9 OS=Homo sapiens OX=9606 GN=MYH9 PE=1 SV=4	226.532	1960	MYH9_HUMAN	[645-651]	no	no	1;2	0.0028369	138.85	2653200000	43694000	2609500000	3	1	2
KMQQNIQELEEQLEEEESAR	20	1	2460.14	P35579	P35579	MYH9	Myosin-9 OS=Homo sapiens OX=9606 GN=MYH9 PE=1 SV=4	226.532	1960	MYH9_HUMAN	[940-959]	yes	yes	2;3	3.7116e-106	343.94	2546900000	48797000	2498100000	5	1	4
FQELIFEDFAR	11	0	1413.69	Q96TA1	Q96TA1	NIBAN2	Protein Niban 2 OS=Homo sapiens OX=9606 GN=NIBAN2 PE=1 SV=3	84.138	746	NIBA2_HUMAN	[519-529]	yes	yes	2	5.1501e-09	147.95	2477900000	0	2477900000	2		2
EALLQISIPFLLK	13	0	1483.9	Q96TA1	Q96TA1	NIBAN2	Protein Niban 2 OS=Homo sapiens OX=9606 GN=NIBAN2 PE=1 SV=3	84.138	746	NIBA2_HUMAN	[494-506]	yes	yes	2	1.8854e-10	160.53	2476600000	0	2476600000	1		1
LQDEIQNMKEEMAR	14	1	1733.81	P08670	P08670	VIM	Vimentin OS=Homo sapiens OX=9606 GN=VIM PE=1 SV=4	53.652	466	VIME_HUMAN	[365-378]	yes	yes	2;3	1.676e-42	229.4	2453900000	64680000	2389200000	5	1	4
EQEVNILK	8	0	971.529	P35579	P35579	MYH9	Myosin-9 OS=Homo sapiens OX=9606 GN=MYH9 PE=1 SV=4	226.532	1960	MYH9_HUMAN	[1166-1173]	yes	yes	2	0.0072413	76.035	2453800000	0	2453800000	2		2
EDQSILCTGESGAGK	15	0	1550.69	P35579;P35580;Q7Z406	P35579	MYH9	Myosin-9 OS=Homo sapiens OX=9606 GN=MYH9 PE=1 SV=4	226.532	1960	MYH9_HUMAN	[166-180]	no	no	2	5.4988e-07	140.78	2444500000	45569000	2398900000	5	1	4
HSQAVEELAEQLEQTKR	17	1	1995	P35579	P35579	MYH9	Myosin-9 OS=Homo sapiens OX=9606 GN=MYH9 PE=1 SV=4	226.532	1960	MYH9_HUMAN	[1194-1210]	yes	yes	2;3	5.1678e-208	376.58	2414300000	50480000	2363800000	5	1	4
LQDEIQNMK	9	0	1117.54	P08670	P08670	VIM	Vimentin OS=Homo sapiens OX=9606 GN=VIM PE=1 SV=4	53.652	466	VIME_HUMAN	[365-373]	yes	yes	2	1.691e-09	179.21	2351000000	1686000000	664990000	7	1	6
NTNPNFVR	8	0	960.478	P35579;P35580	P35579	MYH9	Myosin-9 OS=Homo sapiens OX=9606 GN=MYH9 PE=1 SV=4	226.532	1960	MYH9_HUMAN	[663-670]	no	no	2	0.0016065	111.73	2345700000	0	2345700000	1		1
IWHHTFYNELR	11	0	1514.74	P60709;Q9BYX7;P63261;P68032;P68133;Q6S8J3;A5A3E0;P0CG38;P0CG39	P60709	ACTB	Actin, cytoplasmic 1 OS=Homo sapiens OX=9606 GN=ACTB PE=1 SV=1	41.737	375	ACTB_HUMAN	[85-95]	no	no	2;3	9.6883e-05	118.26	2337900000	23067000	2314800000	21	1	20
QAQQERDELADEIANSSGK	19	1	2087.97	P35579	P35579	MYH9	Myosin-9 OS=Homo sapiens OX=9606 GN=MYH9 PE=1 SV=4	226.532	1960	MYH9_HUMAN	[1698-1716]	yes	yes	2;3	7.0987e-243	389.81	2289600000	0	2289600000	4		4
KDDEENYLDLFSHK	14	1	1751.8	Q07666	Q07666	KHDRBS1	KH domain-containing, RNA-binding, signal transduction-associated protein 1 OS=Homo sapiens OX=9606 GN=KHDRBS1 PE=1 SV=1	48.227	443	KHDR1_HUMAN	[139-152]	yes	yes	2;3	8.3475e-05	91.712	2253400000	417180000	1836200000	3	1	2
QKVDSLLENLEK	12	1	1414.77	P07910;P0DMR1;O60812;B7ZW38;B2RXH8	P07910	HNRNPC	Heterogeneous nuclear ribonucleoproteins C1/C2 OS=Homo sapiens OX=9606 GN=HNRNPC PE=1 SV=4	33.67	306	HNRPC_HUMAN	[205-216]	yes	no	2;3	0.00082208	133.75	2148900000	402390000	1746500000	5	2	3
FVSELWK	7	0	907.48	P35579	P35579	MYH9	Myosin-9 OS=Homo sapiens OX=9606 GN=MYH9 PE=1 SV=4	226.532	1960	MYH9_HUMAN	[607-613]	yes	yes	2	0.0096165	103.29	2091100000	53698000	2037400000	2	1	1
HEMPPHIYAITDTAYR	16	0	1913.91	P35579	P35579	MYH9	Myosin-9 OS=Homo sapiens OX=9606 GN=MYH9 PE=1 SV=4	226.532	1960	MYH9_HUMAN	[144-159]	yes	yes	2;3	1.8088e-05	122.93	2060800000	0	2060800000	5		5
LQEEMLQR	8	0	1045.52	P08670	P08670	VIM	Vimentin OS=Homo sapiens OX=9606 GN=VIM PE=1 SV=4	53.652	466	VIME_HUMAN	[189-196]	yes	yes	2	1.2942e-10	155.51	2050800000	1609100000	441600000	8	3	5
VVFQEFR	7	0	923.486	P35579	P35579	MYH9	Myosin-9 OS=Homo sapiens OX=9606 GN=MYH9 PE=1 SV=4	226.532	1960	MYH9_HUMAN	[712-718]	yes	yes	2	0.0044126	132.72	1966900000	42005000	1924900000	2	1	1
DKADFCIIHYAGK	13	1	1536.74	P35579;P35580	P35579	MYH9	Myosin-9 OS=Homo sapiens OX=9606 GN=MYH9 PE=1 SV=4	226.532	1960	MYH9_HUMAN	[564-576]	no	no	2;3	0.0022576	69.979	1958800000	0	1958800000	4		4
DDDIAALVVDNGSGMCK	17	0	1778.78	P60709	P60709	ACTB	Actin, cytoplasmic 1 OS=Homo sapiens OX=9606 GN=ACTB PE=1 SV=1	41.737	375	ACTB_HUMAN	[2-18]	yes	yes	2	2.899e-45	272.1	1909800000	71687000	1838100000	12	3	9
QDVDNASLAR	10	0	1087.53	P08670	P08670	VIM	Vimentin OS=Homo sapiens OX=9606 GN=VIM PE=1 SV=4	53.652	466	VIME_HUMAN	[208-217]	yes	yes	2	3.9771e-26	203.02	1903500000	1881900000	21536000	16	2	14
KFDQLLAEEK	10	1	1219.64	P35579;P35580;Q7Z406	P35579	MYH9	Myosin-9 OS=Homo sapiens OX=9606 GN=MYH9 PE=1 SV=4	226.532	1960	MYH9_HUMAN	[1445-1454]	no	no	2;3	3.0773e-16	190.88	1899500000	0	1899500000	3		3
FLSNGHVTIPGQQDKDMFQETMEAMR	26	1	3009.38	P35579	P35579	MYH9	Myosin-9 OS=Homo sapiens OX=9606 GN=MYH9 PE=1 SV=4	226.532	1960	MYH9_HUMAN	[302-327]	yes	yes	3;4	2.6301e-09	99.064	1899400000	0	1899400000	11		11
RKLEGDSTDLSDQIAELQAQIAELK	25	2	2770.43	P35579	P35579	MYH9	Myosin-9 OS=Homo sapiens OX=9606 GN=MYH9 PE=1 SV=4	226.532	1960	MYH9_HUMAN	[1051-1075]	yes	yes	3;4	1.4984e-25	179.16	1876000000	16334000	1859600000	3	1	2
KVEAQLQELQVK	12	1	1411.8	P35579	P35579	MYH9	Myosin-9 OS=Homo sapiens OX=9606 GN=MYH9 PE=1 SV=4	226.532	1960	MYH9_HUMAN	[1249-1260]	yes	yes	2;3	5.0872e-21	184.03	1804000000	0	1804000000	3		3
ADFCIIHYAGK	11	0	1293.62	P35579;P35580	P35579	MYH9	Myosin-9 OS=Homo sapiens OX=9606 GN=MYH9 PE=1 SV=4	226.532	1960	MYH9_HUMAN	[566-576]	no	no	2;3	3.1956e-07	135.79	1779300000	21638000	1757700000	3	1	2
ILTSVDQYLELIGNSLPGTTAK	22	0	2332.25	Q96TA1	Q96TA1	NIBAN2	Protein Niban 2 OS=Homo sapiens OX=9606 GN=NIBAN2 PE=1 SV=3	84.138	746	NIBA2_HUMAN	[124-145]	yes	yes	2;3	1.8636e-17	162.29	1765600000	0	1765600000	3		3
LQLQEQLQAETELCAEAEELR	21	0	2500.21	P35579	P35579	MYH9	Myosin-9 OS=Homo sapiens OX=9606 GN=MYH9 PE=1 SV=4	226.532	1960	MYH9_HUMAN	[883-903]	yes	yes	2;3	6.4463e-108	356.82	1762200000	29735000	1732400000	8	1	7
EAFSLFDKDGDGTITTK	17	1	1843.88	P0DP25;P0DP24;P0DP23	P0DP25	CALM3	Calmodulin-3 OS=Homo sapiens OX=9606 GN=CALM3 PE=1 SV=1	16.838	149	CALM3_HUMAN	[15-31]	yes	no	2;3	7.2324e-85	270.45	1737300000	0	1737300000	2		2
CDFTEDQTAEFK	12	0	1489.6	P60660	P60660	MYL6	Myosin light polypeptide 6 OS=Homo sapiens OX=9606 GN=MYL6 PE=1 SV=2	16.93	151	MYL6_HUMAN	[2-13]	yes	yes	2	9.5892e-16	168.74	1719300000	0	1719300000	3		3
FSLVPHNYGLVLYENK	16	0	1891.98	Q96TA1	Q96TA1	NIBAN2	Protein Niban 2 OS=Homo sapiens OX=9606 GN=NIBAN2 PE=1 SV=3	84.138	746	NIBA2_HUMAN	[89-104]	yes	yes	2;3	6.8595e-17	175.21	1714300000	0	1714300000	2		2
DSLDPSFTHAMQLLTAEIEK	20	0	2245.09	Q07666	Q07666	KHDRBS1	KH domain-containing, RNA-binding, signal transduction-associated protein 1 OS=Homo sapiens OX=9606 GN=KHDRBS1 PE=1 SV=1	48.227	443	KHDR1_HUMAN	[112-131]	yes	yes	2;3	2.3176e-90	266.15	1693900000	301380000	1392500000	7	3	4
GFAFVQYVNER	11	0	1328.65	P07910	P07910	HNRNPC	Heterogeneous nuclear ribonucleoproteins C1/C2 OS=Homo sapiens OX=9606 GN=HNRNPC PE=1 SV=4	33.67	306	HNRPC_HUMAN	[51-61]	yes	yes	2	1.0789e-12	174.02	1669200000	424510000	1244700000	6	4	2
LFIGGLSFETTEESLR	16	0	1797.91	P22626	P22626	HNRNPA2B1	Heterogeneous nuclear ribonucleoproteins A2/B1 OS=Homo sapiens OX=9606 GN=HNRNPA2B1 PE=1 SV=2	37.43	353	ROA2_HUMAN	[23-38]	yes	yes	2	4.6334e-17	177.04	1614200000	488450000	1125700000	2	1	1
AAGVNVEPFWPGLFAK	16	0	1701.89	P05386	P05386	RPLP1	Large ribosomal subunit protein P1 OS=Homo sapiens OX=9606 GN=RPLP1 PE=1 SV=1	11.514	114	RLA1_HUMAN	[34-49]	yes	yes	2	0.0001686	106.62	1609400000	39339000	1570000000	2	1	1
GALALEEK	8	0	829.455	P35579	P35579	MYH9	Myosin-9 OS=Homo sapiens OX=9606 GN=MYH9 PE=1 SV=4	226.532	1960	MYH9_HUMAN	[1717-1724]	yes	no	2	0.0032893	98.418	1609200000	19231000	1590000000	2	1	1
NMDPLNDNIATLLHQSSDKFVSELWK	26	1	3014.48	P35579	P35579	MYH9	Myosin-9 OS=Homo sapiens OX=9606 GN=MYH9 PE=1 SV=4	226.532	1960	MYH9_HUMAN	[588-613]	yes	yes	3;4	1.067e-38	189.2	1508700000	0	1508700000	4		4
IDTIEIITDR	10	0	1187.64	P22626	P22626	HNRNPA2B1	Heterogeneous nuclear ribonucleoproteins A2/B1 OS=Homo sapiens OX=9606 GN=HNRNPA2B1 PE=1 SV=2	37.43	353	ROA2_HUMAN	[138-147]	yes	yes	2	1.7734e-07	145.17	1406800000	543400000	863380000	2	1	1
AVDLGPPKPSDQETGEQVSSPSSHPALHTTTEDSAGVQTEF	41	1	4232.96	Q96TA1	Q96TA1	NIBAN2	Protein Niban 2 OS=Homo sapiens OX=9606 GN=NIBAN2 PE=1 SV=3	84.138	746	NIBA2_HUMAN	[706-746]	yes	yes	4	1.9708e-14	87.857	1365000000	0	1365000000	1		1
VEAQLQELQVK	11	0	1283.71	P35579	P35579	MYH9	Myosin-9 OS=Homo sapiens OX=9606 GN=MYH9 PE=1 SV=4	226.532	1960	MYH9_HUMAN	[1250-1260]	yes	yes	2	5.2123e-09	147.75	1356100000	26831000	1329300000	2	1	1
QWIQISDAVYHMVYEQAK	18	0	2208.07	Q96TA1	Q96TA1	NIBAN2	Protein Niban 2 OS=Homo sapiens OX=9606 GN=NIBAN2 PE=1 SV=3	84.138	746	NIBA2_HUMAN	[267-284]	yes	yes	2;3	4.4536e-34	202.29	1323000000	0	1323000000	4		4
IGPYQPNVPVGIDYVIPK	18	0	1968.07	P43243	P43243	MATR3	Matrin-3 OS=Homo sapiens OX=9606 GN=MATR3 PE=1 SV=2	94.623	847	MATR3_HUMAN	[781-798]	yes	yes	2	0.00052209	85.522	1259900000	252020000	1007800000	2	1	1
KKVEAQLQELQVK	13	2	1539.9	P35579	P35579	MYH9	Myosin-9 OS=Homo sapiens OX=9606 GN=MYH9 PE=1 SV=4	226.532	1960	MYH9_HUMAN	[1248-1260]	yes	yes	2;3	3.6039e-05	159.99	1225400000	0	1225400000	3		3
ITPENLPQILLQLK	14	0	1618.97	P43243	P43243	MATR3	Matrin-3 OS=Homo sapiens OX=9606 GN=MATR3 PE=1 SV=2	94.623	847	MATR3_HUMAN	[133-146]	yes	yes	2	0.0002025	113.44	1200700000	0	1200700000	2		2
QTLENERGELANEVK	15	1	1728.86	P35579	P35579	MYH9	Myosin-9 OS=Homo sapiens OX=9606 GN=MYH9 PE=1 SV=4	226.532	1960	MYH9_HUMAN	[1220-1234]	yes	yes	2;3	0.0025224	103.34	1188200000	0	1188200000	2		2
GDADQASNILASFGLSAR	18	0	1791.88	P43243	P43243	MATR3	Matrin-3 OS=Homo sapiens OX=9606 GN=MATR3 PE=1 SV=2	94.623	847	MATR3_HUMAN	[103-120]	yes	yes	2	2.9173e-86	266.97	1182000000	180630000	1001300000	2	1	1
KLFIGGLSFETTEESLR	17	1	1926.01	P22626	P22626	HNRNPA2B1	Heterogeneous nuclear ribonucleoproteins A2/B1 OS=Homo sapiens OX=9606 GN=HNRNPA2B1 PE=1 SV=2	37.43	353	ROA2_HUMAN	[22-38]	yes	yes	2;3	2.2518e-07	139.86	1178300000	304790000	873470000	4	2	2
VAAYDKLEK	9	1	1035.56	P35579	P35579	MYH9	Myosin-9 OS=Homo sapiens OX=9606 GN=MYH9 PE=1 SV=4	226.532	1960	MYH9_HUMAN	[1405-1413]	yes	yes	2	0.0072342	107.01	1170800000	0	1170800000	1		1
KANLQIDQINTDLNLER	17	1	1997.05	P35579	P35579	MYH9	Myosin-9 OS=Homo sapiens OX=9606 GN=MYH9 PE=1 SV=4	226.532	1960	MYH9_HUMAN	[1754-1770]	yes	yes	2;3	4.4745e-16	208.68	1160900000	0	1160900000	3		3
DVLLQVDDERR	11	1	1356.7	P35579	P35579	MYH9	Myosin-9 OS=Homo sapiens OX=9606 GN=MYH9 PE=1 SV=4	226.532	1960	MYH9_HUMAN	[1846-1856]	yes	yes	2;3	6.0992e-32	218.47	1151900000	32115000	1119800000	3	1	2
HEIEGTGLPQAQLLWR	16	0	1846.97	Q96TA1	Q96TA1	NIBAN2	Protein Niban 2 OS=Homo sapiens OX=9606 GN=NIBAN2 PE=1 SV=3	84.138	746	NIBA2_HUMAN	[46-61]	yes	yes	2;3	6.5162e-102	285.83	1150600000	0	1150600000	3		3
YVASYLLAALGGNSSPSAK	19	0	1867.97	P05387	P05387	RPLP2	Large ribosomal subunit protein P2 OS=Homo sapiens OX=9606 GN=RPLP2 PE=1 SV=1	11.665	115	RLA2_HUMAN	[3-21]	yes	yes	2	3.5356e-39	214.61	1137500000	45074000	1092400000	3	1	2
NNQFQALLQYADPVSAQHAK	20	0	2242.11	P26599	P26599	PTBP1	Polypyrimidine tract-binding protein 1 OS=Homo sapiens OX=9606 GN=PTBP1 PE=1 SV=2	59.633	557	PTBP1_HUMAN	[219-238]	yes	yes	2;3	1.6044e-125	310.29	1134300000	287110000	847170000	5	2	3
EMEAELEDER	10	0	1249.51	P35579	P35579	MYH9	Myosin-9 OS=Homo sapiens OX=9606 GN=MYH9 PE=1 SV=4	226.532	1960	MYH9_HUMAN	[1593-1602]	yes	yes	2	1.0176e-06	130.31	1134100000	29628000	1104400000	3	1	2
GSYGDLGGPIITTQVTIPK	19	0	1916.03	P61978	P61978	HNRNPK	Heterogeneous nuclear ribonucleoprotein K OS=Homo sapiens OX=9606 GN=HNRNPK PE=1 SV=1	50.976	463	HNRPK_HUMAN	[378-396]	yes	yes	2	1.0901e-19	172.58	1131100000	510800000	620330000	2	1	1
KLVWVPSDK	9	1	1070.61	P35579	P35579	MYH9	Myosin-9 OS=Homo sapiens OX=9606 GN=MYH9 PE=1 SV=4	226.532	1960	MYH9_HUMAN	[30-38]	yes	yes	2;3	0.0056185	94.309	1088400000	0	1088400000	2		2
EIDLVNR	7	0	857.461	Q03135;P56539	Q03135	CAV1	Caveolin-1 OS=Homo sapiens OX=9606 GN=CAV1 PE=1 SV=4	20.472	178	CAV1_HUMAN	[48-54]	yes	no	2	0.001933	141.98	1079900000	261340000	818570000	2	1	1
LEGDSTDLSDQIAELQAQIAELK	23	0	2486.24	P35579	P35579	MYH9	Myosin-9 OS=Homo sapiens OX=9606 GN=MYH9 PE=1 SV=4	226.532	1960	MYH9_HUMAN	[1053-1075]	yes	yes	2;3	2.0697e-34	99.569	1076200000	0	1076200000	2		2
GFGFVTFDDHDPVDK	15	0	1694.76	P22626	P22626	HNRNPA2B1	Heterogeneous nuclear ribonucleoproteins A2/B1 OS=Homo sapiens OX=9606 GN=HNRNPA2B1 PE=1 SV=2	37.43	353	ROA2_HUMAN	[154-168]	yes	yes	2;3	1.0187e-07	114.86	1070500000	178640000	891830000	4	2	2
EADIDGDGQVNYEEFVQMMTAK	22	0	2489.07	P0DP25;P0DP24;P0DP23	P0DP25	CALM3	Calmodulin-3 OS=Homo sapiens OX=9606 GN=CALM3 PE=1 SV=1	16.838	149	CALM3_HUMAN	[128-149]	yes	no	2	3.209e-53	220.06	1059700000	0	1059700000	5		5
EEVGEEAIVELVENGKK	17	1	1870.95	P35579	P35579	MYH9	Myosin-9 OS=Homo sapiens OX=9606 GN=MYH9 PE=1 SV=4	226.532	1960	MYH9_HUMAN	[48-64]	yes	yes	2;3	2.4223e-161	337.49	1040400000	0	1040400000	7	1	6
EMEAELEDERK	11	1	1377.61	P35579	P35579	MYH9	Myosin-9 OS=Homo sapiens OX=9606 GN=MYH9 PE=1 SV=4	226.532	1960	MYH9_HUMAN	[1593-1603]	yes	yes	2;3	6.3477e-24	207.68	1036200000	0	1036200000	3		3
KLVIIEGDLER	11	1	1283.74	P06753	P06753	TPM3	Tropomyosin alpha-3 chain OS=Homo sapiens OX=9606 GN=TPM3 PE=1 SV=2	32.95	285	TPM3_HUMAN	[169-179]	yes	yes	2;3	0.0026572	104.52	998120000	19841000	978270000	3	1	2
FDVSSTSVFK	10	0	1115.55	Q96TA1	Q96TA1	NIBAN2	Protein Niban 2 OS=Homo sapiens OX=9606 GN=NIBAN2 PE=1 SV=3	84.138	746	NIBA2_HUMAN	[421-430]	yes	yes	2	0.00016915	107.15	984290000	0	984290000	1		1
GNFGGSFAGSFGGAGGHAPGVAR	23	0	2033.95	P52272	P52272	HNRNPM	Heterogeneous nuclear ribonucleoprotein M OS=Homo sapiens OX=9606 GN=HNRNPM PE=1 SV=3	77.516	730	HNRPM_HUMAN	[628-650]	yes	yes	2;3	1.07e-05	92.932	982430000	0	982430000	2		2
LKGDDLQAIK	10	1	1099.62	P07910;P0DMR1;O60812;B7ZW38;B2RXH8	P07910	HNRNPC	Heterogeneous nuclear ribonucleoproteins C1/C2 OS=Homo sapiens OX=9606 GN=HNRNPC PE=1 SV=4	33.67	306	HNRPC_HUMAN	[188-197]	yes	no	2;3	0.0032436	99.815	981090000	214310000	766780000	3	1	2
ITDVIIGFQACCR	13	0	1551.75	P35579	P35579	MYH9	Myosin-9 OS=Homo sapiens OX=9606 GN=MYH9 PE=1 SV=4	226.532	1960	MYH9_HUMAN	[779-791]	yes	yes	2	1.9453e-22	191.45	976690000	16366000	960330000	2	1	1
TDNAGDQHGGGGGGGGGAGAAGGGGGGENYDDPHK	35	0	2980.2	P14866	P14866	HNRNPL	Heterogeneous nuclear ribonucleoprotein L OS=Homo sapiens OX=9606 GN=HNRNPL PE=1 SV=2	64.133	589	HNRPL_HUMAN	[63-97]	yes	yes	4	1.2631e-14	109.17	975700000	217160000	758540000	2	1	1
VFDKDGNGYISAAELR	16	1	1753.86	P0DP25;P0DP24;P0DP23	P0DP25	CALM3	Calmodulin-3 OS=Homo sapiens OX=9606 GN=CALM3 PE=1 SV=1	16.838	149	CALM3_HUMAN	[92-107]	yes	no	2;3	2.5204e-23	192.14	974940000	0	974940000	4		4
FLSNGHVTIPGQQDK	15	0	1639.83	P35579	P35579	MYH9	Myosin-9 OS=Homo sapiens OX=9606 GN=MYH9 PE=1 SV=4	226.532	1960	MYH9_HUMAN	[302-316]	yes	yes	2;3	1.6409e-14	184.31	973810000	0	973810000	5		5
TYSLGSALR	9	0	966.513	P08670	P08670	VIM	Vimentin OS=Homo sapiens OX=9606 GN=VIM PE=1 SV=4	53.652	466	VIME_HUMAN	[37-45]	yes	yes	2	7.2209e-05	141.39	964030000	159830000	804190000	2	1	1
LQQELDDLLVDLDHQR	16	0	1948.99	P35579	P35579	MYH9	Myosin-9 OS=Homo sapiens OX=9606 GN=MYH9 PE=1 SV=4	226.532	1960	MYH9_HUMAN	[1418-1433]	yes	yes	2;3	4.9057e-140	319.32	959800000	396820000	562980000	10	2	8
DELADEIANSSGK	13	0	1347.62	P35579	P35579	MYH9	Myosin-9 OS=Homo sapiens OX=9606 GN=MYH9 PE=1 SV=4	226.532	1960	MYH9_HUMAN	[1704-1716]	yes	yes	2	1.0409e-29	198.62	936350000	23204000	913140000	2	1	1
FILVENTYEEVVLQTVMK	18	0	2154.13	Q96TA1	Q96TA1	NIBAN2	Protein Niban 2 OS=Homo sapiens OX=9606 GN=NIBAN2 PE=1 SV=3	84.138	746	NIBA2_HUMAN	[530-547]	yes	yes	2;3	1.089e-25	196.38	928010000	0	928010000	4		4
DMFQETMEAMR	11	0	1387.56	P35579	P35579	MYH9	Myosin-9 OS=Homo sapiens OX=9606 GN=MYH9 PE=1 SV=4	226.532	1960	MYH9_HUMAN	[317-327]	yes	yes	2	4.8471e-05	103.26	915760000	0	915760000	4		4
ESTLHLVLR	9	0	1066.61	P62987;P62979;P0CG47;P0CG48	P62987	UBA52	Ubiquitin-ribosomal protein eL40 fusion protein OS=Homo sapiens OX=9606 GN=UBA52 PE=1 SV=2	14.728	128	RL40_HUMAN	[64-72]	yes	no	2;3	0.00015193	148.38	915010000	506020000	409000000	3	2	1
STGEAFVQFASQEIAEK	17	0	1840.88	P31943;P55795	P31943	HNRNPH1	Heterogeneous nuclear ribonucleoprotein H OS=Homo sapiens OX=9606 GN=HNRNPH1 PE=1 SV=4	49.229	449	HNRH1_HUMAN	[151-167]	no	no	2	3.2286e-44	215.02	905720000	384510000	521210000	2	1	1
ASITALEAK	9	0	902.507	P35579	P35579	MYH9	Myosin-9 OS=Homo sapiens OX=9606 GN=MYH9 PE=1 SV=4	226.532	1960	MYH9_HUMAN	[1807-1815]	yes	yes	2	0.00054664	111.17	904050000	0	904050000	1		1
INFDVNGYIVGANIETYLLEK	21	0	2384.23	P35579	P35579	MYH9	Myosin-9 OS=Homo sapiens OX=9606 GN=MYH9 PE=1 SV=4	226.532	1960	MYH9_HUMAN	[241-261]	yes	yes	2;3	4.7615e-20	166.92	899040000	0	899040000	5		5
LKDVLLQVDDERR	13	2	1597.88	P35579	P35579	MYH9	Myosin-9 OS=Homo sapiens OX=9606 GN=MYH9 PE=1 SV=4	226.532	1960	MYH9_HUMAN	[1844-1856]	yes	yes	3;4	0.0049356	64.827	895630000	0	895630000	2		2
VIHLSNLPHSGYSDSAVLK	19	0	2036.07	P43243	P43243	MATR3	Matrin-3 OS=Homo sapiens OX=9606 GN=MATR3 PE=1 SV=2	94.623	847	MATR3_HUMAN	[497-515]	yes	yes	2;3;4	1.5624e-19	212.39	889540000	0	889540000	3		3
LFIGGLSFETTDESLR	16	0	1783.9	P09651;A0A2R8Y4L2;Q32P51	P09651	HNRNPA1	Heterogeneous nuclear ribonucleoprotein A1 OS=Homo sapiens OX=9606 GN=HNRNPA1 PE=1 SV=5	38.747	372	ROA1_HUMAN	[16-31]	yes	no	2	7.3181e-17	174.84	884520000	223660000	660860000	2	1	1
DLEGLSQR	8	0	916.461	P35579	P35579	MYH9	Myosin-9 OS=Homo sapiens OX=9606 GN=MYH9 PE=1 SV=4	226.532	1960	MYH9_HUMAN	[1393-1400]	yes	yes	2	0.00086269	125.25	872570000	0	872570000	3		3
GHYTEGAELVDSVLDVVR	18	0	1957.97	P07437;Q13509;P68371;Q9BVA1;Q13885	P07437	TUBB	Tubulin beta chain OS=Homo sapiens OX=9606 GN=TUBB PE=1 SV=2	49.671	444	TBB5_HUMAN	[104-121]	no	no	2;3	3.3526e-121	379.39	872270000	318280000	553990000	4	2	2
EQLEEEEEAK	10	0	1232.54	P35579	P35579	MYH9	Myosin-9 OS=Homo sapiens OX=9606 GN=MYH9 PE=1 SV=4	226.532	1960	MYH9_HUMAN	[1343-1352]	yes	yes	2	9.3091e-06	118.26	869490000	0	869490000	2		2
VQQVQPAMQAVIR	13	0	1466.8	Q96TA1	Q96TA1	NIBAN2	Protein Niban 2 OS=Homo sapiens OX=9606 GN=NIBAN2 PE=1 SV=3	84.138	746	NIBA2_HUMAN	[294-306]	yes	yes	2	2.2263e-06	133.13	865550000	0	865550000	3		3
QQYESVAAK	9	0	1022.5	P08670	P08670	VIM	Vimentin OS=Homo sapiens OX=9606 GN=VIM PE=1 SV=4	53.652	466	VIME_HUMAN	[274-282]	yes	yes	2	0.0055577	73.248	863480000	191700000	671780000	2	1	1
KLPIDVTEGEVISLGLPFGK	20	1	2111.19	P26599	P26599	PTBP1	Polypyrimidine tract-binding protein 1 OS=Homo sapiens OX=9606 GN=PTBP1 PE=1 SV=2	59.633	557	PTBP1_HUMAN	[65-84]	yes	yes	2;3	9.133e-07	156.49	855770000	328490000	527280000	4	2	2
KYDYDSSSVR	10	1	1218.55	Q96TA1	Q96TA1	NIBAN2	Protein Niban 2 OS=Homo sapiens OX=9606 GN=NIBAN2 PE=1 SV=3	84.138	746	NIBA2_HUMAN	[479-488]	yes	yes	2	5.3493e-16	185.81	855300000	0	855300000	1		1
LVWVPSDK	8	0	942.517	P35579	P35579	MYH9	Myosin-9 OS=Homo sapiens OX=9606 GN=MYH9 PE=1 SV=4	226.532	1960	MYH9_HUMAN	[31-38]	yes	yes	2	0.0035725	96.19	850840000	0	850840000	2		2
GLAPDLPEDLYHLIK	15	0	1692.91	P62277	P62277	RPS13	Small ribosomal subunit protein uS15 OS=Homo sapiens OX=9606 GN=RPS13 PE=1 SV=2	17.222	151	RS13_HUMAN	[79-93]	yes	yes	2;3	1.4788e-06	136.5	847540000	4700700	842830000	3	1	2
LKDVLLQVDDER	12	1	1441.78	P35579	P35579	MYH9	Myosin-9 OS=Homo sapiens OX=9606 GN=MYH9 PE=1 SV=4	226.532	1960	MYH9_HUMAN	[1844-1855]	yes	yes	2;3	0.0015196	103.34	845800000	3734100	842070000	3	1	2
YSQKEDKYEEEIK	13	2	1687.79	P06753	P06753	TPM3	Tropomyosin alpha-3 chain OS=Homo sapiens OX=9606 GN=TPM3 PE=1 SV=2	32.95	285	TPM3_HUMAN	[215-227]	yes	yes	2;3;4	1.3345e-28	202.32	840930000	0	840930000	3		3
QACVLMIK	8	0	961.509	P35579	P35579	MYH9	Myosin-9 OS=Homo sapiens OX=9606 GN=MYH9 PE=1 SV=4	226.532	1960	MYH9_HUMAN	[738-745]	yes	yes	2	0.0087612	66.087	836880000	0	836880000	2		2
IILDLISESPIK	12	0	1339.8	P61978	P61978	HNRNPK	Heterogeneous nuclear ribonucleoprotein K OS=Homo sapiens OX=9606 GN=HNRNPK PE=1 SV=1	50.976	463	HNRPK_HUMAN	[208-219]	yes	yes	2	3.9573e-29	205.09	830700000	404720000	425980000	2	1	1
ATENDIYNFFSPLNPVR	17	0	1995.97	P52597;P31943	P31943	HNRNPH1	Heterogeneous nuclear ribonucleoprotein H OS=Homo sapiens OX=9606 GN=HNRNPH1 PE=1 SV=4	49.229	449	HNRH1_HUMAN	[300-316]	no	no	2	1.7418e-17	178.32	812060000	288230000	523830000	3	1	2
CNGVLEGIR	9	0	1016.51	P35579;P12883;P13535;Q9UKX3;Q9Y623;P13533;P12882;P11055;Q9UKX2;A7E2Y1;P35580;Q7Z406	P35579	MYH9	Myosin-9 OS=Homo sapiens OX=9606 GN=MYH9 PE=1 SV=4	226.532	1960	MYH9_HUMAN	[694-702]	no	no	2	0.00017755	131.06	803800000	7648500	796150000	4	1	3
VYSIYVHTVCDPLFEAVGK	19	0	2196.09	Q03135	Q03135	CAV1	Caveolin-1 OS=Homo sapiens OX=9606 GN=CAV1 PE=1 SV=4	20.472	178	CAV1_HUMAN	[147-165]	yes	yes	2;3	2.6566e-191	361.65	791770000	0	791770000	2		2
DLGEELEALK	10	0	1115.57	P35579	P35579	MYH9	Myosin-9 OS=Homo sapiens OX=9606 GN=MYH9 PE=1 SV=4	226.532	1960	MYH9_HUMAN	[1136-1145]	no	no	2	0.040175	40.352	785240000	0	785240000	1		1
IAIPGLAGAGNSVLLVSNLNPER	23	0	2274.27	P26599	P26599	PTBP1	Polypyrimidine tract-binding protein 1 OS=Homo sapiens OX=9606 GN=PTBP1 PE=1 SV=2	59.633	557	PTBP1_HUMAN	[352-374]	yes	yes	2;3	1.3717e-24	169.37	784830000	195860000	588970000	5	2	3
SHFEQWGTLTDCVVMR	16	0	1964.89	P09651;A0A2R8Y4L2;Q32P51	P09651	HNRNPA1	Heterogeneous nuclear ribonucleoprotein A1 OS=Homo sapiens OX=9606 GN=HNRNPA1 PE=1 SV=5	38.747	372	ROA1_HUMAN	[32-47]	yes	no	2;3	3.2891e-57	242.48	784060000	127210000	656850000	7	3	4
GTIEILSDVQLIK	13	0	1427.82	P05388;Q8NHW5	P05388	RPLP0	Large ribosomal subunit protein uL10 OS=Homo sapiens OX=9606 GN=RPLP0 PE=1 SV=1	34.273	317	RLA0_HUMAN	[150-162]	yes	no	2	3.4001e-15	167.93	771140000	0	771140000	1		1
KLVIIESDLER	11	1	1313.76	P09493	P09493	TPM1	Tropomyosin alpha-1 chain OS=Homo sapiens OX=9606 GN=TPM1 PE=1 SV=2	32.709	284	TPM1_HUMAN	[168-178]	yes	yes	2;3	0.0011128	114.89	769570000	0	769570000	2		2
AADAEAEVASLNR	13	0	1315.64	P06753	P06753	TPM3	Tropomyosin alpha-3 chain OS=Homo sapiens OX=9606 GN=TPM3 PE=1 SV=2	32.95	285	TPM3_HUMAN	[79-91]	yes	yes	2	2.0088e-05	128.91	763450000	14360000	749090000	3	1	2
GFGFVTYATVEEVDAAMNAR	20	0	2147	P09651;A0A2R8Y4L2	P09651	HNRNPA1	Heterogeneous nuclear ribonucleoprotein A1 OS=Homo sapiens OX=9606 GN=HNRNPA1 PE=1 SV=5	38.747	372	ROA1_HUMAN	[56-75]	yes	no	2	1.0628e-27	188.09	763290000	210550000	552730000	4	2	2
LLQDSVDFSLADAINTEFKNTR	22	1	2496.25	P08670	P08670	VIM	Vimentin OS=Homo sapiens OX=9606 GN=VIM PE=1 SV=4	53.652	466	VIME_HUMAN	[79-100]	yes	yes	2;3	3.7488e-17	159.13	749190000	0	749190000	3		3
DVLLQVDDER	10	0	1200.6	P35579	P35579	MYH9	Myosin-9 OS=Homo sapiens OX=9606 GN=MYH9 PE=1 SV=4	226.532	1960	MYH9_HUMAN	[1846-1855]	yes	yes	2	1.0408e-06	133.57	748930000	0	748930000	1		1
KMEDSVGCLETAEEVKR	17	2	1979.93	P35579	P35579	MYH9	Myosin-9 OS=Homo sapiens OX=9606 GN=MYH9 PE=1 SV=4	226.532	1960	MYH9_HUMAN	[1372-1388]	yes	yes	2;3	4.383e-05	115.98	746730000	0	746730000	3		3
TELEDTLDSTAAQQELR	17	0	1918.91	P35579	P35579	MYH9	Myosin-9 OS=Homo sapiens OX=9606 GN=MYH9 PE=1 SV=4	226.532	1960	MYH9_HUMAN	[1146-1162]	yes	yes	2	2.3377e-120	303.22	743150000	23906000	719240000	4	1	3
IVFSGNLFQHQEDSK	15	0	1747.85	Q96TA1	Q96TA1	NIBAN2	Protein Niban 2 OS=Homo sapiens OX=9606 GN=NIBAN2 PE=1 SV=3	84.138	746	NIBA2_HUMAN	[69-83]	yes	yes	2;3	0.00025418	105.17	729320000	0	729320000	2		2
EEVGEEAIVELVENGK	16	0	1742.86	P35579	P35579	MYH9	Myosin-9 OS=Homo sapiens OX=9606 GN=MYH9 PE=1 SV=4	226.532	1960	MYH9_HUMAN	[48-63]	yes	yes	2	2.4393e-140	326.21	727980000	22875000	705110000	5	2	3
LAYHPLK	7	0	840.486	Q96TA1	Q96TA1	NIBAN2	Protein Niban 2 OS=Homo sapiens OX=9606 GN=NIBAN2 PE=1 SV=3	84.138	746	NIBA2_HUMAN	[395-401]	yes	yes	2	0.023807	63.642	723320000	0	723320000	2		2
YHTINGHNAEVR	12	0	1409.68	P22626	P22626	HNRNPA2B1	Heterogeneous nuclear ribonucleoproteins A2/B1 OS=Homo sapiens OX=9606 GN=HNRNPA2B1 PE=1 SV=2	37.43	353	ROA2_HUMAN	[174-185]	yes	yes	2;3	1.6436e-38	228.13	722770000	169040000	553730000	6	3	3
TYSLGSALRPSTSR	14	1	1494.78	P08670	P08670	VIM	Vimentin OS=Homo sapiens OX=9606 GN=VIM PE=1 SV=4	53.652	466	VIME_HUMAN	[37-50]	yes	yes	2;3	0.0050912	76.465	721900000	62984000	658910000	3	1	2
EVTDMNLNVINEGGIDK	17	0	1859.89	Q96TA1	Q96TA1	NIBAN2	Protein Niban 2 OS=Homo sapiens OX=9606 GN=NIBAN2 PE=1 SV=3	84.138	746	NIBA2_HUMAN	[368-384]	yes	yes	2	6.7194e-17	168.61	720010000	0	720010000	4		4
AVINSAGYK	9	0	921.492	Q96TA1	Q96TA1	NIBAN2	Protein Niban 2 OS=Homo sapiens OX=9606 GN=NIBAN2 PE=1 SV=3	84.138	746	NIBA2_HUMAN	[115-123]	yes	yes	2	0.00056861	110.81	713080000	0	713080000	1		1
ADQLTEEQIAEFK	13	0	1520.74	P0DP25;P0DP24;P0DP23	P0DP25	CALM3	Calmodulin-3 OS=Homo sapiens OX=9606 GN=CALM3 PE=1 SV=1	16.838	149	CALM3_HUMAN	[2-14]	yes	no	2	1.2223e-15	169.58	707740000	0	707740000	1		1
GEATVSFDDPPSAK	14	0	1419.65	P35637;Q92804	Q92804	TAF15	TATA-binding protein-associated factor 2N OS=Homo sapiens OX=9606 GN=TAF15 PE=1 SV=1	61.83	592	RBP56_HUMAN	[284-297]	no	no	2	0.000111	121.08	700750000	342200000	358550000	2	1	1
QTTITSHFAK	10	0	1132.59	P26358	P26358	DNMT1	DNA (cytosine-5)-methyltransferase 1 OS=Homo sapiens OX=9606 GN=DNMT1 PE=1 SV=2	183.165	1616	DNMT1_HUMAN	[164-173]	yes	yes	2	0.0099994	59.245	697630000	0	697630000	1		1
EFHGNIIK	8	0	956.508	Q92804	Q92804	TAF15	TATA-binding protein-associated factor 2N OS=Homo sapiens OX=9606 GN=TAF15 PE=1 SV=1	61.83	592	RBP56_HUMAN	[307-314]	yes	yes	2	3.7776e-05	151.29	692680000	346810000	345870000	2	1	1
KEEQEVQATLESEEVDLNAGLHGNWTLENAK	31	1	3480.66	Q08211	Q08211	DHX9	ATP-dependent RNA helicase A OS=Homo sapiens OX=9606 GN=DHX9 PE=1 SV=4	140.958	1270	DHX9_HUMAN	[152-182]	yes	yes	3;4	3.5442e-82	239.39	692620000	117820000	574790000	4	2	2
LFVGGLK	7	0	732.453	Q13151	Q13151	HNRNPA0	Heterogeneous nuclear ribonucleoprotein A0 OS=Homo sapiens OX=9606 GN=HNRNPA0 PE=1 SV=1	30.841	305	ROA0_HUMAN	[100-106]	yes	yes	2	0.022634	66.994	682120000	209180000	472940000	6	3	3
LFVGNLPADITEDEFKR	17	1	1963.01	P23246	P23246	SFPQ	Splicing factor, proline- and glutamine-rich OS=Homo sapiens OX=9606 GN=SFPQ PE=1 SV=2	76.149	707	SFPQ_HUMAN	[299-315]	yes	yes	3	7.8171e-05	106.19	681140000	21194000	659950000	2	1	1
HQGVMVGMGQK	11	0	1170.56	P60709;Q562R1;P63261;P68032;P63267;P68133;P62736	P60709	ACTB	Actin, cytoplasmic 1 OS=Homo sapiens OX=9606 GN=ACTB PE=1 SV=1	41.737	375	ACTB_HUMAN	[40-50]	no	no	2	1.0609e-32	219.51	680300000	0	680300000	2		2
YEILTPNSIPK	11	0	1273.69	P35579	P35579	MYH9	Myosin-9 OS=Homo sapiens OX=9606 GN=MYH9 PE=1 SV=4	226.532	1960	MYH9_HUMAN	[721-731]	yes	yes	2	0.00099951	105.4	668480000	13203000	655280000	4	1	3
TDMDQIITSK	10	0	1150.55	Q96TA1	Q96TA1	NIBAN2	Protein Niban 2 OS=Homo sapiens OX=9606 GN=NIBAN2 PE=1 SV=3	84.138	746	NIBA2_HUMAN	[307-316]	yes	yes	2	1.0997e-11	169.21	660730000	0	660730000	2		2
ILDSVGIEADDDRLNK	16	1	1771.9	P05387	P05387	RPLP2	Large ribosomal subunit protein P2 OS=Homo sapiens OX=9606 GN=RPLP2 PE=1 SV=1	11.665	115	RLA2_HUMAN	[26-41]	yes	yes	2;3	1.4481e-06	143.17	656260000	0	656260000	2		2
IEVIEIMTDR	10	0	1217.63	P09651;A0A2R8Y4L2;Q32P51	P09651	HNRNPA1	Heterogeneous nuclear ribonucleoprotein A1 OS=Homo sapiens OX=9606 GN=HNRNPA1 PE=1 SV=5	38.747	372	ROA1_HUMAN	[131-140]	yes	no	2	0.0012362	87.308	655800000	191220000	464570000	4	2	2
EDRYEEEIK	9	1	1209.55	P09493	P09493	TPM1	Tropomyosin alpha-1 chain OS=Homo sapiens OX=9606 GN=TPM1 PE=1 SV=2	32.709	284	TPM1_HUMAN	[218-226]	yes	yes	2;3	6.3904e-05	155.84	650960000	0	650960000	2		2
LGSTVFVANLDYK	13	0	1425.75	P52272	P52272	HNRNPM	Heterogeneous nuclear ribonucleoprotein M OS=Homo sapiens OX=9606 GN=HNRNPM PE=1 SV=3	77.516	730	HNRPM_HUMAN	[202-214]	yes	yes	2	0.00023365	113.47	645680000	164350000	481330000	2	1	1
GDVAEGDLIEHFSQFGTVEK	20	0	2177.03	Q13151	Q13151	HNRNPA0	Heterogeneous nuclear ribonucleoprotein A0 OS=Homo sapiens OX=9606 GN=HNRNPA0 PE=1 SV=1	30.841	305	ROA0_HUMAN	[107-126]	yes	yes	2;3	9.1861e-91	277.22	640630000	93265000	547370000	4	2	2
NHVQPYIPSILEALMVPTSQGFTEVR	26	0	2925.51	Q96TA1	Q96TA1	NIBAN2	Protein Niban 2 OS=Homo sapiens OX=9606 GN=NIBAN2 PE=1 SV=3	84.138	746	NIBA2_HUMAN	[337-362]	yes	yes	2;3	4.5425e-19	138.08	639160000	0	639160000	5		5
HEAMITDLEER	11	0	1342.62	P35579	P35579	MYH9	Myosin-9 OS=Homo sapiens OX=9606 GN=MYH9 PE=1 SV=4	226.532	1960	MYH9_HUMAN	[1025-1035]	yes	yes	2;3	3.1766e-07	135.86	629730000	10642000	619080000	5	1	4
YLPELMAEK	9	0	1092.55	Q07666;Q5VWX1;O75525	Q07666	KHDRBS1	KH domain-containing, RNA-binding, signal transduction-associated protein 1 OS=Homo sapiens OX=9606 GN=KHDRBS1 PE=1 SV=1	48.227	443	KHDR1_HUMAN	[103-111]	no	no	2	0.014454	54.157	627700000	211420000	416280000	2	1	1
MEDSVGCLETAEEVK	15	0	1695.73	P35579	P35579	MYH9	Myosin-9 OS=Homo sapiens OX=9606 GN=MYH9 PE=1 SV=4	226.532	1960	MYH9_HUMAN	[1373-1387]	yes	yes	2	3.8726e-16	174.24	617930000	0	617930000	2		2
CIIPNHEK	8	0	1009.5	P35579;P35580	P35579	MYH9	Myosin-9 OS=Homo sapiens OX=9606 GN=MYH9 PE=1 SV=4	226.532	1960	MYH9_HUMAN	[671-678]	no	no	2	0.0048155	87.435	617290000	0	617290000	1		1
CPTQFPLILWHPYAR	15	0	1897.97	Q96TA1	Q96TA1	NIBAN2	Protein Niban 2 OS=Homo sapiens OX=9606 GN=NIBAN2 PE=1 SV=3	84.138	746	NIBA2_HUMAN	[154-168]	yes	yes	2;3	5.713e-17	180.07	616920000	0	616920000	3		3
VLALSVETDYTFPLAEK	17	0	1894.99	P05388	P05388	RPLP0	Large ribosomal subunit protein uL10 OS=Homo sapiens OX=9606 GN=RPLP0 PE=1 SV=1	34.273	317	RLA0_HUMAN	[248-264]	yes	yes	2	5.1909e-18	180.09	609730000	22790000	586940000	2	1	1
ASFTTFTVTK	10	0	1101.57	Q03135	Q03135	CAV1	Caveolin-1 OS=Homo sapiens OX=9606 GN=CAV1 PE=1 SV=4	20.472	178	CAV1_HUMAN	[87-96]	yes	yes	2	4.1023e-05	112.11	589460000	0	589460000	1		1
MYSYPAR	7	0	886.401	P07910	P07910	HNRNPC	Heterogeneous nuclear ribonucleoproteins C1/C2 OS=Homo sapiens OX=9606 GN=HNRNPC PE=1 SV=4	33.67	306	HNRPC_HUMAN	[136-142]	yes	yes	2	0.0053782	119.22	581920000	118680000	463240000	3	1	2
NIEDVIAQGIGK	12	0	1255.68	P05387	P05387	RPLP2	Large ribosomal subunit protein P2 OS=Homo sapiens OX=9606 GN=RPLP2 PE=1 SV=1	11.665	115	RLA2_HUMAN	[50-61]	yes	yes	1;2	1.1118e-06	136.63	581150000	5238300	575910000	3	2	1
QLEDELVSLQK	11	0	1300.69	P09493	P09493	TPM1	Tropomyosin alpha-1 chain OS=Homo sapiens OX=9606 GN=TPM1 PE=1 SV=2	32.709	284	TPM1_HUMAN	[38-48]	yes	yes	2	3.5502e-06	126.31	575210000	16799000	558410000	2	1	1
ATENDIANFFSPLNPIR	17	0	1917.96	P31942	P31942	HNRNPH3	Heterogeneous nuclear ribonucleoprotein H3 OS=Homo sapiens OX=9606 GN=HNRNPH3 PE=1 SV=2	36.926	346	HNRH3_HUMAN	[206-222]	yes	yes	2;3	2.1385e-33	201.38	567030000	300230000	266800000	3	2	1
HCNNGIPEDSKVEGPAFTDAIR	22	1	2426.13	Q96TA1	Q96TA1	NIBAN2	Protein Niban 2 OS=Homo sapiens OX=9606 GN=NIBAN2 PE=1 SV=3	84.138	746	NIBA2_HUMAN	[193-214]	yes	yes	2;3;4	6.5457e-18	148.66	565690000	0	565690000	5		5
EENVGLHQTLDQTLNELNCI	20	0	2339.11	P67936	P67936	TPM4	Tropomyosin alpha-4 chain OS=Homo sapiens OX=9606 GN=TPM4 PE=1 SV=3	28.522	248	TPM4_HUMAN	[229-248]	yes	yes	2	9.1078e-28	191.19	562870000	0	562870000	1		1
SGFEPASLK	9	0	934.476	P35579	P35579	MYH9	Myosin-9 OS=Homo sapiens OX=9606 GN=MYH9 PE=1 SV=4	226.532	1960	MYH9_HUMAN	[39-47]	yes	yes	2	0.0026543	87.639	562520000	0	562520000	1		1
KSDVEAIFSK	10	1	1122.59	P07910;P0DMR1;O60812;B7ZW38;B2RXH8	P07910	HNRNPC	Heterogeneous nuclear ribonucleoproteins C1/C2 OS=Homo sapiens OX=9606 GN=HNRNPC PE=1 SV=4	33.67	306	HNRPC_HUMAN	[30-39]	yes	no	2	1.7324e-07	150.04	558240000	0	558240000	1		1
VGEVTYVELLMDAEGK	16	0	1751.87	P52272	P52272	HNRNPM	Heterogeneous nuclear ribonucleoprotein M OS=Homo sapiens OX=9606 GN=HNRNPM PE=1 SV=3	77.516	730	HNRPM_HUMAN	[95-110]	yes	yes	2	1.4749e-11	161.1	556920000	104840000	452080000	4	2	2
SAAEMYGSVTEHPSPSPLLSSSFDLDYDFQR	31	0	3432.55	P07910	P07910	HNRNPC	Heterogeneous nuclear ribonucleoproteins C1/C2 OS=Homo sapiens OX=9606 GN=HNRNPC PE=1 SV=4	33.67	306	HNRPC_HUMAN	[100-130]	yes	yes	3	1.3106e-46	185.8	548830000	142280000	406550000	4	2	2
YVELFLNSTAGASGGAYEHR	20	0	2141.02	P31943	P31943	HNRNPH1	Heterogeneous nuclear ribonucleoprotein H OS=Homo sapiens OX=9606 GN=HNRNPH1 PE=1 SV=4	49.229	449	HNRH1_HUMAN	[356-375]	yes	yes	2;3	1.1403e-19	207.39	535530000	190520000	345010000	5	2	3
QIATLHAQVADMK	13	0	1424.74	P35579	P35579	MYH9	Myosin-9 OS=Homo sapiens OX=9606 GN=MYH9 PE=1 SV=4	226.532	1960	MYH9_HUMAN	[1358-1370]	yes	yes	2	1.6295e-15	173.04	535220000	21682000	513540000	4	1	3
DELHIVEAEAMNYEGSPIK	19	0	2144.01	P06748	P06748	NPM1	Nucleophosmin OS=Homo sapiens OX=9606 GN=NPM1 PE=1 SV=2	32.575	294	NPM_HUMAN	[55-73]	yes	yes	2;3	7.1856e-15	207.64	534490000	0	534490000	4		4
GGGGNFGPGPGSNFR	15	0	1376.62	P22626	P22626	HNRNPA2B1	Heterogeneous nuclear ribonucleoproteins A2/B1 OS=Homo sapiens OX=9606 GN=HNRNPA2B1 PE=1 SV=2	37.43	353	ROA2_HUMAN	[214-228]	yes	yes	2	2.093e-10	152.54	533910000	179780000	354130000	2	1	1
VDSLLENLEK	10	0	1158.61	P07910;P0DMR1;O60812;B7ZW38;B2RXH8	P07910	HNRNPC	Heterogeneous nuclear ribonucleoproteins C1/C2 OS=Homo sapiens OX=9606 GN=HNRNPC PE=1 SV=4	33.67	306	HNRPC_HUMAN	[207-216]	yes	no	2	6.4093e-08	146.69	532410000	114250000	418160000	2	1	1
NPPGFAFVEFEDPR	14	0	1620.76	Q16629;P84103	P84103	SRSF3	Serine/arginine-rich splicing factor 3 OS=Homo sapiens OX=9606 GN=SRSF3 PE=1 SV=1	19.33	164	SRSF3_HUMAN	[44-57]	no	no	2	8.8326e-07	141.44	528390000	57232000	471150000	2	1	1
LASLMNLGMSSSLNQQGAHSALSSASTSSHNLQSIFNIGSR	41	0	4203.04	P43243	P43243	MATR3	Matrin-3 OS=Homo sapiens OX=9606 GN=MATR3 PE=1 SV=2	94.623	847	MATR3_HUMAN	[52-92]	yes	yes	4	3.5963e-68	211.6	528380000	65814000	462570000	4	1	3
HSGNITFDEIVNIAR	15	0	1684.85	P30050	P30050	RPL12	Large ribosomal subunit protein uL11 OS=Homo sapiens OX=9606 GN=RPL12 PE=1 SV=1	17.819	165	RL12_HUMAN	[100-114]	yes	yes	2;3	3.0601e-114	301.93	526290000	0	526290000	2		2
EKAEGDVAALNR	12	1	1271.65	P67936	P67936	TPM4	Tropomyosin alpha-4 chain OS=Homo sapiens OX=9606 GN=TPM4 PE=1 SV=3	28.522	248	TPM4_HUMAN	[43-54]	yes	yes	2;3	6.0669e-29	213.03	523710000	14131000	509580000	3	1	2
AVFVDLEPTVIDEVR	15	0	1700.9	P68363;Q71U36;Q9BQE3	Q71U36	TUBA1A	Tubulin alpha-1A chain OS=Homo sapiens OX=9606 GN=TUBA1A PE=1 SV=1	50.136	451	TBA1A_HUMAN	[65-79]	no	no	2	1.0118e-15	167.18	520460000	171060000	349400000	2	1	1
MSVQPTVSLGGFEITPPVVLR	21	0	2226.21	P06748	P06748	NPM1	Nucleophosmin OS=Homo sapiens OX=9606 GN=NPM1 PE=1 SV=2	32.575	294	NPM_HUMAN	[81-101]	yes	yes	2;3	2.1247e-06	104.17	517480000	14488000	502990000	4	1	3
DRDYSDHPSGGSYR	14	1	1610.67	P38159;Q96E39	P38159	RBMX	RNA-binding motif protein, X chromosome OS=Homo sapiens OX=9606 GN=RBMX PE=1 SV=3	42.332	391	RBMX_HUMAN	[269-282]	yes	no	3	1.7857e-10	156.08	512840000	0	512840000	1		1
SDVEAIFSK	9	0	994.497	P07910;P0DMR1;O60812;B7ZW38;B2RXH8	P07910	HNRNPC	Heterogeneous nuclear ribonucleoproteins C1/C2 OS=Homo sapiens OX=9606 GN=HNRNPC PE=1 SV=4	33.67	306	HNRPC_HUMAN	[31-39]	yes	no	2	0.0074375	66.692	507990000	0	507990000	1		1
ARFEEVLSK	9	1	1077.58	Q96TA1	Q96TA1	NIBAN2	Protein Niban 2 OS=Homo sapiens OX=9606 GN=NIBAN2 PE=1 SV=3	84.138	746	NIBA2_HUMAN	[285-293]	yes	yes	2;3	0.0028383	120.99	504290000	0	504290000	2		2
AFLADPSAFVAAAPVAAATTAAPAAAAAPAK	31	0	2751.46	P05388	P05388	RPLP0	Large ribosomal subunit protein uL10 OS=Homo sapiens OX=9606 GN=RPLP0 PE=1 SV=1	34.273	317	RLA0_HUMAN	[267-297]	yes	yes	2;3	2.7606e-23	186.05	495080000	10452000	484630000	3	1	2
GLDVDSLVIEHIQVNK	16	0	1777.96	P18621	P18621	RPL17	Large ribosomal subunit protein uL22 OS=Homo sapiens OX=9606 GN=RPL17 PE=1 SV=3	21.397	184	RL17_HUMAN	[106-121]	yes	yes	2;3	3.0299e-44	280.56	492240000	0	492240000	2		2
INEAIVAVQAIIADPK	16	0	1663.95	Q9Y224	Q9Y224	RTRAF	RNA transcription, translation and transport factor protein OS=Homo sapiens OX=9606 GN=RTRAF PE=1 SV=1	28.068	244	RTRAF_HUMAN	[219-234]	yes	yes	2	1.4329e-07	143.58	489910000	173650000	316260000	2	1	1
YQLLQLVEPFGVISNHLILNK	21	0	2437.37	P43243	P43243	MATR3	Matrin-3 OS=Homo sapiens OX=9606 GN=MATR3 PE=1 SV=2	94.623	847	MATR3_HUMAN	[413-433]	yes	yes	3	0.010488	42.172	481880000	0	481880000	1		1
QRYEILTPNSIPK	13	1	1557.85	P35579	P35579	MYH9	Myosin-9 OS=Homo sapiens OX=9606 GN=MYH9 PE=1 SV=4	226.532	1960	MYH9_HUMAN	[719-731]	yes	yes	2;3	0.0018982	115.18	480570000	0	480570000	2		2
KQELEEILHDLESR	14	1	1737.89	P35580	P35580	MYH10	Myosin-10 OS=Homo sapiens OX=9606 GN=MYH10 PE=1 SV=3	228.999	1976	MYH10_HUMAN	[917-930]	yes	yes	3	0.0025352	71.344	476430000	0	476430000	1		1
LFIGGLSFETTDDSLR	16	0	1769.88	P51991	P51991	HNRNPA3	Heterogeneous nuclear ribonucleoprotein A3 OS=Homo sapiens OX=9606 GN=HNRNPA3 PE=1 SV=2	39.595	378	ROA3_HUMAN	[37-52]	yes	yes	2	7.5985e-11	149.38	471140000	151730000	319410000	2	1	1
AAIDWFDGK	9	0	1021.49	P35637;Q92804	Q92804	TAF15	TATA-binding protein-associated factor 2N OS=Homo sapiens OX=9606 GN=TAF15 PE=1 SV=1	61.83	592	RBP56_HUMAN	[298-306]	no	no	1;2	0.0001817	131.06	467880000	454130000	13756000	2	1	1
QVDQLTNDK	9	0	1059.52	P08670	P08670	VIM	Vimentin OS=Homo sapiens OX=9606 GN=VIM PE=1 SV=4	53.652	466	VIME_HUMAN	[160-168]	yes	yes	2	6.118e-38	234.82	467830000	467830000	0	2	1	1
GLTPSQIGVILR	12	0	1252.75	P62277	P62277	RPS13	Small ribosomal subunit protein uS15 OS=Homo sapiens OX=9606 GN=RPS13 PE=1 SV=2	17.222	151	RS13_HUMAN	[44-55]	yes	yes	2	3.5539e-07	143.7	464840000	0	464840000	1		1
DGNGYISAAELR	12	0	1264.6	P0DP25;P0DP24;P0DP23	P0DP25	CALM3	Calmodulin-3 OS=Homo sapiens OX=9606 GN=CALM3 PE=1 SV=1	16.838	149	CALM3_HUMAN	[96-107]	yes	no	2	0.00010846	123.62	463410000	3224200	460190000	4	1	3
MGYAEEAPYDAIHVGAAAPVVPQALIDQLKPGGR	34	1	3503.79	P22061	P22061	PCMT1	Protein-L-isoaspartate(D-aspartate) O-methyltransferase OS=Homo sapiens OX=9606 GN=PCMT1 PE=1 SV=4	24.636	227	PIMT_HUMAN	[145-178]	yes	yes	4	6.8294e-11	87.25	458660000	206490000	252170000	4	2	2
LDLDIPVQHYVPEFPEKEYEGEK	23	1	2773.35	P83111	P83111	LACTB	Serine beta-lactamase-like protein LACTB, mitochondrial OS=Homo sapiens OX=9606 GN=LACTB PE=1 SV=2	60.694	547	LACTB_HUMAN	[183-205]	yes	yes	4	0.00060132	60.747	456320000	0	456320000	1		1
LDGLQQR	7	0	828.445	Q96TA1	Q96TA1	NIBAN2	Protein Niban 2 OS=Homo sapiens OX=9606 GN=NIBAN2 PE=1 SV=3	84.138	746	NIBA2_HUMAN	[414-420]	yes	yes	2	0.0086645	108.24	455480000	0	455480000	1		1
TFHIFYYLLSGAGEHLK	17	0	1995.03	P35579	P35579	MYH9	Myosin-9 OS=Homo sapiens OX=9606 GN=MYH9 PE=1 SV=4	226.532	1960	MYH9_HUMAN	[273-289]	yes	yes	3	0.0001023	95.236	453430000	0	453430000	1		1
DGTIDFTPGSELLITK	16	0	1705.88	O00159	O00159	MYO1C	Unconventional myosin-Ic OS=Homo sapiens OX=9606 GN=MYO1C PE=1 SV=4	121.682	1063	MYO1C_HUMAN	[1032-1047]	yes	yes	2	3.8422e-07	164.48	453250000	0	453250000	2		2
EGNGTVMGAELR	12	0	1232.58	P05976;P08590	P05976	MYL1	Myosin light chain 1/3, skeletal muscle isoform OS=Homo sapiens OX=9606 GN=MYL1 PE=1 SV=3	21.145	194	MYL1_HUMAN	[142-153]	yes	no	2	0.002422	76.143	452250000	0	452250000	2		2
FLEQQNKILLAELEQLKGQGK	21	2	2426.35	P08670	P08670	VIM	Vimentin OS=Homo sapiens OX=9606 GN=VIM PE=1 SV=4	53.652	466	VIME_HUMAN	[123-143]	yes	yes	3;4	2.1078e-14	157.57	446700000	0	446700000	2		2
SHTILLVQPTK	11	0	1235.72	P84090	P84090	ERH	Enhancer of rudimentary homolog OS=Homo sapiens OX=9606 GN=ERH PE=1 SV=1	12.259	104	ERH_HUMAN	[2-12]	yes	yes	2	1.1585e-44	247.51	444700000	66176000	378520000	2	1	1
DLLPSDMAVALLEAQAGTGHIIDPATSAR	29	0	2932.5	Q15149	Q15149	PLEC	Plectin OS=Homo sapiens OX=9606 GN=PLEC PE=1 SV=3	531.791	4684	PLEC_HUMAN	[3184-3212]	yes	yes	2;3	4.2595e-25	159.54	443680000	0	443680000	3		3
HYASHTGGAVGASSVLLVLPEELDTETINNK	31	0	3221.62	P83111	P83111	LACTB	Serine beta-lactamase-like protein LACTB, mitochondrial OS=Homo sapiens OX=9606 GN=LACTB PE=1 SV=2	60.694	547	LACTB_HUMAN	[481-511]	yes	yes	3;4	2.6487e-31	157.95	439080000	0	439080000	2		2
VDGAEWGVDLPSVEAQLGSHR	21	0	2221.08	Q15149	Q15149	PLEC	Plectin OS=Homo sapiens OX=9606 GN=PLEC PE=1 SV=3	531.791	4684	PLEC_HUMAN	[676-696]	yes	yes	2;3	8.788e-21	155.57	426920000	37729000	389190000	3	1	2
DTDSEEEIR	9	0	1092.46	P0DP25;P0DP24;P0DP23	P0DP25	CALM3	Calmodulin-3 OS=Homo sapiens OX=9606 GN=CALM3 PE=1 SV=1	16.838	149	CALM3_HUMAN	[79-87]	yes	no	2	0.0068832	68.625	424460000	0	424460000	1		1
LEEEQIILEDQNCK	14	0	1759.83	P35579	P35579	MYH9	Myosin-9 OS=Homo sapiens OX=9606 GN=MYH9 PE=1 SV=4	226.532	1960	MYH9_HUMAN	[976-989]	yes	yes	2	2.2391e-22	183.33	422950000	0	422950000	2		2
LQEMEGTVK	9	0	1033.51	P35579	P35579	MYH9	Myosin-9 OS=Homo sapiens OX=9606 GN=MYH9 PE=1 SV=4	226.532	1960	MYH9_HUMAN	[1794-1802]	yes	yes	2	0.00053291	109.11	422170000	0	422170000	2		2
RQVQSLTCEVDALK	14	1	1645.85	P08670	P08670	VIM	Vimentin OS=Homo sapiens OX=9606 GN=VIM PE=1 SV=4	53.652	466	VIME_HUMAN	[321-334]	yes	yes	2;3	0.0045515	108.56	420770000	0	420770000	2		2
LTDCVVMR	8	0	992.478	P22626	P22626	HNRNPA2B1	Heterogeneous nuclear ribonucleoproteins A2/B1 OS=Homo sapiens OX=9606 GN=HNRNPA2B1 PE=1 SV=2	37.43	353	ROA2_HUMAN	[47-54]	yes	yes	2	0.0066997	72.875	416720000	119820000	296900000	2	1	1
RGEEGHDPKEPEQLR	15	2	1775.86	P51991	P51991	HNRNPA3	Heterogeneous nuclear ribonucleoprotein A3 OS=Homo sapiens OX=9606 GN=HNRNPA3 PE=1 SV=2	39.595	378	ROA3_HUMAN	[21-35]	yes	yes	4	8.782e-05	86.641	414040000	0	414040000	1		1
LQNVQIALDYLR	12	0	1444.8	Q15149	Q15149	PLEC	Plectin OS=Homo sapiens OX=9606 GN=PLEC PE=1 SV=3	531.791	4684	PLEC_HUMAN	[237-248]	yes	yes	2	9.4306e-16	175.93	412150000	32110000	380040000	2	1	1
QAQIEVVPSASALIIK	16	0	1665.97	P30050	P30050	RPL12	Large ribosomal subunit protein uL11 OS=Homo sapiens OX=9606 GN=RPL12 PE=1 SV=1	17.819	165	RL12_HUMAN	[68-83]	yes	yes	2	1.446e-16	168.98	411860000	0	411860000	1		1
KEESEESDDDMGFGLFD	17	1	1948.75	P05387;P05386	P05387	RPLP2	Large ribosomal subunit protein P2 OS=Homo sapiens OX=9606 GN=RPLP2 PE=1 SV=1	11.665	115	RLA2_HUMAN	[99-115]	no	no	2	3.5651e-16	176.08	410650000	0	410650000	2		2
HTGPNSPDTANDGFVR	16	0	1683.76	P31943;P55795	P31943	HNRNPH1	Heterogeneous nuclear ribonucleoprotein H OS=Homo sapiens OX=9606 GN=HNRNPH1 PE=1 SV=4	49.229	449	HNRH1_HUMAN	[99-114]	no	no	2;3	0.00057722	91.858	409290000	0	409290000	3		3
IITITGTQDQIQNAQYLLQNSVK	23	0	2588.38	P61978	P61978	HNRNPK	Heterogeneous nuclear ribonucleoprotein K OS=Homo sapiens OX=9606 GN=HNRNPK PE=1 SV=1	50.976	463	HNRPK_HUMAN	[434-456]	yes	yes	2;3	1.9616e-80	249.6	408860000	0	408860000	4	2	2
NAEPLINLDVNNPDFK	16	0	1811.91	Q9Y224	Q9Y224	RTRAF	RNA transcription, translation and transport factor protein OS=Homo sapiens OX=9606 GN=RTRAF PE=1 SV=1	28.068	244	RTRAF_HUMAN	[116-131]	yes	yes	2	6.6733e-24	184.34	408600000	172350000	236250000	2	1	1
SFLIEIQCISR	11	0	1364.71	Q03135	Q03135	CAV1	Caveolin-1 OS=Homo sapiens OX=9606 GN=CAV1 PE=1 SV=4	20.472	178	CAV1_HUMAN	[136-146]	yes	yes	2	4.3758e-09	150.35	402380000	100230000	302160000	2	1	1
ILTFDQLALDSPK	13	0	1459.79	Q07020	Q07020	RPL18	Large ribosomal subunit protein eL18 OS=Homo sapiens OX=9606 GN=RPL18 PE=1 SV=2	21.634	188	RL18_HUMAN	[120-132]	yes	yes	2	7.5737e-07	143.28	402170000	12767000	389410000	2	1	1
GPSLNPVLDYDHGSR	15	0	1625.78	P43243	P43243	MATR3	Matrin-3 OS=Homo sapiens OX=9606 GN=MATR3 PE=1 SV=2	94.623	847	MATR3_HUMAN	[193-207]	yes	yes	3	0.0020964	63.894	400420000	0	400420000	1		1
FDQLLAEEK	9	0	1091.55	P35579;P35580;Q7Z406	P35579	MYH9	Myosin-9 OS=Homo sapiens OX=9606 GN=MYH9 PE=1 SV=4	226.532	1960	MYH9_HUMAN	[1446-1454]	no	no	2	0.0070578	68.016	398920000	0	398920000	1		1
DINTDFLLVVLR	12	0	1416.8	Q08211	Q08211	DHX9	ATP-dependent RNA helicase A OS=Homo sapiens OX=9606 GN=DHX9 PE=1 SV=4	140.958	1270	DHX9_HUMAN	[517-528]	yes	yes	2	0.00013869	111.65	394510000	98169000	296340000	2	1	1
TIDDLEEK	8	0	961.46	P67936	P67936	TPM4	Tropomyosin alpha-4 chain OS=Homo sapiens OX=9606 GN=TPM4 PE=1 SV=3	28.522	248	TPM4_HUMAN	[216-223]	yes	yes	2	0.0051731	84.916	393520000	0	393520000	1		1
THEAQIQEMR	10	0	1241.58	P35579	P35579	MYH9	Myosin-9 OS=Homo sapiens OX=9606 GN=MYH9 PE=1 SV=4	226.532	1960	MYH9_HUMAN	[1182-1191]	yes	yes	2;3	3.7667e-09	162.34	391740000	0	391740000	2		2
SFQQSSLSR	9	0	1038.51	P43243	P43243	MATR3	Matrin-3 OS=Homo sapiens OX=9606 GN=MATR3 PE=1 SV=2	94.623	847	MATR3_HUMAN	[4-12]	yes	yes	2	0.00054664	111.17	391160000	72821000	318340000	2	1	1
RTEEGPTLSYGR	12	1	1364.67	P43243	P43243	MATR3	Matrin-3 OS=Homo sapiens OX=9606 GN=MATR3 PE=1 SV=2	94.623	847	MATR3_HUMAN	[149-160]	yes	yes	2;3	0.0017008	95.477	390640000	30135000	360510000	3	1	2
EYFGEFGEIEAIELPMDPK	19	0	2213.02	Q99729	Q99729	HNRNPAB	Heterogeneous nuclear ribonucleoprotein A/B OS=Homo sapiens OX=9606 GN=HNRNPAB PE=1 SV=2	36.225	332	ROAA_HUMAN	[172-190]	yes	yes	2	8.135e-20	173.06	389120000	239400000	149720000	3	1	2
ILPTLEAVAALGNK	14	0	1408.83	Q12905	Q12905	ILF2	Interleukin enhancer-binding factor 2 OS=Homo sapiens OX=9606 GN=ILF2 PE=1 SV=2	43.062	390	ILF2_HUMAN	[128-141]	yes	yes	2	2.1842e-06	133.23	388870000	112260000	276600000	2	1	1
FWEVISDEHGIDPTGTYHGDSDLQLDR	27	0	3101.4	P07437	P07437	TUBB	Tubulin beta chain OS=Homo sapiens OX=9606 GN=TUBB PE=1 SV=2	49.671	444	TBB5_HUMAN	[20-46]	yes	yes	3;4	6.4797e-14	126.47	388080000	100630000	287450000	4	2	2
DKFNECGHVLYADIK	15	1	1807.86	P52272	P52272	HNRNPM	Heterogeneous nuclear ribonucleoprotein M OS=Homo sapiens OX=9606 GN=HNRNPM PE=1 SV=3	77.516	730	HNRPM_HUMAN	[671-685]	yes	yes	3	0.0078625	35.891	386590000	0	386590000	1		1
NTDQASMPDNTAAQK	15	0	1590.69	P35579	P35579	MYH9	Myosin-9 OS=Homo sapiens OX=9606 GN=MYH9 PE=1 SV=4	226.532	1960	MYH9_HUMAN	[359-373]	no	no	2	1.9142e-143	294.49	383280000	0	383280000	2		2
YPIEHGIVTNWDDMEK	16	0	1945.89	P60709;P63261	P60709	ACTB	Actin, cytoplasmic 1 OS=Homo sapiens OX=9606 GN=ACTB PE=1 SV=1	41.737	375	ACTB_HUMAN	[69-84]	no	no	2;3	0.00057755	89.548	382440000	0	382440000	2		2
TEMEDLMSSK	10	0	1169.49	P35579	P35579	MYH9	Myosin-9 OS=Homo sapiens OX=9606 GN=MYH9 PE=1 SV=4	226.532	1960	MYH9_HUMAN	[1504-1513]	yes	yes	2	0.0044009	71.614	382070000	0	382070000	2		2
ILGPQGNTIK	10	0	1039.6	Q07666	Q07666	KHDRBS1	KH domain-containing, RNA-binding, signal transduction-associated protein 1 OS=Homo sapiens OX=9606 GN=KHDRBS1 PE=1 SV=1	48.227	443	KHDR1_HUMAN	[176-185]	yes	yes	2	1.1761e-05	114.64	378090000	90875000	287210000	2	1	1
MEDSVGCLETAEEVKR	16	1	1851.83	P35579	P35579	MYH9	Myosin-9 OS=Homo sapiens OX=9606 GN=MYH9 PE=1 SV=4	226.532	1960	MYH9_HUMAN	[1373-1388]	yes	yes	2;3	4.0922e-10	156.69	377460000	0	377460000	2		2
NLPFDFTWK	9	0	1166.58	P52272	P52272	HNRNPM	Heterogeneous nuclear ribonucleoprotein M OS=Homo sapiens OX=9606 GN=HNRNPM PE=1 SV=3	77.516	730	HNRPM_HUMAN	[659-667]	yes	yes	2	0.01385	57.96	376340000	0	376340000	1		1
HILGFDTGDAVLNEAAQILR	20	0	2152.13	Q9Y224	Q9Y224	RTRAF	RNA transcription, translation and transport factor protein OS=Homo sapiens OX=9606 GN=RTRAF PE=1 SV=1	28.068	244	RTRAF_HUMAN	[186-205]	yes	yes	2;3	2.7729e-107	292.83	375560000	89702000	285860000	3	1	2
KIQALQQQADEAEDR	15	1	1741.86	P67936	P67936	TPM4	Tropomyosin alpha-4 chain OS=Homo sapiens OX=9606 GN=TPM4 PE=1 SV=3	28.522	248	TPM4_HUMAN	[13-27]	yes	yes	3	0.03208	22.475	375250000	0	375250000	1		1
GIGMGNIGPAGMGMEGIGFGINK	23	0	2177.04	P52272	P52272	HNRNPM	Heterogeneous nuclear ribonucleoprotein M OS=Homo sapiens OX=9606 GN=HNRNPM PE=1 SV=3	77.516	730	HNRPM_HUMAN	[323-345]	yes	yes	2	4.7095e-14	139.77	374890000	9301300	365590000	4	1	3
GFAFVTFDDHDSVDK	15	0	1698.75	P09651;A0A2R8Y4L2;Q32P51	P09651	HNRNPA1	Heterogeneous nuclear ribonucleoprotein A1 OS=Homo sapiens OX=9606 GN=HNRNPA1 PE=1 SV=5	38.747	372	ROA1_HUMAN	[147-161]	yes	no	2	0.0017195	91.936	373450000	118160000	255290000	2	1	1
NMGGPYGGGNYGPGGSGGSGGYGGR	25	0	2188.9	P22626	P22626	HNRNPA2B1	Heterogeneous nuclear ribonucleoproteins A2/B1 OS=Homo sapiens OX=9606 GN=HNRNPA2B1 PE=1 SV=2	37.43	353	ROA2_HUMAN	[326-350]	yes	yes	2	1.3833e-54	228.76	370950000	104050000	266900000	4	1	3
NSSYFVEWIPNNVK	14	0	1695.83	P07437;Q13509;P68371;Q9BVA1;Q13885;P04350;Q9BUF5	P07437	TUBB	Tubulin beta chain OS=Homo sapiens OX=9606 GN=TUBB PE=1 SV=2	49.671	444	TBB5_HUMAN	[337-350]	no	no	2	1.4936e-22	231.05	370260000	112190000	258070000	3	1	2
CRDDSFFGETSHNYHK	16	1	1998.83	P43243	P43243	MATR3	Matrin-3 OS=Homo sapiens OX=9606 GN=MATR3 PE=1 SV=2	94.623	847	MATR3_HUMAN	[230-245]	yes	yes	3;4	0.00029085	92.773	367330000	11333000	356000000	3	1	2
LQNELDNVSTLLEEAEKK	18	1	2072.06	P35580	P35580	MYH10	Myosin-10 OS=Homo sapiens OX=9606 GN=MYH10 PE=1 SV=3	228.999	1976	MYH10_HUMAN	[1285-1302]	yes	yes	3	4.7483e-06	123.55	366830000	8305900	358520000	2	1	1
DSFDDRGPSLNPVLDYDHGSR	21	1	2361.06	P43243	P43243	MATR3	Matrin-3 OS=Homo sapiens OX=9606 GN=MATR3 PE=1 SV=2	94.623	847	MATR3_HUMAN	[187-207]	yes	yes	3;4	7.0754e-05	72.771	366040000	26616000	339420000	3	1	2
VVSSVLQFGNISFK	14	0	1523.83	P35580	P35580	MYH10	Myosin-10 OS=Homo sapiens OX=9606 GN=MYH10 PE=1 SV=3	228.999	1976	MYH10_HUMAN	[349-362]	yes	yes	2	1.7552e-07	145.91	363450000	0	363450000	1		1
IISLETYNLLR	11	0	1333.76	Q15149	Q15149	PLEC	Plectin OS=Homo sapiens OX=9606 GN=PLEC PE=1 SV=3	531.791	4684	PLEC_HUMAN	[3794-3804]	yes	yes	2	6.4046e-13	176.79	363320000	32339000	330980000	2	1	1
NELMYQLEQDHDLQAILQER	20	0	2485.19	Q08211	Q08211	DHX9	ATP-dependent RNA helicase A OS=Homo sapiens OX=9606 GN=DHX9 PE=1 SV=4	140.958	1270	DHX9_HUMAN	[366-385]	yes	yes	3	3.1355e-28	189.44	363040000	51942000	311100000	3	1	2
ADILEDKDGK	10	1	1102.55	P52272	P52272	HNRNPM	Heterogeneous nuclear ribonucleoprotein M OS=Homo sapiens OX=9606 GN=HNRNPM PE=1 SV=3	77.516	730	HNRPM_HUMAN	[233-242]	yes	yes	2;3	0.0028774	91.867	363000000	0	363000000	2		2
DGTGVVEFVR	10	0	1077.55	Q07955	Q07955	SRSF1	Serine/arginine-rich splicing factor 1 OS=Homo sapiens OX=9606 GN=SRSF1 PE=1 SV=2	27.745	248	SRSF1_HUMAN	[155-164]	yes	yes	2	7.8096e-07	137.06	362940000	0	362940000	1		1
EKPYFPIPEEYTFIQNVPLEDR	22	1	2723.35	Q00839	Q00839	HNRNPU	Heterogeneous nuclear ribonucleoprotein U OS=Homo sapiens OX=9606 GN=HNRNPU PE=1 SV=6	90.584	825	HNRPU_HUMAN	[463-484]	yes	yes	3	1.3493e-13	137.43	362640000	22961000	339680000	2	1	1
DPYTGQSVSLFQALK	15	0	1652.84	Q15149	Q15149	PLEC	Plectin OS=Homo sapiens OX=9606 GN=PLEC PE=1 SV=3	531.791	4684	PLEC_HUMAN	[3244-3258]	yes	yes	2	1.1726e-68	260.33	361230000	27710000	333520000	2	1	1
GAPVGGHILSYLLEK	15	0	1552.86	O00159	O00159	MYO1C	Unconventional myosin-Ic OS=Homo sapiens OX=9606 GN=MYO1C PE=1 SV=4	121.682	1063	MYO1C_HUMAN	[210-224]	yes	yes	2;3	1.3357e-06	167.2	357730000	0	357730000	2		2
YFPTQALNFAFK	12	0	1445.73	P05141;Q9H0C2;P12235;P12236	P05141	SLC25A5	ADP/ATP translocase 2 OS=Homo sapiens OX=9606 GN=SLC25A5 PE=1 SV=7	32.852	298	ADT2_HUMAN	[81-92]	no	no	2	0.00068126	111.82	356510000	90451000	266060000	2	1	1
IIQLLDDYPK	10	0	1216.67	P05388;Q8NHW5	P05388	RPLP0	Large ribosomal subunit protein uL10 OS=Homo sapiens OX=9606 GN=RPLP0 PE=1 SV=1	34.273	317	RLA0_HUMAN	[17-26]	yes	no	2	0.0024323	80.239	356080000	15735000	340340000	2	1	1
VESLQEEIAFLKK	13	1	1532.85	P08670	P08670	VIM	Vimentin OS=Homo sapiens OX=9606 GN=VIM PE=1 SV=4	53.652	466	VIME_HUMAN	[224-236]	yes	yes	2;3	1.545e-05	157.24	355330000	72102000	283220000	3	1	2
LAEPYGK	7	0	776.407	P43243	P43243	MATR3	Matrin-3 OS=Homo sapiens OX=9606 GN=MATR3 PE=1 SV=2	94.623	847	MATR3_HUMAN	[516-522]	yes	yes	2	0.020899	71.949	354250000	44863000	309390000	2	1	1
TTHFVEGGDAGNREDQINR	19	1	2114.97	P18124	P18124	RPL7	Large ribosomal subunit protein uL30 OS=Homo sapiens OX=9606 GN=RPL7 PE=1 SV=1	29.226	248	RL7_HUMAN	[224-242]	yes	yes	3;4	8.3215e-20	136.2	353320000	0	353320000	2		2
LYTLVTYVPVTTFK	14	0	1643.92	P62899	P62899	RPL31	Large ribosomal subunit protein eL31 OS=Homo sapiens OX=9606 GN=RPL31 PE=1 SV=1	14.463	125	RL31_HUMAN	[102-115]	yes	yes	2	7.8328e-05	123.8	353170000	11366000	341800000	2	1	1
FGEVVDCTLK	10	0	1166.56	Q14103	Q14103	HNRNPD	Heterogeneous nuclear ribonucleoprotein D0 OS=Homo sapiens OX=9606 GN=HNRNPD PE=1 SV=1	38.434	355	HNRPD_HUMAN	[120-129]	yes	yes	2	0.004154	72.643	350620000	124530000	226090000	3	1	2
RQLEEAEEEAQR	12	1	1486.7	P35579	P35579	MYH9	Myosin-9 OS=Homo sapiens OX=9606 GN=MYH9 PE=1 SV=4	226.532	1960	MYH9_HUMAN	[1877-1888]	yes	yes	2	5.5764e-21	182.71	348110000	0	348110000	1		1
GHLENNPALEK	11	0	1220.61	P05388;Q8NHW5	P05388	RPLP0	Large ribosomal subunit protein uL10 OS=Homo sapiens OX=9606 GN=RPLP0 PE=1 SV=1	34.273	317	RLA0_HUMAN	[67-77]	yes	no	2	2.4016e-09	156.48	345660000	9689100	335970000	2	1	1
GAPPSSNIEDFHGLLPK	17	0	1777.9	P43243	P43243	MATR3	Matrin-3 OS=Homo sapiens OX=9606 GN=MATR3 PE=1 SV=2	94.623	847	MATR3_HUMAN	[271-287]	yes	yes	3	0.0016899	50.608	344530000	0	344530000	1		1
GFGFVLFK	8	0	913.506	Q14103;O14979	O14979	HNRNPDL	Heterogeneous nuclear ribonucleoprotein D-like OS=Homo sapiens OX=9606 GN=HNRNPDL PE=1 SV=3	46.438	420	HNRDL_HUMAN	[190-197]	no	no	2	0.0088064	71.949	343380000	189590000	153790000	2	1	1
VMVQPINLIFR	11	0	1328.76	P62304	P62304	SNRPE	Small nuclear ribonucleoprotein E OS=Homo sapiens OX=9606 GN=SNRPE PE=1 SV=1	10.804	92	RUXE_HUMAN	[13-23]	yes	yes	2	1.2503e-09	159.04	341310000	58784000	282520000	2	1	1
ILPVFDEPPNPTNVEESLKR	20	1	2293.2	Q9NYL9	Q9NYL9	TMOD3	Tropomodulin-3 OS=Homo sapiens OX=9606 GN=TMOD3 PE=1 SV=1	39.595	352	TMOD3_HUMAN	[173-192]	yes	yes	3	0.00021732	85.087	340450000	0	340450000	1		1
SSGPYGGGGQYFAK	14	0	1374.62	P09651;Q32P51	P09651	HNRNPA1	Heterogeneous nuclear ribonucleoprotein A1 OS=Homo sapiens OX=9606 GN=HNRNPA1 PE=1 SV=5	38.747	372	ROA1_HUMAN	[337-350]	yes	no	2	0.00021233	112.71	340140000	95630000	244510000	2	1	1
VHIEIGPDGR	10	0	1091.57	P52597;P31943;P55795	P31943	HNRNPH1	Heterogeneous nuclear ribonucleoprotein H OS=Homo sapiens OX=9606 GN=HNRNPH1 PE=1 SV=4	49.229	449	HNRH1_HUMAN	[317-326]	no	no	2;3	0.015442	65.246	339290000	37430000	301860000	3	1	2
VEGPAFTDAIR	11	0	1174.6	Q96TA1	Q96TA1	NIBAN2	Protein Niban 2 OS=Homo sapiens OX=9606 GN=NIBAN2 PE=1 SV=3	84.138	746	NIBA2_HUMAN	[204-214]	yes	yes	2	0.00099951	88.496	339040000	0	339040000	1		1
VLEGNEQFINAAK	13	0	1431.74	P35030	P35030	PRSS3	Trypsin-3 OS=Homo sapiens OX=9606 GN=PRSS3 PE=1 SV=2	32.529	304	TRY3_HUMAN	[137-149]	yes	yes	2	0.00024377	112.75	338910000	189670000	149240000	2	1	1
DFVAEPMGEKPVGSLAGIGEVLGK	24	1	2399.24	O75531	O75531	BANF1	Barrier-to-autointegration factor OS=Homo sapiens OX=9606 GN=BANF1 PE=1 SV=1	10.059	89	BAF_HUMAN	[9-32]	yes	yes	2;3	9.1165e-11	123.02	338770000	72585000	266190000	4	2	2
NYYEQWGK	8	0	1086.48	P22626	P22626	HNRNPA2B1	Heterogeneous nuclear ribonucleoproteins A2/B1 OS=Homo sapiens OX=9606 GN=HNRNPA2B1 PE=1 SV=2	37.43	353	ROA2_HUMAN	[39-46]	yes	yes	2	0.0048838	86.953	337870000	103140000	234730000	2	1	1
ETVVEVPQVTWEDIGGLEDVKR	22	1	2497.27	P55072	P55072	VCP	Transitional endoplasmic reticulum ATPase OS=Homo sapiens OX=9606 GN=VCP PE=1 SV=4	89.322	806	TERA_HUMAN	[466-487]	yes	yes	3	2.1582e-14	145.9	337420000	20513000	316910000	2	1	1
TILSNQTVDIPENVDITLK	19	0	2112.13	P32969	P32969	RPL9	Large ribosomal subunit protein uL6 OS=Homo sapiens OX=9606 GN=RPL9 PE=1 SV=1	21.863	192	RL9_HUMAN	[3-21]	yes	yes	2	1.7796e-06	111.83	336960000	14051000	322910000	2	1	1
GFGFVTFSSMAEVDAAMAAR	20	0	2063.94	P22626	P22626	HNRNPA2B1	Heterogeneous nuclear ribonucleoproteins A2/B1 OS=Homo sapiens OX=9606 GN=HNRNPA2B1 PE=1 SV=2	37.43	353	ROA2_HUMAN	[63-82]	yes	yes	2	3.2214e-07	115.8	330500000	90870000	239630000	8	4	4
MTDQEAIQDLWQWR	14	0	1818.84	P06748	P06748	NPM1	Nucleophosmin OS=Homo sapiens OX=9606 GN=NPM1 PE=1 SV=2	32.575	294	NPM_HUMAN	[278-291]	yes	yes	2	6.9252e-98	296.74	328620000	5429000	323190000	3	1	2
LLLEAQAATGFLLDPVK	17	0	1798.02	Q15149	Q15149	PLEC	Plectin OS=Homo sapiens OX=9606 GN=PLEC PE=1 SV=3	531.791	4684	PLEC_HUMAN	[3859-3875]	yes	yes	2	1.6925e-07	139.89	326830000	30196000	296640000	2	1	1
ISGETIFVTAPHEATAGIIGVNR	23	0	2352.24	Q00610	Q00610	CLTC	Clathrin heavy chain 1 OS=Homo sapiens OX=9606 GN=CLTC PE=1 SV=5	191.615	1675	CLH1_HUMAN	[298-320]	yes	yes	2;3	1.2358e-13	131.7	326630000	11886000	314740000	3	1	2
LADDVDLEQVANETHGHVGADLAALCSEAALQAIR	35	0	3671.78	P55072	P55072	VCP	Transitional endoplasmic reticulum ATPase OS=Homo sapiens OX=9606 GN=VCP PE=1 SV=4	89.322	806	TERA_HUMAN	[390-424]	yes	yes	3;4	1.2869e-24	140.94	325160000	12018000	313150000	3	1	2
TVSLGAGAKDELHIVEAEAMNYEGSPIK	28	1	2928.45	P06748	P06748	NPM1	Nucleophosmin OS=Homo sapiens OX=9606 GN=NPM1 PE=1 SV=2	32.575	294	NPM_HUMAN	[46-73]	yes	yes	3;4	2.8458e-20	146.53	324710000	0	324710000	3		3
EVFSMAGVVVR	11	0	1192.63	P52272	P52272	HNRNPM	Heterogeneous nuclear ribonucleoprotein M OS=Homo sapiens OX=9606 GN=HNRNPM PE=1 SV=3	77.516	730	HNRPM_HUMAN	[222-232]	yes	yes	2	0.00050836	92.062	322590000	31626000	290970000	5	2	3
GFAFVTFESPADAK	14	0	1485.71	P38159;Q96E39;O75526;Q8N7X1	P38159	RBMX	RNA-binding motif protein, X chromosome OS=Homo sapiens OX=9606 GN=RBMX PE=1 SV=3	42.332	391	RBMX_HUMAN	[50-63]	yes	no	2	1.4507e-15	172.88	322260000	36581000	285680000	2	1	1
VPPPPPIAR	9	0	942.565	P07910	P07910	HNRNPC	Heterogeneous nuclear ribonucleoproteins C1/C2 OS=Homo sapiens OX=9606 GN=HNRNPC PE=1 SV=4	33.67	306	HNRPC_HUMAN	[143-151]	yes	yes	2	0.001375	97.602	320770000	71602000	249170000	2	1	1
NQDLAPNSAEQASILSLVTK	20	0	2098.09	Q12905	Q12905	ILF2	Interleukin enhancer-binding factor 2 OS=Homo sapiens OX=9606 GN=ILF2 PE=1 SV=2	43.062	390	ILF2_HUMAN	[61-80]	yes	yes	2	3.2059e-06	107.74	320430000	0	320430000	1		1
APVPASELLASGVLSR	16	0	1565.88	Q15149	Q15149	PLEC	Plectin OS=Homo sapiens OX=9606 GN=PLEC PE=1 SV=3	531.791	4684	PLEC_HUMAN	[3447-3462]	yes	yes	2	3.3937e-05	110.8	319000000	37419000	281580000	2	1	1
AEGDVAALNR	10	0	1014.51	P67936	P67936	TPM4	Tropomyosin alpha-4 chain OS=Homo sapiens OX=9606 GN=TPM4 PE=1 SV=3	28.522	248	TPM4_HUMAN	[45-54]	yes	yes	2	1.5036e-11	168.23	317680000	0	317680000	1		1
FLEVQYLTGGLIEPDTPGR	19	0	2104.08	Q15149	Q15149	PLEC	Plectin OS=Homo sapiens OX=9606 GN=PLEC PE=1 SV=3	531.791	4684	PLEC_HUMAN	[4524-4542]	yes	yes	2;3	4.4306e-90	267.11	317610000	31066000	286550000	3	1	2
LVIIESDLER	10	0	1185.66	P09493	P09493	TPM1	Tropomyosin alpha-1 chain OS=Homo sapiens OX=9606 GN=TPM1 PE=1 SV=2	32.709	284	TPM1_HUMAN	[169-178]	yes	yes	2	0.0019416	84.213	317140000	8358600	308790000	2	1	1
IFHDLDMLTTVQEENEPVIYNR	22	0	2675.29	P83111	P83111	LACTB	Serine beta-lactamase-like protein LACTB, mitochondrial OS=Homo sapiens OX=9606 GN=LACTB PE=1 SV=2	60.694	547	LACTB_HUMAN	[350-371]	yes	yes	2;3	9.3347e-19	159.95	314950000	0	314950000	3		3
LQQELDDLTVDLDHQR	16	0	1936.95	P35580	P35580	MYH10	Myosin-10 OS=Homo sapiens OX=9606 GN=MYH10 PE=1 SV=3	228.999	1976	MYH10_HUMAN	[1425-1440]	yes	yes	2;3	9.0705e-05	134.98	314820000	6566900	308260000	3	1	2
EKLCYVALDFEQEMATAASSSSLEK	25	1	2806.3	P60709;P63261;Q6S8J3	P60709	ACTB	Actin, cytoplasmic 1 OS=Homo sapiens OX=9606 GN=ACTB PE=1 SV=1	41.737	375	ACTB_HUMAN	[214-238]	no	no	3	7.6711e-25	165.85	314370000	0	314370000	2		2
HATALEELSEQLEQAK	16	0	1795.9	P35580	P35580	MYH10	Myosin-10 OS=Homo sapiens OX=9606 GN=MYH10 PE=1 SV=3	228.999	1976	MYH10_HUMAN	[1201-1216]	yes	yes	2;3	5.5407e-163	348.97	314170000	3765000	310400000	3	1	2
ETNLDSLPLVDTHSKR	16	1	1823.94	P08670	P08670	VIM	Vimentin OS=Homo sapiens OX=9606 GN=VIM PE=1 SV=4	53.652	466	VIME_HUMAN	[425-440]	yes	yes	3;4	0.014668	28.58	313950000	0	313950000	2		2
AGVAAPATQVAQVTLQSVQR	20	0	1994.09	Q15149	Q15149	PLEC	Plectin OS=Homo sapiens OX=9606 GN=PLEC PE=1 SV=3	531.791	4684	PLEC_HUMAN	[631-650]	yes	yes	2	5.4392e-14	157.2	313710000	27638000	286080000	2	1	1
SDQVNGVLVLSLLDK	15	0	1598.89	Q6NZI2	Q6NZI2	CAVIN1	Caveolae-associated protein 1 OS=Homo sapiens OX=9606 GN=CAVIN1 PE=1 SV=1	43.476	390	CAVN1_HUMAN	[46-60]	yes	yes	2	2.6956e-10	149.26	313500000	51968000	261530000	4	2	2
GELANEVK	8	0	858.445	P35579	P35579	MYH9	Myosin-9 OS=Homo sapiens OX=9606 GN=MYH9 PE=1 SV=4	226.532	1960	MYH9_HUMAN	[1227-1234]	yes	yes	2	0.0041408	92.187	312120000	0	312120000	1		1
GGPPFAFVEFEDPR	14	0	1563.74	Q07955	Q07955	SRSF1	Serine/arginine-rich splicing factor 1 OS=Homo sapiens OX=9606 GN=SRSF1 PE=1 SV=2	27.745	248	SRSF1_HUMAN	[52-65]	yes	yes	2	5.5072e-05	125.74	311910000	49607000	262310000	2	1	1
LVAIVDVIDQNR	12	0	1353.76	P50914	P50914	RPL14	Large ribosomal subunit protein eL14 OS=Homo sapiens OX=9606 GN=RPL14 PE=1 SV=4	23.432	215	RL14_HUMAN	[24-35]	yes	yes	2	3.8512e-10	179.81	309590000	10780000	298810000	2	1	1
FDSEYER	7	0	944.388	P43243	P43243	MATR3	Matrin-3 OS=Homo sapiens OX=9606 GN=MATR3 PE=1 SV=2	94.623	847	MATR3_HUMAN	[246-252]	yes	yes	2	0.0093931	104.45	309220000	0	309220000	1		1
SDALETLGFLNHYQMK	16	0	1865.9	P14866	P14866	HNRNPL	Heterogeneous nuclear ribonucleoprotein L OS=Homo sapiens OX=9606 GN=HNRNPL PE=1 SV=2	64.133	589	HNRPL_HUMAN	[553-568]	yes	yes	2;3	9.6207e-17	170.89	309040000	77034000	232010000	4	2	2
ESADPLGAWLQDAR	14	0	1527.73	Q15149	Q15149	PLEC	Plectin OS=Homo sapiens OX=9606 GN=PLEC PE=1 SV=3	531.791	4684	PLEC_HUMAN	[1351-1364]	yes	yes	2	1.548e-31	205.56	308800000	20520000	288280000	2	1	1
PVIVEPLEQLDDEDGLPEK	19	0	2134.07	P23246	P23246	SFPQ	Splicing factor, proline- and glutamine-rich OS=Homo sapiens OX=9606 GN=SFPQ PE=1 SV=2	76.149	707	SFPQ_HUMAN	[444-462]	yes	yes	2	9.4471e-20	173.68	306480000	16532000	289950000	2	1	1
IQALQQQADEAEDR	14	0	1613.76	P67936	P67936	TPM4	Tropomyosin alpha-4 chain OS=Homo sapiens OX=9606 GN=TPM4 PE=1 SV=3	28.522	248	TPM4_HUMAN	[14-27]	yes	yes	2	9.6628e-23	191.53	306040000	0	306040000	1		1
EDGNEEDKENQGDETQGQQPPQR	23	1	2627.1	P67809	P67809	YBX1	Y-box-binding protein 1 OS=Homo sapiens OX=9606 GN=YBX1 PE=1 SV=3	35.924	324	YBOX1_HUMAN	[257-279]	yes	yes	3	0.020376	35.703	305840000	0	305840000	1		1
GANVIAGVWLEEAGQK	16	0	1640.85	Q15149	Q15149	PLEC	Plectin OS=Homo sapiens OX=9606 GN=PLEC PE=1 SV=3	531.791	4684	PLEC_HUMAN	[3159-3174]	yes	yes	2	2.2971e-17	178.95	305830000	25181000	280650000	2	1	1
TLSDYNIQK	9	0	1080.55	P62987;P62979;P0CG47;P0CG48	P62987	UBA52	Ubiquitin-ribosomal protein eL40 fusion protein OS=Homo sapiens OX=9606 GN=UBA52 PE=1 SV=2	14.728	128	RL40_HUMAN	[55-63]	yes	no	2	0.0027494	86.953	305000000	0	305000000	1		1
EYFGAFGEIENIELPMDTK	19	0	2202.02	O14979	O14979	HNRNPDL	Heterogeneous nuclear ribonucleoprotein D-like OS=Homo sapiens OX=9606 GN=HNRNPDL PE=1 SV=3	46.438	420	HNRDL_HUMAN	[251-269]	yes	yes	2	6.9161e-49	229.97	303630000	193640000	109990000	2	1	1
FEEVLSK	7	0	850.444	Q96TA1	Q96TA1	NIBAN2	Protein Niban 2 OS=Homo sapiens OX=9606 GN=NIBAN2 PE=1 SV=3	84.138	746	NIBA2_HUMAN	[287-293]	yes	yes	1;2	0.013886	89.55	301360000	0	301360000	3		3
TTQVPQFILDDFIQNDR	17	0	2049.02	Q08211	Q08211	DHX9	ATP-dependent RNA helicase A OS=Homo sapiens OX=9606 GN=DHX9 PE=1 SV=4	140.958	1270	DHX9_HUMAN	[418-434]	yes	yes	2	3.9168e-24	183.89	298300000	43096000	255200000	2	1	1
AAGVEAAAEVAATEIK	16	0	1499.78	P52272	P52272	HNRNPM	Heterogeneous nuclear ribonucleoprotein M OS=Homo sapiens OX=9606 GN=HNRNPM PE=1 SV=3	77.516	730	HNRPM_HUMAN	[2-17]	yes	yes	2	1.1861e-11	158.42	296230000	75552000	220680000	2	1	1
EQELQQTLQQEQSVLDQLR	19	0	2312.16	Q15149	Q15149	PLEC	Plectin OS=Homo sapiens OX=9606 GN=PLEC PE=1 SV=3	531.791	4684	PLEC_HUMAN	[2199-2217]	yes	yes	2	8.6265e-218	383.23	294740000	21762000	272980000	2	1	1
LFIGGLNVQTSESGLR	16	0	1689.9	Q13151	Q13151	HNRNPA0	Heterogeneous nuclear ribonucleoprotein A0 OS=Homo sapiens OX=9606 GN=HNRNPA0 PE=1 SV=1	30.841	305	ROA0_HUMAN	[9-24]	yes	yes	2	2.7003e-44	223.71	292720000	68933000	223790000	2	1	1
EAGDVCYADVYR	12	0	1416.6	Q07955	Q07955	SRSF1	Serine/arginine-rich splicing factor 1 OS=Homo sapiens OX=9606 GN=SRSF1 PE=1 SV=2	27.745	248	SRSF1_HUMAN	[143-154]	yes	yes	2	4.5593e-05	123.86	292660000	37500000	255160000	2	1	1
IFYHPETTQLMILSASEATVK	21	0	2378.22	P51114	P51114	FXR1	RNA-binding protein FXR1 OS=Homo sapiens OX=9606 GN=FXR1 PE=1 SV=3	69.721	621	FXR1_HUMAN	[159-179]	yes	yes	2;3	3.2631e-08	124.08	290540000	9843300	280690000	4	1	3
VLQALGSEPIQYAVPVVK	18	0	1910.09	O00159	O00159	MYO1C	Unconventional myosin-Ic OS=Homo sapiens OX=9606 GN=MYO1C PE=1 SV=4	121.682	1063	MYO1C_HUMAN	[910-927]	yes	yes	2	4.8819e-07	129.71	289970000	0	289970000	1		1
VCTLAIIDPGDSDIIR	16	0	1756.9	P62888	P62888	RPL30	Large ribosomal subunit protein eL30 OS=Homo sapiens OX=9606 GN=RPL30 PE=1 SV=2	12.784	115	RL30_HUMAN	[91-106]	yes	yes	2	1.2439e-24	195.25	289390000	2612600	286780000	2	1	1
LLEAQIATGGIIDPEESHR	19	0	2048.05	Q15149	Q15149	PLEC	Plectin OS=Homo sapiens OX=9606 GN=PLEC PE=1 SV=3	531.791	4684	PLEC_HUMAN	[4179-4197]	yes	yes	2;3	7.5858e-05	91.637	288400000	26692000	261710000	3	1	2
GFFDPNTHENLTYR	14	0	1709.78	Q15149	Q15149	PLEC	Plectin OS=Homo sapiens OX=9606 GN=PLEC PE=1 SV=3	531.791	4684	PLEC_HUMAN	[3648-3661]	yes	yes	2;3	0.00040638	100.88	288180000	0	288180000	2		2
VQSDGQIVLVDDWIK	15	0	1713.89	Q08211	Q08211	DHX9	ATP-dependent RNA helicase A OS=Homo sapiens OX=9606 GN=DHX9 PE=1 SV=4	140.958	1270	DHX9_HUMAN	[1075-1089]	yes	yes	2	0.00019883	109.22	286960000	61627000	225340000	2	1	1
VLALPEPSPAAPTLR	15	0	1530.88	Q15149	Q15149	PLEC	Plectin OS=Homo sapiens OX=9606 GN=PLEC PE=1 SV=3	531.791	4684	PLEC_HUMAN	[1187-1201]	yes	yes	2	2.6867e-10	149.31	286920000	28851000	258070000	2	1	1
ALEEAMEQK	9	0	1047.49	P35579	P35579	MYH9	Myosin-9 OS=Homo sapiens OX=9606 GN=MYH9 PE=1 SV=4	226.532	1960	MYH9_HUMAN	[1484-1492]	yes	yes	2	0.00032153	120.46	286690000	0	286690000	1		1
QATTIIADNIIFLSDQTK	18	0	1991.06	Q04837	Q04837	SSBP1	Single-stranded DNA-binding protein, mitochondrial OS=Homo sapiens OX=9606 GN=SSBP1 PE=1 SV=1	17.26	148	SSBP_HUMAN	[128-145]	yes	yes	2	2.5809e-25	194.51	285180000	246600000	38584000	2	1	1
LDQLIYIPLPDEK	13	0	1555.85	P55072	P55072	VCP	Transitional endoplasmic reticulum ATPase OS=Homo sapiens OX=9606 GN=VCP PE=1 SV=4	89.322	806	TERA_HUMAN	[639-651]	yes	yes	2	0.00023708	113.22	282600000	19165000	263430000	2	1	1
SINPLGGFVHYGEVTNDFVMLK	22	0	2436.21	P39023	P39023	RPL3	Large ribosomal subunit protein uL3 OS=Homo sapiens OX=9606 GN=RPL3 PE=1 SV=2	46.109	403	RL3_HUMAN	[313-334]	yes	yes	3	6.8044e-05	78.489	282230000	0	282230000	1		1
APKPDGPGGGPGGSHMGGNYGDDR	24	1	2251.97	P35637	P35637	FUS	RNA-binding protein FUS OS=Homo sapiens OX=9606 GN=FUS PE=1 SV=1	53.426	526	FUS_HUMAN	[449-472]	yes	yes	3;4	0.00037568	67.827	280830000	242750000	38082000	2	1	1
VETGVLKPGMVVTFAPVNVTTEVK	24	1	2514.38	P68104;Q5VTE0	P68104	EEF1A1	Elongation factor 1-alpha 1 OS=Homo sapiens OX=9606 GN=EEF1A1 PE=1 SV=1	50.141	462	EF1A1_HUMAN	[267-290]	yes	no	3	6.6071e-14	136.34	279450000	44815000	234630000	4	2	2
ILITIVEEVETLR	13	0	1526.89	Q15149	Q15149	PLEC	Plectin OS=Homo sapiens OX=9606 GN=PLEC PE=1 SV=3	531.791	4684	PLEC_HUMAN	[3424-3436]	yes	yes	2	0.00021481	114.83	277490000	31144000	246350000	2	1	1
ELAPYDENWFYTR	13	0	1702.76	P39019	P39019	RPS19	Small ribosomal subunit protein eS19 OS=Homo sapiens OX=9606 GN=RPS19 PE=1 SV=2	16.06	145	RS19_HUMAN	[44-56]	yes	yes	2	3.7302e-16	179.42	276930000	19425000	257510000	2	1	1
LLEPVLLLGK	10	0	1093.71	P62249	P62249	RPS16	Small ribosomal subunit protein uS9 OS=Homo sapiens OX=9606 GN=RPS16 PE=1 SV=2	16.445	146	RS16_HUMAN	[51-60]	yes	yes	2	0.00069578	94.302	274590000	0	274590000	1		1
LLEAQIATGGIIDPVHSHR	19	0	2026.1	Q15149;P58107	Q15149	PLEC	Plectin OS=Homo sapiens OX=9606 GN=PLEC PE=1 SV=3	531.791	4684	PLEC_HUMAN	[3601-3619]	no	no	2;3;4	5.619e-06	97.32	274170000	0	274170000	3		3
EPPLSLTIHLTSPVVR	16	0	1758	Q12906	Q12906	ILF3	Interleukin enhancer-binding factor 3 OS=Homo sapiens OX=9606 GN=ILF3 PE=1 SV=3	95.338	894	ILF3_HUMAN	[162-177]	yes	yes	2;3	7.1142e-08	145.31	272520000	4366600	268150000	3	1	2
VQSGSESVIQEYVDLR	16	0	1807.9	Q15149	Q15149	PLEC	Plectin OS=Homo sapiens OX=9606 GN=PLEC PE=1 SV=3	531.791	4684	PLEC_HUMAN	[1442-1457]	yes	yes	2	6.0506e-24	185.59	270830000	24998000	245830000	2	1	1
ATTAALLLEAQAATGFLVDPVR	22	0	2227.22	Q15149	Q15149	PLEC	Plectin OS=Homo sapiens OX=9606 GN=PLEC PE=1 SV=3	531.791	4684	PLEC_HUMAN	[3519-3540]	yes	yes	2;3	2.0304e-18	208.47	270310000	21151000	249160000	3	1	2
YLQDLLAWVEENQHR	15	0	1912.94	Q15149	Q15149	PLEC	Plectin OS=Homo sapiens OX=9606 GN=PLEC PE=1 SV=3	531.791	4684	PLEC_HUMAN	[661-675]	yes	yes	3	0.00083122	77.776	269570000	17892000	251680000	2	1	1
GFAFVYFENVDDAK	14	0	1620.75	P62995	P62995	TRA2B	Transformer-2 protein homolog beta OS=Homo sapiens OX=9606 GN=TRA2B PE=1 SV=1	33.666	288	TRA2B_HUMAN	[160-173]	yes	yes	2	6.3579e-11	162.36	269280000	42661000	226610000	2	1	1
AGAIAPCEVTVPAQNTGLGPEK	22	0	2179.09	P05388;Q8NHW5	P05388	RPLP0	Large ribosomal subunit protein uL10 OS=Homo sapiens OX=9606 GN=RPLP0 PE=1 SV=1	34.273	317	RLA0_HUMAN	[113-134]	yes	no	2	1.3833e-06	100.11	268880000	0	268880000	1		1
EIIDLVLDR	9	0	1084.61	P68363;Q71U36;Q9BQE3	Q71U36	TUBA1A	Tubulin alpha-1A chain OS=Homo sapiens OX=9606 GN=TUBA1A PE=1 SV=1	50.136	451	TBA1A_HUMAN	[113-121]	no	no	2	0.0070645	67.993	268230000	95403000	172830000	2	1	1
DAASLESQLQDTQELLQEETR	21	0	2403.14	P35580	P35580	MYH10	Myosin-10 OS=Homo sapiens OX=9606 GN=MYH10 PE=1 SV=3	228.999	1976	MYH10_HUMAN	[1309-1329]	yes	yes	2	4.4229e-91	276.45	266550000	0	266550000	1		1
LQEDKEQMAQQLAEETQGFQR	21	1	2506.18	Q15149	Q15149	PLEC	Plectin OS=Homo sapiens OX=9606 GN=PLEC PE=1 SV=3	531.791	4684	PLEC_HUMAN	[2483-2503]	yes	yes	2;3	2.1126e-20	170.38	265390000	5806600	259580000	5	1	4
ALYDTFSAFGNILSCK	16	0	1805.87	P11940;Q13310	P11940	PABPC1	Polyadenylate-binding protein 1 OS=Homo sapiens OX=9606 GN=PABPC1 PE=1 SV=2	70.671	636	PABP1_HUMAN	[114-129]	no	no	2	7.662e-11	149.26	265310000	51204000	214110000	2	1	1
TLLQGSGCLAGIYLEDTK	18	0	1937.98	Q15149	Q15149	PLEC	Plectin OS=Homo sapiens OX=9606 GN=PLEC PE=1 SV=3	531.791	4684	PLEC_HUMAN	[3486-3503]	yes	yes	2	1.0778e-11	195.78	263900000	17005000	246890000	2	1	1
GEELLSPLNLEQAAYAR	17	0	1872.96	O00159	O00159	MYO1C	Unconventional myosin-Ic OS=Homo sapiens OX=9606 GN=MYO1C PE=1 SV=4	121.682	1063	MYO1C_HUMAN	[362-378]	yes	yes	2	8.3908e-12	161.1	263500000	0	263500000	1		1
GTEDELDKYSEALK	14	1	1596.75	P06753;P09493	P09493	TPM1	Tropomyosin alpha-1 chain OS=Homo sapiens OX=9606 GN=TPM1 PE=1 SV=2	32.709	284	TPM1_HUMAN	[52-65]	no	no	2	0.034308	80.596	262060000	0	262060000	1		1
ELDALDANDELTPLGR	16	0	1740.85	Q08211	Q08211	DHX9	ATP-dependent RNA helicase A OS=Homo sapiens OX=9606 GN=DHX9 PE=1 SV=4	140.958	1270	DHX9_HUMAN	[838-853]	yes	yes	2	3.8983e-44	220.23	261890000	86799000	175090000	2	1	1
VGNLGLATSFFNER	14	0	1523.77	O00571	O00571	DDX3X	ATP-dependent RNA helicase DDX3X OS=Homo sapiens OX=9606 GN=DDX3X PE=1 SV=3	73.243	662	DDX3X_HUMAN	[535-548]	yes	yes	2	1.5797e-15	172.17	261700000	67626000	194070000	2	1	1
EDLHDMLASLGK	12	0	1327.64	O14950;P24844;P19105	O14950	MYL12B	Myosin regulatory light chain 12B OS=Homo sapiens OX=9606 GN=MYL12B PE=1 SV=2	19.779	172	ML12B_HUMAN	[52-63]	no	no	2;3	6.8028e-22	188.04	260700000	0	260700000	3		3
MDYEDDRLR	9	1	1211.52	P43243	P43243	MATR3	Matrin-3 OS=Homo sapiens OX=9606 GN=MATR3 PE=1 SV=2	94.623	847	MATR3_HUMAN	[217-225]	yes	yes	2;3	0.0238	128.61	259720000	0	259720000	2		2
ILSISADIETIGEILK	16	0	1713.98	P61978	P61978	HNRNPK	Heterogeneous nuclear ribonucleoprotein K OS=Homo sapiens OX=9606 GN=HNRNPK PE=1 SV=1	50.976	463	HNRPK_HUMAN	[87-102]	yes	yes	2	6.82e-05	117.79	259340000	0	259340000	1		1
THYSELTTLTSQYIK	15	0	1783.9	Q15149	Q15149	PLEC	Plectin OS=Homo sapiens OX=9606 GN=PLEC PE=1 SV=3	531.791	4684	PLEC_HUMAN	[1458-1472]	yes	yes	2;3	9.9811e-115	311.49	259110000	0	259110000	3	1	2
GPLPLSSQHR	10	0	1090.59	P43243	P43243	MATR3	Matrin-3 OS=Homo sapiens OX=9606 GN=MATR3 PE=1 SV=2	94.623	847	MATR3_HUMAN	[93-102]	yes	yes	2;3	8.5734e-05	101.54	258480000	44301000	214180000	4	2	2
MGLAMGGGGGASFDR	15	0	1382.61	P52272	P52272	HNRNPM	Heterogeneous nuclear ribonucleoprotein M OS=Homo sapiens OX=9606 GN=HNRNPM PE=1 SV=3	77.516	730	HNRPM_HUMAN	[607-621]	yes	yes	2	8.3108e-05	109.6	257580000	26022000	231560000	4	1	3
GHFEAFGTLTDCVVVVNPQTK	21	0	2318.14	Q13151	Q13151	HNRNPA0	Heterogeneous nuclear ribonucleoprotein A0 OS=Homo sapiens OX=9606 GN=HNRNPA0 PE=1 SV=1	30.841	305	ROA0_HUMAN	[25-45]	yes	yes	3	2.3332e-20	165.74	257390000	0	257390000	1		1
GHQQLYWSHPR	11	0	1407.68	P62273	P62273	RPS29	Small ribosomal subunit protein uS14 OS=Homo sapiens OX=9606 GN=RPS29 PE=1 SV=2	6.677	56	RS29_HUMAN	[2-12]	yes	yes	2;3	5.9874e-05	103.31	256850000	94652000	162200000	3	2	1
SNNVEMDWVLK	11	0	1333.63	P31943	P31943	HNRNPH1	Heterogeneous nuclear ribonucleoprotein H OS=Homo sapiens OX=9606 GN=HNRNPH1 PE=1 SV=4	49.229	449	HNRH1_HUMAN	[88-98]	yes	yes	2	2.3932e-07	138.66	256040000	100710000	155340000	4	2	2
VFNTTPDDLDLHVIYDVSHNIAK	23	0	2625.31	Q9Y3I0	Q9Y3I0	RTCB	RNA-splicing ligase RtcB homolog OS=Homo sapiens OX=9606 GN=RTCB PE=1 SV=1	55.21	505	RTCB_HUMAN	[335-357]	yes	yes	4	1.1157e-05	75.797	255730000	89130000	166600000	2	1	1
NAEQYKDQADKASTR	15	2	1723.81	P35579	P35579	MYH9	Myosin-9 OS=Homo sapiens OX=9606 GN=MYH9 PE=1 SV=4	226.532	1960	MYH9_HUMAN	[1857-1871]	yes	yes	3	0.0024011	62.377	252220000	0	252220000	1		1
GVDDLDFFIGDEAIEKPTYATK	22	1	2443.18	P61158	P61158	ACTR3	Actin-related protein 3 OS=Homo sapiens OX=9606 GN=ACTR3 PE=1 SV=3	47.371	418	ARP3_HUMAN	[54-75]	yes	yes	3	1.5527e-13	135.98	251650000	0	251650000	1		1
EETVLATVQALQTASHLSQQADLR	24	0	2608.35	P04844	P04844	RPN2	Dolichyl-diphosphooligosaccharide--protein glycosyltransferase subunit 2 OS=Homo sapiens OX=9606 GN=RPN2 PE=1 SV=3	69.284	631	RPN2_HUMAN	[155-178]	yes	yes	2;3	1.3669e-66	290.62	251060000	68397000	182660000	4	2	2
LAQGHTTVDELAR	13	0	1409.73	Q15149	Q15149	PLEC	Plectin OS=Homo sapiens OX=9606 GN=PLEC PE=1 SV=3	531.791	4684	PLEC_HUMAN	[2809-2821]	yes	yes	2;3	0.0017898	69.229	250900000	0	250900000	2		2
SSGPTSLFAVTVAPPGAR	18	0	1713.9	Q00839	Q00839	HNRNPU	Heterogeneous nuclear ribonucleoprotein U OS=Homo sapiens OX=9606 GN=HNRNPU PE=1 SV=6	90.584	825	HNRPU_HUMAN	[187-204]	yes	yes	2	1.0456e-16	138.94	250520000	0	250520000	2	1	1
VISGVLQLGNIVFKK	15	1	1613.99	P35579	P35579	MYH9	Myosin-9 OS=Homo sapiens OX=9606 GN=MYH9 PE=1 SV=4	226.532	1960	MYH9_HUMAN	[342-356]	yes	yes	2;3	0.00043099	77.358	247950000	0	247950000	2		2
LQEAGILSAEELQR	14	0	1555.82	Q15149	Q15149	PLEC	Plectin OS=Homo sapiens OX=9606 GN=PLEC PE=1 SV=3	531.791	4684	PLEC_HUMAN	[2795-2808]	yes	yes	2	0.00022757	111.63	247950000	20654000	227300000	2	1	1
NLPIYSENIIEMYR	14	0	1753.87	P35580	P35580	MYH10	Myosin-10 OS=Homo sapiens OX=9606 GN=MYH10 PE=1 SV=3	228.999	1976	MYH10_HUMAN	[130-143]	yes	yes	2	5.2326e-10	147.62	247410000	4764500	242640000	3	1	2
AGVVGPELHEQLLSAEK	17	0	1775.94	Q15149	Q15149	PLEC	Plectin OS=Homo sapiens OX=9606 GN=PLEC PE=1 SV=3	531.791	4684	PLEC_HUMAN	[3552-3568]	yes	yes	2;3	0.00013311	101.6	247100000	0	247100000	2		2
YDYDSSSVR	9	0	1090.46	Q96TA1	Q96TA1	NIBAN2	Protein Niban 2 OS=Homo sapiens OX=9606 GN=NIBAN2 PE=1 SV=3	84.138	746	NIBA2_HUMAN	[480-488]	yes	yes	2	1.3585e-05	148.38	246370000	0	246370000	1		1
FGNAMLYGYQVGLFK	15	0	1706.85	P83111	P83111	LACTB	Serine beta-lactamase-like protein LACTB, mitochondrial OS=Homo sapiens OX=9606 GN=LACTB PE=1 SV=2	60.694	547	LACTB_HUMAN	[410-424]	yes	yes	2	2.7594e-07	143.89	246080000	0	246080000	2		2
SDLLLEGFNNYR	12	0	1439.7	P35580	P35580	MYH10	Myosin-10 OS=Homo sapiens OX=9606 GN=MYH10 PE=1 SV=3	228.999	1976	MYH10_HUMAN	[297-308]	yes	yes	2	4.4954e-38	222.18	244790000	6198500	238590000	2	1	1
GIYQSLEGAVQAGQLK	16	0	1660.88	Q15149	Q15149	PLEC	Plectin OS=Homo sapiens OX=9606 GN=PLEC PE=1 SV=3	531.791	4684	PLEC_HUMAN	[478-493]	yes	yes	2	4.7444e-17	176.95	244660000	0	244660000	1		1
SGDSEVYQLGDVSQK	15	0	1610.74	Q04837	Q04837	SSBP1	Single-stranded DNA-binding protein, mitochondrial OS=Homo sapiens OX=9606 GN=SSBP1 PE=1 SV=1	17.26	148	SSBP_HUMAN	[67-81]	yes	yes	2	1.3733e-06	131.43	244230000	213970000	30260000	2	1	1
YQILPLHSQIPR	12	0	1463.82	Q08211	Q08211	DHX9	ATP-dependent RNA helicase A OS=Homo sapiens OX=9606 GN=DHX9 PE=1 SV=4	140.958	1270	DHX9_HUMAN	[681-692]	yes	yes	2;3	0.003003	53.034	243760000	57205000	186550000	3	1	2
FLEGTSCIAGVFVDATK	17	0	1813.89	Q15149	Q15149	PLEC	Plectin OS=Homo sapiens OX=9606 GN=PLEC PE=1 SV=3	531.791	4684	PLEC_HUMAN	[4065-4081]	yes	yes	2	1.3518e-24	222.94	243280000	13840000	229440000	2	1	1
EQGVLSFWR	9	0	1120.57	P05141;P12236	P05141	SLC25A5	ADP/ATP translocase 2 OS=Homo sapiens OX=9606 GN=SLC25A5 PE=1 SV=7	32.852	298	ADT2_HUMAN	[64-72]	no	no	2	0.0052558	74.301	242980000	63436000	179540000	2	1	1
DFNHINVELSLLGK	14	0	1597.85	P32969	P32969	RPL9	Large ribosomal subunit protein uL6 OS=Homo sapiens OX=9606 GN=RPL9 PE=1 SV=1	21.863	192	RL9_HUMAN	[37-50]	yes	yes	2;3	2.0911e-15	201.04	241890000	7918600	233970000	3	1	2
TKDIEDVFYK	10	1	1256.63	Q07955	Q07955	SRSF1	Serine/arginine-rich splicing factor 1 OS=Homo sapiens OX=9606 GN=SRSF1 PE=1 SV=2	27.745	248	SRSF1_HUMAN	[29-38]	yes	yes	2;3	0.0058522	94.692	240800000	26681000	214120000	3	1	2
VFEVSLADLQNDEVAFR	17	0	1950.97	P61247	P61247	RPS3A	Small ribosomal subunit protein eS1 OS=Homo sapiens OX=9606 GN=RPS3A PE=1 SV=2	29.945	264	RS3A_HUMAN	[66-82]	yes	yes	2	4.3058e-58	307.95	240570000	10687000	229880000	2	1	1
VFIGNLNTALVK	12	0	1287.76	Q9UKM9	Q9UKM9	RALY	RNA-binding protein Raly OS=Homo sapiens OX=9606 GN=RALY PE=1 SV=1	32.463	306	RALY_HUMAN	[23-34]	yes	yes	2	1.1191e-06	136.57	238950000	48513000	190440000	2	1	1
GQGTYEDYLEGFR	13	0	1533.67	P14649	P14649	MYL6B	Myosin light chain 6B OS=Homo sapiens OX=9606 GN=MYL6B PE=1 SV=1	22.764	208	MYL6B_HUMAN	[139-151]	yes	yes	2	0.00036229	104.32	238020000	7892800	230130000	2	1	1
TDYNASVSVPDSSGPER	17	0	1779.79	P61978	P61978	HNRNPK	Heterogeneous nuclear ribonucleoprotein K OS=Homo sapiens OX=9606 GN=HNRNPK PE=1 SV=1	50.976	463	HNRPK_HUMAN	[70-86]	yes	yes	2	0.00012686	102.5	238020000	94475000	143540000	2	1	1
NFIVWLEDQK	10	0	1290.66	Q9Y224	Q9Y224	RTRAF	RNA transcription, translation and transport factor protein OS=Homo sapiens OX=9606 GN=RTRAF PE=1 SV=1	28.068	244	RTRAF_HUMAN	[27-36]	yes	yes	2	5.0506e-12	176.6	237830000	68486000	169350000	2	1	1
AGVMALANLLQIQR	14	0	1496.85	Q9Y224	Q9Y224	RTRAF	RNA transcription, translation and transport factor protein OS=Homo sapiens OX=9606 GN=RTRAF PE=1 SV=1	28.068	244	RTRAF_HUMAN	[132-145]	yes	yes	2	7.148e-33	214.13	237130000	80228000	156900000	4	2	2
GGNFGFGDSR	10	0	1012.44	P22626	P22626	HNRNPA2B1	Heterogeneous nuclear ribonucleoproteins A2/B1 OS=Homo sapiens OX=9606 GN=HNRNPA2B1 PE=1 SV=2	37.43	353	ROA2_HUMAN	[204-213]	yes	yes	2	0.00024927	104.06	235850000	0	235850000	1		1
ADRDESSPYAAMLAAQDVAQR	21	1	2264.05	P62263	P62263	RPS14	Small ribosomal subunit protein uS11 OS=Homo sapiens OX=9606 GN=RPS14 PE=1 SV=3	16.273	151	RS14_HUMAN	[64-84]	yes	yes	3	6.4859e-08	120.9	235420000	0	235420000	3		3
MGPAMGPALGAGIER	15	0	1426.71	P52272	P52272	HNRNPM	Heterogeneous nuclear ribonucleoprotein M OS=Homo sapiens OX=9606 GN=HNRNPM PE=1 SV=3	77.516	730	HNRPM_HUMAN	[592-606]	yes	yes	2	8.2926e-05	107.09	234990000	0	234990000	2		2
SSGSPYGGGYGSGGGSGGYGSR	22	0	1909.78	P51991	P51991	HNRNPA3	Heterogeneous nuclear ribonucleoprotein A3 OS=Homo sapiens OX=9606 GN=HNRNPA3 PE=1 SV=2	39.595	378	ROA3_HUMAN	[355-376]	yes	yes	2	4.4518e-06	77.222	234850000	63234000	171610000	3	1	2
VTGEADVEFATHEDAVAAMSK	21	0	2176.99	P31943	P31943	HNRNPH1	Heterogeneous nuclear ribonucleoprotein H OS=Homo sapiens OX=9606 GN=HNRNPH1 PE=1 SV=4	49.229	449	HNRH1_HUMAN	[327-347]	yes	yes	2;3	6.2486e-07	101.36	234710000	55319000	179390000	6	2	4
QEAIDWLLGLAVR	13	0	1482.82	Q9Y224	Q9Y224	RTRAF	RNA transcription, translation and transport factor protein OS=Homo sapiens OX=9606 GN=RTRAF PE=1 SV=1	28.068	244	RTRAF_HUMAN	[77-89]	yes	yes	2	6.1943e-07	143.96	234490000	72746000	161740000	2	1	1
TIDGQQTIIACIESHQFQPK	20	0	2313.14	P52907	P52907	CAPZA1	F-actin-capping protein subunit alpha-1 OS=Homo sapiens OX=9606 GN=CAPZA1 PE=1 SV=3	32.923	286	CAZA1_HUMAN	[147-166]	yes	yes	2;3	1.9381e-09	169.04	234170000	0	234170000	2		2
LPIDVTEGEVISLGLPFGK	19	0	1983.09	P26599	P26599	PTBP1	Polypyrimidine tract-binding protein 1 OS=Homo sapiens OX=9606 GN=PTBP1 PE=1 SV=2	59.633	557	PTBP1_HUMAN	[66-84]	yes	yes	2	6.9975e-07	114.82	233290000	81462000	151830000	2	1	1
IIGAVDQIQLTQAQLEER	18	0	2024.09	Q6NZI2	Q6NZI2	CAVIN1	Caveolae-associated protein 1 OS=Homo sapiens OX=9606 GN=CAVIN1 PE=1 SV=1	43.476	390	CAVN1_HUMAN	[61-78]	yes	yes	2	2.2398e-87	281.12	232960000	47994000	184970000	2	1	1
STGEAFVQFASK	12	0	1270.62	P31942	P31942	HNRNPH3	Heterogeneous nuclear ribonucleoprotein H3 OS=Homo sapiens OX=9606 GN=HNRNPH3 PE=1 SV=2	36.926	346	HNRH3_HUMAN	[56-67]	yes	yes	2	0.00027711	99.973	232560000	140750000	91807000	2	1	1
FITHAPPGEFNEVFNDVR	18	0	2088.01	P52907	P52907	CAPZA1	F-actin-capping protein subunit alpha-1 OS=Homo sapiens OX=9606 GN=CAPZA1 PE=1 SV=3	32.923	286	CAZA1_HUMAN	[20-37]	yes	yes	2;3	1.6415e-05	80.609	232100000	8181900	223920000	3	1	2
SQAFIEMETR	10	0	1210.57	P43243	P43243	MATR3	Matrin-3 OS=Homo sapiens OX=9606 GN=MATR3 PE=1 SV=2	94.623	847	MATR3_HUMAN	[533-542]	yes	yes	2	0.0095204	52.79	231300000	7978000	223320000	2	1	1
KLDGETTDLQDQIAELQAQIDELK	24	1	2713.37	P35580	P35580	MYH10	Myosin-10 OS=Homo sapiens OX=9606 GN=MYH10 PE=1 SV=3	228.999	1976	MYH10_HUMAN	[1059-1082]	yes	yes	2;3	1.5895e-32	188.24	230130000	5490800	224640000	3	1	2
SLVPAAELLESR	12	0	1283.71	Q15149	Q15149	PLEC	Plectin OS=Homo sapiens OX=9606 GN=PLEC PE=1 SV=3	531.791	4684	PLEC_HUMAN	[3116-3127]	yes	yes	2	0.00024688	102.52	229850000	20305000	209540000	2	1	1
QPAIISQLDPVNER	14	0	1578.84	Q08211	Q08211	DHX9	ATP-dependent RNA helicase A OS=Homo sapiens OX=9606 GN=DHX9 PE=1 SV=4	140.958	1270	DHX9_HUMAN	[1117-1130]	yes	yes	2	0.00039852	99.5	229750000	74944000	154800000	2	1	1
IFVGGLSPDTPEEK	14	0	1487.75	Q14103	Q14103	HNRNPD	Heterogeneous nuclear ribonucleoprotein D0 OS=Homo sapiens OX=9606 GN=HNRNPD PE=1 SV=1	38.434	355	HNRPD_HUMAN	[184-197]	yes	yes	2	6.1241e-05	125.23	228990000	134260000	94736000	2	1	1
QLLQANPILESFGNAK	16	0	1741.94	P35580	P35580	MYH10	Myosin-10 OS=Homo sapiens OX=9606 GN=MYH10 PE=1 SV=3	228.999	1976	MYH10_HUMAN	[217-232]	yes	yes	2	3.6787e-24	190.36	228510000	6223600	222280000	2	1	1
SFPSYYTSHVQEEQIEVEETIEAAK	25	0	2913.36	P07196	P07196	NEFL	Neurofilament light polypeptide OS=Homo sapiens OX=9606 GN=NEFL PE=1 SV=3	61.517	543	NFL_HUMAN	[438-462]	yes	yes	3	0.00071219	56.95	228200000	38310000	189890000	2	1	1
ALTVPELTQQVFDAK	15	0	1658.89	P07437	P07437	TUBB	Tubulin beta chain OS=Homo sapiens OX=9606 GN=TUBB PE=1 SV=2	49.671	444	TBB5_HUMAN	[283-297]	yes	yes	2	7.7861e-05	121.08	228160000	94781000	133380000	2	1	1
LASVPAGGAVAVSAAPGSAAPAAGSAPAAAEEK	33	0	2773.42	P05387	P05387	RPLP2	Large ribosomal subunit protein P2 OS=Homo sapiens OX=9606 GN=RPLP2 PE=1 SV=1	11.665	115	RLA2_HUMAN	[62-94]	yes	yes	3	0.0037442	41.551	227380000	0	227380000	1		1
DSYVGDEAQSK	11	0	1197.52	P60709;P63261;P68032;P63267;P68133;P62736	P60709	ACTB	Actin, cytoplasmic 1 OS=Homo sapiens OX=9606 GN=ACTB PE=1 SV=1	41.737	375	ACTB_HUMAN	[51-61]	no	no	2	3.096e-12	146.69	226640000	220060000	6580300	8	1	7
DILQAVK	7	0	785.465	Q96TA1	Q96TA1	NIBAN2	Protein Niban 2 OS=Homo sapiens OX=9606 GN=NIBAN2 PE=1 SV=3	84.138	746	NIBA2_HUMAN	[548-554]	yes	yes	2	0.027987	59.641	226420000	0	226420000	1		1
HVINFDLPSDIEEYVHR	17	0	2082.02	O00571;O15523	O00571	DDX3X	ATP-dependent RNA helicase DDX3X OS=Homo sapiens OX=9606 GN=DDX3X PE=1 SV=3	73.243	662	DDX3X_HUMAN	[512-528]	yes	no	3	2.9354e-17	171.46	225520000	61657000	163870000	2	1	1
SLEAEILQLQEELASSER	18	0	2044.03	P35580	P35580	MYH10	Myosin-10 OS=Homo sapiens OX=9606 GN=MYH10 PE=1 SV=3	228.999	1976	MYH10_HUMAN	[1684-1701]	yes	yes	2	2.9707e-06	127.02	223850000	0	223850000	1		1
EAEEGEDDRDSANGEDDS	18	1	1938.68	P07910	P07910	HNRNPC	Heterogeneous nuclear ribonucleoproteins C1/C2 OS=Homo sapiens OX=9606 GN=HNRNPC PE=1 SV=4	33.67	306	HNRPC_HUMAN	[289-306]	yes	yes	2	3.1542e-121	315.43	223370000	0	223370000	2	1	1
KLDPELHLDIK	11	1	1319.74	Q12905	Q12905	ILF2	Interleukin enhancer-binding factor 2 OS=Homo sapiens OX=9606 GN=ILF2 PE=1 SV=2	43.062	390	ILF2_HUMAN	[186-196]	yes	yes	2;3	0.0070649	63.415	222040000	0	222040000	2		2
HSSVYPTQEELEAVQNMVSHTER	23	0	2670.23	Q12906	Q12906	ILF3	Interleukin enhancer-binding factor 3 OS=Homo sapiens OX=9606 GN=ILF3 PE=1 SV=3	95.338	894	ILF3_HUMAN	[18-40]	yes	yes	3;4	1.9836e-14	142.93	221840000	18409000	203430000	5	1	4
GISHVIVDEIHER	13	0	1502.78	Q08211	Q08211	DHX9	ATP-dependent RNA helicase A OS=Homo sapiens OX=9606 GN=DHX9 PE=1 SV=4	140.958	1270	DHX9_HUMAN	[504-516]	yes	yes	3	0.00014429	107.37	221240000	46567000	174670000	2	1	1
TDITYPAGFMDVISIDK	17	0	1884.92	P62701	P62701	RPS4X	Small ribosomal subunit protein eS4, X isoform OS=Homo sapiens OX=9606 GN=RPS4X PE=1 SV=2	29.598	263	RS4X_HUMAN	[78-94]	yes	yes	2	0.00010197	106.13	220370000	11228000	209140000	4	2	2
YLTVAAVFR	9	0	1038.59	P07437;P68371;P04350	P07437	TUBB	Tubulin beta chain OS=Homo sapiens OX=9606 GN=TUBB PE=1 SV=2	49.671	444	TBB5_HUMAN	[310-318]	no	no	2	0.00018825	130.04	220080000	81548000	138530000	2	1	1
WAGGGFLSTVGDLLK	15	0	1519.8	P83111	P83111	LACTB	Serine beta-lactamase-like protein LACTB, mitochondrial OS=Homo sapiens OX=9606 GN=LACTB PE=1 SV=2	60.694	547	LACTB_HUMAN	[395-409]	yes	yes	2	1.6939e-05	128.28	219440000	0	219440000	1		1
DYFEQYGK	8	0	1048.45	P09651;A0A2R8Y4L2;Q32P51	P09651	HNRNPA1	Heterogeneous nuclear ribonucleoprotein A1 OS=Homo sapiens OX=9606 GN=HNRNPA1 PE=1 SV=5	38.747	372	ROA1_HUMAN	[123-130]	yes	no	2	0.0059281	79.597	218060000	0	218060000	1		1
ILDSVGIEADDDR	13	0	1416.67	P05387	P05387	RPLP2	Large ribosomal subunit protein P2 OS=Homo sapiens OX=9606 GN=RPLP2 PE=1 SV=1	11.665	115	RLA2_HUMAN	[26-38]	yes	yes	2	2.2973e-06	135.66	216430000	0	216430000	1		1
QGGGGGGGSVPGIER	15	0	1283.62	P52272	P52272	HNRNPM	Heterogeneous nuclear ribonucleoprotein M OS=Homo sapiens OX=9606 GN=HNRNPM PE=1 SV=3	77.516	730	HNRPM_HUMAN	[389-403]	yes	yes	2	0.0015102	79.466	216270000	0	216270000	1		1
ALANVNIGSLICNVGAGGPAPAAGAAPAGGPAPSTAAAPAEEK	43	0	3807.92	P05386	P05386	RPLP1	Large ribosomal subunit protein P1 OS=Homo sapiens OX=9606 GN=RPLP1 PE=1 SV=1	11.514	114	RLA1_HUMAN	[50-92]	yes	yes	3	4.3822e-15	86.636	215970000	0	215970000	1		1
TDADSESDNSDNNTIFVQGLGEGVSTDQVGEFFK	34	0	3621.59	Q92804	Q92804	TAF15	TATA-binding protein-associated factor 2N OS=Homo sapiens OX=9606 GN=TAF15 PE=1 SV=1	61.83	592	RBP56_HUMAN	[222-255]	yes	yes	3	2.0329e-11	94.185	215540000	0	215540000	1		1
YLGLLENLR	9	0	1089.62	O00159	O00159	MYO1C	Unconventional myosin-Ic OS=Homo sapiens OX=9606 GN=MYO1C PE=1 SV=4	121.682	1063	MYO1C_HUMAN	[648-656]	yes	yes	2	0.00024394	126.04	214980000	0	214980000	1		1
DTLMISR	7	0	834.427	P0DOX5;P01857;P01860;P01859;P01861	P0DOX5		Immunoglobulin gamma-1 heavy chain OS=Homo sapiens OX=9606 PE=1 SV=2	49.329	449	IGG1_HUMAN	[251-257]	yes	no	2	0.01153	88.029	214580000	71534000	143040000	2	1	1
DFLAGGVAAAISK	13	0	1218.66	P05141	P05141	SLC25A5	ADP/ATP translocase 2 OS=Homo sapiens OX=9606 GN=SLC25A5 PE=1 SV=7	32.852	298	ADT2_HUMAN	[11-23]	yes	yes	2	0.0014651	79.82	214350000	0	214350000	1		1
LLHYAGEVTYSVTGFLDK	18	0	2012.03	O00159	O00159	MYO1C	Unconventional myosin-Ic OS=Homo sapiens OX=9606 GN=MYO1C PE=1 SV=4	121.682	1063	MYO1C_HUMAN	[544-561]	yes	yes	2;3	7.3102e-08	155.98	213220000	0	213220000	2		2
LTSLNVK	7	0	773.465	P26599;O95758	P26599	PTBP1	Polypyrimidine tract-binding protein 1 OS=Homo sapiens OX=9606 GN=PTBP1 PE=1 SV=2	59.633	557	PTBP1_HUMAN	[260-266]	no	no	2	0.016461	83.614	212620000	39758000	172860000	2	1	1
VLEQLTGQTPVFSK	14	0	1545.84	P62913	P62913	RPL11	Large ribosomal subunit protein uL5 OS=Homo sapiens OX=9606 GN=RPL11 PE=1 SV=2	20.252	178	RL11_HUMAN	[39-52]	yes	yes	2	2.2857e-15	168.3	212450000	22224000	190220000	2	1	1
VFDPVPVGVTK	11	0	1156.65	Q08211	Q08211	DHX9	ATP-dependent RNA helicase A OS=Homo sapiens OX=9606 GN=DHX9 PE=1 SV=4	140.958	1270	DHX9_HUMAN	[698-708]	yes	yes	2	0.0016256	82.261	211780000	0	211780000	1		1
QLETVLDDLDPENALLPAGFR	21	0	2325.19	Q9NYL9	Q9NYL9	TMOD3	Tropomodulin-3 OS=Homo sapiens OX=9606 GN=TMOD3 PE=1 SV=1	39.595	352	TMOD3_HUMAN	[31-51]	yes	yes	2	8.2853e-10	130.19	211310000	0	211310000	1		1
SLEEIYLFSLPIK	13	0	1550.86	P15880	P15880	RPS2	Small ribosomal subunit protein uS5 OS=Homo sapiens OX=9606 GN=RPS2 PE=1 SV=2	31.324	293	RS2_HUMAN	[77-89]	yes	yes	2	1.3112e-15	175.86	209810000	22842000	186970000	2	1	1
TTGFGMIYDSLDYAK	15	0	1680.77	P62847	P62847	RPS24	Small ribosomal subunit protein eS24 OS=Homo sapiens OX=9606 GN=RPS24 PE=1 SV=1	15.423	133	RS24_HUMAN	[69-83]	yes	yes	2	5.8631e-07	138.63	208620000	12869000	195750000	3	1	2
GFGFVCFSSPEEATK	15	0	1661.74	P11940;Q9H361;Q4VXU2;Q13310	P11940	PABPC1	Polyadenylate-binding protein 1 OS=Homo sapiens OX=9606 GN=PABPC1 PE=1 SV=2	70.671	636	PABP1_HUMAN	[334-348]	no	no	2	1.6403e-10	155	208340000	39485000	168860000	2	1	1
KYDAFLASESLIK	13	1	1483.79	P62906	P62906	RPL10A	Large ribosomal subunit protein uL1 OS=Homo sapiens OX=9606 GN=RPL10A PE=1 SV=2	24.831	217	RL10A_HUMAN	[106-118]	yes	yes	2	4.1411e-29	202.61	207600000	0	207600000	1		1
LLQSNPVLEAFGNAK	15	0	1599.86	O00159	O00159	MYO1C	Unconventional myosin-Ic OS=Homo sapiens OX=9606 GN=MYO1C PE=1 SV=4	121.682	1063	MYO1C_HUMAN	[174-188]	yes	yes	2	0.00027792	103.43	207140000	0	207140000	1		1
MGQMAMGGAMGINNR	15	0	1537.66	Q15233	Q15233	NONO	Non-POU domain-containing octamer-binding protein OS=Homo sapiens OX=9606 GN=NONO PE=1 SV=4	54.232	471	NONO_HUMAN	[384-398]	yes	yes	2	3.2817e-10	161.17	207030000	0	207030000	2		2
IFLLTNNNLLLADQK	15	0	1728.98	O43795	O43795	MYO1B	Unconventional myosin-Ib OS=Homo sapiens OX=9606 GN=MYO1B PE=1 SV=3	131.985	1136	MYO1B_HUMAN	[1007-1021]	yes	yes	2	1.7068e-07	145.09	205920000	0	205920000	1		1
IAQLEEELEEEQSNMELLNDR	21	0	2531.17	P35580	P35580	MYH10	Myosin-10 OS=Homo sapiens OX=9606 GN=MYH10 PE=1 SV=3	228.999	1976	MYH10_HUMAN	[1738-1758]	yes	yes	2;3	1.0081e-49	230.67	205860000	3768100	202090000	4	1	3
MELQEIQLK	9	0	1130.6	P06753	P06753	TPM3	Tropomyosin alpha-3 chain OS=Homo sapiens OX=9606 GN=TPM3 PE=1 SV=2	32.95	285	TPM3_HUMAN	[142-150]	yes	yes	2	0.0018519	93.429	205710000	0	205710000	2		2
ASITPGTILIILTGR	15	0	1524.92	Q02878	Q02878	RPL6	Large ribosomal subunit protein eL6 OS=Homo sapiens OX=9606 GN=RPL6 PE=1 SV=3	32.728	288	RL6_HUMAN	[142-156]	yes	yes	2	0.0045793	64.199	205680000	0	205680000	1		1
KEEELQGALAR	11	1	1242.66	P35580	P35580	MYH10	Myosin-10 OS=Homo sapiens OX=9606 GN=MYH10 PE=1 SV=3	228.999	1976	MYH10_HUMAN	[1088-1098]	yes	yes	2	0.021493	69.954	205560000	0	205560000	1		1
NFQNIFPPSATLHLSNIPPSVSEEDLK	27	0	2993.51	P26599	P26599	PTBP1	Polypyrimidine tract-binding protein 1 OS=Homo sapiens OX=9606 GN=PTBP1 PE=1 SV=2	59.633	557	PTBP1_HUMAN	[471-497]	yes	yes	3	2.1476e-13	118.05	205260000	48194000	157060000	2	1	1
LGFHLPLEVAYQR	13	0	1541.84	Q15149	Q15149	PLEC	Plectin OS=Homo sapiens OX=9606 GN=PLEC PE=1 SV=3	531.791	4684	PLEC_HUMAN	[3951-3963]	yes	yes	3	0.00011723	111.63	205260000	0	205260000	1		1
MLDMGFEPQIR	11	0	1335.63	P17844;Q92841;O00571;O15523	O00571	DDX3X	ATP-dependent RNA helicase DDX3X OS=Homo sapiens OX=9606 GN=DDX3X PE=1 SV=3	73.243	662	DDX3X_HUMAN	[352-362]	no	no	2	1.654e-07	130.96	205110000	48782000	156330000	4	2	2
FEPYANPTK	9	0	1065.51	P52272	P52272	HNRNPM	Heterogeneous nuclear ribonucleoprotein M OS=Homo sapiens OX=9606 GN=HNRNPM PE=1 SV=3	77.516	730	HNRPM_HUMAN	[61-69]	yes	yes	2	0.0019593	92.653	204410000	31639000	172770000	2	1	1
LQISHEAAACITGLR	15	0	1638.85	Q08211	Q08211	DHX9	ATP-dependent RNA helicase A OS=Homo sapiens OX=9606 GN=DHX9 PE=1 SV=4	140.958	1270	DHX9_HUMAN	[1090-1104]	yes	yes	2;3	0.00083392	78.692	204290000	9753800	194530000	3	1	2
KVPGVTAIELDEDTGTFR	18	1	1946.99	P51114	P51114	FXR1	RNA-binding protein FXR1 OS=Homo sapiens OX=9606 GN=FXR1 PE=1 SV=3	69.721	621	FXR1_HUMAN	[246-263]	yes	yes	2;3	2.9469e-05	75.564	204160000	29274000	174890000	4	2	2
AGEVFIHK	8	0	899.486	Q15233	Q15233	NONO	Non-POU domain-containing octamer-binding protein OS=Homo sapiens OX=9606 GN=NONO PE=1 SV=4	54.232	471	NONO_HUMAN	[100-107]	yes	yes	2	0.01441	60.972	203710000	0	203710000	1		1
FADSDQDRDPHR	12	1	1457.63	P51636	P51636	CAV2	Caveolin-2 OS=Homo sapiens OX=9606 GN=CAV2 PE=1 SV=2	18.291	162	CAV2_HUMAN	[33-44]	yes	yes	2;3	2.3115e-09	188.87	203480000	33227000	170260000	2	1	1
IALTDNALIAR	11	0	1169.68	P18124	P18124	RPL7	Large ribosomal subunit protein uL30 OS=Homo sapiens OX=9606 GN=RPL7 PE=1 SV=1	29.226	248	RL7_HUMAN	[167-177]	yes	yes	2	2.016e-09	157.68	203470000	0	203470000	1		1
FLILPDMLK	9	0	1088.63	P62318	P62318	SNRPD3	Small nuclear ribonucleoprotein Sm D3 OS=Homo sapiens OX=9606 GN=SNRPD3 PE=1 SV=1	13.916	126	SMD3_HUMAN	[70-78]	yes	yes	2	0.0081498	64.207	203050000	29423000	173620000	4	2	2
GFGFVSFER	9	0	1044.5	P11940;Q9H361	P11940	PABPC1	Polyadenylate-binding protein 1 OS=Homo sapiens OX=9606 GN=PABPC1 PE=1 SV=2	70.671	636	PABP1_HUMAN	[232-240]	yes	no	2	0.0033733	82.452	203020000	56063000	146960000	2	1	1
FTITPPTAQVVGVLK	15	0	1569.91	P52907	P52907	CAPZA1	F-actin-capping protein subunit alpha-1 OS=Homo sapiens OX=9606 GN=CAPZA1 PE=1 SV=3	32.923	286	CAZA1_HUMAN	[179-193]	yes	yes	2	0.00035581	97.734	202650000	9981900	192670000	2	1	1
SQVMDEATALQLR	13	0	1460.73	Q15149	Q15149	PLEC	Plectin OS=Homo sapiens OX=9606 GN=PLEC PE=1 SV=3	531.791	4684	PLEC_HUMAN	[4037-4049]	yes	yes	2	0.00088053	89.548	202480000	0	202480000	3		3
DLAGSIIGK	9	0	872.497	P61978	P61978	HNRNPK	Heterogeneous nuclear ribonucleoprotein K OS=Homo sapiens OX=9606 GN=HNRNPK PE=1 SV=1	50.976	463	HNRPK_HUMAN	[397-405]	yes	yes	1;2	0.00051066	111.95	202420000	123560000	78867000	3	2	1
QFGFIVLTTSAGIMDHEEAR	20	0	2221.08	P62244	P62244	RPS15A	Small ribosomal subunit protein uS8 OS=Homo sapiens OX=9606 GN=RPS15A PE=1 SV=2	14.839	130	RS15A_HUMAN	[98-117]	yes	yes	2;3	1.1204e-15	106.13	201910000	4463600	197440000	5	1	4
QTNLENLDQAFSVAER	16	0	1833.89	Q15149	Q15149	PLEC	Plectin OS=Homo sapiens OX=9606 GN=PLEC PE=1 SV=3	531.791	4684	PLEC_HUMAN	[350-365]	yes	yes	2	9.6814e-57	234.49	201900000	20563000	181330000	2	1	1
SQVEEELFSVR	11	0	1321.65	Q15149	Q15149	PLEC	Plectin OS=Homo sapiens OX=9606 GN=PLEC PE=1 SV=3	531.791	4684	PLEC_HUMAN	[2361-2371]	yes	yes	2	0.00028874	95.573	201900000	20392000	181510000	3	1	2
IIDVVYNASNNELVR	15	0	1717.9	P62241	P62241	RPS8	Small ribosomal subunit protein eS8 OS=Homo sapiens OX=9606 GN=RPS8 PE=1 SV=2	24.205	208	RS8_HUMAN	[78-92]	yes	yes	2	1.319e-06	155.15	201740000	16877000	184870000	2	1	1
DDGTGQLLLPLSDAR	15	0	1569.8	Q15149	Q15149	PLEC	Plectin OS=Homo sapiens OX=9606 GN=PLEC PE=1 SV=3	531.791	4684	PLEC_HUMAN	[4004-4018]	yes	yes	2	6.6692e-32	204	201540000	0	201540000	1		1
EGAAHAFAQYNMDQFTPVK	19	0	2123.97	P52907	P52907	CAPZA1	F-actin-capping protein subunit alpha-1 OS=Homo sapiens OX=9606 GN=CAPZA1 PE=1 SV=3	32.923	286	CAZA1_HUMAN	[48-66]	yes	yes	3	1.4619e-06	106.93	200900000	0	200900000	3		3
QLALETIDINKDPYFMK	17	1	2038.04	Q15428	Q15428	SF3A2	Splicing factor 3A subunit 2 OS=Homo sapiens OX=9606 GN=SF3A2 PE=1 SV=2	49.256	464	SF3A2_HUMAN	[32-48]	yes	yes	3	7.5654e-05	101.39	200540000	34382000	166150000	3	1	2
SFLLDLLNATGK	12	0	1290.72	O00571	O00571	DDX3X	ATP-dependent RNA helicase DDX3X OS=Homo sapiens OX=9606 GN=DDX3X PE=1 SV=3	73.243	662	DDX3X_HUMAN	[429-440]	yes	yes	2	1.1949e-06	135.86	200120000	58421000	141700000	2	1	1
DYFEEYGK	8	0	1049.43	P22626	P22626	HNRNPA2B1	Heterogeneous nuclear ribonucleoproteins A2/B1 OS=Homo sapiens OX=9606 GN=HNRNPA2B1 PE=1 SV=2	37.43	353	ROA2_HUMAN	[130-137]	yes	yes	2	0.011454	65.038	199370000	0	199370000	1		1
NFILDQTNVSAAAQR	15	0	1646.84	Q00839	Q00839	HNRNPU	Heterogeneous nuclear ribonucleoprotein U OS=Homo sapiens OX=9606 GN=HNRNPU PE=1 SV=6	90.584	825	HNRPU_HUMAN	[576-590]	yes	yes	2	4.3497e-07	142.08	199320000	19228000	180100000	2	1	1
GQPIYIQFSNHK	12	0	1430.73	P26599	P26599	PTBP1	Polypyrimidine tract-binding protein 1 OS=Homo sapiens OX=9606 GN=PTBP1 PE=1 SV=2	59.633	557	PTBP1_HUMAN	[123-134]	yes	yes	2	2.8176e-15	166.19	198790000	55550000	143240000	2	1	1
ESIGNVQVLLEYHIAYLK	18	0	2088.13	P51114	P51114	FXR1	RNA-binding protein FXR1 OS=Homo sapiens OX=9606 GN=FXR1 PE=1 SV=3	69.721	621	FXR1_HUMAN	[342-359]	yes	yes	2;3	0.00019092	122.39	198420000	25919000	172500000	3	1	2
ALPAPIEK	8	0	837.496	P0DOX5;P01857;P01860	P0DOX5		Immunoglobulin gamma-1 heavy chain OS=Homo sapiens OX=9606 PE=1 SV=2	49.329	449	IGG1_HUMAN	[329-336]	yes	no	2	0.011372	65.252	198290000	0	198290000	1		1
ALDTMNFDVIK	11	0	1265.63	P11940;Q13310	P11940	PABPC1	Polyadenylate-binding protein 1 OS=Homo sapiens OX=9606 GN=PABPC1 PE=1 SV=2	70.671	636	PABP1_HUMAN	[68-78]	no	no	2	2.3048e-07	138.98	198260000	0	198260000	2		2
IEGYEDQVLITEHGDLGNSR	20	0	2244.07	P52907	P52907	CAPZA1	F-actin-capping protein subunit alpha-1 OS=Homo sapiens OX=9606 GN=CAPZA1 PE=1 SV=3	32.923	286	CAZA1_HUMAN	[67-86]	yes	yes	2;3	0.0027591	77.754	197970000	0	197970000	2		2
TAVIDHHNYDISDLGQHTLIVADTENLLK	29	0	3244.64	P39656	P39656	DDOST	Dolichyl-diphosphooligosaccharide--protein glycosyltransferase 48 kDa subunit OS=Homo sapiens OX=9606 GN=DDOST PE=1 SV=4	50.801	456	OST48_HUMAN	[154-182]	yes	yes	4;5	2.396e-19	136.89	197340000	47839000	149500000	4	2	2
LLDAQLSTGGIVDPSK	16	0	1612.87	Q15149	Q15149	PLEC	Plectin OS=Homo sapiens OX=9606 GN=PLEC PE=1 SV=3	531.791	4684	PLEC_HUMAN	[3270-3285]	yes	yes	2	8.9053e-12	162.22	197030000	30458000	166570000	2	1	1
SLVEIIEHGLVDEQQK	16	0	1835.96	O75533	O75533	SF3B1	Splicing factor 3B subunit 1 OS=Homo sapiens OX=9606 GN=SF3B1 PE=1 SV=3	145.83	1304	SF3B1_HUMAN	[685-700]	yes	yes	2;3	2.5094e-140	326.01	196820000	14080000	182740000	3	1	2
LLEAQIATGGIIDPEESHRLPVEVAYK	27	1	2947.57	Q15149	Q15149	PLEC	Plectin OS=Homo sapiens OX=9606 GN=PLEC PE=1 SV=3	531.791	4684	PLEC_HUMAN	[4179-4205]	yes	yes	4	1.8406e-18	130.9	196560000	15452000	181110000	2	1	1
AQQAADKYLYVDK	13	1	1511.76	P35579	P35579	MYH9	Myosin-9 OS=Homo sapiens OX=9606 GN=MYH9 PE=1 SV=4	226.532	1960	MYH9_HUMAN	[2-14]	yes	yes	2	2.1473e-10	151.79	195710000	0	195710000	1		1
TLETVPLER	9	0	1056.58	P22626	P22626	HNRNPA2B1	Heterogeneous nuclear ribonucleoproteins A2/B1 OS=Homo sapiens OX=9606 GN=HNRNPA2B1 PE=1 SV=2	37.43	353	ROA2_HUMAN	[4-12]	yes	yes	2	0.0003989	114.89	194860000	57517000	137340000	2	1	1
AEVIMNYHVGETVLSLQK	18	0	2030.05	Q15393	Q15393	SF3B3	Splicing factor 3B subunit 3 OS=Homo sapiens OX=9606 GN=SF3B3 PE=1 SV=4	135.577	1217	SF3B3_HUMAN	[1089-1106]	yes	yes	2;3	4.7193e-06	150.16	194810000	51348000	143460000	6	2	4
KGNFNYIEFTR	11	1	1387.69	O14950;P19105	O14950	MYL12B	Myosin regulatory light chain 12B OS=Homo sapiens OX=9606 GN=MYL12B PE=1 SV=2	19.779	172	ML12B_HUMAN	[151-161]	no	no	2;3	0.00037094	78.342	194750000	0	194750000	2		2
QVLALQSQLADTK	13	0	1413.78	P35580	P35580	MYH10	Myosin-10 OS=Homo sapiens OX=9606 GN=MYH10 PE=1 SV=3	228.999	1976	MYH10_HUMAN	[1365-1377]	yes	yes	2	2.1302e-06	136.49	194660000	0	194660000	1		1
IVEPYIAWGYPNLK	14	0	1661.88	P18124	P18124	RPL7	Large ribosomal subunit protein uL30 OS=Homo sapiens OX=9606 GN=RPL7 PE=1 SV=1	29.226	248	RL7_HUMAN	[135-148]	yes	yes	2	0.00016566	116.52	194300000	0	194300000	1		1
DTHDQLSEPSEVR	13	0	1511.69	Q15149	Q15149	PLEC	Plectin OS=Homo sapiens OX=9606 GN=PLEC PE=1 SV=3	531.791	4684	PLEC_HUMAN	[3969-3981]	yes	yes	2;3	2.0789e-10	160.18	193620000	8369600	185250000	3	1	2
MFIGGLSWDTSK	12	0	1340.64	O14979	O14979	HNRNPDL	Heterogeneous nuclear ribonucleoprotein D-like OS=Homo sapiens OX=9606 GN=HNRNPDL PE=1 SV=3	46.438	420	HNRDL_HUMAN	[150-161]	yes	yes	2	8.8188e-05	114.5	193130000	124820000	68314000	4	2	2
FSPAGPILSIR	11	0	1156.66	P11940;Q9H361;Q4VXU2;Q5JQF8	P11940	PABPC1	Polyadenylate-binding protein 1 OS=Homo sapiens OX=9606 GN=PABPC1 PE=1 SV=2	70.671	636	PABP1_HUMAN	[31-41]	yes	no	2	0.00029378	95.523	193060000	0	193060000	1		1
REQEVNILK	9	1	1127.63	P35579	P35579	MYH9	Myosin-9 OS=Homo sapiens OX=9606 GN=MYH9 PE=1 SV=4	226.532	1960	MYH9_HUMAN	[1165-1173]	yes	yes	2	0.012237	99.802	192940000	0	192940000	1		1
IGQLEEQLEQEAK	13	0	1513.76	P35580	P35580	MYH10	Myosin-10 OS=Homo sapiens OX=9606 GN=MYH10 PE=1 SV=3	228.999	1976	MYH10_HUMAN	[1823-1835]	yes	yes	2	4.1351e-22	184.36	192100000	5914400	186180000	2	1	1
VLEAELLVLR	10	0	1153.71	P07196	P07196	NEFL	Neurofilament light polypeptide OS=Homo sapiens OX=9606 GN=NEFL PE=1 SV=3	61.517	543	NFL_HUMAN	[117-126]	yes	yes	2	1.7086e-11	166.52	191820000	41549000	150270000	2	1	1
IKDEVGAPGIVVGVSVDGK	19	1	1838.01	P83111	P83111	LACTB	Serine beta-lactamase-like protein LACTB, mitochondrial OS=Homo sapiens OX=9606 GN=LACTB PE=1 SV=2	60.694	547	LACTB_HUMAN	[118-136]	yes	yes	3	0.0068785	49.865	190800000	0	190800000	1		1
AQAEAQQPTFDALRDELR	18	1	2058.01	Q15149	Q15149	PLEC	Plectin OS=Homo sapiens OX=9606 GN=PLEC PE=1 SV=3	531.791	4684	PLEC_HUMAN	[1274-1291]	yes	yes	2;3	0.007095	82.543	190020000	0	190020000	2		2
LFVGNLPADITEDEFK	16	0	1806.9	P23246	P23246	SFPQ	Splicing factor, proline- and glutamine-rich OS=Homo sapiens OX=9606 GN=SFPQ PE=1 SV=2	76.149	707	SFPQ_HUMAN	[299-314]	yes	yes	2	3.7817e-11	156.69	189690000	8265300	181430000	2	1	1
NLQNLLILTAIK	12	0	1352.84	Q00610;P53675	Q00610	CLTC	Clathrin heavy chain 1 OS=Homo sapiens OX=9606 GN=CLTC PE=1 SV=5	191.615	1675	CLH1_HUMAN	[1023-1034]	no	no	2	9.3395e-12	163.64	189570000	10310000	179260000	2	1	1
SDLAVPSELALLK	13	0	1354.77	Q08380	Q08380	LGALS3BP	Galectin-3-binding protein OS=Homo sapiens OX=9606 GN=LGALS3BP PE=1 SV=1	65.331	585	LG3BP_HUMAN	[311-323]	yes	yes	2	0.00059121	94.363	189330000	102000000	87331000	2	1	1
LLFNDVQTLK	10	0	1189.67	Q15149	Q15149	PLEC	Plectin OS=Homo sapiens OX=9606 GN=PLEC PE=1 SV=3	531.791	4684	PLEC_HUMAN	[588-597]	yes	yes	2	0.022712	47.198	188560000	0	188560000	1		1
DALDGPAAEAEPEHSFDGLR	20	0	2095.94	Q15149	Q15149	PLEC	Plectin OS=Homo sapiens OX=9606 GN=PLEC PE=1 SV=3	531.791	4684	PLEC_HUMAN	[2768-2787]	yes	yes	2;3	1.1165e-13	150.12	188470000	16939000	171530000	3	1	2
YGEPGEVFINK	11	0	1251.61	P23246	P23246	SFPQ	Splicing factor, proline- and glutamine-rich OS=Homo sapiens OX=9606 GN=SFPQ PE=1 SV=2	76.149	707	SFPQ_HUMAN	[320-330]	yes	yes	2	0.0031433	73.985	188440000	0	188440000	1		1
LFIGGLNTETNEK	13	0	1434.74	P38159;Q96E39	P38159	RBMX	RNA-binding motif protein, X chromosome OS=Homo sapiens OX=9606 GN=RBMX PE=1 SV=3	42.332	391	RBMX_HUMAN	[10-22]	yes	no	2	1.8854e-10	160.53	188440000	0	188440000	1		1
VLLESEQFLTELTR	14	0	1676.9	P37108	P37108	SRP14	Signal recognition particle 14 kDa protein OS=Homo sapiens OX=9606 GN=SRP14 PE=1 SV=2	14.57	136	SRP14_HUMAN	[2-15]	yes	yes	2	6.7287e-33	214.26	188280000	4544200	183740000	2	1	1
LGAVFNQVAFPLQYTPR	17	0	1920.03	Q15393	Q15393	SF3B3	Splicing factor 3B subunit 3 OS=Homo sapiens OX=9606 GN=SF3B3 PE=1 SV=4	135.577	1217	SF3B3_HUMAN	[770-786]	yes	yes	2	2.645e-44	218.01	188250000	34586000	153660000	2	1	1
IPDWFLNR	8	0	1059.55	P62269	P62269	RPS18	Small ribosomal subunit protein uS13 OS=Homo sapiens OX=9606 GN=RPS18 PE=1 SV=3	17.719	152	RS18_HUMAN	[79-86]	yes	yes	2	0.00043804	135.87	187590000	0	187590000	1		1
IDEPLEGSEDR	11	0	1258.57	P61978	P61978	HNRNPK	Heterogeneous nuclear ribonucleoprotein K OS=Homo sapiens OX=9606 GN=HNRNPK PE=1 SV=1	50.976	463	HNRPK_HUMAN	[423-433]	yes	yes	2	9.6002e-11	163.64	187570000	79615000	107950000	2	1	1
HGLEVSEMAVSELPGNPNAVWTVR	24	0	2591.28	Q15393	Q15393	SF3B3	Splicing factor 3B subunit 3 OS=Homo sapiens OX=9606 GN=SF3B3 PE=1 SV=4	135.577	1217	SF3B3_HUMAN	[440-463]	yes	yes	3	2.4987e-14	138.66	187490000	12660000	174830000	3	1	2
LKGDDLQAIKK	11	2	1227.72	P07910	P07910	HNRNPC	Heterogeneous nuclear ribonucleoproteins C1/C2 OS=Homo sapiens OX=9606 GN=HNRNPC PE=1 SV=4	33.67	306	HNRPC_HUMAN	[188-198]	yes	yes	3	0.0015034	83.182	187400000	22568000	164830000	2	1	1
AQVEQELTTLR	11	0	1286.68	Q15149	Q15149	PLEC	Plectin OS=Homo sapiens OX=9606 GN=PLEC PE=1 SV=3	531.791	4684	PLEC_HUMAN	[2319-2329]	yes	yes	2	0.00012789	103.7	186870000	17259000	169620000	2	1	1
GFAFVTFDDHDTVDK	15	0	1712.77	P51991	P51991	HNRNPA3	Heterogeneous nuclear ribonucleoprotein A3 OS=Homo sapiens OX=9606 GN=HNRNPA3 PE=1 SV=2	39.595	378	ROA3_HUMAN	[168-182]	yes	yes	2	0.00056524	110.66	186800000	87768000	99036000	2	1	1
FSVCVLGDQQHCDEAK	16	0	1891.82	P62906	P62906	RPL10A	Large ribosomal subunit protein uL1 OS=Homo sapiens OX=9606 GN=RPL10A PE=1 SV=2	24.831	217	RL10A_HUMAN	[63-78]	yes	yes	3	0.0041462	55.011	186700000	0	186700000	1		1
GHVDILAPTVQELAALEK	18	0	1903.04	Q92499	Q92499	DDX1	ATP-dependent RNA helicase DDX1 OS=Homo sapiens OX=9606 GN=DDX1 PE=1 SV=2	82.432	740	DDX1_HUMAN	[703-720]	yes	yes	2;3	1.2246e-05	114.7	186600000	75061000	111540000	3	2	1
FESPEVAER	9	0	1062.5	P52272	P52272	HNRNPM	Heterogeneous nuclear ribonucleoprotein M OS=Homo sapiens OX=9606 GN=HNRNPM PE=1 SV=3	77.516	730	HNRPM_HUMAN	[699-707]	yes	yes	2	0.012369	59.245	186500000	23001000	163500000	2	1	1
DFSALESQLQDTQELLQEENRQK	23	1	2748.32	P35579	P35579	MYH9	Myosin-9 OS=Homo sapiens OX=9606 GN=MYH9 PE=1 SV=4	226.532	1960	MYH9_HUMAN	[1302-1324]	yes	yes	3	1.362e-53	221.92	186450000	0	186450000	1		1
SKPGAAMVEMADGYAVDR	18	1	1866.86	P14866	P14866	HNRNPL	Heterogeneous nuclear ribonucleoprotein L OS=Homo sapiens OX=9606 GN=HNRNPL PE=1 SV=2	64.133	589	HNRPL_HUMAN	[417-434]	yes	yes	3	0.0014954	67.43	186180000	50346000	135830000	6	2	4
VLFSSNGGVVK	11	0	1105.61	P26599	P26599	PTBP1	Polypyrimidine tract-binding protein 1 OS=Homo sapiens OX=9606 GN=PTBP1 PE=1 SV=2	59.633	557	PTBP1_HUMAN	[498-508]	yes	yes	2	0.00011251	120.15	185580000	0	185580000	3	1	2
TLTAVHDAILEDLVFPSEIVGK	22	0	2366.27	P62081	P62081	RPS7	Small ribosomal subunit protein eS7 OS=Homo sapiens OX=9606 GN=RPS7 PE=1 SV=1	22.127	194	RS7_HUMAN	[121-142]	yes	yes	2;3	1.4417e-17	192.65	185390000	0	185390000	2		2
SLGYAYVNFQQPADAER	17	0	1927.91	P11940;Q13310	P11940	PABPC1	Polyadenylate-binding protein 1 OS=Homo sapiens OX=9606 GN=PABPC1 PE=1 SV=2	70.671	636	PABP1_HUMAN	[51-67]	no	no	2	0.00085304	83.617	185350000	0	185350000	1		1
EDSQRPGAHLTVK	13	1	1436.74	P09651;Q32P51	P09651	HNRNPA1	Heterogeneous nuclear ribonucleoprotein A1 OS=Homo sapiens OX=9606 GN=HNRNPA1 PE=1 SV=5	38.747	372	ROA1_HUMAN	[93-105]	yes	no	3	0.0025342	66.989	185160000	0	185160000	1		1
IINEPTAAAIAYGLDK	16	0	1658.89	P11021;P11142;P54652	P11021	HSPA5	Endoplasmic reticulum chaperone BiP OS=Homo sapiens OX=9606 GN=HSPA5 PE=1 SV=2	72.333	654	BIP_HUMAN	[198-213]	no	no	2	4.9091e-05	121.28	185000000	27051000	157950000	3	1	2
QYPISLVLAPTR	12	0	1356.78	O00571;O15523	O00571	DDX3X	ATP-dependent RNA helicase DDX3X OS=Homo sapiens OX=9606 GN=DDX3X PE=1 SV=3	73.243	662	DDX3X_HUMAN	[265-276]	yes	no	2	0.0010349	87.298	184890000	58343000	126550000	2	1	1
SIITYVSSLYDAMPR	15	0	1714.86	Q15149	Q15149	PLEC	Plectin OS=Homo sapiens OX=9606 GN=PLEC PE=1 SV=3	531.791	4684	PLEC_HUMAN	[387-401]	yes	yes	2	3.448e-07	142.08	184770000	17007000	167770000	3	1	2
FGQGGAGPVGGQGPR	15	0	1340.66	P23246	P23246	SFPQ	Splicing factor, proline- and glutamine-rich OS=Homo sapiens OX=9606 GN=SFPQ PE=1 SV=2	76.149	707	SFPQ_HUMAN	[667-681]	yes	yes	2	0.0026339	73.841	184510000	7211900	177300000	2	1	1
LLEDGEDFNLGDALDSSNSMQTIQK	25	0	2739.25	P05783	P05783	KRT18	Keratin, type I cytoskeletal 18 OS=Homo sapiens OX=9606 GN=KRT18 PE=1 SV=2	48.058	430	K1C18_HUMAN	[383-407]	yes	yes	2;3	2.8412e-33	193.64	184430000	30186000	154240000	4	1	3
TQLASWSDPTEETGPVAGILDTETLEK	27	0	2887.4	Q15149	Q15149	PLEC	Plectin OS=Homo sapiens OX=9606 GN=PLEC PE=1 SV=3	531.791	4684	PLEC_HUMAN	[4402-4428]	yes	yes	2;3	1.146e-18	170.61	184110000	0	184110000	2		2
EVYQQQQYGSGGR	13	0	1498.68	Q99729	Q99729	HNRNPAB	Heterogeneous nuclear ribonucleoprotein A/B OS=Homo sapiens OX=9606 GN=HNRNPAB PE=1 SV=2	36.225	332	ROAA_HUMAN	[233-245]	yes	yes	2	1.896e-15	173.64	182940000	93274000	89667000	2	1	1
SLFSSIGEVESAK	13	0	1352.68	Q15717	Q15717	ELAVL1	ELAV-like protein 1 OS=Homo sapiens OX=9606 GN=ELAVL1 PE=1 SV=2	36.092	326	ELAV1_HUMAN	[38-50]	yes	yes	1;2	5.999e-10	153.12	182850000	56576000	126270000	3	2	1
EYGSCSHHYQQLLQSLEQGAQEESR	25	0	2963.31	Q15149	Q15149	PLEC	Plectin OS=Homo sapiens OX=9606 GN=PLEC PE=1 SV=3	531.791	4684	PLEC_HUMAN	[1094-1118]	yes	yes	3;4	1.1942e-15	146.39	182050000	0	182050000	2		2
YAEERDRAEAEAR	13	2	1564.72	P35579;P35580	P35579	MYH9	Myosin-9 OS=Homo sapiens OX=9606 GN=MYH9 PE=1 SV=4	226.532	1960	MYH9_HUMAN	[1460-1472]	no	no	3;4	3.0714e-06	131.53	181960000	0	181960000	2		2
GNLGAGNGNLQGPR	14	0	1323.66	P43243	P43243	MATR3	Matrin-3 OS=Homo sapiens OX=9606 GN=MATR3 PE=1 SV=2	94.623	847	MATR3_HUMAN	[374-387]	yes	yes	2	2.9916e-41	225.87	181630000	34417000	147220000	7	4	3
VLQSALAAIR	10	0	1040.63	Q12905	Q12905	ILF2	Interleukin enhancer-binding factor 2 OS=Homo sapiens OX=9606 GN=ILF2 PE=1 SV=2	43.062	390	ILF2_HUMAN	[197-206]	yes	yes	2	1.2002e-05	114.28	181590000	35694000	145900000	2	1	1
QKPVQTFTEEK	11	1	1333.69	Q9NYL9	Q9NYL9	TMOD3	Tropomodulin-3 OS=Homo sapiens OX=9606 GN=TMOD3 PE=1 SV=1	39.595	352	TMOD3_HUMAN	[102-112]	yes	yes	2;3	2.1456e-07	115.18	181120000	0	181120000	2		2
EDAMAMVDHCLK	12	0	1418.6	P43243	P43243	MATR3	Matrin-3 OS=Homo sapiens OX=9606 GN=MATR3 PE=1 SV=2	94.623	847	MATR3_HUMAN	[543-554]	yes	yes	2	8.7751e-08	144.77	181020000	20141000	160880000	9	2	7
LQLETEIEALKEELLFMK	18	1	2176.17	P05783	P05783	KRT18	Keratin, type I cytoskeletal 18 OS=Homo sapiens OX=9606 GN=KRT18 PE=1 SV=2	48.058	430	K1C18_HUMAN	[197-214]	no	no	3	0.00032588	84.829	180980000	0	180980000	2		2
VFVGGLSPDTSEEQIK	16	0	1704.86	O14979	O14979	HNRNPDL	Heterogeneous nuclear ribonucleoprotein D-like OS=Homo sapiens OX=9606 GN=HNRNPDL PE=1 SV=3	46.438	420	HNRDL_HUMAN	[235-250]	yes	yes	2	2.7151e-05	125.28	180940000	116550000	64389000	2	1	1
EDLMGLAIGTHGSNIQQAR	19	0	2010	P51114	P51114	FXR1	RNA-binding protein FXR1 OS=Homo sapiens OX=9606 GN=FXR1 PE=1 SV=3	69.721	621	FXR1_HUMAN	[227-245]	yes	yes	2;3	6.1805e-05	89.846	180560000	0	180560000	5		5
KFESEILEAISQNSVVIIR	19	1	2174.19	Q08211	Q08211	DHX9	ATP-dependent RNA helicase A OS=Homo sapiens OX=9606 GN=DHX9 PE=1 SV=4	140.958	1270	DHX9_HUMAN	[392-410]	yes	yes	2;3	7.4613e-15	163.18	180280000	44822000	135460000	3	2	1
ATGEADVEFVTHEDAVAAMSK	21	0	2176.99	P31942	P31942	HNRNPH3	Heterogeneous nuclear ribonucleoprotein H3 OS=Homo sapiens OX=9606 GN=HNRNPH3 PE=1 SV=2	36.926	346	HNRH3_HUMAN	[233-253]	yes	yes	2;3	7.402e-05	79.568	179990000	130770000	49216000	4	2	2
MFIGGLSWDTTK	12	0	1354.66	Q14103	Q14103	HNRNPD	Heterogeneous nuclear ribonucleoprotein D0 OS=Homo sapiens OX=9606 GN=HNRNPD PE=1 SV=1	38.434	355	HNRPD_HUMAN	[99-110]	yes	yes	2	8.8134e-07	136.63	179840000	101720000	78120000	4	2	2
GLFDEEMNEILTDPSDDTK	19	0	2167.95	Q15149	Q15149	PLEC	Plectin OS=Homo sapiens OX=9606 GN=PLEC PE=1 SV=3	531.791	4684	PLEC_HUMAN	[4207-4225]	yes	yes	2	1.7541e-90	276.28	178900000	17972000	160930000	4	2	2
EAQAVPATLPELEATK	16	0	1666.88	Q15149	Q15149	PLEC	Plectin OS=Homo sapiens OX=9606 GN=PLEC PE=1 SV=3	531.791	4684	PLEC_HUMAN	[1251-1266]	yes	yes	2	0.0013876	79.492	178620000	16971000	161650000	2	1	1
GTEDELDKYSEALKDAQEK	19	2	2168.01	P06753;P09493	P09493	TPM1	Tropomyosin alpha-1 chain OS=Homo sapiens OX=9606 GN=TPM1 PE=1 SV=2	32.709	284	TPM1_HUMAN	[52-70]	no	no	3	1.1582e-05	98.175	178240000	0	178240000	1		1
VLAGETLSVNDPPDVLDR	18	0	1908.98	Q12906	Q12906	ILF3	Interleukin enhancer-binding factor 3 OS=Homo sapiens OX=9606 GN=ILF3 PE=1 SV=3	95.338	894	ILF3_HUMAN	[183-200]	yes	yes	2	4.8871e-08	139.89	178010000	36363000	141640000	2	1	1
ASPATQPPPLLPPSATGPDATVGGPAPTPLLPPSATASVK	40	0	3725.99	Q07666	Q07666	KHDRBS1	KH domain-containing, RNA-binding, signal transduction-associated protein 1 OS=Homo sapiens OX=9606 GN=KHDRBS1 PE=1 SV=1	48.227	443	KHDR1_HUMAN	[57-96]	yes	yes	3	0.00014812	45.407	177960000	49805000	128150000	2	1	1
EILGTAQSVGCNVDGR	16	0	1674.8	P30050	P30050	RPL12	Large ribosomal subunit protein uL11 OS=Homo sapiens OX=9606 GN=RPL12 PE=1 SV=1	17.819	165	RL12_HUMAN	[131-146]	yes	yes	2	0.00094061	86.313	177910000	0	177910000	1		1
AILVDLEPGTMDSVR	15	0	1614.83	P07437;Q13509;Q9BVA1;Q13885	P07437	TUBB	Tubulin beta chain OS=Homo sapiens OX=9606 GN=TUBB PE=1 SV=2	49.671	444	TBB5_HUMAN	[63-77]	no	no	2	2.358e-10	151.1	177480000	69786000	107700000	4	2	2
GPGPLQER	8	0	852.445	P43243	P43243	MATR3	Matrin-3 OS=Homo sapiens OX=9606 GN=MATR3 PE=1 SV=2	94.623	847	MATR3_HUMAN	[256-263]	yes	yes	2	0.0007764	127.12	176790000	33906000	142880000	2	1	1
FAQPGSFEYEYAMR	14	0	1694.74	Q15233	Q15233	NONO	Non-POU domain-containing octamer-binding protein OS=Homo sapiens OX=9606 GN=NONO PE=1 SV=4	54.232	471	NONO_HUMAN	[257-270]	yes	yes	2	0.0006308	93.258	175860000	0	175860000	2		2
GGPPFAFVEFEDPRDAEDAVYGR	23	1	2540.16	Q07955	Q07955	SRSF1	Serine/arginine-rich splicing factor 1 OS=Homo sapiens OX=9606 GN=SRSF1 PE=1 SV=2	27.745	248	SRSF1_HUMAN	[52-74]	yes	yes	3	0.00049882	69.088	175220000	0	175220000	1		1
YPSPFFVFGEK	11	0	1316.64	Q08211	Q08211	DHX9	ATP-dependent RNA helicase A OS=Homo sapiens OX=9606 GN=DHX9 PE=1 SV=4	140.958	1270	DHX9_HUMAN	[1038-1048]	yes	yes	2	0.00014751	102.06	174360000	38539000	135820000	2	1	1
EKLEMEMEAAR	11	1	1335.62	Q15233	Q15233	NONO	Non-POU domain-containing octamer-binding protein OS=Homo sapiens OX=9606 GN=NONO PE=1 SV=4	54.232	471	NONO_HUMAN	[294-304]	yes	yes	2	3.2157e-09	158.79	173660000	0	173660000	1		1
GDFLFSSDHLIEMATK	16	0	1809.86	O43795	O43795	MYO1B	Unconventional myosin-Ib OS=Homo sapiens OX=9606 GN=MYO1B PE=1 SV=3	131.985	1136	MYO1B_HUMAN	[1061-1076]	yes	yes	2;3	2.3882e-07	139.78	173480000	0	173480000	4		4
TPLHEIALSIK	11	0	1220.71	Q08211	Q08211	DHX9	ATP-dependent RNA helicase A OS=Homo sapiens OX=9606 GN=DHX9 PE=1 SV=4	140.958	1270	DHX9_HUMAN	[796-806]	yes	yes	2;3	1.0991e-06	150.1	172830000	15388000	157440000	3	1	2
TTPDVIFVFGFR	12	0	1397.73	P62847	P62847	RPS24	Small ribosomal subunit protein eS24 OS=Homo sapiens OX=9606 GN=RPS24 PE=1 SV=1	15.423	133	RS24_HUMAN	[50-61]	yes	yes	2	0.00030725	97.431	172700000	17397000	155300000	2	1	1
VHIDIGADGR	10	0	1051.54	P31942	P31942	HNRNPH3	Heterogeneous nuclear ribonucleoprotein H3 OS=Homo sapiens OX=9606 GN=HNRNPH3 PE=1 SV=2	36.926	346	HNRH3_HUMAN	[223-232]	yes	yes	2	0.00083653	93.162	172030000	112440000	59590000	2	1	1
NDQDTWDYTNPNLSGQGDPGSNPNKR	26	1	2889.26	P14866	P14866	HNRNPL	Heterogeneous nuclear ribonucleoprotein L OS=Homo sapiens OX=9606 GN=HNRNPL PE=1 SV=2	64.133	589	HNRPL_HUMAN	[278-303]	yes	yes	3	1.7349e-13	125.78	171460000	0	171460000	1		1
APILIATDVASR	12	0	1225.7	P17844;Q92841	P17844	DDX5	Probable ATP-dependent RNA helicase DDX5 OS=Homo sapiens OX=9606 GN=DDX5 PE=1 SV=1	69.148	614	DDX5_HUMAN	[392-403]	no	no	2	0.00016225	109.66	171120000	0	171120000	1		1
VLATVTKPVGGDK	13	1	1283.74	Q02878	Q02878	RPL6	Large ribosomal subunit protein eL6 OS=Homo sapiens OX=9606 GN=RPL6 PE=1 SV=3	32.728	288	RL6_HUMAN	[88-100]	yes	yes	2;3	0.0041168	88.441	170490000	0	170490000	2		2
GLLAQGLRPESPPPAGPLLNGAPAGESPQPK	31	1	3015.61	Q96TA1	Q96TA1	NIBAN2	Protein Niban 2 OS=Homo sapiens OX=9606 GN=NIBAN2 PE=1 SV=3	84.138	746	NIBA2_HUMAN	[655-685]	yes	yes	3	8.4121e-05	56.366	170420000	0	170420000	2		2
ATENDIYNFFSPLNPMR	17	0	2027.94	P55795	P55795	HNRNPH2	Heterogeneous nuclear ribonucleoprotein H2 OS=Homo sapiens OX=9606 GN=HNRNPH2 PE=1 SV=1	49.264	449	HNRH2_HUMAN	[300-316]	yes	yes	2	1.044e-11	159.5	170370000	59772000	110600000	4	2	2
TLTGTVIDSGDGVTHVIPVAEGYVIGSCIK	30	0	3057.57	P61158	P61158	ACTR3	Actin-related protein 3 OS=Homo sapiens OX=9606 GN=ACTR3 PE=1 SV=3	47.371	418	ARP3_HUMAN	[162-191]	yes	yes	3	1.1e-14	124.03	170110000	5230600	164880000	2	1	1
MAVTFIGNSTAIQELFK	17	0	1868.97	P07437	P07437	TUBB	Tubulin beta chain OS=Homo sapiens OX=9606 GN=TUBB PE=1 SV=2	49.671	444	TBB5_HUMAN	[363-379]	yes	yes	2	2.0967e-44	218.01	170030000	0	170030000	2		2
NQGGYGGSSSSSSYGSGR	18	0	1693.69	P09651;A0A2R8Y4L2	P09651	HNRNPA1	Heterogeneous nuclear ribonucleoprotein A1 OS=Homo sapiens OX=9606 GN=HNRNPA1 PE=1 SV=5	38.747	372	ROA1_HUMAN	[353-370]	yes	no	2	6.5355e-61	220.32	169980000	0	169980000	3	1	2
LLLNNDNLLR	10	0	1196.69	P47755;P52907	P52907	CAPZA1	F-actin-capping protein subunit alpha-1 OS=Homo sapiens OX=9606 GN=CAPZA1 PE=1 SV=3	32.923	286	CAZA1_HUMAN	[38-47]	no	no	2	2.2613e-06	128.69	169870000	13563000	156300000	2	1	1
LVLDQLR	7	0	855.518	Q7Z406	Q7Z406	MYH14	Myosin-14 OS=Homo sapiens OX=9606 GN=MYH14 PE=1 SV=2	227.871	1995	MYH14_HUMAN	[711-717]	yes	yes	2	0.0087594	107.74	168870000	0	168870000	1		1
SLESLHSFVAAATK	14	0	1459.77	Q15149	Q15149	PLEC	Plectin OS=Homo sapiens OX=9606 GN=PLEC PE=1 SV=3	531.791	4684	PLEC_HUMAN	[751-764]	yes	yes	2;3	2.5925e-68	288.11	168520000	0	168520000	2		2
FAQHGTFEYEYSQR	14	0	1761.77	P23246	P23246	SFPQ	Splicing factor, proline- and glutamine-rich OS=Homo sapiens OX=9606 GN=SFPQ PE=1 SV=2	76.149	707	SFPQ_HUMAN	[480-493]	yes	yes	2;3	0.00032056	105.03	168260000	0	168260000	2		2
DVHEDSLTVVFENNWQPER	19	0	2313.07	P51114	P51114	FXR1	RNA-binding protein FXR1 OS=Homo sapiens OX=9606 GN=FXR1 PE=1 SV=3	69.721	621	FXR1_HUMAN	[22-40]	yes	yes	2;3	1.5771e-27	218.31	167830000	22247000	145580000	3	1	2
NIPGITLLNVSK	12	0	1267.75	P36578	P36578	RPL4	Large ribosomal subunit protein uL4 OS=Homo sapiens OX=9606 GN=RPL4 PE=1 SV=5	47.697	427	RL4_HUMAN	[223-234]	yes	yes	2	0.0002853	99.283	167760000	0	167760000	1		1
IIITVVEEQEQK	12	0	1427.79	Q15149	Q15149	PLEC	Plectin OS=Homo sapiens OX=9606 GN=PLEC PE=1 SV=3	531.791	4684	PLEC_HUMAN	[3095-3106]	yes	yes	2	1.2409e-06	135.43	167600000	0	167600000	1		1
GVSFYEVPPHLFAVADTVYR	20	0	2266.14	O00159	O00159	MYO1C	Unconventional myosin-Ic OS=Homo sapiens OX=9606 GN=MYO1C PE=1 SV=4	121.682	1063	MYO1C_HUMAN	[106-125]	yes	yes	2;3	4.1454e-05	132.31	167230000	0	167230000	2		2
FGYQFTQQGPR	11	0	1327.63	Q9NYL9	Q9NYL9	TMOD3	Tropomodulin-3 OS=Homo sapiens OX=9606 GN=TMOD3 PE=1 SV=1	39.595	352	TMOD3_HUMAN	[318-328]	yes	yes	2	4.4736e-07	131.22	165990000	0	165990000	1		1
LKGTEDELDKYSEALK	16	2	1837.93	P06753;P09493	P09493	TPM1	Tropomyosin alpha-1 chain OS=Homo sapiens OX=9606 GN=TPM1 PE=1 SV=2	32.709	284	TPM1_HUMAN	[50-65]	no	no	3	0.023553	42.813	165620000	0	165620000	1		1
YAHVVLR	7	0	856.492	P62269	P62269	RPS18	Small ribosomal subunit protein uS13 OS=Homo sapiens OX=9606 GN=RPS18 PE=1 SV=3	17.719	152	RS18_HUMAN	[40-46]	yes	yes	2	0.0027285	139.01	164660000	12964000	151700000	2	1	1
DDPSKPVHLTAFLGYK	16	1	1786.93	P39023	P39023	RPL3	Large ribosomal subunit protein uL3 OS=Homo sapiens OX=9606 GN=RPL3 PE=1 SV=2	46.109	403	RL3_HUMAN	[35-50]	yes	yes	3	0.028862	20.179	164480000	0	164480000	1		1
TGVHHYSGNNIELGTACGK	19	0	2013.93	P62888	P62888	RPL30	Large ribosomal subunit protein eL30 OS=Homo sapiens OX=9606 GN=RPL30 PE=1 SV=2	12.784	115	RL30_HUMAN	[69-87]	yes	yes	3	2.3491e-07	99.021	164440000	0	164440000	1		1
ALWFQGR	7	0	876.461	P43243	P43243	MATR3	Matrin-3 OS=Homo sapiens OX=9606 GN=MATR3 PE=1 SV=2	94.623	847	MATR3_HUMAN	[556-562]	yes	yes	2	0.01989	74.832	164080000	0	164080000	1		1
GFFDPNTEENLTYLQLMER	19	0	2316.07	Q15149	Q15149	PLEC	Plectin OS=Homo sapiens OX=9606 GN=PLEC PE=1 SV=3	531.791	4684	PLEC_HUMAN	[4226-4244]	yes	yes	2	4.6508e-61	236.22	163720000	10281000	153440000	3	1	2
FLAVGLVDNTVR	12	0	1302.73	Q15393	Q15393	SF3B3	Splicing factor 3B subunit 3 OS=Homo sapiens OX=9606 GN=SF3B3 PE=1 SV=4	135.577	1217	SF3B3_HUMAN	[604-615]	yes	yes	2	1.3214e-06	134.68	163640000	28410000	135230000	2	1	1
QPLALNVAYR	10	0	1143.64	Q12905	Q12905	ILF2	Interleukin enhancer-binding factor 2 OS=Homo sapiens OX=9606 GN=ILF2 PE=1 SV=2	43.062	390	ILF2_HUMAN	[260-269]	yes	yes	2	0.004192	72.485	163540000	28778000	134760000	2	1	1
CSEGSFLLTTFPR	13	0	1513.72	Q15233	Q15233	NONO	Non-POU domain-containing octamer-binding protein OS=Homo sapiens OX=9606 GN=NONO PE=1 SV=4	54.232	471	NONO_HUMAN	[208-220]	yes	yes	2	8.5121e-31	213.34	162760000	4945100	157820000	2	1	1
GYGFVHFETQEAAER	15	0	1739.79	P11940	P11940	PABPC1	Polyadenylate-binding protein 1 OS=Homo sapiens OX=9606 GN=PABPC1 PE=1 SV=2	70.671	636	PABP1_HUMAN	[139-153]	yes	yes	2;3	0.00012101	104.17	162580000	67966000	94618000	3	2	1
LVILANNCPALR	12	0	1352.76	P62888	P62888	RPL30	Large ribosomal subunit protein eL30 OS=Homo sapiens OX=9606 GN=RPL30 PE=1 SV=2	12.784	115	RL30_HUMAN	[45-56]	yes	yes	2	0.00011276	114.28	162500000	2065500	160430000	4	1	3
LAPDYDALDVANK	13	0	1403.69	P62750	P62750	RPL23A	Large ribosomal subunit protein uL23 OS=Homo sapiens OX=9606 GN=RPL23A PE=1 SV=1	17.695	156	RL23A_HUMAN	[140-152]	yes	yes	2	0.00031295	107.83	162490000	0	162490000	1		1
LDLDIPVQHYVPEFPEK	17	0	2038.04	P83111	P83111	LACTB	Serine beta-lactamase-like protein LACTB, mitochondrial OS=Homo sapiens OX=9606 GN=LACTB PE=1 SV=2	60.694	547	LACTB_HUMAN	[183-199]	yes	yes	3	5.3883e-05	103.61	162410000	0	162410000	1		1
VKPAPDETSFSEALLK	16	1	1730.91	Q12905	Q12905	ILF2	Interleukin enhancer-binding factor 2 OS=Homo sapiens OX=9606 GN=ILF2 PE=1 SV=2	43.062	390	ILF2_HUMAN	[44-59]	yes	yes	3	0.041451	18.234	162050000	0	162050000	1		1
IEEVPELPLVVEDKVEGYK	19	1	2184.16	P36578	P36578	RPL4	Large ribosomal subunit protein uL4 OS=Homo sapiens OX=9606 GN=RPL4 PE=1 SV=5	47.697	427	RL4_HUMAN	[144-162]	yes	yes	3	0.00020027	85.974	161820000	0	161820000	1		1
ENAAYFQFFSDVR	13	0	1592.73	Q15149	Q15149	PLEC	Plectin OS=Homo sapiens OX=9606 GN=PLEC PE=1 SV=3	531.791	4684	PLEC_HUMAN	[857-869]	yes	yes	2	2.0356e-06	136.96	161090000	16318000	144770000	2	1	1
SGGASHSELIHNLR	14	0	1476.74	P22061	P22061	PCMT1	Protein-L-isoaspartate(D-aspartate) O-methyltransferase OS=Homo sapiens OX=9606 GN=PCMT1 PE=1 SV=4	24.636	227	PIMT_HUMAN	[5-18]	yes	yes	3;4	5.2555e-05	106.54	161060000	65002000	96056000	3	1	2
NMDPLNDNVATLLHQSSDR	19	0	2139	P35580	P35580	MYH10	Myosin-10 OS=Homo sapiens OX=9606 GN=MYH10 PE=1 SV=3	228.999	1976	MYH10_HUMAN	[595-613]	yes	yes	3	1.2425e-14	110.96	160740000	0	160740000	1		1
RPHDYQPLPGMSENPSVYVPGVVSTVVPDSAHK	33	1	3558.76	P26368	P26368	U2AF2	Splicing factor U2AF 65 kDa subunit OS=Homo sapiens OX=9606 GN=U2AF2 PE=1 SV=4	53.501	475	U2AF2_HUMAN	[228-260]	yes	yes	4;5	0.00010303	45.685	160570000	0	160570000	3		3
KFDVNTSAVQVLIEHIGNLDR	21	1	2367.25	Q00610	Q00610	CLTC	Clathrin heavy chain 1 OS=Homo sapiens OX=9606 GN=CLTC PE=1 SV=5	191.615	1675	CLH1_HUMAN	[1074-1094]	yes	yes	3;4	8.0624e-38	186.06	160250000	0	160250000	2		2
NIDDGTSDRPYSHALVAGIDR	21	1	2271.09	P61353	P61353	RPL27	Large ribosomal subunit protein eL27 OS=Homo sapiens OX=9606 GN=RPL27 PE=1 SV=2	15.798	136	RL27_HUMAN	[28-48]	yes	yes	3	2.3245e-08	126.69	160060000	0	160060000	1		1
LFEGNALLR	9	0	1031.58	P46781	P46781	RPS9	Small ribosomal subunit protein uS4 OS=Homo sapiens OX=9606 GN=RPS9 PE=1 SV=3	22.591	194	RS9_HUMAN	[71-79]	yes	yes	2	0.00040297	114.6	159120000	0	159120000	1		1
SPQPELSTFPK	11	0	1229.63	Q96QH2	Q96QH2	PRAM1	PML-RARA-regulated adapter molecule 1 OS=Homo sapiens OX=9606 GN=PRAM1 PE=1 SV=3	73.969	670	PRAM_HUMAN	[204-214]	yes	yes	2	0.0051324	65.246	159110000	101630000	57482000	2	1	1
EVWSEGLGYADVENR	15	0	1722.78	P83111	P83111	LACTB	Serine beta-lactamase-like protein LACTB, mitochondrial OS=Homo sapiens OX=9606 GN=LACTB PE=1 SV=2	60.694	547	LACTB_HUMAN	[137-151]	yes	yes	2	2.9767e-05	126.76	159010000	3109200	155900000	2	1	1
NVALLSQLYHSPAR	14	0	1567.85	Q15717	Q15717	ELAVL1	ELAV-like protein 1 OS=Homo sapiens OX=9606 GN=ELAVL1 PE=1 SV=2	36.092	326	ELAV1_HUMAN	[192-205]	yes	yes	2	0.00094346	88.187	158890000	52340000	106550000	2	1	1
LEQELFSGGNTGINFEK	17	0	1881.91	O00571;O15523	O00571	DDX3X	ATP-dependent RNA helicase DDX3X OS=Homo sapiens OX=9606 GN=DDX3X PE=1 SV=3	73.243	662	DDX3X_HUMAN	[146-162]	yes	no	2	4.0151e-71	255.15	158730000	59208000	99521000	2	1	1
SIVEEIEDLVAR	12	0	1371.72	P04844	P04844	RPN2	Dolichyl-diphosphooligosaccharide--protein glycosyltransferase subunit 2 OS=Homo sapiens OX=9606 GN=RPN2 PE=1 SV=3	69.284	631	RPN2_HUMAN	[179-190]	yes	yes	2	0.00012569	112.75	158460000	48900000	109560000	2	1	1
FSNTGEDWYVLVGVAK	16	0	1783.88	Q15393	Q15393	SF3B3	Splicing factor 3B subunit 3 OS=Homo sapiens OX=9606 GN=SF3B3 PE=1 SV=4	135.577	1217	SF3B3_HUMAN	[896-911]	yes	yes	2	0.0027138	90.685	158410000	36676000	121740000	2	1	1
NFGIGQDIQPK	11	0	1215.62	P62424	P62424	RPL7A	Large ribosomal subunit protein eL8 OS=Homo sapiens OX=9606 GN=RPL7A PE=1 SV=2	29.996	266	RL7A_HUMAN	[38-48]	yes	yes	2	0.00014081	102.62	158210000	0	158210000	1		1
VVLIGGKPDR	10	1	1052.63	P61978	P61978	HNRNPK	Heterogeneous nuclear ribonucleoprotein K OS=Homo sapiens OX=9606 GN=HNRNPK PE=1 SV=1	50.976	463	HNRPK_HUMAN	[192-201]	yes	yes	3	0.011823	53.124	157480000	55102000	102380000	2	1	1
LASQANIAQVLAELK	15	0	1567.89	P63010;Q10567	P63010	AP2B1	AP-2 complex subunit beta OS=Homo sapiens OX=9606 GN=AP2B1 PE=1 SV=1	104.553	937	AP2B1_HUMAN	[345-359]	yes	no	2	7.3692e-24	196.5	157220000	9675300	147540000	2	1	1
AIEPPPLDAVIEAEHTLR	18	0	1970.05	Q08211	Q08211	DHX9	ATP-dependent RNA helicase A OS=Homo sapiens OX=9606 GN=DHX9 PE=1 SV=4	140.958	1270	DHX9_HUMAN	[820-837]	yes	yes	2;3	0.00041726	78.661	157060000	142640000	14424000	3	2	1
DLNYCFSGMSDHR	13	0	1600.64	P31943;P55795	P31943	HNRNPH1	Heterogeneous nuclear ribonucleoprotein H OS=Homo sapiens OX=9606 GN=HNRNPH1 PE=1 SV=4	49.229	449	HNRH1_HUMAN	[263-275]	no	no	2;3	0.0010639	81.865	157030000	2529400	154500000	5	1	4
LIGEYGLR	8	0	919.513	P46781	P46781	RPS9	Small ribosomal subunit protein uS4 OS=Homo sapiens OX=9606 GN=RPS9 PE=1 SV=3	22.591	194	RS9_HUMAN	[31-38]	yes	yes	2	0.00346	97.068	156960000	0	156960000	1		1
EFTNVYIK	8	0	1012.52	P11940;Q13310	P11940	PABPC1	Polyadenylate-binding protein 1 OS=Homo sapiens OX=9606 GN=PABPC1 PE=1 SV=2	70.671	636	PABP1_HUMAN	[189-196]	no	no	2	0.0038256	94.407	156830000	52705000	104120000	2	1	1
WQAVLAQTDVR	11	0	1285.68	Q15149	Q15149	PLEC	Plectin OS=Homo sapiens OX=9606 GN=PLEC PE=1 SV=3	531.791	4684	PLEC_HUMAN	[1325-1335]	yes	yes	2	5.6503e-05	109.66	156640000	12132000	144510000	2	1	1
GLQAQIASSGLTVEVDAPK	19	0	1883	P05783	P05783	KRT18	Keratin, type I cytoskeletal 18 OS=Homo sapiens OX=9606 GN=KRT18 PE=1 SV=2	48.058	430	K1C18_HUMAN	[223-241]	yes	yes	2	2.659e-27	185.87	155840000	32840000	123000000	2	1	1
LLLPWLEAR	9	0	1109.66	Q00610	Q00610	CLTC	Clathrin heavy chain 1 OS=Homo sapiens OX=9606 GN=CLTC PE=1 SV=5	191.615	1675	CLH1_HUMAN	[857-865]	yes	yes	2	0.00018562	130.27	155780000	6222400	149560000	2	1	1
NAPAIIFIDELDAIAPK	17	0	1809.99	P55072	P55072	VCP	Transitional endoplasmic reticulum ATPase OS=Homo sapiens OX=9606 GN=VCP PE=1 SV=4	89.322	806	TERA_HUMAN	[296-312]	yes	yes	2	0.00011252	104.59	155570000	0	155570000	1		1
LLDAQLATGGIVDPR	15	0	1537.85	Q15149	Q15149	PLEC	Plectin OS=Homo sapiens OX=9606 GN=PLEC PE=1 SV=3	531.791	4684	PLEC_HUMAN	[3936-3950]	yes	yes	2	0.00019862	109.24	155560000	18913000	136650000	2	1	1
LIVDEAINEDNSVVSLSQPK	20	0	2169.12	P55072	P55072	VCP	Transitional endoplasmic reticulum ATPase OS=Homo sapiens OX=9606 GN=VCP PE=1 SV=4	89.322	806	TERA_HUMAN	[26-45]	yes	yes	2	7.8124e-14	196.33	155510000	13636000	141870000	2	1	1
AQFEGIVTDLIR	12	0	1360.74	P38646	P38646	HSPA9	Stress-70 protein, mitochondrial OS=Homo sapiens OX=9606 GN=HSPA9 PE=1 SV=2	73.68	679	GRP75_HUMAN	[349-360]	yes	yes	2	8.1782e-07	139.38	155410000	22151000	133260000	2	1	1
VIVSDVQESFIWVR	14	0	1675.89	Q15393	Q15393	SF3B3	Splicing factor 3B subunit 3 OS=Homo sapiens OX=9606 GN=SF3B3 PE=1 SV=4	135.577	1217	SF3B3_HUMAN	[1000-1013]	yes	yes	2	1.8246e-23	233.45	155090000	29896000	125190000	2	1	1
SLQEEHVAVAQLR	13	0	1478.78	Q15149	Q15149	PLEC	Plectin OS=Homo sapiens OX=9606 GN=PLEC PE=1 SV=3	531.791	4684	PLEC_HUMAN	[1732-1744]	yes	yes	2;3	1.7415e-07	146.16	155050000	16713000	138340000	4	2	2
AVIYNPATQADWTAK	15	0	1647.83	P35580	P35580	MYH10	Myosin-10 OS=Homo sapiens OX=9606 GN=MYH10 PE=1 SV=3	228.999	1976	MYH10_HUMAN	[19-33]	yes	yes	2	0.010506	68.44	154510000	0	154510000	1		1
YIELFLNSTPGGGSGMGGSGMGGYGR	26	0	2521.14	P31942	P31942	HNRNPH3	Heterogeneous nuclear ribonucleoprotein H3 OS=Homo sapiens OX=9606 GN=HNRNPH3 PE=1 SV=2	36.926	346	HNRH3_HUMAN	[262-287]	yes	yes	2	1.794e-07	92.575	154500000	113400000	41104000	3	2	1
LASTLVHLGEYQAAVDGAR	19	0	1970.02	Q00610	Q00610	CLTC	Clathrin heavy chain 1 OS=Homo sapiens OX=9606 GN=CLTC PE=1 SV=5	191.615	1675	CLH1_HUMAN	[1227-1245]	yes	yes	2;3	6.8597e-07	115.12	154440000	9489200	144950000	3	1	2
ENALVQMADGNQAQLAMSHLNGHK	24	0	2576.22	P26599	P26599	PTBP1	Polypyrimidine tract-binding protein 1 OS=Homo sapiens OX=9606 GN=PTBP1 PE=1 SV=2	59.633	557	PTBP1_HUMAN	[401-424]	yes	yes	3;4	9.5998e-09	112.45	154300000	0	154300000	6		6
KILDSVGIEADDDRLNK	17	2	1899.99	P05387	P05387	RPLP2	Large ribosomal subunit protein P2 OS=Homo sapiens OX=9606 GN=RPLP2 PE=1 SV=1	11.665	115	RLA2_HUMAN	[25-41]	yes	yes	3	0.0038677	64.327	153950000	0	153950000	1		1
ESYVETELIFALAK	14	0	1611.84	Q00610	Q00610	CLTC	Clathrin heavy chain 1 OS=Homo sapiens OX=9606 GN=CLTC PE=1 SV=5	191.615	1675	CLH1_HUMAN	[1166-1179]	yes	yes	2	1.115e-10	161.17	153800000	10368000	143430000	2	1	1
TPVEEVPAAIAPFQGR	16	0	1680.88	Q15393	Q15393	SF3B3	Splicing factor 3B subunit 3 OS=Homo sapiens OX=9606 GN=SF3B3 PE=1 SV=4	135.577	1217	SF3B3_HUMAN	[943-958]	yes	yes	2	1.8656e-11	160.36	153600000	34804000	118800000	2	1	1
ADEWLMK	7	0	891.416	P35579;P35580	P35579	MYH9	Myosin-9 OS=Homo sapiens OX=9606 GN=MYH9 PE=1 SV=4	226.532	1960	MYH9_HUMAN	[581-587]	no	no	2	0.016461	83.614	153450000	0	153450000	1		1
IVKPNGEKPDEFESGISQALLELEMNSDLK	30	2	3329.67	P62081	P62081	RPS7	Small ribosomal subunit protein eS7 OS=Homo sapiens OX=9606 GN=RPS7 PE=1 SV=1	22.127	194	RS7_HUMAN	[8-37]	yes	yes	3;4	9.3942e-11	108.75	152900000	0	152900000	4		4
DGYDYDGYR	9	0	1122.43	Q07955	Q07955	SRSF1	Serine/arginine-rich splicing factor 1 OS=Homo sapiens OX=9606 GN=SRSF1 PE=1 SV=2	27.745	248	SRSF1_HUMAN	[75-83]	yes	yes	2	0.00087388	105.81	152650000	18894000	133750000	2	1	1
IAQLEEELEEEQGNTELINDRLK	23	1	2712.35	P35579	P35579	MYH9	Myosin-9 OS=Homo sapiens OX=9606 GN=MYH9 PE=1 SV=4	226.532	1960	MYH9_HUMAN	[1731-1753]	yes	yes	3	2.7215e-32	184.02	152590000	0	152590000	1		1
GNVGFVFTK	9	0	967.513	P05388	P05388	RPLP0	Large ribosomal subunit protein uL10 OS=Homo sapiens OX=9606 GN=RPLP0 PE=1 SV=1	34.273	317	RLA0_HUMAN	[84-92]	yes	yes	2	0.0070645	67.993	152450000	0	152450000	1		1
GVDEVTIVNILTNR	14	0	1541.84	P07355	P07355	ANXA2	Annexin A2 OS=Homo sapiens OX=9606 GN=ANXA2 PE=1 SV=2	38.604	339	ANXA2_HUMAN	[50-63]	yes	yes	2	1.6496e-06	167.18	152410000	41561000	110850000	2	1	1
LSVAAQEAAR	10	0	1014.55	Q15149	Q15149	PLEC	Plectin OS=Homo sapiens OX=9606 GN=PLEC PE=1 SV=3	531.791	4684	PLEC_HUMAN	[2420-2429]	yes	yes	2	5.9528e-05	111.39	151740000	12614000	139130000	2	1	1
WGTLTDCVVMR	11	0	1336.63	P51991	P51991	HNRNPA3	Heterogeneous nuclear ribonucleoprotein A3 OS=Homo sapiens OX=9606 GN=HNRNPA3 PE=1 SV=2	39.595	378	ROA3_HUMAN	[58-68]	yes	yes	2	0.0022403	75.378	150620000	35676000	114940000	2	1	1
QAQEYEALLNIK	12	0	1418.74	P05783	P05783	KRT18	Keratin, type I cytoskeletal 18 OS=Homo sapiens OX=9606 GN=KRT18 PE=1 SV=2	48.058	430	K1C18_HUMAN	[359-370]	no	no	2	0.00029998	98.044	150530000	0	150530000	1		1
RPELEDSTLR	10	1	1214.63	Q15149	Q15149	PLEC	Plectin OS=Homo sapiens OX=9606 GN=PLEC PE=1 SV=3	531.791	4684	PLEC_HUMAN	[651-660]	yes	yes	2	8.6817e-11	167.09	150510000	0	150510000	1		1
EEEIAALVIDNGSGMCK	17	0	1834.84	P63261	P63261	ACTG1	Actin, cytoplasmic 2 OS=Homo sapiens OX=9606 GN=ACTG1 PE=1 SV=1	41.793	375	ACTG_HUMAN	[2-18]	yes	yes	2	2.6164e-71	249.2	150150000	67532000	82621000	9	4	5
HGYIGEFEIIDDHR	14	0	1699.8	P62244	P62244	RPS15A	Small ribosomal subunit protein uS8 OS=Homo sapiens OX=9606 GN=RPS15A PE=1 SV=2	14.839	130	RS15A_HUMAN	[44-57]	yes	yes	2;3	0.00013072	89.013	149430000	0	149430000	2		2
TSIDAYDNFDNISLAQR	17	0	1941.91	Q00610	Q00610	CLTC	Clathrin heavy chain 1 OS=Homo sapiens OX=9606 GN=CLTC PE=1 SV=5	191.615	1675	CLH1_HUMAN	[1482-1498]	yes	yes	2	9.0978e-17	167.71	149040000	0	149040000	1		1
LQLEETDHQK	10	0	1239.61	Q15149	Q15149	PLEC	Plectin OS=Homo sapiens OX=9606 GN=PLEC PE=1 SV=3	531.791	4684	PLEC_HUMAN	[2330-2339]	yes	yes	2;3	0.0022063	75.043	148560000	9144100	139410000	4	2	2
QEQALLEEIER	11	0	1356.69	Q15149	Q15149	PLEC	Plectin OS=Homo sapiens OX=9606 GN=PLEC PE=1 SV=3	531.791	4684	PLEC_HUMAN	[1387-1397]	yes	yes	2	1.1524e-32	218.47	148160000	11662000	136500000	2	1	1
KLEMDLK	7	1	875.479	P35579	P35579	MYH9	Myosin-9 OS=Homo sapiens OX=9606 GN=MYH9 PE=1 SV=4	226.532	1960	MYH9_HUMAN	[1614-1620]	yes	yes	2	0.033044	122.74	148150000	0	148150000	1		1
EEIVDKYDLFVGSQATDFGEALVR	24	1	2700.33	O43852	O43852	CALU	Calumenin OS=Homo sapiens OX=9606 GN=CALU PE=1 SV=2	37.107	315	CALU_HUMAN	[288-311]	yes	yes	3	1.1008e-10	116.45	148120000	97610000	50512000	2	1	1
KLEVEANNAFDQYR	14	1	1695.82	P47756	P47756	CAPZB	F-actin-capping protein subunit beta OS=Homo sapiens OX=9606 GN=CAPZB PE=1 SV=5	30.629	272	CAPZB_HUMAN	[95-108]	yes	yes	3	0.0025058	71.513	147980000	0	147980000	1		1
EHLLSYLEK	9	0	1130.6	Q9NYL9	Q9NYL9	TMOD3	Tropomodulin-3 OS=Homo sapiens OX=9606 GN=TMOD3 PE=1 SV=1	39.595	352	TMOD3_HUMAN	[67-75]	yes	yes	2	9.4583e-09	171.73	147880000	5810600	142060000	2	1	1
AFITNIPFDVK	11	0	1263.69	P52272	P52272	HNRNPM	Heterogeneous nuclear ribonucleoprotein M OS=Homo sapiens OX=9606 GN=HNRNPM PE=1 SV=3	77.516	730	HNRPM_HUMAN	[73-83]	yes	yes	2	0.001968	79.148	147830000	147830000	0	1	1
AKLEQLFQDEVAK	13	1	1517.81	Q15149	Q15149	PLEC	Plectin OS=Homo sapiens OX=9606 GN=PLEC PE=1 SV=3	531.791	4684	PLEC_HUMAN	[2651-2663]	yes	yes	2;3	4.209e-38	225.15	147480000	0	147480000	3	1	2
VTGQHQGYGFVEFLSEEDADYAIK	24	0	2702.25	Q15427	Q15427	SF3B4	Splicing factor 3B subunit 4 OS=Homo sapiens OX=9606 GN=SF3B4 PE=1 SV=1	44.386	424	SF3B4_HUMAN	[49-72]	yes	yes	3	6.7045e-11	119.76	147450000	15467000	131980000	2	1	1
PVTVEPMDQLDDEEGLPEK	19	0	2139.99	Q15233	Q15233	NONO	Non-POU domain-containing octamer-binding protein OS=Homo sapiens OX=9606 GN=NONO PE=1 SV=4	54.232	471	NONO_HUMAN	[221-239]	yes	yes	2	7.0666e-14	157.09	146840000	2717900	144120000	4	1	3
VNSININQGSITFAGGPGR	19	0	1900.98	O00159	O00159	MYO1C	Unconventional myosin-Ic OS=Homo sapiens OX=9606 GN=MYO1C PE=1 SV=4	121.682	1063	MYO1C_HUMAN	[1013-1031]	yes	yes	2	0.0044904	78.763	146770000	0	146770000	1		1
AYVVLGQFLVLK	12	0	1348.81	O75531	O75531	BANF1	Barrier-to-autointegration factor OS=Homo sapiens OX=9606 GN=BANF1 PE=1 SV=1	10.059	89	BAF_HUMAN	[42-53]	yes	yes	2	4.2957e-07	143.01	146490000	38043000	108450000	2	1	1
TFNQVEIKPEMIGHYLGEFSITYKPVK	27	2	3167.64	P62841	P62841	RPS15	Small ribosomal subunit protein uS19 OS=Homo sapiens OX=9606 GN=RPS15 PE=1 SV=2	17.04	145	RS15_HUMAN	[101-127]	yes	yes	5	2.3984e-05	64.845	146400000	0	146400000	2		2
LTSTVMLWLQTNK	13	0	1533.82	P47756	P47756	CAPZB	F-actin-capping protein subunit beta OS=Homo sapiens OX=9606 GN=CAPZB PE=1 SV=5	30.629	272	CAPZB_HUMAN	[169-181]	yes	yes	2	2.1277e-22	190.86	146220000	0	146220000	2		2
TEEGPTLSYGR	11	0	1208.57	P43243	P43243	MATR3	Matrin-3 OS=Homo sapiens OX=9606 GN=MATR3 PE=1 SV=2	94.623	847	MATR3_HUMAN	[150-160]	yes	yes	2	0.00078524	90.629	145980000	23056000	122920000	2	1	1
GLHQSIEEFR	10	0	1214.6	Q15149	Q15149	PLEC	Plectin OS=Homo sapiens OX=9606 GN=PLEC PE=1 SV=3	531.791	4684	PLEC_HUMAN	[697-706]	yes	yes	2;3	0.0005459	90.15	145660000	9115700	136550000	3	1	2
AQAAAPASVPAQAPK	15	0	1376.74	P47914	P47914	RPL29	Large ribosomal subunit protein eL29 OS=Homo sapiens OX=9606 GN=RPL29 PE=1 SV=2	17.752	159	RL29_HUMAN	[135-149]	yes	yes	2	0.00092212	88.187	145100000	0	145100000	1		1
NENQLIIFADDTYPR	15	0	1807.87	Q15393	Q15393	SF3B3	Splicing factor 3B subunit 3 OS=Homo sapiens OX=9606 GN=SF3B3 PE=1 SV=4	135.577	1217	SF3B3_HUMAN	[1017-1031]	yes	yes	2	0.00070417	91.858	145090000	0	145090000	1		1
LGFEDVIAEPVTTHSFDK	18	0	2003.98	P51636	P51636	CAV2	Caveolin-2 OS=Homo sapiens OX=9606 GN=CAV2 PE=1 SV=2	18.291	162	CAV2_HUMAN	[51-68]	yes	yes	2;3	5.493e-06	147.26	145060000	127520000	17536000	2	1	1
TNLIVNYLPQNMTQDELR	18	0	2161.08	Q15717	Q15717	ELAVL1	ELAV-like protein 1 OS=Homo sapiens OX=9606 GN=ELAVL1 PE=1 SV=2	36.092	326	ELAV1_HUMAN	[20-37]	yes	yes	2	2.7966e-17	166.6	144970000	47388000	97582000	4	2	2
IGVITNR	7	0	771.46	P62701	P62701	RPS4X	Small ribosomal subunit protein eS4, X isoform OS=Homo sapiens OX=9606 GN=RPS4X PE=1 SV=2	29.598	263	RS4X_HUMAN	[192-198]	yes	yes	2	0.0081524	110.9	144750000	0	144750000	1		1
ALEEQNELLSAELGGLR	17	0	1840.95	P48681	P48681	NES	Nestin OS=Homo sapiens OX=9606 GN=NES PE=1 SV=2	177.439	1621	NEST_HUMAN	[28-44]	yes	yes	2	2.2314e-07	172.09	143980000	27554000	116430000	2	1	1
QLAAAFHEEFVVR	13	0	1515.78	P51114	P51114	FXR1	RNA-binding protein FXR1 OS=Homo sapiens OX=9606 GN=FXR1 PE=1 SV=3	69.721	621	FXR1_HUMAN	[214-226]	yes	yes	2;3	4.0592e-05	127.42	143960000	0	143960000	2		2
IIDDSEITKEDDALWPPPDR	20	1	2324.12	P61326;Q96A72	P61326	MAGOH	Protein mago nashi homolog OS=Homo sapiens OX=9606 GN=MAGOH PE=1 SV=1	17.164	146	MGN_HUMAN	[63-82]	yes	no	2;3	7.0782e-10	127.76	143520000	33687000	109840000	3	1	2
LLSISGK	7	0	716.443	P06748	P06748	NPM1	Nucleophosmin OS=Homo sapiens OX=9606 GN=NPM1 PE=1 SV=2	32.575	294	NPM_HUMAN	[135-141]	yes	yes	2	0.010734	97.473	143500000	0	143500000	1		1
VPLASQGLGPGSTVLLVVDK	20	0	1949.12	P05161	P05161	ISG15	Ubiquitin-like protein ISG15 OS=Homo sapiens OX=9606 GN=ISG15 PE=1 SV=5	17.887	165	ISG15_HUMAN	[58-77]	yes	yes	2	5.5859e-48	215.15	143170000	0	143170000	1		1
VTSVVFHPSQDLVFSASPDATIR	23	0	2472.26	Q9UMS4	Q9UMS4	PRPF19	Pre-mRNA-processing factor 19 OS=Homo sapiens OX=9606 GN=PRPF19 PE=1 SV=1	55.181	504	PRP19_HUMAN	[267-289]	yes	yes	3	0.00057732	63.883	142960000	22861000	120100000	2	1	1
VPPAINQFTQALDR	14	0	1568.83	P62424	P62424	RPL7A	Large ribosomal subunit protein eL8 OS=Homo sapiens OX=9606 GN=RPL7A PE=1 SV=2	29.996	266	RL7A_HUMAN	[76-89]	yes	yes	2	2.3273e-06	132.32	142690000	0	142690000	1		1
GLDVPQVSLIINYDLPNNR	19	0	2139.13	P38919	P38919	EIF4A3	Eukaryotic initiation factor 4A-III OS=Homo sapiens OX=9606 GN=EIF4A3 PE=1 SV=4	46.871	411	IF4A3_HUMAN	[340-358]	yes	yes	2	9.3829e-14	184.76	142500000	30242000	112260000	2	1	1
ITGMLLEIDNSELLHMLESPESLR	24	0	2739.38	P11940;Q13310	P11940	PABPC1	Polyadenylate-binding protein 1 OS=Homo sapiens OX=9606 GN=PABPC1 PE=1 SV=2	70.671	636	PABP1_HUMAN	[581-604]	no	no	3	2.1616e-14	140.45	141990000	0	141990000	4		4
VNDTIQIDLETGK	13	0	1444.74	P62701	P62701	RPS4X	Small ribosomal subunit protein eS4, X isoform OS=Homo sapiens OX=9606 GN=RPS4X PE=1 SV=2	29.598	263	RS4X_HUMAN	[156-168]	yes	yes	2	4.9541e-10	155	141720000	0	141720000	1		1
AGVNTVTTLVENK	13	0	1344.72	P62424	P62424	RPL7A	Large ribosomal subunit protein eL8 OS=Homo sapiens OX=9606 GN=RPL7A PE=1 SV=2	29.996	266	RL7A_HUMAN	[138-150]	yes	yes	2	7.3458e-10	180.07	141310000	0	141310000	1		1
GTAAAAAAAAAAK	13	0	1014.55	P50914	P50914	RPL14	Large ribosomal subunit protein eL14 OS=Homo sapiens OX=9606 GN=RPL14 PE=1 SV=4	23.432	215	RL14_HUMAN	[148-160]	yes	yes	2	0.0020593	77.049	141050000	0	141050000	1		1
INNVIDNLIVAPGTFEVQIEEVR	23	0	2581.38	Q12905	Q12905	ILF2	Interleukin enhancer-binding factor 2 OS=Homo sapiens OX=9606 GN=ILF2 PE=1 SV=2	43.062	390	ILF2_HUMAN	[81-103]	yes	yes	2;3	1.5002e-10	102.65	141000000	25770000	115230000	3	1	2
LEQIAAEQK	9	0	1028.55	Q9UKM9	Q9UKM9	RALY	RNA-binding protein Raly OS=Homo sapiens OX=9606 GN=RALY PE=1 SV=1	32.463	306	RALY_HUMAN	[208-216]	yes	yes	2	0.00039761	114.99	140870000	21941000	118930000	2	1	1
QVASHVGLHSASIPGILALDLCPSDTNK	28	0	2899.49	Q9UMS4	Q9UMS4	PRPF19	Pre-mRNA-processing factor 19 OS=Homo sapiens OX=9606 GN=PRPF19 PE=1 SV=1	55.181	504	PRP19_HUMAN	[209-236]	yes	yes	4	6.9181e-14	124.17	140860000	0	140860000	1		1
NPQSYLYLVK	10	0	1223.65	O00159	O00159	MYO1C	Unconventional myosin-Ic OS=Homo sapiens OX=9606 GN=MYO1C PE=1 SV=4	121.682	1063	MYO1C_HUMAN	[260-269]	yes	yes	2	0.0024323	80.239	140700000	0	140700000	1		1
EQLLQSNPVLEAFGNAK	17	0	1856.96	O43795	O43795	MYO1B	Unconventional myosin-Ib OS=Homo sapiens OX=9606 GN=MYO1B PE=1 SV=3	131.985	1136	MYO1B_HUMAN	[140-156]	no	no	2	8.1175e-18	179.67	140410000	0	140410000	1		1
DREDYVPYTGEK	12	1	1470.66	Q9NYL9	Q9NYL9	TMOD3	Tropomodulin-3 OS=Homo sapiens OX=9606 GN=TMOD3 PE=1 SV=1	39.595	352	TMOD3_HUMAN	[82-93]	yes	yes	2;3	0.002585	99.215	140310000	0	140310000	2		2
GTMTTGHNVADLVVILK	17	0	1767.96	Q12905	Q12905	ILF2	Interleukin enhancer-binding factor 2 OS=Homo sapiens OX=9606 GN=ILF2 PE=1 SV=2	43.062	390	ILF2_HUMAN	[111-127]	yes	yes	2;3	3.2358e-17	174.95	140240000	17656000	122580000	4	1	3
LFQECCPHSTDR	12	0	1548.64	P61978	P61978	HNRNPK	Heterogeneous nuclear ribonucleoprotein K OS=Homo sapiens OX=9606 GN=HNRNPK PE=1 SV=1	50.976	463	HNRPK_HUMAN	[180-191]	yes	yes	3	0.0026104	52.555	140120000	19227000	120890000	2	1	1
VLTVINQTQK	10	0	1142.67	P42766	P42766	RPL35	Large ribosomal subunit protein uL29 OS=Homo sapiens OX=9606 GN=RPL35 PE=1 SV=2	14.551	123	RL35_HUMAN	[57-66]	yes	yes	2	1.7348e-11	166.3	139950000	0	139950000	1		1
ALYPSSVGQPFQGAYLEINK	20	0	2181.11	O43795	O43795	MYO1B	Unconventional myosin-Ib OS=Homo sapiens OX=9606 GN=MYO1B PE=1 SV=3	131.985	1136	MYO1B_HUMAN	[953-972]	yes	yes	2	1.4883e-28	196.67	139700000	0	139700000	1		1
RQAQQERDELADEIANSSGK	20	2	2244.07	P35579	P35579	MYH9	Myosin-9 OS=Homo sapiens OX=9606 GN=MYH9 PE=1 SV=4	226.532	1960	MYH9_HUMAN	[1697-1716]	yes	yes	3	0.0013124	73.294	139290000	0	139290000	1		1
TVQSLEIDLDSMR	13	0	1505.74	P05783;CON__H-INV:HIT000015463	P05783	KRT18	Keratin, type I cytoskeletal 18 OS=Homo sapiens OX=9606 GN=KRT18 PE=1 SV=2	48.058	430	K1C18_HUMAN	[302-314]	yes	no	2	0.0002032	111.86	139140000	35088000	104050000	2	1	1
LSIYNALK	8	0	920.533	Q15149	Q15149	PLEC	Plectin OS=Homo sapiens OX=9606 GN=PLEC PE=1 SV=3	531.791	4684	PLEC_HUMAN	[3175-3182]	yes	yes	2	0.0045152	89.55	139050000	12770000	126280000	2	1	1
ALQALEELR	9	0	1041.58	Q15149	Q15149	PLEC	Plectin OS=Homo sapiens OX=9606 GN=PLEC PE=1 SV=3	531.791	4684	PLEC_HUMAN	[1671-1679]	yes	yes	2	0.0020702	91.853	138730000	11603000	127130000	2	1	1
ALEQQVEEMKTQLEELEDELQATEDAK	27	1	3146.48	P35579	P35579	MYH9	Myosin-9 OS=Homo sapiens OX=9606 GN=MYH9 PE=1 SV=4	226.532	1960	MYH9_HUMAN	[1529-1555]	yes	yes	3	2.7951e-48	198.67	138540000	0	138540000	2		2
QGLQSQIAQVLEGR	14	0	1525.82	P48681	P48681	NES	Nestin OS=Homo sapiens OX=9606 GN=NES PE=1 SV=2	177.439	1621	NEST_HUMAN	[272-285]	yes	yes	2	5.5876e-32	211.37	138510000	23451000	115060000	2	1	1
DREEALHQFR	10	1	1299.63	O00571;O15523	O00571	DDX3X	ATP-dependent RNA helicase DDX3X OS=Homo sapiens OX=9606 GN=DDX3X PE=1 SV=3	73.243	662	DDX3X_HUMAN	[479-488]	yes	no	3	0.00014355	82.445	138420000	0	138420000	1		1
AELELELGR	9	0	1028.55	Q15149	Q15149	PLEC	Plectin OS=Homo sapiens OX=9606 GN=PLEC PE=1 SV=3	531.791	4684	PLEC_HUMAN	[2079-2087]	yes	yes	2	0.0065393	69.825	138320000	11394000	126920000	2	1	1
MGAGMGFGLER	11	0	1124.51	P52272	P52272	HNRNPM	Heterogeneous nuclear ribonucleoprotein M OS=Homo sapiens OX=9606 GN=HNRNPM PE=1 SV=3	77.516	730	HNRPM_HUMAN	[486-496]	yes	yes	2	0.0014654	70.1	138310000	0	138310000	3		3
ISSLLEEQFQQGK	13	0	1505.77	P62241	P62241	RPS8	Small ribosomal subunit protein eS8 OS=Homo sapiens OX=9606 GN=RPS8 PE=1 SV=2	24.205	208	RS8_HUMAN	[158-170]	yes	yes	2	1.9946e-22	232.79	138230000	8189400	130040000	2	1	1
LSFTSVGSITSGYSQSSQVFGR	22	0	2294.12	P07196	P07196	NEFL	Neurofilament light polypeptide OS=Homo sapiens OX=9606 GN=NEFL PE=1 SV=3	61.517	543	NFL_HUMAN	[400-421]	yes	yes	2	2.6394e-32	192.4	138080000	0	138080000	1		1
ISTEVGITNVDLSTVDKDQSIAPK	24	1	2529.32	P04844	P04844	RPN2	Dolichyl-diphosphooligosaccharide--protein glycosyltransferase subunit 2 OS=Homo sapiens OX=9606 GN=RPN2 PE=1 SV=3	69.284	631	RPN2_HUMAN	[369-392]	yes	yes	3	1.6243e-05	66.871	137890000	53915000	83970000	2	1	1
MEVKPPPGRPQPDSGR	16	2	1746.88	P51991	P51991	HNRNPA3	Heterogeneous nuclear ribonucleoprotein A3 OS=Homo sapiens OX=9606 GN=HNRNPA3 PE=1 SV=2	39.595	378	ROA3_HUMAN	[1-16]	yes	yes	3	0.026429	65.225	137850000	0	137850000	1		1
LTAEDLFEAR	10	0	1163.58	Q15149	Q15149	PLEC	Plectin OS=Homo sapiens OX=9606 GN=PLEC PE=1 SV=3	531.791	4684	PLEC_HUMAN	[3784-3793]	yes	yes	2	4.7619e-09	161.92	137790000	13371000	124420000	2	1	1
LILPVGPAGGNQMLEQYDK	19	0	2042.05	P22061	P22061	PCMT1	Protein-L-isoaspartate(D-aspartate) O-methyltransferase OS=Homo sapiens OX=9606 GN=PCMT1 PE=1 SV=4	24.636	227	PIMT_HUMAN	[179-197]	yes	yes	2	1.3051e-14	162.93	137720000	70642000	67083000	4	2	2
QLASGLLLVTGPLVLNR	17	0	1763.07	Q02878	Q02878	RPL6	Large ribosomal subunit protein eL6 OS=Homo sapiens OX=9606 GN=RPL6 PE=1 SV=3	32.728	288	RL6_HUMAN	[167-183]	yes	yes	2	5.4106e-17	212.59	137550000	0	137550000	1		1
KFVIHPESNNLIIIETDHNAYTEATK	26	1	2996.52	Q15393	Q15393	SF3B3	Splicing factor 3B subunit 3 OS=Homo sapiens OX=9606 GN=SF3B3 PE=1 SV=4	135.577	1217	SF3B3_HUMAN	[787-812]	yes	yes	4	4.0721e-10	110.68	137470000	31799000	105670000	2	1	1
LLEAAAQSTK	10	0	1030.57	Q15149	Q15149	PLEC	Plectin OS=Homo sapiens OX=9606 GN=PLEC PE=1 SV=3	531.791	4684	PLEC_HUMAN	[4600-4609]	yes	yes	2	0.0022735	81.525	137390000	0	137390000	1		1
LATQLTGPVMPVR	13	0	1381.78	P26373	P26373	RPL13	Large ribosomal subunit protein eL13 OS=Homo sapiens OX=9606 GN=RPL13 PE=1 SV=4	24.261	211	RL13_HUMAN	[146-158]	yes	yes	2	6.7491e-05	125.48	137260000	0	137260000	2		2
EGLPVALDK	9	0	940.523	Q9Y224	Q9Y224	RTRAF	RNA transcription, translation and transport factor protein OS=Homo sapiens OX=9606 GN=RTRAF PE=1 SV=1	28.068	244	RTRAF_HUMAN	[177-185]	yes	yes	2	0.026257	47.198	137200000	40068000	97135000	2	1	1
LNLEAINYMAADGDFK	16	0	1783.85	P09382	P09382	LGALS1	Galectin-1 OS=Homo sapiens OX=9606 GN=LGALS1 PE=1 SV=2	14.716	135	LEG1_HUMAN	[113-128]	yes	yes	2	1.847e-16	165.7	136960000	25787000	111170000	4	2	2
SVNESLNNLFITEEDYQALR	20	0	2354.14	Q00610	Q00610	CLTC	Clathrin heavy chain 1 OS=Homo sapiens OX=9606 GN=CLTC PE=1 SV=5	191.615	1675	CLH1_HUMAN	[1462-1481]	yes	yes	2	1.2393e-48	227.92	136790000	5287600	131500000	2	1	1
LSNIFVIGK	9	0	989.591	P62701	P62701	RPS4X	Small ribosomal subunit protein eS4, X isoform OS=Homo sapiens OX=9606 GN=RPS4X PE=1 SV=2	29.598	263	RS4X_HUMAN	[222-230]	yes	yes	2	0.0032607	83.265	136030000	0	136030000	1		1
AIIIFVPVPQLK	12	0	1336.85	P62081	P62081	RPS7	Small ribosomal subunit protein eS7 OS=Homo sapiens OX=9606 GN=RPS7 PE=1 SV=1	22.127	194	RS7_HUMAN	[59-70]	yes	yes	2	0.00016758	109.21	136010000	6407300	129600000	2	1	1
LHIIEVGTPPTGNQPFPK	18	0	1944.05	Q00610	Q00610	CLTC	Clathrin heavy chain 1 OS=Homo sapiens OX=9606 GN=CLTC PE=1 SV=5	191.615	1675	CLH1_HUMAN	[228-245]	yes	yes	3	0.00063372	76.151	135720000	0	135720000	1		1
GYDDRDYYSR	10	1	1308.54	P62995	P62995	TRA2B	Transformer-2 protein homolog beta OS=Homo sapiens OX=9606 GN=TRA2B PE=1 SV=1	33.666	288	TRA2B_HUMAN	[229-238]	yes	yes	2;3	1.0456e-05	132.01	135520000	12781000	122730000	4	2	2
KDPELWGSVLLESNPYR	17	1	2002.02	Q00610	Q00610	CLTC	Clathrin heavy chain 1 OS=Homo sapiens OX=9606 GN=CLTC PE=1 SV=5	191.615	1675	CLH1_HUMAN	[951-967]	yes	yes	3	6.1451e-12	161.24	135450000	6429800	129020000	2	1	1
TLQALEFHTVPFQLLAR	17	0	1983.09	Q08380	Q08380	LGALS3BP	Galectin-3-binding protein OS=Homo sapiens OX=9606 GN=LGALS3BP PE=1 SV=1	65.331	585	LG3BP_HUMAN	[377-393]	yes	yes	2;3	1.8047e-57	243.88	135290000	58187000	77108000	4	2	2
EFNEDGALAVLQQFK	15	0	1707.85	O60506	O60506	SYNCRIP	Heterogeneous nuclear ribonucleoprotein Q OS=Homo sapiens OX=9606 GN=SYNCRIP PE=1 SV=2	69.603	623	HNRPQ_HUMAN	[67-81]	yes	yes	2	3.1637e-23	192.38	135210000	21990000	113230000	2	1	1
LGGIGQFLAK	10	0	1002.59	Q08211	Q08211	DHX9	ATP-dependent RNA helicase A OS=Homo sapiens OX=9606 GN=DHX9 PE=1 SV=4	140.958	1270	DHX9_HUMAN	[810-819]	yes	yes	2	0.0013329	89.142	135120000	42533000	92584000	2	1	1
NFGEDMDDER	10	0	1226.45	P11940;Q9H361	P11940	PABPC1	Polyadenylate-binding protein 1 OS=Homo sapiens OX=9606 GN=PABPC1 PE=1 SV=2	70.671	636	PABP1_HUMAN	[197-206]	yes	no	2	8.3938e-06	116.37	135110000	42240000	92868000	3	1	2
AVVIVDDR	8	0	885.492	Q15233;P23246	Q15233	NONO	Non-POU domain-containing octamer-binding protein OS=Homo sapiens OX=9606 GN=NONO PE=1 SV=4	54.232	471	NONO_HUMAN	[177-184]	no	no	2	0.0059488	79.451	135020000	5648200	129370000	2	1	1
KPGYHAPVALLNDIPQSTEQYDPFAEHRPPK	31	2	3514.76	O75533	O75533	SF3B1	Splicing factor 3B subunit 1 OS=Homo sapiens OX=9606 GN=SF3B1 PE=1 SV=3	145.83	1304	SF3B1_HUMAN	[81-111]	yes	yes	5	5.1096e-18	123.89	134340000	0	134340000	1		1
KLDYGQHVVAGTPGR	15	1	1596.84	P38919	P38919	EIF4A3	Eukaryotic initiation factor 4A-III OS=Homo sapiens OX=9606 GN=EIF4A3 PE=1 SV=4	46.871	411	IF4A3_HUMAN	[152-166]	yes	yes	3	0.029056	38.995	134010000	0	134010000	1		1
LLEAQIATGGVIDPVHSHR	19	0	2012.08	Q15149;P58107	Q15149	PLEC	Plectin OS=Homo sapiens OX=9606 GN=PLEC PE=1 SV=3	531.791	4684	PLEC_HUMAN	[2942-2960]	no	no	2;3	7.0845e-06	128.9	133960000	8976700	124980000	3	1	2
DELILEGNDIELVSNSAALIQQATTVK	27	0	2883.51	P32969	P32969	RPL9	Large ribosomal subunit protein uL6 OS=Homo sapiens OX=9606 GN=RPL9 PE=1 SV=1	21.863	192	RL9_HUMAN	[142-168]	yes	yes	2	5.9714e-09	99.451	133850000	0	133850000	1		1
LLDPEDVDVPQPDEK	15	0	1707.82	Q15149	Q15149	PLEC	Plectin OS=Homo sapiens OX=9606 GN=PLEC PE=1 SV=3	531.791	4684	PLEC_HUMAN	[372-386]	yes	yes	2	0.001359	81.709	133800000	0	133800000	1		1
ERLEQQVPVNQVFGQDEMIDVIGVTK	26	1	2970.51	P39023	P39023	RPL3	Large ribosomal subunit protein uL3 OS=Homo sapiens OX=9606 GN=RPL3 PE=1 SV=2	46.109	403	RL3_HUMAN	[199-224]	yes	yes	3	4.9251e-11	113.05	133570000	0	133570000	2		2
STVLSLDWHPNNVLLAAGSCDFK	23	0	2543.25	O15143;Q92747	O15143	ARPC1B	Actin-related protein 2/3 complex subunit 1B OS=Homo sapiens OX=9606 GN=ARPC1B PE=1 SV=3	40.95	372	ARC1B_HUMAN	[143-165]	no	no	3	1.1875e-14	145.55	133510000	0	133510000	1		1
CVEDPETGLCLLPLTDK	17	0	1958.93	Q15149	Q15149	PLEC	Plectin OS=Homo sapiens OX=9606 GN=PLEC PE=1 SV=3	531.791	4684	PLEC_HUMAN	[3008-3024]	yes	yes	2	5.85e-57	233.59	133400000	2369100	131030000	3	1	2
EVEAQLEEVR	10	0	1200.6	Q9ULE4	Q9ULE4	FAM184B	Protein FAM184B OS=Homo sapiens OX=9606 GN=FAM184B PE=1 SV=3	121.044	1060	F184B_HUMAN	[460-469]	yes	yes	2	0.0050912	68.735	133310000	0	133310000	1		1
FFEVILIDPFHK	12	0	1503.81	P61313	P61313	RPL15	Large ribosomal subunit protein eL15 OS=Homo sapiens OX=9606 GN=RPL15 PE=1 SV=2	24.146	204	RL15_HUMAN	[129-140]	yes	yes	2;3	0.00048753	111.06	133240000	0	133240000	2		2
VTLVQTLEIQR	11	0	1298.76	Q15149	Q15149	PLEC	Plectin OS=Homo sapiens OX=9606 GN=PLEC PE=1 SV=3	531.791	4684	PLEC_HUMAN	[2565-2575]	yes	yes	2	2.9786e-07	136.57	132910000	20157000	112750000	2	1	1
VANVSLLALYK	11	0	1189.71	P62266	P62266	RPS23	Small ribosomal subunit protein uS12 OS=Homo sapiens OX=9606 GN=RPS23 PE=1 SV=3	15.808	143	RS23_HUMAN	[125-135]	yes	yes	2	0.0011188	87.308	132880000	0	132880000	1		1
IGPLGLSPK	9	0	880.538	P30050	P30050	RPL12	Large ribosomal subunit protein uL11 OS=Homo sapiens OX=9606 GN=RPL12 PE=1 SV=1	17.819	165	RL12_HUMAN	[32-40]	yes	yes	2	0.0013123	98.629	132470000	0	132470000	1		1
SLLAWQSLR	9	0	1072.6	Q15149	Q15149	PLEC	Plectin OS=Homo sapiens OX=9606 GN=PLEC PE=1 SV=3	531.791	4684	PLEC_HUMAN	[1029-1037]	yes	yes	2	0.0066543	69.423	130530000	0	130530000	1		1
GYAFVQYSNER	11	0	1332.61	Q9UKM9	Q9UKM9	RALY	RNA-binding protein Raly OS=Homo sapiens OX=9606 GN=RALY PE=1 SV=1	32.463	306	RALY_HUMAN	[56-66]	yes	yes	2	0.00017634	99.653	130410000	17495000	112910000	2	1	1
IAFAITAIK	9	0	946.585	P62269	P62269	RPS18	Small ribosomal subunit protein uS13 OS=Homo sapiens OX=9606 GN=RPS18 PE=1 SV=3	17.719	152	RS18_HUMAN	[26-34]	yes	yes	2	0.015176	56.81	130410000	0	130410000	1		1
SPYQEFTDHLVK	12	0	1462.71	P15880	P15880	RPS2	Small ribosomal subunit protein uS5 OS=Homo sapiens OX=9606 GN=RPS2 PE=1 SV=2	31.324	293	RS2_HUMAN	[264-275]	yes	yes	2;3	0.0020257	55.064	130000000	0	130000000	2		2
LTAELIEQAAQYTNAVR	17	0	1889.98	P09661	P09661	SNRPA1	U2 small nuclear ribonucleoprotein A' OS=Homo sapiens OX=9606 GN=SNRPA1 PE=1 SV=2	28.416	255	RU2A_HUMAN	[4-20]	yes	yes	2	3.1317e-57	306.64	129590000	23641000	105950000	2	1	1
SESPKEPEQLR	11	1	1298.65	P09651;A0A2R8Y4L2	P09651	HNRNPA1	Heterogeneous nuclear ribonucleoprotein A1 OS=Homo sapiens OX=9606 GN=HNRNPA1 PE=1 SV=5	38.747	372	ROA1_HUMAN	[4-14]	yes	no	2	2.5839e-08	155.06	129290000	37846000	91443000	2	1	1
SNDPVATAFAEMLK	14	0	1492.72	Q9NYL9	Q9NYL9	TMOD3	Tropomodulin-3 OS=Homo sapiens OX=9606 GN=TMOD3 PE=1 SV=1	39.595	352	TMOD3_HUMAN	[239-252]	yes	yes	2	1.0794e-06	138.42	129210000	0	129210000	3		3
DSLTLVFVETK	11	0	1250.68	O00571	O00571	DDX3X	ATP-dependent RNA helicase DDX3X OS=Homo sapiens OX=9606 GN=DDX3X PE=1 SV=3	73.243	662	DDX3X_HUMAN	[441-451]	yes	yes	2	0.0017183	81.338	128550000	42007000	86547000	2	1	1
RALEQQVEEMK	11	1	1359.68	P35579	P35579	MYH9	Myosin-9 OS=Homo sapiens OX=9606 GN=MYH9 PE=1 SV=4	226.532	1960	MYH9_HUMAN	[1528-1538]	yes	yes	2	0.00010004	119.27	128300000	0	128300000	1		1
GYPHLCSICDLPVHSNK	17	0	1995.93	P43243	P43243	MATR3	Matrin-3 OS=Homo sapiens OX=9606 GN=MATR3 PE=1 SV=2	94.623	847	MATR3_HUMAN	[288-304]	yes	yes	3	0.00033896	69.485	127540000	0	127540000	1		1
FATHAAALSVR	11	0	1142.62	P23246	P23246	SFPQ	Splicing factor, proline- and glutamine-rich OS=Homo sapiens OX=9606 GN=SFPQ PE=1 SV=2	76.149	707	SFPQ_HUMAN	[366-376]	yes	yes	3	0.004519	51.727	127520000	0	127520000	1		1
YSVDIPLDK	9	0	1048.54	P61353	P61353	RPL27	Large ribosomal subunit protein eL27 OS=Homo sapiens OX=9606 GN=RPL27 PE=1 SV=2	15.798	136	RL27_HUMAN	[85-93]	yes	yes	2	0.0070578	68.016	127250000	0	127250000	1		1
ELAVQIYEEAR	11	0	1319.67	O00571;O15523	O00571	DDX3X	ATP-dependent RNA helicase DDX3X OS=Homo sapiens OX=9606 GN=DDX3X PE=1 SV=3	73.243	662	DDX3X_HUMAN	[277-287]	yes	no	2	5.5159e-06	123.88	127150000	51846000	75307000	2	1	1
AMGIMNSFVNDIFER	15	0	1742.81	Q99880;Q99879;Q99877;Q93079;Q5QNW6;P62807;P58876;P57053;O60814;Q8N257;Q16778;P33778;P23527;P06899	Q8N257	H2BC26	Histone H2B type 3-B OS=Homo sapiens OX=9606 GN=H2BC26 PE=1 SV=3	13.908	126	H2B3B_HUMAN	[59-73]	no	no	2	2.3351e-16	172.17	127010000	9318300	117700000	3	1	2
LAELEEFINGPNNAHIQQVGDR	22	0	2463.21	Q00610	Q00610	CLTC	Clathrin heavy chain 1 OS=Homo sapiens OX=9606 GN=CLTC PE=1 SV=5	191.615	1675	CLH1_HUMAN	[1183-1204]	yes	yes	2;3	2.7398e-24	169.06	126940000	8220000	118720000	4	1	3
PVSSAASVYAGAGGSGSR	18	0	1579.76	P05783	P05783	KRT18	Keratin, type I cytoskeletal 18 OS=Homo sapiens OX=9606 GN=KRT18 PE=1 SV=2	48.058	430	K1C18_HUMAN	[28-45]	yes	yes	2	0.00037202	89.013	126780000	11579000	115200000	2	1	1
IVLQIDNAR	9	0	1040.6	P05783	P05783	KRT18	Keratin, type I cytoskeletal 18 OS=Homo sapiens OX=9606 GN=KRT18 PE=1 SV=2	48.058	430	K1C18_HUMAN	[150-158]	no	no	2	0.00084042	106.36	126730000	24570000	102160000	2	1	1
TGAAPIIDVVR	11	0	1110.64	P46776	P46776	RPL27A	Large ribosomal subunit protein uL15 OS=Homo sapiens OX=9606 GN=RPL27A PE=1 SV=2	16.561	148	RL27A_HUMAN	[95-105]	yes	yes	2	0.00011	105.2	126640000	0	126640000	1		1
VVVSGLPPSGSWQDLK	16	0	1667.89	Q07955	Q07955	SRSF1	Serine/arginine-rich splicing factor 1 OS=Homo sapiens OX=9606 GN=SRSF1 PE=1 SV=2	27.745	248	SRSF1_HUMAN	[123-138]	yes	yes	2	5.3422e-07	134.18	126540000	21302000	105230000	2	1	1
[truncated: 4,195 more rows]
