# Supplementary material for: NIBAN2/FLII/RREB1 Axis Drives Glioma Stem Cell Malignancy via TLR3 Pathway Activation
Source: Adv Sci (Weinh). 2026 Feb 25;13(26):e19382. doi: 10.1002/advs.202519382 (PMC13159147; doi:10.1002/advs.202519382)
Supplement: Supplementary file 2 — Supporting File 2: advs74572‐sup‐0002‐Supplementary Tables.zip. [file ADVS-13-e19382-s002.zip › Supplementary Table 4.xlsx]

## Sheet: Sheet1
Index	Compounds	物质	Class I	物质一级分类	Class II	物质二级分类	Q1 (Da)	Molecular weight (Da)	Ionization model	Formula	Vehicle-1	Vehicle-2	Vehicle-3	Nelfinavir-1	Nelfinavir-2	Nelfinavir-3	FX11-1	FX11-2	FX11-3	Nelfinavir+FX11-1	Nelfinavir+FX11-2	Nelfinavir+FX11-3	QC01	QC02	QC03	QC04	cpd_ID	HMDB	PubChem CID	Lipidmaps ID	CAS	ChEBI	Metlin	kegg_map
MEDN1875	D-threo-Isocitric acid	(+)-Ds-苏式-异柠檬酸	Organic acid and Its derivatives	有机酸及其衍生物	Organic acid and Its derivatives	有机酸及其衍生物	191	192.12	[M-H]-	C6H8O7	18340	46973.6	26336.8	30607.2	50015	13340	10861.8	6788.73	19430.8	82769.9	45879.4	20005	22347.6	28088.3	18340	16852.6	-	HMDB0001874	5318532	-	6061-97-8	151	3328	-
MEDN0765	11,12-EET	(±)11,(12)-环氧-5Z,8Z,14Z-二十碳三烯酸	FA	脂肪酰类	Oxidized lipids	氧化脂质	319.2	320.235	[M-H]-	C20H32O3	1.2813e+07	5.17027e+06	7.51175e+06	948212	1.05226e+06	7.30519e+06	8.27671e+06	6.87934e+06	9.38357e+06	1.07122e+06	1.1654e+06	730955	7.28791e+06	6.59256e+06	6.76214e+06	5.99195e+06	-	-	5283204	-	123931-40-8	-	-	-
MEDN0752	(±)15-HEPE	(±)-15-羟基-5Z,8Z,11Z,13E,17Z-二十碳五烯酸	FA	脂肪酰类	Oxidized lipids	氧化脂质	317.2	318.219	[M-H]-	C20H30O3	245970	54149.4	58375.8	6734.78	10342.9	110743	75098.4	73636.6	114723	4850.32	1190.46	1899.01	80480.9	69175.9	70185.6	73155.3	-	HMDB0010209	53480357	-	88852-33-9	-	-	-
MEDN0754	(±)17-HDHA	(±)17-羟基-4Z,7Z,10Z,13Z,15E,19Z-二十二碳六烯酸	FA	脂肪酰类	Oxidized lipids	氧化脂质	343.2	344.235	[M-H]-	C22H32O3	321513	114952	84304.3	22879.5	25385	199607	137488	130085	210186	19139.1	21343.4	30889.7	141003	109586	102072	122716	-	HMDB0010213	6439179	-	90780-52-2	72637	-	-
MEDN0756	(±)18-HEPE	(±)-18-羟基-5Z,8Z,11Z,14Z,16E-二十碳五烯酸	FA	脂肪酰类	Oxidized lipids	氧化脂质	317.2	318.219	[M-H]-	C20H30O3	194587	52527	77392.7	3743.81	19942.9	168444	79018.3	78496.2	102254	17638.3	32735.1	7494.65	105009	86758.3	84709.4	82769.7	-	HMDB0012611	53481496	-	141110-17-0	-	-	-
MEDN0757	(±)18-HETE	(±)18-羟基-5Z,8Z,11Z,14Z-二十碳四烯酸	FA	脂肪酰类	Oxidized lipids	氧化脂质	319.2	320.235	[M-H]-	C20H32O3	16903.8	9104.77	9971.55	3403.25	1519.9	67050.5	11984.1	9300.93	16695.1	2855.29	1979.33	2118.21	14437.7	10952.8	12208.5	14542	-	HMDB0006245	11141754	-	133268-58-3	91132	-	-
MEDN0758	(±)4-HDHA	(±)4-羟基-5E,7Z,10Z,13Z,16Z,19Z-二十二碳六烯酸	FA	脂肪酰类	Oxidized lipids	氧化脂质	343.2	344.235	[M-H]-	C22H32O3	32378.7	38048.4	44480	42871.9	38848.5	53906.4	66455	34105.1	50210.4	39165.1	41099.7	58436.3	41838.9	31575.1	38963.8	36348.7	-	-	53394255	-	90906-40-4	-	-	-
MEDN0376	9,10-DiHOME	(±)9,10-二羟基-12Z-十八碳烯酸	FA	脂肪酰类	Oxidized lipids	氧化脂质	313.2	314.246	[M-H]-	C18H34O4	117059	38585.6	22263.7	9896.75	7696.73	131421	43795	24742.9	41683.9	11065.6	15065	6896.28	54298.5	50783.8	58985.9	43884.3	C14828	HMDB0004704	9966640	-	-	-	-	ko00591
MEDP1203	(1R,6S)-6-amino-5-oxocyclohexyl-2-ene-1-carboxylic-acid-ester	(1R,6S)-6-氨基-5-氧代环己基-2-烯-1-羧酸酯	Aldehyde,Ketones,Esters	醛、酮、酯类	Esters	酯类	156.1	155.058	[M+H]+	C7H9NO3	1.4253e+08	8.59549e+07	33041850	25076985	42810955	59585605	38089220	5.45851e+07	97253865	29499210	5.75889e+07	22023685	59938720	67362800	68728455	36823880	C19831	-	49852389	-	-	-	-	ko01100
MEDN2276	(24S)-24,25-dihydroxyvitamin D3	（24S）-24,25-二羟基维生素D3	CoEnzyme and vitamins	辅酶和维生素	CoEnzyme and vitamins	辅酶和维生素	415.3	416.329	[M-H]-	C27H44O3	320080	120896	144507	33359.4	30764.2	271922	111899	97492.1	131279	42766.8	31012.2	38319.4	141393	134528	140770	118481	-	-	5283749	-	55700-58-8	-	-	-
MEDP2719	(2E,4E)-6-(2-aminophenyl)-2-hydroxy-6-oxohexa-2,4-dienoic acid	(2E,4E)-6-(2-氨基苯基)-2-羟基-6-氧代己基-2,4-二烯酸	Organic acid and Its derivatives	有机酸及其衍生物	Organic acid and Its derivatives	有机酸及其衍生物	251.1	233.069	[M+NH4]+	C12H11NO4	5337.59	112395	66066.1	5112.56	7392.03	92256.1	23364.6	12140.2	45755.7	5650.65	3698.02	1175.01	34041.9	32456.1	39802.9	32456.1	C08062	-	5281097	-	-	-	-	ko01100
MEDN2099	(2s)-2-Amino-4-sulfinobutanoic acid	（2s）-2-氨基-4-亚磺基丁酸	Amino acid and Its metabolites	氨基酸及其代谢物	Amino acid derivatives	氨基酸衍生物	166	167.025	[M-H]-	C4H9NO4S	62597.7	62508.6	60525.3	61322.4	63416.3	47947.3	51395.5	55953.9	50741.8	58451.7	56006.7	59331.3	62110.1	50595.2	45363.5	45592.5	-	-	75896	-	2686-70-6	-	-	-
MEDP1465	(2S,3S)-butane-2,3-diol	(2S,3S)-丁烷-2,3-二醇	Alcohol and amines	醇、胺类	Alcohols	醇类	73.1	90.0681	[M-H2O+H]+	C4H10O2	1.01656e+06	472708	354709	187688	251138	709090	549448	448544	717088	228707	232229	274648	592905	418175	498179	486801	C03046	-	439888	-	19132-06-0	-	-	ko00650
MEDP1705	(E)-Guggulsterone	（E）-古尔司酮	CoEnzyme and vitamins	辅酶和维生素	CoEnzyme and vitamins	辅酶和维生素	313.2	312.209	[M+H]+	C21H28O2	41409.6	24675.6	20644.8	30987.1	24798.1	37821.6	39739.9	28357.4	29300	21528.4	15546.8	20913.1	20741.3	42236.6	31895.9	32353.5	-	-	6439929	-	39025-24-6	-	-	-
MEDP2334	(R)-(-)-1-Amino-2-propanol	(R)-(-)-1-氨基-2-丙醇	Alcohol and amines	醇、胺类	Amines	胺类	76.1	75.0684	[M+H]+	C3H9NO	113102	102997	71690	89894.7	83806	87602.1	84786.3	82773.3	93904.3	62597.8	78729.2	83806	89877.1	106710	93941.4	84789.3	C03194	-	439938	-	2799-16-8	-	-	ko00260,ko00860,ko01100
MEDP1126*113	(R)-(-)-2-phenylglycine	(R)-(-)-2-苯基甘氨醇	Amino acid and Its metabolites	氨基酸及其代谢物	Amino acid derivatives	氨基酸衍生物	120.1	137.084	[M-H2O+H]+	C8H11NO	9.82318e+07	7.09543e+07	6.48862e+07	3.52538e+07	3.75243e+07	8.02555e+07	7.04718e+07	5.81532e+07	9.0193e+07	4.63027e+07	4.26623e+07	4.53949e+07	6.64715e+07	6.19617e+07	6.28504e+07	6.07537e+07	-	-	2724025	-	56613-80-0	-	-	-
MEDP0823	(R)-2-Hydroxy-3-phenylpropionic acid	(R)-(+)-3-苯乳酸	Organic acid and Its derivatives	有机酸及其衍生物	Organic acid and Its derivatives	有机酸及其衍生物	167	166.063	[M+H]+	C9H10O3	2.27186e+06	2.97289e+06	3.49204e+06	5.13281e+06	4.61543e+06	3.06686e+06	2.98109e+06	3.24662e+06	2.96681e+06	4.11591e+06	4.64673e+06	4.52304e+06	5.69369e+06	3.07022e+06	3.71563e+06	3.3845e+06	C05607	HMDB0000563	643327	-	7326-19-4	43065	5547	ko00360,ko01100
MEDN2091*004	(R)-2-Hydroxybutyric acid	（R）-2-羟基丁酸	Organic acid and Its derivatives	有机酸及其衍生物	Organic acid and Its derivatives	有机酸及其衍生物	103	104.1	[M-H]-	C4H8O3	985735	1.38647e+06	928265	415510	783203	1.97965e+06	524756	558838	1.56103e+06	989147	953887	335112	1.14482e+06	1.20329e+06	1.08848e+06	1.06364e+06	-	-	449265	-	20016-85-7	-	-	-
MEDN1856	(R)-3-Hydroxy-tetradecanoic acid	（R）-3-羟基十四酸	Organic acid and Its derivatives	有机酸及其衍生物	Organic acid and Its derivatives	有机酸及其衍生物	243.2	244.204	[M-H]-	C14H28O3	1.9156e+06	1.8384e+06	1.90236e+06	1.6446e+06	1.90088e+06	1.67407e+06	1.82348e+06	1.83627e+06	1.84515e+06	1.94299e+06	1.96138e+06	1.83401e+06	1.88221e+06	1.77566e+06	1.89421e+06	1.78608e+06	C22001	HMDB0010731	5288266	-	28715-21-1	42539	-	-
MEDP0322*112	L-Homoserine	(S)-2-氨基-4-羟基丁酸	Organic acid and Its derivatives	有机酸及其衍生物	Organic acid and Its derivatives	有机酸及其衍生物	120.1	119.058	[M+H]+	C4H9NO3	2.96163e+07	1.57348e+07	1.09819e+07	5.47219e+06	5.58264e+06	1.62082e+07	1.7715e+07	1.19714e+07	1.78482e+07	6.16892e+06	6.66517e+06	6.09808e+06	1.37478e+07	1.51168e+07	1.40813e+07	1.42531e+07	C00263	HMDB0000719	12647	-	672-15-1	15699	5687	ko00260,ko00270,ko00920,ko01100,ko01230
MEDP1488	SDMA	(S)-2-氨基-5-((双(甲基氨基)亚甲基)氨基)戊酸	Organic acid and Its derivatives	有机酸及其衍生物	Organic acid and Its derivatives	有机酸及其衍生物	203	202.143	[M+H]+	C8H18N4O2	23470410	4501735	2549290	490850	397225	15330645	5416105	3386470	8848440	522630	746960	437340	7066140	7507925	7984515	6954155	-	HMDB0003334	169148	-	30344-00-4	25682	6891	-
MEDP2375	Ectoine	(S)-2-甲基-3,4,5,6-四氢嘧啶-4-羧酸	Heterocyclic compounds	杂环化合物	Heterocyclic compounds	杂环化合物	143.1	142.074	[M+H]+	C6H10N2O2	138349	255242	130022	57966.4	94915.7	167701	142336	80745.2	139352	67645.5	79961.7	74277.7	101977	158927	158930	145474	C06231	-	126041	-	96702-03-3	-	-	ko00260,ko01100
MEDN1052*019	2-Hydroxyglutaric acid	(S)-2-羟基戊二酸	Organic acid and Its derivatives	有机酸及其衍生物	Organic acid and Its derivatives	有机酸及其衍生物	147	148.037	[M-H]-	C5H8O5	360251	1.11282e+06	920078	2.25169e+06	2.02728e+06	360992	516075	644976	620118	1.81445e+06	1.51664e+06	1.75199e+06	1.11162e+06	891521	865962	775777	C03196	-	439939	-	13095-48-2	-	-	ko00310,ko01100
MEDN2357	FFA(14:1)	（Z） -十二碳-9-烯酸	FA	脂肪酰类	FFA	游离脂肪酸	225.2	226.193	[M-H]-	C14H26O2	8.26893e+06	2.89094e+06	3.68555e+06	1.07178e+06	940612	9.23937e+06	3.39974e+06	2.88035e+06	4.60378e+06	1.41601e+06	1.23025e+06	867676	4.57994e+06	4.40121e+06	3.98368e+06	4.07984e+06	C08322	HMDB0002000	5281119	-	-	27781	6424	-
MEDP2765	PAF C-18:1	1-（9Z十八烯基）-2-乙酰基-sn-甘油-3-磷酸胆碱	GP	甘油磷脂类	LPC	溶血磷脂酰胆碱	550.4	549.379	[M+H]+	C28H56NO7P	1.96368e+06	1.0815e+06	1.14754e+06	1.21737e+06	1.40113e+06	2.33823e+06	1.20855e+06	1.08552e+06	1.22145e+06	1.52502e+06	1.50372e+06	1.49787e+06	1.20213e+06	1.74689e+06	1.71528e+06	1.70614e+06	-	HMDB0011148	16759362	-	85966-90-1	847856	-	-
MEDP0281	1,3-Diaminopropane	1,3-二氨基丙烷	Alcohol and amines	醇、胺类	Amines	胺类	75	74.084	[M+H]+	C3H10N2	159323	116953	110556	67914.1	86180.9	164105	140780	88217.1	112370	104500	48701.7	93297.5	126776	129517	125212	120455	C00986	HMDB0000002	428	-	109-76-2	15725	5081	ko00260,ko00330,ko00410,ko01100
MEDP1212	1,3-Dicyclohexylurea	1,3-二环己基脲	Alcohol and amines	醇、胺类	Polyamines	多胺	225.2	224.189	[M+H]+	C13H24N2O	25398.5	40105	34370.1	47279.1	44490.4	30049	31662.3	45497.2	41491	50593.7	31150.5	52082.3	42747.1	44483.8	40789.6	44400.8	-	-	4277	-	2387-23-7	-	-	-
MEDP0115	1,4-Dihydro-1-Methyl-4-Oxo-3-Pyridinecarboxamide	1,4-二氢-1-甲基-4-氧代-3-吡啶甲酰胺	Heterocyclic compounds	杂环化合物	Pteridines and derivatives	蝶啶及其衍生物	153.1	152.059	[M+H]+	C7H8N2O2	119146335	2.07835e+08	2.1861e+08	1.215e+08	9.76734e+07	1.20262e+08	1.8947e+08	1.88206e+08	1.83912e+08	1.48567e+08	210005185	1.00644e+08	9.96739e+07	119569439	1.21363e+08	1.04253e+08	C05843	HMDB0004194	440810	-	769-49-3	27838	-	ko00760,ko01100
MEDN2278	1,4-Cyclohexanedicarboxylic acid	1,4-环己烷二甲酸	Organic acid and Its derivatives	有机酸及其衍生物	Organic acid and Its derivatives	有机酸及其衍生物	171.1	172.074	[M-H]-	C8H12O4	3.02011e+06	2.69711e+06	2.81972e+06	3.12387e+06	3.38319e+06	5.90508e+06	3.12554e+06	2.88386e+06	3.27513e+06	2.57532e+06	3.15588e+06	3.24577e+06	1.93573e+06	2.01254e+06	1.98722e+06	2.00353e+06	-	-	14106	-	1076-97-7	-	-	-
MEDN0210*027	1,5-Anhydro-D-Glucitol	1,5-酐-D-山梨糖醇	Carbohydrates and Its metabolites	碳水化合物及其代谢物	Sugar alcohols	糖醇	163.1	164.069	[M-H]-	C6H12O5	365180	460233	497311	420104	377650	167350	283014	278141	708116	486148	436206	179587	478899	470243	474812	465085	C07326	HMDB0002712	64960	-	154-58-5	16070	3775	-
MEDN1108	1,6-anhydro-β-D-glucose	1,6-脱水-β-D-葡萄糖	Carbohydrates and Its metabolites	碳水化合物及其代谢物	Sugars	糖类	161	162.053	[M-H]-	C6H10O5	195987	195931	310982	110045	118644	403627	122525	222869	266732	233299	298129	163782	260572	274589	241614	245901	-	HMDB0000640	724705	-	498-07-7	30997	5613	-
MEDN0790	PDX	10(S),17(S)-二羟基-4Z,7Z,11E,13Z,15E,19Z-二十二碳六烯酸	FA	脂肪酰类	Oxidized lipids	氧化脂质	359.2	360.23	[M-H]-	C22H32O4	152225	24057.4	14378.3	3817.09	6982.35	62018.1	49020.6	45556.5	68965.7	8890.78	9060.68	9054.57	47239	66915.6	47929.9	43125.7	-	-	11667655	-	871826-47-0	-	-	-
MEDN1441	10-HDoHE	10-羟基-4Z,7Z,11E,13Z,16Z,19Z-二十二碳六烯酸	FA	脂肪酰类	Oxidized lipids	氧化脂质	343.2	344.235	[M-H]-	C22H32O3	63848.9	24689.3	30952.2	17951.4	22193.8	51844.5	50493.5	34928.1	48600.7	18995.4	30439.8	22853.1	41784.4	31451.9	32152.5	29749.5	-	HMDB0060037	11537494	-	90780-50-0	-	-	-
MEDN2207	10-Hydroxystearic Acid	10-羟基硬脂酸	FA	脂肪酰类	Oxidized lipids	氧化脂质	299.3	300.266	[M-H]-	C18H36O3	41953.7	25048.5	19378.1	18334.7	22306.1	85490.4	26581.5	31913.2	33313	28236	22306.7	27481.6	37688.8	24069.8	35188.1	41406.2	-	HMDB0037396	9561835	-	638-26-6	-	-	-
MEDP1273	10-deoxyformamycin	10-脱氧甲霉素	Others	其他	Others	其他	454.3	453.309	[M+H]+	C25H43NO6	3.39604e+07	2.34876e+07	2.0931e+07	1.61889e+07	1.49948e+07	3.63898e+07	2.45995e+07	1.90653e+07	2.5474e+07	1.52705e+07	1.2824e+07	1.49949e+07	2.28645e+07	2.59869e+07	2.57208e+07	2.53553e+07	C11994	-	14155	-	11091-33-1	-	-	ko01100
MEDN1439	(±)11(12)-DiHET	11,12-双羟基-5Z,8Z,14Z -二十二碳三烯酸	FA	脂肪酰类	Oxidized lipids	氧化脂质	337.2	338.246	[M-H]-	C20H34O4	38501.9	21682.3	22951.3	10583.3	11401.7	50743.4	43953.9	28363.2	27148.2	10473.3	19020.6	13326.5	22409.1	22401.3	23205.9	22473.2	C14774	HMDB0002314	5283146	-	-	63969	-	ko00590,ko01100,ko04726
MEDN1446	11-HEDE	11-羟基-12E,14Z-二十碳二烯酸	FA	脂肪酰类	Oxidized lipids	氧化脂质	323.5	324.266	[M-H]-	C20H36O3	743378	145860	225630	4724.82	3161.22	509201	330118	364028	302943	5948.79	4641.43	5467.97	363910	358321	332593	355005	-	-	53394270	-	5598-37-8	-	-	-
MEDN1443	11-HDoHE	11-羟基-4Z,6E,10Z,13Z,16Z,20Z-二十二碳六烯酸	FA	脂肪酰类	Oxidized lipids	氧化脂质	343.2	344.235	[M-H]-	C22H32O3	670777	219021	209144	60719.9	65889.7	118914	356335	333245	485140	55746.1	86455	62551.7	364786	288436	305502	295264	-	HMDB0060040	11631564	-	87018-59-5	-	-	-
MEDN1081	12,13-DiHOME	12,13-二羟基-9Z-十八烯酸	FA	脂肪酰类	Oxidized lipids	氧化脂质	313.2	314.246	[M-H]-	C18H34O4	15919.9	8957.11	3982.01	2491.9	4251.95	25180.7	9122.5	12753.8	12092	0	1837.4	0	15026.1	12382.7	12938.7	15184.2	-	-	10236635	-	263399-35-5	-	-	-
MEDN1414	12-HHT	12-羟基-5,8,10-十七碳三烯酸	FA	脂肪酰类	Oxidized lipids	氧化脂质	279.2	280.204	[M-H]-	C17H28O3	686877	305183	362706	30455.1	27057.7	409928	420317	336555	587431	26044.3	39393.3	16914	441812	372282	382625	404634	C20388	HMDB0012535	5312765	-	54397-84-1	63977	-	-
MEDN1419	12-OxoETE	12-酮基--5Z,8Z,10E,14Z二十碳四烯酸	FA	脂肪酰类	Oxidized lipids	氧化脂质	317.2	318.219	[M-H]-	C20H30O3	36879.3	52494.4	61813.9	36284.3	52503.1	65757.9	35076.8	76582.6	45347.4	65724.9	77526.5	48466.2	57677.4	57534.4	47514.7	52084	C14807	HMDB0013633	5283162	-	108437-64-5	34151	-	ko00590
MEDP2696	Traumatin	12-氧代-10E-十二烯酸	Organic acid and Its derivatives	有机酸及其衍生物	Organic acid and Its derivatives	有机酸及其衍生物	195.1	212.141	[M+H-H2O]+	C12H20O3	8.03616e+06	7.93861e+06	8.88915e+06	8.77781e+06	9.45489e+06	9.15806e+06	7.51689e+06	8.86002e+06	7.75773e+06	8.53694e+06	8.51941e+06	8.93754e+06	1.11994e+07	8.77012e+06	9.39995e+06	9.50835e+06	-	HMDB0037326	5312889	-	65410-38-0	19144	-	-
MEDN1845	13,14-Dihydro-15-keto Prostaglandin F2α	13,14-二氢-15-酮前列腺素F2α	FA	脂肪酰类	Oxidized lipids	氧化脂质	353.2	354.241	[M-H]-	C20H34O5	199568	66944.7	126009	27802.7	23916.2	132120	110874	126461	159965	34730.3	46970.9	15806.7	134634	103657	110795	115740	-	HMDB0004685	5283039	-	27376-76-7	63976	-	-
MEDN1035	13(R)-HODE	13R-羟基-9Z,11E-十八碳二烯酸	FA	脂肪酰类	Oxidized lipids	氧化脂质	295.2	296.235	[M-H]-	C18H32O3	4.67528e+06	782194	955593	36830.2	31021.2	2.87009e+06	1.77082e+06	2.06577e+06	2.10301e+06	40010.4	48792	35912.8	2.25083e+06	1.92818e+06	1.76393e+06	1.96504e+06	-	-	13723970	-	10219-69-9	-	-	-
MEDN0375	13-HOTrE	13S-羟基-9Z,11E,15Z-十八碳三烯酸	FA	脂肪酰类	Oxidized lipids	氧化脂质	293.2	294.1	[M-H]-	C18H30O3	87744.7	12835.3	8567.26	0	0	38810.3	21801.3	33707.8	31779.6	1485.23	0	754.416	26854.6	23434.6	20759.7	25958.6	-	HMDB0010203	10469728	-	87984-82-5	72641	-	-
MEDN1440	13-HDoHE	13-羟基-4Z,7Z,10Z,14E,16Z,19Z-二十二碳六烯酸	FA	脂肪酰类	Oxidized lipids	氧化脂质	343.2	344.235	[M-H]-	C22H32O3	172373	64162.5	89603.4	16588.9	15730.8	146872	121556	73361.7	127008	18715	18777.8	18472.3	113606	92536.4	86862.1	89501.1	-	HMDB0060043	11559259	-	90780-53-3	-	-	-
MEDN0768	13-oxoODE	13-氧代-9Z,11E-十八碳二烯酸	FA	脂肪酰类	Oxidized lipids	氧化脂质	293.2	294.219	[M-H]-	C18H30O3	29121.2	6978.26	5508.59	0	0	28422.3	10299.5	7040.4	12713.9	0	0	1406.02	11753.6	12109.8	8389.03	9550.44	C14765	HMDB0004668	6446027	-	54739-30-9	68947	-	ko00591
MEDN1423	15(S)-HETrE	15S-羟基-8Z,11Z,13E-十八碳三烯酸	FA	脂肪酰类	Oxidized lipids	氧化脂质	321.2	322.251	[M-H]-	C20H34O3	886995	220068	240876	26315.8	25887.2	703702	405201	364814	549635	27875.6	34157.6	32237.9	452162	388903	382421	380199	-	HMDB0005045	5283145	-	92693-02-2	88348	-	-
MEDN1447	15-HEDE	15--羟基-11Z,13E-二十碳二烯酸	FA	脂肪酰类	Oxidized lipids	氧化脂质	323.5	324.266	[M-H]-	C20H36O3	434074	91009.6	56838.8	5385.86	8917.07	259689	113820	192797	173133	6932.02	7675.7	5678.6	139473	137193	139499	135907	-	-	13723965	-	77159-57-0	-	-	-
MEDN1459	15-keto Prostaglandin F1α	15-酮基-前列腺素F1a	FA	脂肪酰类	Oxidized lipids	氧化脂质	353.2	354.241	[M-H]-	C20H34O5	1.03649e+06	829208	1.21041e+06	540461	456821	1.99422e+06	737184	845520	1.02972e+06	580032	691298	260977	1.21473e+06	1.01874e+06	953545	1.03402e+06	-	HMDB0060045	5283118	-	21562-58-3	72593	-	-
MEDN0771	15-oxoETE	15-氧代-5Z,8Z,11Z,13E-二十碳四烯酸	FA	脂肪酰类	Oxidized lipids	氧化脂质	317.2	318.219	[M-H]-	C20H30O3	288295	123445	136686	41687.9	40911.7	287013	236541	165789	249804	46993.4	43399.3	32437.2	159418	129690	119453	137748	C04577	HMDB0010210	5280701	-	81416-72-0	15559	-	ko00590
MEDN1847	16,16-Dimethyl PGA2	16,16-二甲基前列腺素A2	FA	脂肪酰类	Oxidized lipids	氧化脂质	361.2	362.246	[M-H]-	C22H34O4	353451	178287	217833	14968.7	19904.7	234046	261391	246853	345859	20183	16899.4	13462.8	246405	206244	232706	260537	-	-	5283083	-	41691-92-3	-	-	-
MEDN1444	16-HDoHE	16-羟基-4Z,7Z,10Z,13Z,17E,19Z-二十二碳六烯酸	FA	脂肪酰类	Oxidized lipids	氧化脂质	343.2	344.235	[M-H]-	C22H32O3	56238.2	22641.6	30427.7	11526.9	17578.3	58400.9	45618.8	22987.2	38205.8	9195.16	10720.9	16068.5	34052.1	28226.5	30103.3	29929.6	-	HMDB0060047	11595378	-	90780-51-1	-	-	-
MEDN1112*052	16-Hydroxyhexadecanoic acid	16-羟基十六酸	FA	脂肪酰类	FFA	游离脂肪酸	271.2	272.235	[M-H]-	C16H32O3	90868.6	57827.2	54928.9	35886.9	32691.7	71265.7	88418.5	84930.6	57868.1	31425.6	35167	49007.6	59371.7	66141.3	72410.5	85077.1	C18218	HMDB0006294	10466	-	506-13-8	55328	-	ko01100
MEDP0550	18-Hydroxycorticosterone	18-羟基皮质(甾)酮	Hormones and hormone related compounds	激素及激素相关物质	Hormones and hormone related compounds	激素及激素相关物质	363.2	362.209	[M+H]+	C21H30O5	90836.2	137334	139249	94961.4	93292.9	73574.5	109043	177975	81944.6	116683	173525	73996	78454.9	133102	157270	159883	C01124	HMDB0000319	11222	-	561-65-9	16485	5308	ko00140,ko01100,ko04925
MEDN1448	(±)19(20)-EpDPE(A)	19（20）-环氧-4Z，7Z，10Z，13Z，16Z二十二碳五烯酸	FA	脂肪酰类	Oxidized lipids	氧化脂质	343.2	344.235	[M-H]-	C22H32O3	2.54046e+06	594238	377973	96953.2	172799	1.25431e+06	804034	938158	1.48432e+06	106131	318051	154556	965505	732045	934931	774190	-	HMDB0013620	11631565	-	-	72653	-	-
MEDN1463	(±)19(20)-DiHDPE(A)	19,20-二羟基-4Z，7Z，10Z，13Z，16Z二十二碳五烯酸	FA	脂肪酰类	Oxidized lipids	氧化脂质	361.2	362.246	[M-H]-	C22H34O4	17516.9	19984.2	7349.33	4066.57	2976.33	51116.6	13730.1	11279.7	24303.6	3837.64	4829.28	3904.9	15872.7	17395.7	14519.9	15334.6	-	HMDB0010214	16061148	-	-	72657	-	-
MEDP1728	4-Carboxypyrazole	1H-吡唑-4-甲酸	Organic acid and Its derivatives	有机酸及其衍生物	Organic acid and Its derivatives	有机酸及其衍生物	113	112.027	[M+H]+	C4H4N2O2	75115.2	24872.3	25058	24329.7	37366.6	68506.4	45629.3	28425.5	65812.4	26520.3	32628.7	29909.8	34374.8	47323.8	41404	33715.2	-	HMDB0060760	3015937	-	37718-11-9	-	-	-
MEDN2231	1-O-Hexadecyl-2-O-ethyl-sn-glycero-3-phosphocholine	1-O-十六烷基-2-O-乙基-sn-甘油-3-磷酸胆碱	Others	其他	Others	其他	568.4	509.385	[M+CH3COO]-	C26H56NO6P	296790	53644.7	42758	11092.9	13419.4	260595	93270	35391.6	115467	13181.7	11002.1	10602.1	90947.4	96865.1	104742	97958.5	-	-	14162205	-	-	-	-	-
MEDP2697	2-Thio-PAF	1-O-十六烷基-2-脱氧-2-硫代-S-乙酰-sn-甘油基-3-磷酰胆碱	FA	脂肪酰类	Others	其他	522.3	539.341	[M+H-H2O]+	C26H54NO6PS	5.62252e+07	4.5426e+07	4.81346e+07	5.51414e+07	4.5696e+07	8.6643e+07	4.48694e+07	4.22879e+07	4.66668e+07	5.19872e+07	5.49317e+07	4.42918e+07	4.90992e+07	6.36379e+07	6.16365e+07	6.29911e+07	-	-	10347222	-	-	-	-	-
MEDN1231	1-O-vanillyl-β-D-glucose	1-O-香草基-β-D-葡萄糖	Benzene and substituted derivatives	苯及其衍生物	Benzene and substituted derivatives	苯及其衍生物	329.1	330.095	[M-H]-	C14H18O9	24069.4	43343.9	37417.9	36320.5	44325.3	33821.5	27775.8	49208.7	31653.4	43843.7	38390	48019.6	51146.1	40883.5	45295	37763.9	C20470	-	14132344	-	-	-	-	-
MEDP2132*108	1-Aminocyclobutanecarboxylic acid	1-氨基-1-环丁烷羧酸	Amino acid and Its metabolites	氨基酸及其代谢物	Amino acid derivatives	氨基酸衍生物	116.1	115.063	[M+H]+	C5H9NO2	4.04074e+08	2.14824e+08	173413585	5.9286e+07	6.01935e+07	2.9823e+08	2.05308e+08	1.41526e+08	2.88705e+08	7.611e+07	9.14831e+07	5.73176e+07	2.11404e+08	246530051	2.23655e+08	2.20083e+08	-	-	89643	-	22264-50-2	-	-	-
MEDN1247	1-pyrroline-4-hydroxy-2-carboxylate	1-吡咯啉-4-羟基-2-羧酸盐	Heterocyclic compounds	杂环化合物	Heterocyclic compounds	杂环化合物	128	129.043	[M-H]-	C5H7NO3	117953	459075	231352	458044	638100	163286	184363	157345	240587	391385	416057	751985	201388	162537	241905	237319	C04282	HMDB0002234	440282	-	9054-77-7	16352	6564	ko00470,ko01100
MEDP2522	1-Aziridineethanol	1-氮丙啶乙醇	Alcohol and amines	醇、胺类	Alcohols	醇类	88.1	87.0684	[M+H]+	C4H9NO	71039.2	228767	280392	352551	394400	94412.1	120690	136613	153782	351571	353425	221756	195647	198693	181080	184905	C19332	-	14074	-	1072-52-2	-	-	-
MEDP2725	1-Fluorocyclohexadiene-cis,cis-1,2-diol	1-氟环己二烯-cis,cis-1,2-二醇	Alcohol and amines	醇、胺类	Alcohols	醇类	131	130.043	[M+H]+	C6H7FO2	2.64787e+07	2.0811e+07	1.58423e+07	1.13429e+07	1.03371e+07	2.03148e+07	2.04401e+07	1.48944e+07	2.32921e+07	1.26524e+07	1.40312e+07	1.20146e+07	1.8096e+07	1.86078e+07	1.81171e+07	1.78221e+07	-	-	23724766	-	-	-	-	-
MEDP1491	Methylguanidine	1-甲胍盐酸盐	Alcohol and amines	醇、胺类	Amines	胺类	74.1	109.041	[M-HCl+H]+	C2H8ClN3	1.72264e+06	1.01589e+06	774023	499942	357707	1.53621e+06	1693345	1215165	1.4376e+06	715405	461823	424580	993387	989426	905495	858070	C02294	-	146724	-	21770-81-0	-	-	-
MEDP1713	1-Methylinosine	1-甲基肌苷	Nucleotide and Its metabolites	核苷酸及其代谢物	Nucleotide and Its metabolites	核苷酸及其代谢物	283.1	282.096	[M+H]+	C11H14N4O5	627102	356514	311908	94899.6	103715	662247	548847	194905	714464	123136	128509	144903	421074	435843	425883	416322	C12317	HMDB0002721	65095	-	2140-73-0	19065	3780	-
MEDP2421*159	1-Methylguanosine	1-甲基鸟苷	Nucleotide and Its metabolites	核苷酸及其代谢物	Nucleotide and Its metabolites	核苷酸及其代谢物	298.1	297.107	[M+H]+	C11H15N5O5	1.94227e+07	9.03558e+06	7.36459e+06	2.51183e+06	3.6009e+06	1.20466e+07	1.38167e+07	6.60529e+06	1.59983e+07	2.39671e+06	2.22712e+06	1.62379e+06	9.74982e+06	9.88543e+06	1.08378e+07	1.10206e+07	C04545	HMDB0001563	96373	-	2140-65-0	19062	6324	-
MEDP1162*124	1-Methylguanine	1-甲基鸟嘌呤	Nucleotide and Its metabolites	核苷酸及其代谢物	Nucleotide and Its metabolites	核苷酸及其代谢物	166.1	165.065	[M+H]+	C6H7N5O	2.52004e+06	1.46673e+06	1.32931e+06	701024	539475	3.16291e+06	1.5529e+06	1.37908e+06	2.07083e+06	771073	704856	373231	1.49407e+06	2.03643e+06	1.75502e+06	1.74691e+06	C04152	HMDB0003282	3778	-	938-85-2	21803	3778	-
MEDP1974*117	1-Methylpiperidine-2-carboxylic acid	1-甲基哌啶-2-羧酸	Amino acid and Its metabolites	氨基酸及其代谢物	Amino acid derivatives	氨基酸衍生物	144.1	143.095	[M+H]+	C7H13NO2	1.14433e+06	2.38648e+06	889149	723626	535370	2.72859e+06	621913	485340	1.46291e+06	742027	805501	271805	976961	1.38058e+06	1.15398e+06	1.01031e+06	-	-	415939	-	7730-87-2	-	-	-
MEDP1654*155	1-Methyladenosine	1-甲基腺苷	Nucleotide and Its metabolites	核苷酸及其代谢物	Nucleotide and Its metabolites	核苷酸及其代谢物	282.1	281.112	[M+H]+	C11H15N5O4	302114	269291	319053	292247	257964	245795	455092	435987	333941	243442	296309	183303	415522	310293	327347	379208	C02494	-	27476	-	15763-06-1	-	-	-
MEDP0146*119	1-Methyladenine	1-甲基腺嘌呤	Nucleotide and Its metabolites	核苷酸及其代谢物	Nucleotide and Its metabolites	核苷酸及其代谢物	150	149.07	[M+H]+	C6H7N5	1.68916e+06	891457	781525	302116	291249	1.04082e+06	639029	673709	1.2143e+06	367831	363654	371220	710491	839360	983160	796259	C02216	HMDB0011599	78821	-	5142-22-3	18083	-	-
MEDP0147	1-Methylhistidine	1-甲基组氨酸	Amino acid and Its metabolites	氨基酸及其代谢物	Amino acid derivatives	氨基酸衍生物	170.1	169.085	[M+H]+	C7H11N3O2	1.59083e+06	887765	1237020	430655	285883	1462475	1021990	864285	1440590	271930	479145	180793	767065	872144	749478	712593	C01152	HMDB0000001	92105	-	332-80-9	50599	3741	ko00340,ko01100
MEDN2059	Inositol 1-phosphate	1-磷酸肌醇	Alcohol and amines	醇、胺类	Alcohols	醇类	259	260.03	[M-H]-	C6H13O9P	5.82222e+07	4.90059e+07	3.25117e+07	14062138	1.68253e+07	7.34208e+07	4.3354e+07	4.18375e+07	6.50329e+07	2.10339e+07	2.014e+07	1.85728e+07	4.42062e+07	4.01055e+07	3.71484e+07	4.68458e+07	-	HMDB00213	107737	-	573-35-3	18169	5223	-
MEDP0798	1-Naphthylamine	1-萘胺	Benzene and substituted derivatives	苯及其衍生物	Benzene and substituted derivatives	苯及其衍生物	144.1	143.073	[M+H]+	C10H9N	136181	185976	183921	194065	191974	199987	185552	194065	193811	182107	204067	181658	233901	202705	193279	178326	C14790	-	8640	-	134-32-7	-	-	ko00980
MEDN0698*017	1-Naphthol	1-萘酚	Benzene and substituted derivatives	苯及其衍生物	Phenolics	苯酚类	143	144.058	[M-H]-	C10H8O	9709.32	8442.59	14278.1	12064.9	12994.8	12928.6	9937.33	16503.1	11777.3	11935.8	14002.6	13787.7	15403.5	15929.5	12439.2	12698.4	C11714	HMDB0012138	7005	-	90-15-3	10319	-	ko00980
MEDP2782	1-Octadecyl-2-acetyl-sn-glycero-3-phosphocholine	1-十八烷基-2-乙酰基-sn-甘油-3-磷酸胆碱	GP	甘油磷脂类	LPC	溶血磷脂酰胆碱	552.4	551.395	[M+H]+	C28H58NO7P	107651	56655	47483.6	53867.7	56362.6	77668.6	47053.9	53301.7	44238.9	55629.6	40971.9	50711.7	39663	77067.8	65685.6	63599.4	-	-	2733535	-	74389-69-8	-	-	-
MEDN1089	FFA(17:1)	1-顺-十七碳烯酸(17:1n7)	FA	脂肪酰类	FFA	游离脂肪酸	267.2	268.24	[M-H]-	C17H32O2	3.39522e+06	4.44178e+06	6.68206e+06	5.64057e+06	6.17568e+06	6.14203e+06	5.3886e+06	4.65728e+06	6.27192e+06	4.8385e+06	4.68589e+06	4.56369e+06	6.58729e+06	5.27427e+06	6.14778e+06	5.8794e+06	-	-	5312435	-	29743-97-3	-	-	-
MEDP1247	1-Deoxyvaleric acid	1-脱氧淀粉酸	Organic acid and Its derivatives	有机酸及其衍生物	Organic acid and Its derivatives	有机酸及其衍生物	235.2	234.162	[M+H]+	C15H22O2	267252	278047	293374	346490	348947	223644	295292	298415	212867	282443	319028	310042	246018	303171	311769	313426	C20404	-	71448993	-	-	-	-	ko01100
MEDP1127	1-acetylindole	1-乙酰吲哚	Heterocyclic compounds	杂环化合物	Indole and Its derivatives	吲哚及其衍生物	160.1	159.068	[M+H]+	C10H9NO	2.88489e+06	3.64159e+06	2.42551e+06	2.62998e+06	2.56207e+06	2.20081e+06	2.95257e+06	2.51072e+06	3.14526e+06	2.84307e+06	3.22195e+06	2.80599e+06	2.87576e+06	3.21358e+06	3.24815e+06	2.85041e+06	-	-	68470	-	576-15-8	-	-	-
MEDP2730	Pov-pc	1-棕榈酰-2-（5-氧代丙烯酰基）-sn-甘油-3-磷酰胆碱	GP	甘油磷脂类	PC	磷脂酰胆碱	594.4	593.369	[M+H]+	C29H56NO9P	132247	249931	256131	183346	157334	38447.7	337623	258666	177043	173629	202794	167708	142419	195376	159653	156977	-	-	23557187	-	121324-31-0	-	-	-
MEDN1213	2-(4-hydroxyphenyl) propionate	2-(4-羟基苯基)丙酸酯	Benzene and substituted derivatives	苯及其衍生物	Phenolic acids	酚酸类	165.1	166.063	[M-H]-	C9H10O3	159676	110824	100191	32252.7	35871.4	158460	118929	69655.4	130640	47487.5	41508.9	19656.4	109730	122516	135515	108792	C03080	HMDB0041683	102526	-	938-96-5	-	-	-
MEDN0415	2-(Formylamino)Benzoic Acid	2-(甲酰氨基)苯甲酸	Benzene and substituted derivatives	苯及其衍生物	Phenolic acids	酚酸类	164	165.043	[M-H]-	C8H7NO3	242869	112486	99938.5	40537.9	37596.8	140166	84493.6	57905.7	84310.6	35541.9	27998	39774.9	93389.4	98856.8	84310.8	108095	C05653	HMDB0004089	101399	-	3342-77-6	36575	-	ko00380,ko01100
MEDP2164	2,2-Dihydroxymethyl-1-azabicyclo[2.2.2]octan-3-one	2,2-二羟基甲基-1-氮杂双环[2.2.2]辛-3-酮	Heterocyclic compounds	杂环化合物	Heterocyclic compounds	杂环化合物	186.1	185.105	[M+H]+	C9H15NO3	432782	265936	230952	133881	151596	507027	308077	226729	299124	105413	150620	123218	277309	374022	291662	281674	-	-	322968	-	5608-24-2	-	-	-
MEDN2065*030	2,4-Pyridinedicarboxylic acid	2,4-吡啶二甲酸	Heterocyclic compounds	杂环化合物	Pyridine and pyridine derivatives	吡啶及其衍生物	166	167.022	[M-H]-	C7H5NO4	3.36347e+06	1.65637e+06	1.32618e+06	32061.4	30010	4.0979e+06	1.32807e+06	1.0642e+06	5.2431e+06	27321.4	83447	37688.4	1.72214e+06	2.04856e+06	1.30437e+06	1.62766e+06	-	-	10365	-	499-80-9	-	-	-
MEDN2283	2,4-Dihydroxyacetophenone 5-sulfate	2,4-二羟基苯乙酮 5-磺酸	Benzene and substituted derivatives	苯及其衍生物	Benzene and substituted derivatives	苯及其衍生物	231	232.004	[M-H]-	C8H8O6S	80416.7	69332.8	44619.5	18533.1	29162.9	93910.6	26405.7	24712.2	50757.1	9607.77	16126.5	11579.9	54572.2	43918.7	52668.9	42115	-	-	10657183	-	-	-	-	-
MEDP0883	2,4-Dihydroxypteridine	2,4-二羟基蝶啶	Heterocyclic compounds	杂环化合物	Pteridines and derivatives	蝶啶及其衍生物	165.3	164.033	[M+H]+	C6H4N4O2	369991	238210	205530	63269.8	145080	355276	326173	221300	302712	145081	96842.7	104906	226527	336061	268412	262683	C03212	-	10250	-	487-21-8	-	-	-
MEDN0747*042	2,4-Di-tert-butylphenol	2,4-二叔丁基苯酚	Benzene and substituted derivatives	苯及其衍生物	Phenolics	苯酚类	205.2	206.167	[M-H]-	C14H22O	460288	266618	373263	558730	635033	317200	520849	660942	580365	628228	671115	597057	709574	852717	566677	638915	-	HMDB0013816	14339290	-	96-76-4	89188	-	-
MEDP1246	2,4-diacetamino-2,4,6-triphenoxy-D-mannopyranose	2,4-二乙酰氨基-2,4,6-三苯氧基-D-甘露吡喃糖	Carbohydrates and Its metabolites	碳水化合物及其代谢物	Sugar derivatives	糖衍生物	247.1	246.122	[M+H]+	C10H18N2O5	4.66767e+06	4.60963e+06	910923	157769	401203	1.48097e+06	7.60851e+06	2.0218e+06	956556	215117	299644	600349	1.75751e+06	1.77659e+06	1.86219e+06	1.48339e+06	C20424	-	163312161	-	-	-	-	ko00520,ko01100,ko01250
MEDP2092	2,4-Quinolinediol	2,4-喹啉二醇	Heterocyclic compounds	杂环化合物	Heterocyclic compounds	杂环化合物	162.1	161.048	[M+H]+	C9H7NO2	169521	252711	259190	341808	337872	234457	251502	270638	239608	321052	283856	322227	275613	279176	280726	273611	C16716	-	54680871	-	86-95-3	-	-	-
MEDN0689	2,5-Furandicarboxylicacid	2,5-呋喃二羧酸	Organic acid and Its derivatives	有机酸及其衍生物	Organic acid and Its derivatives	有机酸及其衍生物	155	156.006	[M-H]-	C6H4O5	453825	408319	460935	421525	438602	400226	500614	514460	487024	431877	425647	549566	454189	436950	460425	468100	C20450	HMDB0004812	76720	-	3238-40-2	84212	7076	-
MEDP0285	2,6-Diaminopimelic acid	2,6-二氨基庚二酸	Organic acid and Its derivatives	有机酸及其衍生物	Organic acid and Its derivatives	有机酸及其衍生物	191.1	190.095	[M+H]+	C7H14N2O4	157099	160149	139205	87496.5	92867.4	188465	51680	111715	166567	72728.3	45420.1	44361.8	92733.4	119645	104615	100147	C00666	HMDB0001370	865	-	583-93-7	16026	352	ko00470,ko01100,ko01230
MEDN1496	2,6-Dimethoxybenzoic acid	2,6-二甲氧基苯甲酸	Organic acid and Its derivatives	有机酸及其衍生物	Organic acid and Its derivatives	有机酸及其衍生物	181.1	182.058	[M-H]-	C9H10O4	51635.8	32852	29575.7	2569.84	2136.32	37880	19324.6	28386	77537.7	2136.67	7553.75	5344.48	60111.7	47304.2	48529	47946.4	-	HMDB0029273	15109	-	1466-76-8	545935	-	-
MEDP1147	2',6'-Dihydroxy-4'-methoxyacetophenone	2',6'-二羟基-4'-甲氧基苯乙酮	Benzene and substituted derivatives	苯及其衍生物	Benzene and substituted derivatives	苯及其衍生物	183.1	182.058	[M+H]+	C9H10O4	51257.8	58223.4	50631.3	56418	53588.9	84632.9	42317.8	49104	48530.7	39473.6	68696.6	80211.8	64515.9	36808.8	45375.8	50649.9	C10680	HMDB0029646	24135	-	7507-89-3	562351	-	-
MEDN1837	2,6-Di-tert-butyl-4-(hydroxymethyl)phenol	2,6-二叔丁基-4-(羟甲基)苯酚	Benzene and substituted derivatives	苯及其衍生物	Benzene and substituted derivatives	苯及其衍生物	235.2	236.178	[M-H]-	C15H24O2	719337	806981	784724	786082	770656	725316	751183	739825	766000	812811	819691	730281	779449	763199	793033	863304	-	HMDB0032048	6929	-	88-26-6	-	-	-
MEDP1981	2,8-Quinolinediol	2,8-喹啉二醇	Heterocyclic compounds	杂环化合物	Heterocyclic compounds	杂环化合物	208.1	161.048	[M+HCOO+2H]+	C9H7NO2	103112	74861.5	217201	183462	164949	166035	98796.8	145498	80025	212851	164949	133507	176749	139984	200145	136811	C06342	HMDB0240311	97250	-	15450-76-7	-	-	-
MEDP1272	20,26-dihydroxyecdysone	20,26-二羟基蜕皮激素	Hormones and hormone related compounds	激素及激素相关物质	Hormones and hormone related compounds	激素及激素相关物质	497.3	496.304	[M+H]+	C27H44O8	3.74594e+07	4.52479e+07	4.31641e+07	4.01888e+07	3.4326e+07	3.68729e+07	3.89099e+07	3.22882e+07	4.73975e+07	3.61038e+07	3.94659e+07	3.50091e+07	3.99271e+07	4.13784e+07	4.00085e+07	3.67933e+07	C16500	-	47205796	-	19458-46-9	-	-	-
MEDP2613	20beta-Dihydroprogesterone	20β-二氢孕酮	Hormones and hormone related compounds	激素及激素相关物质	Hormones and hormone related compounds	激素及激素相关物质	317.2	316.24	[M+H]+	C21H32O2	31580.1	28218.1	66281.4	13595.3	9198.33	35766	37266.2	43202.9	45616.3	12521.3	13089.1	7167.22	22311.9	27030.7	40031	36495.7	C04042	HMDB0003069	92747	-	145-15-3	36729	2125	ko00140,ko01100
MEDN1445	20-HDoHE	20-羟基-4Z,7Z,10Z,13Z,16Z,18E-二十二碳六烯酸	FA	脂肪酰类	Oxidized lipids	氧化脂质	343.2	344.235	[M-H]-	C22H32O3	26890	17857.6	26965.3	14591.2	12878.7	31185.9	36874.9	15658.7	23048.7	13476.7	13416.3	27279.9	29551.3	22264.1	16717	23681.3	-	HMDB0060048	16061143	-	90906-41-5	-	-	-
MEDN1817	20-Hydroxy Prostaglandin F2α	20-羟基前列腺素F2α	FA	脂肪酰类	Oxidized lipids	氧化脂质	369.2	370.236	[M-H]-	C20H34O6	209152	220299	221538	194084	264206	231565	248643	188742	217661	206119	177719	208987	266485	221780	200894	231615	-	-	5283040	-	57930-92-4	-	-	-
MEDP1655	21-Deoxycortisol	21-脱氧皮质醇	Hormones and hormone related compounds	激素及激素相关物质	Hormones and hormone related compounds	激素及激素相关物质	347.2	346.214	[M+H]+	C21H30O4	117237	38774.2	86165.9	35327.3	30633.8	145915	75490.8	79249.2	112822	37873.6	40700.5	31770.3	117012	115269	95544	82418.2	C05497	HMDB0004030	92827	-	641-77-0	-	7004	ko00140
MEDN2150	2-O-α-D-glucopyranosyl-L-ascorbic acid	2-O-α-D-吡喃葡萄糖基-L-抗坏血酸	Carbohydrates and Its metabolites	碳水化合物及其代谢物	Sugar derivatives	糖衍生物	337.1	338.085	[M-H]-	C12H18O11	92019.8	249483	171467	207858	115387	115393	134002	172489	131598	80897.2	153267	130946	110775	89760.5	107576	128616	C18339	-	54693473	-	129499-78-1	-	-	-
MEDP1717	2'-O-methylcytidine	2'-O-甲基胞苷	Nucleotide and Its metabolites	核苷酸及其代谢物	Nucleotide and Its metabolites	核苷酸及其代谢物	258.1	257.101	[M+H]+	C10H15N3O5	1.30386e+06	679711	728259	132330	90738.8	1.25561e+06	921594	511344	1.51135e+06	115403	95511	58541.1	775602	766930	712259	893047	-	-	145710370	-	70475-20-6	-	-	-
MEDP1719	2'-O-Methylguanosine	2'-O-甲基鸟苷	Nucleotide and Its metabolites	核苷酸及其代谢物	Nucleotide and Its metabolites	核苷酸及其代谢物	298.1	297.107	[M+H]+	C11H15N5O5	979948	472114	300046	122249	102734	907033	756889	362267	778470	150179	121817	80796.3	478458	513318	574175	522613	-	-	135406950	-	2140-71-8	-	-	-
MEDP2525	2-Amino-2-methyl-1,3-propanediol	2-氨基-2-甲基-1,3-丙二醇	Alcohol and amines	醇、胺类	Alcohols	醇类	106.1	105.078	[M+H]+	C4H11NO2	738372	627781	665812	628057	580891	771839	585006	390564	741883	531113	558190	397342	613633	697431	600785	600485	-	-	1531	-	115-69-5	-	-	-
MEDP2265	2-Amino-3-phosphonopropionic acid	2-氨基-3-磷酸丙酸	Organic acid and Its derivatives	有机酸及其衍生物	Phosphoric acids	磷酸类化合物	170	169.014	[M+H]+	C3H8NO5P	1.42753e+06	318695	628847	159622	183455	941060	465811	522714	873761	392605	233245	100483	522630	718357	740639	831669	C05672	HMDB0000370	3857	-	5652-28-8	244030	5359	ko00440,ko01100
MEDN1045	2-Amino-4,6-pteridinediol	2-氨基-4,6-哌啶二醇	Nucleotide and Its metabolites	核苷酸及其代谢物	Nucleotide and Its metabolites	核苷酸及其代谢物	178	179.044	[M-H]-	C6H5N5O2	299570	14142.2	9671.5	6771.5	8925.83	36767.1	116334	25842.4	37168.4	25005	9421.63	9242.39	47963.9	48579.1	35215.7	38659.8	-	-	135403800	-	119-44-8	-	-	-
MEDN1226*010	2-amino-4-oxovaleric acid	2-氨基-4-氧戊酸	Organic acid and Its derivatives	有机酸及其衍生物	Organic acid and Its derivatives	有机酸及其衍生物	130.1	131.058	[M-H]-	C5H9NO3	1.54588e+07	1.24891e+07	9.9329e+06	8.48188e+06	9.15572e+06	1.44227e+07	1.04942e+07	9.85455e+06	1.36979e+07	1.17815e+07	1.24149e+07	1.22486e+07	1.15492e+07	1.17696e+07	1.15411e+07	1.16793e+07	C03341	-	6184	-	4439-83-2	-	-	ko00470,ko01100
MEDN2155	2-Amino-5-nitrobenzoic acid	2-氨基-5-硝基苯甲酸	Benzene and substituted derivatives	苯及其衍生物	Benzene and substituted derivatives	苯及其衍生物	181	182.033	[M-H]-	C7H6N2O4	72968.1	67981.1	73295.3	106022	97884.9	92015.1	42987.6	83988.6	97085.3	41795.3	67202.4	42912.4	85407.5	83909.9	91464.8	90171.6	C19788	-	12032	-	616-79-5	-	-	-
MEDP2454	2-amino-6-methylmercaptopurine	2-氨基-6-甲基巯基嘌呤	Nucleotide and Its metabolites	核苷酸及其代谢物	Nucleotide and Its metabolites	核苷酸及其代谢物	182	181.042	[M+H]+	C6H7N5S	6370.81	14659.6	32465.5	42214.4	29891.6	11339.7	21827.3	40959.8	14085.1	27271.4	32504.3	37591.2	21632.6	15694.7	30428.9	23914.4	-	-	70976	-	1198-47-6	-	-	-
MEDP1100	2-Aminomethylpyrimidine	2-氨基甲基嘧啶	Nucleotide and Its metabolites	核苷酸及其代谢物	Nucleotide and Its metabolites	核苷酸及其代谢物	110.1	109.064	[M+H]+	C5H7N3	27494947	1.62998e+07	12934055	9.89968e+06	8.96918e+06	16617270	12029595	1.10165e+07	20144545	11463945	1.04228e+07	1.00808e+07	11496415	1.5503e+07	12819330	13847735	-	-	17848325	-	372118-67-7	-	-	-
MEDP1956	2-Aminopurine	2-氨基嘌呤	Nucleotide and Its metabolites	核苷酸及其代谢物	Nucleotide and Its metabolites	核苷酸及其代谢物	136.1	135.054	[M+H]+	C5H5N5	1.13723e+06	1.17028e+06	1.46647e+06	1.73569e+06	1.23464e+06	2.0743e+06	991000	1.08835e+06	1.07024e+06	1.23119e+06	1.58136e+06	1.02968e+06	1.18836e+06	1.49205e+06	1.63781e+06	1.40492e+06	-	-	9955	-	452-06-2	-	-	-
MEDN0280	Taurine	2-氨基乙烷磺酸/牛磺酸	Organic acid and Its derivatives	有机酸及其衍生物	Sulfonic acids	磺酸类化合物	124	125.015	[M-H]-	C2H7NO3S	622942405	4.51217e+08	5.34732e+08	5.02656e+08	3.35172e+08	4.76534e+08	491048565	2.92482e+08	3.90986e+08	3.34668e+08	3.37539e+08	1.79048e+08	3.77999e+08	4.09952e+08	3.39945e+08	3.44279e+08	C00245	HMDB0000251	1123	-	107-35-7	15891	31	ko00120,ko00430,ko00920,ko01100,ko02010,ko04080
MEDN0279	2-Aminoethanesulfinic Acid	2-氨基乙烷亚磺酸	Organic acid and Its derivatives	有机酸及其衍生物	Sulfonic acids	磺酸类化合物	108	109.02	[M-H]-	C2H7NO2S	235965	316924	128745	30744.1	17676.7	162519	124691	86137.5	292606	24239.2	30985.3	27761.3	206014	169302	191985	195007	C00519	HMDB0000965	107812	-	300-84-5	16668	281	ko00430,ko01100
MEDP1017*105	2-Aminoisobutyric Acid	2-氨基异丁酸	Amino acid and Its metabolites	氨基酸及其代谢物	Amino acid derivatives	氨基酸衍生物	104.1	103.063	[M+H]+	C4H9NO2	1.83606e+06	3.8457e+07	3.67973e+07	5.8072e+07	6.34959e+07	8.21981e+06	1.18096e+07	23926315	1.8838e+07	55634201	6.65302e+07	49223235	2.44527e+07	3.0671e+07	2.721e+07	2.77039e+07	C03665	HMDB0001906	6119	-	62-57-7	27971	37	-
MEDP2113	2-Phenylpropylamine	2-苯丙胺	Benzene and substituted derivatives	苯及其衍生物	Benzene and substituted derivatives	苯及其衍生物	136.1	135.105	[M+H]+	C9H13N	373407	652787	270310	208156	82970.9	509442	188940	130563	442305	158350	127481	154450	330928	275080	305734	223488	-	-	11398	-	582-22-9	-	-	-
MEDP2058	Phenethylamine	2-苯乙胺	Alcohol and amines	醇、胺类	Amines	胺类	122.1	121.089	[M+H]+	C8H11N	1.4966e+06	1.19104e+06	848336	634671	610777	1.25948e+06	1.11913e+06	890012	1.37486e+06	632734	699125	740438	1.0209e+06	1.09662e+06	1.01442e+06	971369	C05332	HMDB0012275	1001	-	64-04-0	18397	-	ko00360,ko01100
MEDN0098	2-Picolinic Acid	2-吡啶甲酸	Heterocyclic compounds	杂环化合物	Pteridines and derivatives	蝶啶及其衍生物	122	123.032	[M-H]-	C6H5NO2	3.73413e+06	3.4246e+06	3.82589e+06	3.85587e+06	3.94798e+06	3.71863e+06	3.75758e+06	3.56156e+06	4.14473e+06	3.89169e+06	3.79419e+06	3.73579e+06	3.96294e+06	3.89323e+06	4.0306e+06	3.81117e+06	C10164	HMDB0002243	1018	-	98-98-6	28747	-	ko00380,ko01100
MEDP0545	2-Pyrrolidinone	2-吡咯烷酮	Heterocyclic compounds	杂环化合物	Heterocyclic compounds	杂环化合物	86.1	85.0528	[M+H]+	C4H7NO	416246	668171	846109	384728	493911	415891	689455	530863	509414	1.03019e+06	431708	619362	612136	598517	695638	748700	-	HMDB0002039	12025	-	616-45-5	36592	6452	-
MEDP1228	Heterodendrin	2-吡喃葡萄糖氧基-3-甲基丁腈	Others	其他	Others	其他	262.1	261.121	[M+H]+	C11H19NO6	7.50545e+06	1.51862e+07	8.46917e+06	6.45081e+06	7.54373e+06	1.62833e+07	6.55465e+06	5.84882e+06	1.16061e+07	7.33007e+06	8.33407e+06	3.17468e+06	10640323	9.06484e+06	8.85903e+06	1.00568e+07	C08332	-	10530	-	66465-22-3	-	-	-
MEDN1183	Multifidol	2-甲基-1-（2,4,6-三羟基苯基）丁烷-1-酮	Benzene and substituted derivatives	苯及其衍生物	Phenolics	苯酚类	209.1	210.089	[M-H]-	C11H14O4	219676	194497	129369	138799	179960	301346	288320	189423	158058	142257	167217	197308	343622	331834	318592	337208	C10709	-	12892	-	125074-06-8	-	-	-
MEDP1982	2-Methyl-1-Pyrroline	2-甲基-1-吡咯啉	Heterocyclic compounds	杂环化合物	Heterocyclic compounds	杂环化合物	84.1	83.0735	[M+H]+	C5H9N	20131165	17245995	14078870	1.072e+07	9.63631e+06	13990775	15323240	15008860	16099060	9.91169e+06	9.4539e+06	8033845	13178370	15712500	16236825	14144975	C20808	-	70103	-	872-32-2	-	-	-
MEDN2094	3-Hydroxy-2-methylbutanoic acid	2-甲基-3-羟基丁酸	Organic acid and Its derivatives	有机酸及其衍生物	Organic acid and Its derivatives	有机酸及其衍生物	117.1	118.13	[M-H]-	C5H10O3	86422	234973	139869	125988	136853	171243	96436.3	70524.2	184922	196873	162103	64364.7	145742	135257	160554	145499	-	HMDB0000354	160471	-	473-86-9	37051	3786	-
MEDN0721	2-Methyl-5-nitroimidazole-1-ethanol	2-甲基-5-硝基咪唑-1-乙醇	Alcohol and amines	醇、胺类	Alcohols	醇类	170.1	171.064	[M-H]-	C6H9N3O3	61987	54503.5	49966	56236.3	56188.2	211654	67891.3	47409.3	72236.1	82113.9	68715.3	51402	89038.1	102033	110857	98401.9	C07203	HMDB0015052	4173	-	443-48-1	6909	-	-
MEDN1057	2-Methyl-d-erythritol 2,4-cyclodiphosphate	2-甲基-d-赤藓糖醇2,4-环二磷酸	Carbohydrates and Its metabolites	碳水化合物及其代谢物	Phosphate sugars	磷酸糖	277	277.996	[M-H]-	C5H12O9P2	126730	109182	168080	170292	135662	258575	370485	180662	240205	168817	174348	95833.4	89497.1	107429	156760	172156	-	-	126747	-	143488-44-2	-	-	-
MEDP0618*146	Carnitine-2-methyl-C4	2-甲基丁酰肉碱	FA	脂肪酰类	CAR	酰基肉碱	246.2	245.163	[M+H]+	C12H23NO4	6.48167e+06	1.98799e+07	6.33875e+06	1.16075e+06	616619	1.57646e+07	6.70365e+06	3.1205e+06	1.31575e+07	840201	922940	560214	1.12163e+07	1.0008e+07	9.97316e+06	9.55302e+06	-	HMDB0000378	6426901	-	31023-25-3	73026	5367	-
MEDP0461*159	2-Methylguanosine	2-甲基鸟苷	Nucleotide and Its metabolites	核苷酸及其代谢物	Nucleotide and Its metabolites	核苷酸及其代谢物	298.1	297.107	[M+H]+	C11H15N5O5	1.94227e+07	9.03558e+06	7.36459e+06	2.51183e+06	3.6009e+06	1.20466e+07	1.38167e+07	6.60529e+06	1.59983e+07	2.39671e+06	2.22712e+06	1.62379e+06	9.74982e+06	9.88543e+06	1.08378e+07	1.10206e+07	-	HMDB0005862	135501934	-	2140-77-4	19702	-	-
MEDN1958	2-methyl citric acid	2-甲基柠檬酸	Organic acid and Its derivatives	有机酸及其衍生物	Organic acid and Its derivatives	有机酸及其衍生物	205	206.043	[M-H]-	C7H10O7	189924	1055354	629311	859486	765498	396198	360295	442167	635654	1.15702e+06	1.0796e+06	620813	515415	719456	535398	643071	-	HMDB0000379	515	-	6061-96-7	30835	5368	-
MEDN2068*004	2-Methyllactic acid	2-甲基乳酸	Organic acid and Its derivatives	有机酸及其衍生物	Organic acid and Its derivatives	有机酸及其衍生物	103	104.1	[M-H]-	C4H8O3	985735	1.38647e+06	928265	415510	783203	1.97965e+06	524756	558838	1.56103e+06	989147	953887	335112	1.14482e+06	1.20329e+06	1.08848e+06	1.06364e+06	C21297	-	11671	-	594-61-6	-	-	-
MEDN1326	2-Methylglutaric Acid	2-甲基戊二酸	Organic acid and Its derivatives	有机酸及其衍生物	Organic acid and Its derivatives	有机酸及其衍生物	145	146.058	[M-H]-	C6H10O4	28619.8	128833	102564	88958.2	75745.1	118142	107896	76955.6	106586	95818.8	92146.5	58352	119676	96212.7	103709	99893.1	-	HMDB0000422	12046	-	18069-17-5	68567	5411	-
MEDN1501	2'-O-methyluridine	2'-甲氧基尿苷	Nucleotide and Its metabolites	核苷酸及其代谢物	Nucleotide and Its metabolites	核苷酸及其代谢物	257.1	258.085	[M-H]-	C10H14N2O6	200553	86198.8	102223	17839.3	9712.68	406994	125932	78467.7	192250	15808.4	10820.1	12703.7	134743	120911	142629	142384	-	HMDB0240328	102212	-	2140-76-3	-	-	-
MEDP1799	Quinoline-2-carboxylic acid	2-喹啉羧酸	Heterocyclic compounds	杂环化合物	Pteridines and derivatives	蝶啶及其衍生物	174.1	173.048	[M+H]+	C10H7NO2	268643	289340	221145	288918	199211	338260	212332	182726	316011	243858	303795	203128	339365	254829	228584	265468	C06325	HMDB0000842	7124	-	34249	18386	5805	-
MEDN2351	2-Phospho-D-glyceric acid	2-磷酸-D-甘油酸	Organic acid and Its derivatives	有机酸及其衍生物	Phosphoric acids	磷酸类化合物	184.9	185.993	[M-H]-	C3H7O7P	1.03273e+06	1.31328e+06	1.6796e+06	1.95012e+06	1.03571e+06	221881	671402	1.03813e+06	1.14124e+06	1.07938e+06	1.01467e+06	1.04452e+06	542705	1.01759e+06	867567	775432	C00631	HMDB0003391	439278	-	3443-57-0	17835	6915	ko00010,ko00030,ko00260,ko00561,ko00630,ko01100,ko01200,ko01230,ko04922,ko05230
MEDN0683*017	2-Naphthol	2-萘酚	Benzene and substituted derivatives	苯及其衍生物	Phenolics	苯酚类	143	144.058	[M-H]-	C10H8O	9709.32	8442.59	14278.1	12064.9	12994.8	12928.6	9937.33	16503.1	11777.3	11935.8	14002.6	13787.7	15403.5	15929.5	12439.2	12698.4	C11713	HMDB0012322	8663	-	135-19-3	10432	-	ko00980
MEDN1320	2-Hydroxy-2-Methyl Butyric acid	2-羟基-2-甲基丁酸	Organic acid and Its derivatives	有机酸及其衍生物	Organic acid and Its derivatives	有机酸及其衍生物	117	118.063	[M-H]-	C5H10O3	73451.3	60001.2	83695.2	30401.9	34438.9	155437	40110.5	32764.8	71413.9	47654.7	38315.9	38774.4	100471	74510.4	52741.1	86289	-	HMDB0001987	95433	-	3739-30-8	68454	6416	-
MEDN2009	2-Hydroxy-3-Methyl Butanoic Acid	2-羟基-3-甲基丁酸	Organic acid and Its derivatives	有机酸及其衍生物	Organic acid and Its derivatives	有机酸及其衍生物	117.1	118.063	[M-H]-	C5H10O3	1.53551e+06	2.00201e+06	1.4129e+06	952274	1.16984e+06	2.83043e+06	948331	856578	1.63747e+06	1.59784e+06	1.34163e+06	512472	1.56405e+06	1.68958e+06	1.67289e+06	1.54366e+06	-	-	99823	-	4026-18-0	-	-	-
MEDP0598	2'-Hydroxy-5'-methylacetophenone	2'-羟基-5'-甲基苯乙酮	Benzene and substituted derivatives	苯及其衍生物	Benzene and substituted derivatives	苯及其衍生物	151.1	150.068	[M+H]+	C9H10O2	1.50881e+06	910103	1.02726e+06	1.75678e+06	1.49233e+06	1.32613e+06	996333	1.09581e+06	1.36298e+06	1.34038e+06	1.40306e+06	1.57692e+06	1.59589e+06	1.562e+06	1.51282e+06	1.41733e+06	-	HMDB0032592	15068	-	1450-72-2	-	-	-
MEDN0283*065	2-Hydroxybutanoic Acid	2-羟基丁酸	Organic acid and Its derivatives	有机酸及其衍生物	Organic acid and Its derivatives	有机酸及其衍生物	103	104.047	[M-H]-	C4H8O3	2.79369e+06	2.55246e+06	758387	731563	895676	4.36452e+06	1.13836e+06	1.0649e+06	2.54666e+06	1.48366e+06	1.12855e+06	312686	2.03268e+06	2.14529e+06	2.0449e+06	2.05514e+06	C05984	HMDB0000008	11266	-	600-15-7	1148	3783	ko00640
MEDP0507	2-Hydroxycinnamic acid	2-羟基肉桂酸	Benzene and substituted derivatives	苯及其衍生物	Phenolic acids	酚酸类	165	164.047	[M+H]+	C9H8O3	68601730	51334375	1.72024e+07	16320665	15914950	57197405	60489505	40870960	67483460	9.83539e+06	21330490	23306380	32713815	2.00051e+07	40476185	34875245	C01772	HMDB0002641	637540	-	614-60-8	18125	6727	ko00360,ko01100
MEDN1148*052	2-hydroxyhexadecanoic acid	2-羟基十六酸	FA	脂肪酰类	FFA	游离脂肪酸	271.2	272.235	[M-H]-	C16H32O3	90868.6	57827.2	54928.9	35886.9	32691.7	71265.7	88418.5	84930.6	57868.1	31425.6	35167	49007.6	59371.7	66141.3	72410.5	85077.1	-	HMDB0031057	92836	-	764-67-0	75972	-	-
MEDP2738	2-Hexadecanoylthio-1-ethylphosphorylcholine	2-十六烷基硫代-1-乙基磷酰胆碱	FA	脂肪酰类	Others	其他	482.3	481.299	[M+H]+	C23H48NO5PS	1.39745e+06	1.92277e+06	1.30298e+06	643980	546253	2.1646e+06	1.39859e+06	910269	2.179e+06	691001	581570	641535	1.41639e+06	1.39483e+06	1.27856e+06	1.20726e+06	-	-	194114	-	60793-01-3	-	-	-
MEDN0502	2-Deoxyribose 1-Phosphate	2-脱氧核糖 1-磷酸	Carbohydrates and Its metabolites	碳水化合物及其代谢物	Phosphate sugars	磷酸糖	213	214.024	[M-H]-	C5H11O7P	2.08095e+07	1.41639e+07	2.08094e+07	623294	914501	3.03243e+06	1.99511e+06	1.58214e+07	3.25312e+07	1.905e+06	1.86469e+06	363587	1.86455e+07	1.59448e+07	1.35266e+07	1.01503e+07	C00672	HMDB0001351	439287	-	17210-42-3	28542	6182	ko00030,ko00240,ko01100
MEDN1675	2-Deoxyribose 5'-phosphate	2-脱氧核糖-5'-磷酸	Nucleotide and Its metabolites	核苷酸及其代谢物	Nucleotide and Its metabolites	核苷酸及其代谢物	213	214.024	[M-H]-	C5H11O7P	959447	970670	1.24255e+06	684581	628524	817337	486456	908585	1.34454e+06	691614	736087	624087	1.21871e+06	975600	1.03077e+06	908680	C00673	-	92043155	-	102916-66-5	-	-	ko00030,ko01100
MEDP0150	2'-Deoxyinosine	2-脱氧肌苷	Nucleotide and Its metabolites	核苷酸及其代谢物	Nucleotide and Its metabolites	核苷酸及其代谢物	253.1	252.086	[M+H]+	C10H12N4O4	20685.2	80955.1	73952	62755.4	115401	144108	18487.4	64754.1	72637.8	85922	91319.8	57280.9	91323.1	76373.3	54380.5	70130.1	C05512	HMDB0000071	65058	-	890-38-0	28997	3383	ko00230,ko01100,ko01232,ko02010
MEDP1950	2'-Deoxyinosine-5'-monophosphate	2'-脱氧肌苷-5'-单磷酸	Nucleotide and Its metabolites	核苷酸及其代谢物	Nucleotide and Its metabolites	核苷酸及其代谢物	333.1	332.052	[M+H]+	C10H13N4O7P	22072080	2.47768e+07	3.76261e+07	4.50361e+07	4.9224e+07	3.76571e+07	5414375	2525535	2.52249e+07	65225905	3.65252e+07	1198360	2.61065e+07	2.3416e+07	2.35014e+07	39550880	C06196	HMDB0006555	135398614	-	3393-18-8	28806	-	ko00230,ko01232
MEDN0158*051	Deoxyguanosine	2'-脱氧鸟苷	Nucleotide and Its metabolites	核苷酸及其代谢物	Nucleotide and Its metabolites	核苷酸及其代谢物	266.1	267.097	[M-H]-	C10H13N5O4	23345.2	73829.1	86133.4	61498.8	61127.3	66430.3	36711.1	43648.2	58028.8	68744.3	63907.6	44724.8	45743.1	46829.1	47084.5	39964	C00330	HMDB0000085	187790	-	961-07-9	17172	3395	ko00230,ko01100,ko01232,ko02010
MEDN0141	2'-Deoxyuridine	2'-脱氧尿苷	Nucleotide and Its metabolites	核苷酸及其代谢物	Nucleotide and Its metabolites	核苷酸及其代谢物	227.1	228.075	[M-H]-	C9H12N2O5	400430	168283	165203	105464	137160	733162	142474	153767	452406	181600	139959	106161	286049	297943	326270	311978	C00526	HMDB0000012	13712	-	951-78-0	16450	5086	ko00240,ko01100,ko01232,ko02010
MEDP2418	2'-Deoxyadenosine	2-脱氧腺苷	Nucleotide and Its metabolites	核苷酸及其代谢物	Nucleotide and Its metabolites	核苷酸及其代谢物	252.1	251.102	[M+H]+	C10H13N5O3	24695.9	67318.1	37976.4	0	0	46287.6	23437.2	29736.4	37635	5849	0	5433.01	24473.5	16617.8	30713.5	22785.3	C00559	HMDB0000101	13730	-	958-09-8	17256	3382	ko00230,ko01100,ko01232,ko02010
MEDN1098	2-ethyl-2-hydroxybutyric acid	2-乙基-2-羟基丁酸	Organic acid and Its derivatives	有机酸及其衍生物	Organic acid and Its derivatives	有机酸及其衍生物	131.1	132.079	[M-H]-	C6H12O3	102218	167280	188440	204445	183216	183248	195446	161942	156840	171343	54786.3	184306	139042	145297	135544	146483	-	HMDB0001975	77199	-	3639-21-2	-	6411	-
MEDN0265	Indole-2-Carboxylic Acid	2-吲哚甲酸	Heterocyclic compounds	杂环化合物	Indole and Its derivatives	吲哚及其衍生物	160	161.048	[M-H]-	C9H7NO2	71969.7	155487	102384	89687.3	148990	88267.8	63403.7	67090.8	100509	167790	153528	102671	135125	121679	127808	139836	-	HMDB0002285	72899	-	1477-50-5	130363	6593	-
MEDN1706	3-(2-Hydroxyphenyl)propanoic acid	3-(2-羟苯基)丙酸	Benzene and substituted derivatives	苯及其衍生物	Phenolic acids	酚酸类	165.1	166.063	[M-H]-	C9H10O3	1.01381e+08	1.01563e+08	1.11643e+08	111823539	1.14844e+08	1.00189e+08	1.10964e+08	1.12611e+08	1.06497e+08	1.0982e+08	1.07818e+08	1.08578e+08	1.14661e+08	1.07648e+08	1.05582e+08	111689632	C01198	HMDB0033752	873	-	495-78-3	16104	-	ko00360,ko01100
MEDN2292	Isopropyl 3-(3,4-dihydroxyphenyl)-2-hydroxypropanoate	3-(3,4-二羟基苯基)-2-羟基丙酸异丙酯	Benzene and substituted derivatives	苯及其衍生物	Benzene and substituted derivatives	苯及其衍生物	239.1	240.1	[M-H]-	C12H16O5	7.67636e+06	1.1379e+07	1.29348e+07	1.37933e+07	1.34541e+07	1.18204e+07	7.22391e+06	7.87827e+06	1.02986e+07	1.53611e+07	1.67277e+07	6.42846e+06	1.19728e+07	1.08861e+07	1.22992e+07	1.2965e+07	-	-	44234503	-	-	-	-	-
MEDN0080	3-(4-hydroxyphenyl)acrylaldehyde	3-（4-羟苯基）丙烯醛	Benzene and substituted derivatives	苯及其衍生物	Benzene and substituted derivatives	苯及其衍生物	147	148.052	[M-H]-	C9H8O2	330267	404223	415326	414055	428976	370538	372682	368387	370973	408742	428790	413474	451420	405300	416745	371913	C05608	HMDB0040986	641301	-	2538-87-6	28353	-	ko01100
MEDN1246	3-(pyrazol-1-yl)-L-alanine	3-(吡唑-1-基)-L-丙氨酸	Amino acid and Its metabolites	氨基酸及其代谢物	Amino acid derivatives	氨基酸衍生物	154.1	155.069	[M-H]-	C6H9N3O2	8.60864e+06	4.99343e+06	4.07651e+06	2.60248e+06	2.36396e+06	6.31017e+06	3.81963e+06	2.96594e+06	7.37549e+06	3.51375e+06	3.53717e+06	2.21211e+06	4.57892e+06	4.41167e+06	5.43367e+06	4.14255e+06	C01162	-	151491	-	2734-48-7	-	-	-
MEDP2361	3-(imidazol-4-yl)propionic acid	3-(咪唑-4-基)丙酸	Heterocyclic compounds	杂环化合物	Heterocyclic compounds	杂环化合物	141.1	140.059	[M+H]+	C6H8N2O2	251445	324877	202782	336252	252864	381939	332001	299506	236435	315236	287889	352790	337335	216539	258496	331861	C20522	HMDB0002271	70630	-	1074-59-5	73087	6585	ko00340
MEDN1747	3,4-Dimethylbenzoic acid	3,4-二甲基苯甲酸	Benzene and substituted derivatives	苯及其衍生物	Benzene and substituted derivatives	苯及其衍生物	149.1	150.068	[M-H]-	C9H10O2	590366	411165	475995	680083	613193	521818	407986	425478	588662	634895	640522	585227	588192	611610	584630	587858	-	HMDB0002237	12073	-	619-04-5	64818	6565	-
MEDP2728	3,4-Dichloroaniline	3,4-二氯苯胺	Benzene and substituted derivatives	苯及其衍生物	Benzene and substituted derivatives	苯及其衍生物	162	160.98	[M+H]+	C6H5Cl2N	121848	130299	143847	134913	138524	129498	131305	108044	141728	149108	146194	138509	143490	145458	128437	135332	-	-	7257	-	95-76-1	-	-	-
MEDN1707	Dihydrocaffeic acid	3,4-二羟苯基丙酸	Organic acid and Its derivatives	有机酸及其衍生物	Organic acid and Its derivatives	有机酸及其衍生物	181.1	182.058	[M-H]-	C9H10O4	87910.5	307906	499350	447095	347677	110243	146773	244455	217213	245950	305512	154647	262397	264336	248484	240296	C10447	HMDB0000423	348154	-	1078-61-1	48400	5412	ko00350
MEDN0092	3,4-Dihydroxybenzeneacetic Acid	3,4-二羟基苯乙酸	Benzene and substituted derivatives	苯及其衍生物	Phenolic acids	酚酸类	167.1	168.042	[M-H]-	C8H8O4	18815.2	184197	409033	457884	286808	145240	145968	160396	116790	147321	218600	98226	146866	194131	186675	171356	C01161	HMDB0001336	547	-	102-32-9	41941	6170	ko00350,ko01100,ko04728,ko05030,ko05031,ko05034
MEDP2105	3,6,9,12,15,18,21-Heptaoxatricosane-21,23-diol	3,6,9,12,15,18,21-七氧杂二十三烷-21,23-二醇	Benzene and substituted derivatives	苯及其衍生物	Benzene and substituted derivatives	苯及其衍生物	371.2	370.22	[M+H]+	C16H34O9	6403.79	12858.3	19648.7	30466.3	26112.6	28917.3	23883.6	14064.1	16068.9	23188.5	29856.1	29238.1	32800.4	18625.9	27375.3	20872.9	-	-	78798	-	5117-19-1	-	-	-
MEDN0027	3-N-Methyl-L-Histidine	3-N-甲基-L-组氨酸	Amino acid and Its metabolites	氨基酸及其代谢物	Amino acid derivatives	氨基酸衍生物	169	187.096	[M-NH4]-	C7H13N3O3	118390	24356.3	30689.8	63002.3	48345	56685	48496.5	56685	50466.2	90035	48345	61944.8	57598.5	60020	56772.3	46680	C01152	HMDB0000479	64969	-	368-16-1	27596	5466	ko00340,ko01100
MEDP1724	3-Amino-4-methylpentanoic acid	3-氨基-4-甲基戊酸	Organic acid and Its derivatives	有机酸及其衍生物	Organic acid and Its derivatives	有机酸及其衍生物	132.1	131.095	[M+H]+	C6H13NO2	1.01097e+06	562435	617086	345960	424553	1.04505e+06	685062	461274	820244	385185	459682	453544	697246	792186	777549	754643	C02486	HMDB0003640	193411	-	5699-54-7	86261	-	-
MEDN0852*023	3-Amino-4-Hydroxybenzoic Acid	3-氨基-4-羟基苯甲酸	Benzene and substituted derivatives	苯及其衍生物	Phenolic acids	酚酸类	152	153.043	[M-H]-	C7H7NO3	766937	2.06411e+06	2.51807e+06	1.19038e+06	1.1281e+06	1.17166e+06	1.87678e+06	1.99846e+06	2.10723e+06	949615	845862	945200	1.09481e+06	1.15749e+06	1.29234e+06	1.11843e+06	C12115	-	65083	-	1571-72-8	-	-	ko01100
MEDN2067*023	3-Amino-5-hydroxybenzoic acid	3-氨基-5-羟基苯甲酸	Organic acid and Its derivatives	有机酸及其衍生物	Organic acid and Its derivatives	有机酸及其衍生物	152	153.043	[M-H]-	C7H7NO3	766937	2.06411e+06	2.51807e+06	1.19038e+06	1.1281e+06	1.17166e+06	1.87678e+06	1.99846e+06	2.10723e+06	949615	845862	945200	1.09481e+06	1.15749e+06	1.29234e+06	1.11843e+06	C12107	-	127115	-	76045-71-1	-	-	-
MEDP2408	3-aminobenzamide	3-氨基苯甲酰胺	Benzene and substituted derivatives	苯及其衍生物	Benzene and substituted derivatives	苯及其衍生物	137.1	136.064	[M+H]+	C7H8N2O	4.51452e+06	3.55932e+07	3.25173e+07	8.22588e+07	8.43579e+07	3.24903e+07	9.93597e+06	1.95396e+07	9.77078e+06	7.22862e+07	8.05409e+07	4.76788e+07	3.81004e+07	4.01502e+07	4.17029e+07	3.94351e+07	-	-	1645	-	3544-24-9	-	-	-
MEDP2182	3-Aminopropionitrile	3-氨基丙腈	Alcohol and amines	醇、胺类	Amines	胺类	71.1	70.0531	[M+H]+	C3H6N2	82391	65442.4	60932.1	23453	87188.9	69755.2	89889.4	61902.1	89324.5	74480.4	66817.2	69040.3	68316.9	69037.1	54488.6	74787.4	C05670	HMDB0004101	1647	-	151-18-8	27413	7017	ko00410
MEDP2104	3-Aminoquinoline	3-氨基喹啉	Benzene and substituted derivatives	苯及其衍生物	Benzene and substituted derivatives	苯及其衍生物	145.1	144.069	[M+H]+	C9H8N2	378750	450843	332639	303257	346890	315977	393565	328987	462139	486905	413242	390936	368293	358624	366471	332007	C09183	HMDB0036827	11375	-	580-17-6	9053	-	-
MEDP1723	3-Amino-2-piperidinone	3-氨基哌啶-2-酮	Heterocyclic compounds	杂环化合物	Heterocyclic compounds	杂环化合物	115.1	114.079	[M+H]+	C5H10N2O	8.11842e+06	5.07718e+06	3.49103e+06	238680	214997	4.32067e+06	4.82421e+06	3.39811e+06	7.18291e+06	338218	251009	282399	2.79249e+06	3.9115e+06	3.51402e+06	2.77093e+06	-	HMDB0000323	5200225	-	1892-22-4	76341	5312	-
MEDP2347	3-Guanidinopropionic acid	3-胍基丙酸	Organic acid and Its derivatives	有机酸及其衍生物	Organic acid and Its derivatives	有机酸及其衍生物	132.1	131.069	[M+H]+	C4H9N3O2	1.33135e+06	1.24475e+06	1.10525e+06	1.18055e+06	1.31823e+06	1.38052e+06	851801	1.56471e+06	1.16215e+06	1.75109e+06	572285	557513	1.70997e+06	1.67178e+06	1.65415e+06	1.75099e+06	C03065	HMDB0013222	67701	-	353-09-3	15968	-	-
MEDN1206	3-Sulfocatechol	3-磺基邻苯二酚	Benzene and substituted derivatives	苯及其衍生物	Phenolics	苯酚类	189	189.994	[M-H]-	C6H6O5S	855425	1.00028e+06	337778	198879	227780	653842	307527	122042	1.13838e+06	163090	248682	96367.8	406450	445548	447909	494191	C06336	-	440983	-	35857-70-6	-	-	-
MEDN1506	3-Methyluridine	3-甲基尿苷	Nucleotide and Its metabolites	核苷酸及其代谢物	Nucleotide and Its metabolites	核苷酸及其代谢物	257.1	258.085	[M-H]-	C10H14N2O6	94594.2	49393.5	37118.4	20390	29401.6	269155	48173.4	28587	86800.2	31639.6	19816.6	21396.6	81803.1	85872.5	85850.4	93935.5	-	HMDB0004813	99592	-	2140-69-4	89487	7077	-
MEDP0899*119	3-Methyladenine	3-甲基腺嘌呤	Nucleotide and Its metabolites	核苷酸及其代谢物	Nucleotide and Its metabolites	核苷酸及其代谢物	150.3	149.07	[M+H]+	C6H7N5	1.68916e+06	891457	781525	302116	291249	1.04082e+06	639029	673709	1.2143e+06	367831	363654	371220	710491	839360	983160	796259	C00913	HMDB0011600	1673	-	5142-23-4	38635	-	-
MEDP1495	3-Methoxyphenylacetic acid	3-甲氧基苯乙酸	Organic acid and Its derivatives	有机酸及其衍生物	Organic acid and Its derivatives	有机酸及其衍生物	167.1	166.063	[M+H]+	C9H10O3	919798	1.11414e+06	1.45867e+06	1.73296e+06	1.5347e+06	1.05474e+06	1.18016e+06	1.29071e+06	1.3721e+06	1.44588e+06	1.44811e+06	1.65059e+06	1.77548e+06	1.32145e+06	1.43585e+06	1.31581e+06	-	HMDB0059969	15719	-	1798-09-0	-	-	-
MEDP0894	3-Methoxytyramine	3-甲氧基酪胺	Benzene and substituted derivatives	苯及其衍生物	Phenolics	苯酚类	168.1	167.095	[M+H]+	C9H13NO2	210648	187735	141168	101401	98915.5	213466	192878	183079	234902	117203	116405	116809	165899	179421	185598	186580	C05587	HMDB0000022	1669	-	1477-68-5	742324	5094	ko00350,ko01100,ko04728
MEDP0669	3-Chloroaniline	3-氯苯胺	Benzene and substituted derivatives	苯及其衍生物	Benzene and substituted derivatives	苯及其衍生物	128.1	127.019	[M+H]+	C6H6ClN	4.00147e+07	4.07021e+07	4.18557e+07	4.36299e+07	4.41047e+07	4.34006e+07	4.32152e+07	4.18543e+07	4.25685e+07	4.15954e+07	4.30199e+07	4.31574e+07	4.80769e+07	4.68968e+07	4.73381e+07	4.58233e+07	-	-	7932	-	108-42-9	-	-	-
MEDN0841*068	3-Ureidopropionate	3-脲基丙酸	Organic acid and Its derivatives	有机酸及其衍生物	Organic acid and Its derivatives	有机酸及其衍生物	131	132.054	[M-H]-	C4H8N2O3	4.50475e+06	5.86912e+06	3.11486e+06	811661	820712	7.22078e+06	3.65748e+06	1.36041e+06	9.24931e+06	664221	851657	496195	3.75209e+06	3.9083e+06	3.82261e+06	3.48026e+06	C02642	-	111	-	462-88-4	-	-	ko00240,ko00410,ko00770,ko01100
MEDN0093*023	3-Hydroxyanthranilic Acid	3-羟基-2-氨基苯甲酸	Benzene and substituted derivatives	苯及其衍生物	Phenolic acids	酚酸类	152	153.043	[M-H]-	C7H7NO3	766937	2.06411e+06	2.51807e+06	1.19038e+06	1.1281e+06	1.17166e+06	1.87678e+06	1.99846e+06	2.10723e+06	949615	845862	945200	1.09481e+06	1.15749e+06	1.29234e+06	1.11843e+06	C00632	HMDB0001476	86	-	548-93-6	15793	3275	ko00380,ko01100,ko01240
MEDN0290	3-Hydroxy-3-Methyl Butyric Acid	3-羟基-3-甲基丁酸	Organic acid and Its derivatives	有机酸及其衍生物	Organic acid and Its derivatives	有机酸及其衍生物	117.1	118.063	[M-H]-	C5H10O3	191117	502131	367366	371055	338443	329652	195594	243674	329290	451886	369501	240186	305319	360986	361539	275227	C20827	HMDB0000754	69362	-	625-08-1	37084	5722	ko00280,ko01100
MEDN0025	3-Hydroxy-3-Methylpentane-1,5-Dioic Acid	3-羟基-3-甲基谷氨酸	Amino acid and Its metabolites	氨基酸及其代谢物	Amino acid derivatives	氨基酸衍生物	161	162.053	[M-H]-	C6H10O5	312185	535585	387806	366791	385127	468659	215665	201978	452768	434715	430413	173955	416304	343300	381742	383616	C03761	HMDB0000355	1662	-	503-49-1	16831	5344	-
MEDP2538*130	3-Hydroxy-L-phenylalanine	3-羟基-L-苯丙氨酸	Amino acid and Its metabolites	氨基酸及其代谢物	Amino acid derivatives	氨基酸衍生物	182.1	181.074	[M+H]+	C9H11NO3	2.38278e+08	1.90919e+08	1.67357e+08	7.24242e+07	6.49823e+07	2.23076e+08	2.51713e+08	1.60115e+08	2.3672e+08	8.35707e+07	8.97671e+07	9.4859e+07	1.38775e+08	1.58803e+08	1.59819e+08	1.5064e+08	C20807	-	6950578	-	587-33-7	-	-	-
MEDP1898	3-Hydroxyphenylurea	3-羟基苯基脲	Benzene and substituted derivatives	苯及其衍生物	Benzene and substituted derivatives	苯及其衍生物	153.1	152.059	[M+H]+	C7H8N2O2	4.65862e+07	4.74098e+07	6.44566e+07	7.78553e+07	7.57319e+07	4.75006e+07	5.70695e+07	6.4762e+07	3.99469e+07	6.76415e+07	6.5678e+07	7.85854e+07	4.58325e+07	5.61685e+07	5.86085e+07	5.33484e+07	-	-	12796	-	701-82-6	-	-	-
MEDN0293	3-Hydroxypropanoic Acid	3-羟基丙酸	Organic acid and Its derivatives	有机酸及其衍生物	Organic acid and Its derivatives	有机酸及其衍生物	89	90.032	[M-H]-	C3H6O3	56327	56732.4	113412	74613.3	91142.7	112581	83710.3	64706.4	129986	70594.4	93292.6	52616.6	111708	91038	80876.9	69687.8	C01013	HMDB0000700	68152	-	503-66-2	33404	5668	ko00240,ko00410,ko00640,ko01100,ko01200
MEDN1493*065	3-Hydroxybutanoic acid	3-羟基丁酸	Organic acid and Its derivatives	有机酸及其衍生物	Organic acid and Its derivatives	有机酸及其衍生物	103	104.047	[M-H]-	C4H8O3	2.79369e+06	2.55246e+06	758387	731563	895676	4.36452e+06	1.13836e+06	1.0649e+06	2.54666e+06	1.48366e+06	1.12855e+06	312686	2.03268e+06	2.14529e+06	2.0449e+06	2.05514e+06	C01089	HMDB0000011	441	-	300-85-6	17066	-	ko00650,ko01100,ko04024
MEDN1504	3-Hydroxycinnamic acid	3-羟基肉桂酸	Organic acid and Its derivatives	有机酸及其衍生物	Organic acid and Its derivatives	有机酸及其衍生物	163	164.047	[M-H]-	C9H8O3	133524	153747	148643	150372	161405	138300	146098	144078	138350	156404	160421	149859	155141	147872	156030	162825	C12621	HMDB0001713	637541	-	14755-02-3	32357	305	ko00360,ko01100
MEDN0820*019	3-Hydroxyglutaric acid	3-羟基戊二酸	Organic acid and Its derivatives	有机酸及其衍生物	Organic acid and Its derivatives	有机酸及其衍生物	147	148.037	[M-H]-	C5H8O5	360251	1.11282e+06	920078	2.25169e+06	2.02728e+06	360992	516075	644976	620118	1.81445e+06	1.51664e+06	1.75199e+06	1.11162e+06	891521	865962	775777	-	HMDB0000428	181976	-	638-18-6	-	5417	-
MEDN1742	3-Hydroxycoumarin	3-羟基香豆素	Benzene and substituted derivatives	苯及其衍生物	Benzene and substituted derivatives	苯及其衍生物	161	162.032	[M-H]-	C9H6O3	53147.9	30709.3	26071.5	9422.36	6280.01	57590.1	13906.4	14271.2	37401	11913.1	8037.69	4389.56	26660.9	30706.7	28552.9	31658.9	-	HMDB0002149	13650	-	939-19-5	349245	6512	-
MEDP1132	3-Carboxypropyltrimethylammonium	3-羧丙基三甲基铵	Organic acid and Its derivatives	有机酸及其衍生物	Organic acid and Its derivatives	有机酸及其衍生物	146.1	145.11	[M+H]+	C7H15NO2	1.20591e+06	1.81604e+06	1.45049e+06	1.13418e+06	921363	2.19249e+06	938258	838624	1.88081e+06	954976	803211	311175	1.27179e+06	1.3952e+06	1.46589e+06	1.24287e+06	D83216	-	22620	-	6249-56-5	-	-	-
MEDN0833	3-Dehydroshikimate	3-脱氢莽草酸	Organic acid and Its derivatives	有机酸及其衍生物	Organic acid and Its derivatives	有机酸及其衍生物	171	172.037	[M-H]-	C7H8O5	121743	87627.5	37316	43409.7	34781	77960.6	67243.6	46680	59219.6	31960.5	24935.8	48061.1	52548	42093.4	58931.9	42874.2	C02637	HMDB0000390	439774	-	2922-42-1	-	5379	ko00400,ko01100,ko01230,ko01240
MEDN1602*051	3-Deoxyguanosine	3-脱氧鸟苷	Nucleotide and Its metabolites	核苷酸及其代谢物	Nucleotide and Its metabolites	核苷酸及其代谢物	266.1	267.097	[M-H]-	C10H13N5O4	23345.2	73829.1	86133.4	61498.8	61127.3	66430.3	36711.1	43648.2	58028.8	68744.3	63907.6	44724.8	45743.1	46829.1	47084.5	39964	-	-	135440068	-	3608-58-0	-	-	-
MEDP2679	3-Bromotyrosine	3-溴酪氨酸	Amino acid and Its metabolites	氨基酸及其代谢物	Amino acid derivatives	氨基酸衍生物	260	258.984	[M+H]+	C9H10BrNO3	84802.9	23935.5	18675.2	810.952	2853.42	33710.6	30418.1	19668.9	52324.2	0	2908.32	3340	46076.7	24734.7	31103	30418.1	C17079	HMDB0005874	148708	-	54788-30-6	80911	-	-
MEDN0551	3-Indoleacrylic acid	3-吲哚丙烯酸	Organic acid and Its derivatives	有机酸及其衍生物	Organic acid and Its derivatives	有机酸及其衍生物	186.1	187.063	[M-H]-	C11H9NO2	70003.2	89041.9	100512	68720.4	77299.4	81590.5	73106	83177.9	52821.8	60639.6	84755.4	57201.2	86233.8	74762.6	76211.4	63060.8	C21283	HMDB0000734	5375048	-	1204-06-4	90333	5702	-
MEDP2752	3-Indole carboxylic acid glucuronide	3-吲哚羧酸葡糖苷酸	Heterocyclic compounds	杂环化合物	Indole and Its derivatives	吲哚及其衍生物	338.1	337.08	[M+H]+	C15H15NO8	3130.74	34419.3	25037.2	45324.1	39767.4	16703.8	4698.87	6261.8	55420	21936.9	21122.2	4320.92	28160.2	33959.9	32853.4	18773.9	-	HMDB0013189	53481645	-	-	68486	-	-
MEDP2033	Ethyl 3-Indoleacetate	3-吲哚乙酸乙酯	Heterocyclic compounds	杂环化合物	Indole and Its derivatives	吲哚及其衍生物	204.1	203.095	[M+H]+	C12H13NO2	22076.8	39416.1	35374.5	51363.3	47240.9	52136	35939.3	40470	40107	47294.1	41522.8	42267.1	50333.1	46606.8	49106.6	48084.9	-	-	13067	-	778-82-5	-	-	-
MEDN0731*042	4-tert-Octylphenol	4-(1,1,3,3-四甲基丁基)苯酚	Benzene and substituted derivatives	苯及其衍生物	Phenolics	苯酚类	205.2	206.167	[M-H]-	C14H22O	460288	266618	373263	558730	635033	317200	520849	660942	580365	628228	671115	597057	709574	852717	566677	638915	C14205	HMDB0013825	8814	-	140-66-9	-	-	-
MEDP2211	4-(4-Hydroxyaniline)-6,7-Dimethoxyquinazoline-JANEX-1	4-(4-羟基苯胺)-6,7-二甲氧基喹唑啉-JANEX-1	Benzene and substituted derivatives	苯及其衍生物	Benzene and substituted derivatives	苯及其衍生物	298.1	297.111	[M+H]+	C16H15N3O3	44712.5	111403	125076	198070	201131	93496.9	85910.4	104040	87259.8	127911	181398	187489	164682	102880	133022	117438	-	-	3794	-	202475-60-3	-	-	-
MEDP2647	4-(Hydroxyamino)quinoline 1-oxide	4-（羟基氨基）喹啉1-氧化物	Benzene and substituted derivatives	苯及其衍生物	Benzene and substituted derivatives	苯及其衍生物	177.1	176.059	[M+H]+	C9H8N2O2	17967.5	36901.8	36278	41870.8	38170.2	26028.3	30774.9	20522.7	26599.1	36579.5	30048.9	45089.7	27126.6	31892.5	27620.6	27993.2	-	-	5360001	-	4637-56-3	-	-	-
MEDN1771	4,4'-Dihydroxybenzophenone	4,4'-二羟基二苯甲酮	Benzene and substituted derivatives	苯及其衍生物	Benzene and substituted derivatives	苯及其衍生物	213.1	214.063	[M-H]-	C13H10O3	87701.7	108405	99166.8	100966	85967.1	100677	96327.9	100292	112560	95740.7	89361.8	88538.9	120735	100402	100001	91730.1	C14220	-	69150	-	611-99-4	-	-	-
MEDP1718	2-O-Methylcytosine	4-氨基-2-甲氧基嘧啶	Heterocyclic compounds	杂环化合物	Heterocyclic compounds	杂环化合物	126.1	125.059	[M+H]+	C5H7N3O	524522	215049	226850	134306	147521	276798	293232	266297	540096	263580	160635	87662.9	307367	275222	292859	314542	-	HMDB0004339	160679	-	3289-47-2	70854	-	-
MEDP2527	4-Amino-3-hydroxybutyric acid	4-氨基-3-羟基丁酸	Others	其他	Medicine	药物	120.1	119.058	[M+H]+	C4H9NO3	5125640	1863790	1415335	628055	597925	1782760	2000625	1457425	2686780	646470	688330	678285	1794575	1948240	1890810	1922900	C03678	-	2149	-	924-49-2	-	-	-
MEDP2364	4-Amino-5-hydroxymethyl-2-methylpyrimidine	4-氨基-5-羟基甲基-2-甲基嘧啶	Heterocyclic compounds	杂环化合物	Heterocyclic compounds	杂环化合物	140.1	139.075	[M+H]+	C6H9N3O	285937	255624	308214	514265	579515	322404	505900	529320	299048	464095	465765	743610	362130	304114	347817	514265	C01279	HMDB0247327	777	-	73-67-6	-	-	ko00730,ko01100,ko01240,ko02010
MEDP2342	4-Aminomethylpyrimidine	4-氨基甲基嘧啶	Heterocyclic compounds	杂环化合物	Heterocyclic compounds	杂环化合物	110.1	109.064	[M+H]+	C5H7N3	1.69785e+06	1.13528e+06	1.02082e+06	723032	587576	1.17995e+06	739122	584584	1.42854e+06	862433	889351	573241	868059	1.00281e+06	1.0594e+06	932495	-	-	12933348	-	45588-79-2	-	-	-
MEDP0118	4-Pyridoxic Acid	4-吡哆酸	Heterocyclic compounds	杂环化合物	Pteridines and derivatives	蝶啶及其衍生物	184.1	183.053	[M+H]+	C8H9NO4	45925.3	147437	59958.8	127768	102471	131247	55899.4	51740.1	133417	254519	217180	128825	120614	132958	120805	136325	C00847	HMDB0000017	6723	-	82-82-6	17405	239	ko00750,ko01100
MEDN0296	4-Guanidinobutyric Acid	4-胍基丁酸	Organic acid and Its derivatives	有机酸及其衍生物	Organic acid and Its derivatives	有机酸及其衍生物	144.1	145.085	[M-H]-	C5H11N3O2	39128.4	153565	97844.6	120265	169070	75854.4	29371.8	50015	106022	220265	154726	159463	81698	95171	93221.4	108760	C01035	HMDB0003464	500	-	463-00-3	15728	6938	ko00330,ko01100
MEDN1702*025	4-Methyloctanoic acid	4-甲基辛酸	Organic acid and Its derivatives	有机酸及其衍生物	Organic acid and Its derivatives	有机酸及其衍生物	157.1	158.131	[M-H]-	C9H18O2	54344	50771.5	60381.6	57148	43501.1	88833.1	43418.2	41918.7	59473.4	48861.5	55513	53469.7	41745.6	49167.6	43537.4	52892.4	-	HMDB0031557	62089	-	54947-74-9	-	-	-
MEDP1484	Quinoline-4-carboxylic acid	4-喹啉羧酸	Heterocyclic compounds	杂环化合物	Pteridines and derivatives	蝶啶及其衍生物	174	173.048	[M+H]+	C10H7NO2	6.72821e+06	2.50296e+06	2.70157e+06	181486	29059.5	7.27478e+06	3.17607e+06	1.85559e+06	3.24368e+06	42911.6	245453	21603.1	2.83457e+06	3.19741e+06	3.07847e+06	2.76483e+06	C06414	-	10243	-	486-74-8	-	-	-
MEDN1876	4-Hydroxy-3-methoxyphenyl glycol	4-羟基-3-甲氧基苯基乙二醇	Benzene and substituted derivatives	苯及其衍生物	Benzene and substituted derivatives	苯及其衍生物	183.1	184.074	[M-H]-	C9H12O4	4540.46	40769.6	66261.9	106839	117726	14284.6	6736.4	13955.2	26734.7	157207	131100	73498	48688.1	53170.5	37783.5	46842.1	C05594	HMDB0001490	10805	-	534-82-7	846276	6274	ko00350,ko01100
MEDN0319	4-Hydroxy-3-methoxyphenylacetic acid	4-羟基-3-甲氧基苯基乙酸	Organic acid and Its derivatives	有机酸及其衍生物	Organic acid and Its derivatives	有机酸及其衍生物	181.1	182.058	[M-H]-	C9H10O4	52571.6	285999	508433	371293	299765	76268.3	151030	196452	184293	188416	226985	112126	219002	213110	229406	194054	C05582	HMDB0000118	1738	-	306-08-1	545959	971	ko00350,ko01100,ko04728
MEDP2703	4-Hydroxy-4-(pyridin-2-yl)butan-2-one	4-羟基-4-（吡啶-2-基）丁-2-酮	Heterocyclic compounds	杂环化合物	Pyridine and pyridine derivatives	吡啶及其衍生物	188.1	165.079	[M+Na]+	C9H11NO2	3.57069e+06	3.73019e+06	4.12065e+06	4.40258e+06	4.82811e+06	4.54023e+06	3.8958e+06	3.75537e+06	4.00834e+06	4.43643e+06	3.83351e+06	4.13043e+06	4.31677e+06	4.40119e+06	4.6287e+06	4.03248e+06	-	-	236022	-	6337-41-3	-	-	-
MEDN0739	4-Hydroxybenzyl alcohol	4-羟基苯甲醇	Benzene and substituted derivatives	苯及其衍生物	Benzene and substituted derivatives	苯及其衍生物	123	124.052	[M-H]-	C7H8O2	14399.3	70734.2	131895	160519	85229.9	24363.3	28894.2	73651.1	44982.1	61115.3	69035.9	29561.8	68643.6	64356.9	55071.2	63034.5	C17467	HMDB0011724	125	-	623-05-2	67410	-	-
MEDN0410	4-Hydroxybenzaldehyde	4-羟基苯甲醛	Benzene and substituted derivatives	苯及其衍生物	Benzene and substituted derivatives	苯及其衍生物	121	122.037	[M-H]-	C7H6O2	201271	146546	138191	130934	126032	235772	209140	126575	176160	124888	121867	141998	187696	161738	162172	176413	C00633	HMDB0011718	126	-	123-08-0	17597	-	ko01100
MEDN1909	4-Hydroxybenzoic Acid	4-羟基苯甲酸	Benzene and substituted derivatives	苯及其衍生物	Phenolic acids	酚酸类	137	138.032	[M-H]-	C7H6O3	682985	441125	437397	202716	220773	1.07898e+06	415186	408485	725127	342250	313119	344491	539691	525728	522692	609050	C00156	HMDB0000500	135	-	99-96-7	30763	5486	ko00130,ko00790,ko01100,ko01240
MEDP2664	4-Hydroxyquinoline	4-羟基喹啉	Benzene and substituted derivatives	苯及其衍生物	Benzene and substituted derivatives	苯及其衍生物	146.1	145.053	[M+H]+	C9H7NO	461976	653772	378817	435558	365726	336191	493140	447532	464389	512351	548307	442447	446230	474965	467674	485717	C06343	-	69141	-	611-36-9	-	-	-
MEDP0101	P-Coumaric Acid	4-香豆酸	Benzene and substituted derivatives	苯及其衍生物	Phenolic acids	酚酸类	165	164.047	[M+H]+	C9H8O3	3.71377e+07	2.80105e+07	2.30167e+07	9.83281e+06	7.60536e+06	3.05445e+07	29367447	2.19966e+07	3.80672e+07	1.04888e+07	1.01978e+07	1.17204e+07	1.70339e+07	19447602	2.16243e+07	18440784	C00811	HMDB0002035	637542	-	501-98-4	32374	6450	ko00130,ko00350,ko01100
MEDN1092	4-acetoxyphenol	4-乙酰氧基苯酚	Benzene and substituted derivatives	苯及其衍生物	Phenolics	苯酚类	151	152.047	[M-H]-	C8H8O3	5.31605e+07	152731196	1.71761e+08	6.81263e+07	7.7757e+07	7.28068e+07	1.3506e+08	1.3635e+08	1.37095e+08	5.41365e+07	5.89893e+07	6.30125e+07	7.82078e+07	7.93644e+07	9.43663e+07	8.1396e+07	C13636	-	96009	-	3233-32-7	-	-	ko01100
MEDN1022	5,6-Dimethylbenzimidazole	5,6-二甲基苯并咪唑	Heterocyclic compounds	杂环化合物	Heterocyclic compounds	杂环化合物	145.1	146.084	[M-H]-	C9H10N2	307656	328966	224164	265229	251945	230727	363199	205435	304103	326223	294524	311703	270741	289246	256620	282342	C03114	HMDB0003701	675	-	582-60-5	15890	-	ko00740,ko00860,ko01100,ko01240
MEDP0154	5,6-Dihydro-5-Methyluracil	5,6-二氢胸腺嘧啶	Nucleotide and Its metabolites	核苷酸及其代谢物	Nucleotide and Its metabolites	核苷酸及其代谢物	129.1	128.059	[M+H]+	C5H8N2O2	244409	272649	133529	70325.6	35246.8	222567	111715	56685	309433	99588.8	105574	55052.4	190308	184751	148957	156601	C00906	HMDB0000079	93556	-	696-04-8	27468	5135	-
MEDN0022	gamma-Glu-Ala	5-L-谷氨酰-L-丙氨酸	Amino acid and Its metabolites	氨基酸及其代谢物	Small Peptide	小肽	217.1	218.09	[M-H]-	C8H14N2O5	627993	840404	503628	646129	911710	557248	594683	295310	386677	910444	1.18085e+06	691676	531742	606585	552174	589621	C03740	HMDB0006248	440103	-	5875-41-2	50619	-	ko00480,ko01100
MEDN1239	5-O-(1-carboxyvinyl)-3-phosphate	5-O-(1-羧基乙烯基)-3-磷酸酯	Organic acid and Its derivatives	有机酸及其衍生物	Phosphoric acids	磷酸类化合物	323	324.025	[M-H]-	C10H13O10P	4.20017e+06	3889406	2.14805e+06	159121	164986	1.04354e+07	4.35011e+06	4.79531e+06	4.55757e+06	224371	299763	413835	4.03677e+06	2.70907e+06	2.8715e+06	2.19461e+06	C01269	-	439463	-	89771-75-5	-	-	ko00400,ko01100,ko01230
MEDN0776	5(S),15(S)-DiHETE	5S,15S-二羟基-6E,8Z,10Z,13E-二十碳四烯酸	FA	脂肪酰类	Oxidized lipids	氧化脂质	335.2	336.23	[M-H]-	C20H32O4	62673.6	29126.2	35224.1	5409.6	8856.22	48226	42900.9	26841.8	51124.6	5467.89	10077.9	4549.48	38389.6	29079.7	34532.9	36388.3	-	HMDB0010216	5283158	-	82200-87-1	91286	-	-
MEDP1949	5-Aminoimidazole ribonucleotide	5-氨基咪唑核糖核苷酸	Nucleotide and Its metabolites	核苷酸及其代谢物	Nucleotide and Its metabolites	核苷酸及其代谢物	296.1	295.056	[M+H]+	C8H14N3O7P	2.1047e+06	446075	324669	123997	147240	6.09777e+06	484751	78828.7	712604	289165	344030	95752.2	848270	905301	659574	997219	C03373	HMDB0001235	161500	-	25635-88-5	138560	6097	ko00230,ko00730,ko00860,ko01100,ko01240
MEDP0297	5-Aminovaleric Acid	5-氨基戊酸	Amino acid and Its metabolites	氨基酸及其代谢物	Amino acid derivatives	氨基酸衍生物	118.2	117.079	[M+H]+	C5H11NO2	159952	590374	191049	118687	145394	469643	146507	107257	245170	132079	86193.8	88723.5	207412	271357	235843	259045	C00431	HMDB0003355	138	-	660-88-8	15887	6902	ko00310,ko00330,ko00470,ko01100
MEDP0149	2'-Deoxyadenosine-5'-Monophosphate	5'-单磷酸-2'-脱氧腺苷	Nucleotide and Its metabolites	核苷酸及其代谢物	Nucleotide and Its metabolites	核苷酸及其代谢物	332	331.068	[M+H]+	C10H14N5O6P	1.08777e+06	1.13884e+06	1.05577e+06	39285.9	31501	1.56482e+06	885887	510452	1.93223e+06	58724.7	25005	14247.7	682619	582200	657549	664723	C00360	HMDB0000905	12599	-	653-63-4	17713	3461	ko00230,ko01100,ko01232
MEDP1736	5-Methylcytidine	5-甲基胞苷	Nucleotide and Its metabolites	核苷酸及其代谢物	Nucleotide and Its metabolites	核苷酸及其代谢物	258.1	257.101	[M+H]+	C10H15N3O5	913442	464572	440442	568941	575836	531157	627285	576544	928979	352690	393864	333508	745671	736438	617090	631248	-	HMDB0000982	92918	-	2140-61-6	20607	5919	-
MEDP0155	5-Methylcytosine	5-甲基胞嘧啶	Nucleotide and Its metabolites	核苷酸及其代谢物	Nucleotide and Its metabolites	核苷酸及其代谢物	126.1	125.059	[M+H]+	C5H7N3O	1.62784e+06	3.88031e+06	1.49919e+06	200927	564887	2.38842e+06	735396	1.14597e+06	6.06495e+06	428595	730872	332233	1.91506e+06	2.35556e+06	2.34152e+06	2.25588e+06	C02376	HMDB0002894	65040	-	554-01-8	27551	3247	ko00240,ko01100
MEDN0148	5-Methyluridine	5-甲基尿苷	Nucleotide and Its metabolites	核苷酸及其代谢物	Nucleotide and Its metabolites	核苷酸及其代谢物	257.1	258.085	[M-H]-	C10H14N2O6	94594.2	49393.5	37118.4	20390	29401.6	269155	48173.4	28587	86800.2	31639.6	19816.6	21396.6	81803.1	85872.5	85850.4	93935.5	-	HMDB0000884	445408	-	1463-10-1	45996	5843	-
MEDP1476	5-Methoxytryptamine	5-甲氧基色胺	Alcohol and amines	醇、胺类	Amines	胺类	191	190.111	[M+H]+	C11H14N2O	96415.6	171525	166842	162893	177785	108215	174187	141170	113108	198849	186671	211038	161951	153416	181772	155595	C05659	HMDB0004095	1833	-	608-07-1	2089	7015	ko00380
MEDN0419	Uridine 5-Monophosphate	5-尿嘧啶核苷酸	Nucleotide and Its metabolites	核苷酸及其代谢物	Nucleotide and Its metabolites	核苷酸及其代谢物	323	324.036	[M-H]-	C9H13N2O9P	1.61657e+07	9.90663e+06	6.66828e+06	203827	619775	3.59392e+07	1.76583e+07	1.62567e+07	1.13462e+07	407209	485524	1.59006e+06	9.42672e+06	9.44678e+06	8.77087e+06	9.06077e+06	C00105	HMDB0000288	6030	-	58-97-9	16695	-	ko00240,ko01100,ko01232,ko01240
MEDN1513	5-Hydroxy-2'-deoxyuridine	5-羟基-2'-脱氧尿苷	Nucleotide and Its metabolites	核苷酸及其代谢物	Nucleotide and Its metabolites	核苷酸及其代谢物	243.1	244.07	[M-H]-	C9H12N2O6	831537	491158	556980	1.14623e+06	559723	1.55431e+06	525903	523101	726106	920243	1.11966e+06	294290	1.00139e+06	840743	865762	834487	-	-	96622	-	5168-36-5	-	-	-
MEDN1514	5-hydroxyindole-2-carboxylic acid	5-羟基-2-吲哚羧酸	Heterocyclic compounds	杂环化合物	Indole and Its derivatives	吲哚及其衍生物	176	177.043	[M-H]-	C9H7NO3	12149.2	43226.1	46552.6	40767.3	54664.6	20446.5	14145	13815.5	30775.5	71507.6	74196.2	52096.2	50155.8	46016.2	41835.1	35426.7	-	-	88958	-	21598-06-1	-	-	-
MEDP1735	2,6-Diamino-5-hydroxyhexanoic acid	5-羟基-DL-赖氨酸	Amino acid and Its metabolites	氨基酸及其代谢物	Amino acid derivatives	氨基酸衍生物	163.1	162.1	[M+H]+	C6H14N2O3	424870	330390	318695	64124.9	135070	355884	247578	330390	366279	81695	140075	105045	200418	272968	246603	245630	C16741	-	1029	-	13204-98-3	-	-	ko00310,ko01100
MEDP0035	5-Hydroxy-L-Tryptophan	5-羟基色氨酸	Amino acid and Its metabolites	氨基酸及其代谢物	Amino acid derivatives	氨基酸衍生物	221.1	220.085	[M+H]+	C11H12N2O3	218675	56923.6	48019.4	5005	6670	277448	95175.9	54779.7	73903.2	5146.57	8340	5336.39	79033.1	72948.7	93704.5	86457.1	C01017	HMDB0015571	439280	-	56-69-9	17780	-	-
MEDN2326	5-Hydroxyisourate	5-羟基异尿酸	Organic acid and Its derivatives	有机酸及其衍生物	Organic acid and Its derivatives	有机酸及其衍生物	183	184.023	[M-H]-	C5H4N4O4	9.11333e+06	4.23905e+06	4.80921e+06	456683	784881	7.77866e+06	1.04133e+07	8.46784e+06	8.51844e+06	707203	615400	1622530	6.94397e+06	7.39616e+06	8.21171e+06	8.2805e+06	C11821	HMDB0030097	250388	-	6960-30-1	18072	-	ko00230,ko01100
MEDP0272	5-Hydroxyindole-3-Acetic Acid	5-羟基吲哚-3-乙酸	Heterocyclic compounds	杂环化合物	Indole and Its derivatives	吲哚及其衍生物	192.1	191.058	[M+H]+	C10H9NO3	12389.2	18536.1	24372.4	20243.5	47444.9	14571.7	6416.14	10298.1	22808.1	41192.4	51964.3	24715.2	27460.9	30282	28148.6	16477.1	C05635	HMDB0000763	1826	-	54-16-0	27823	2975	ko00380,ko01100,ko04726
MEDN2281	5-Hydroxyindolepyruvate	5-羟基吲哚丙酮酸	Heterocyclic compounds	杂环化合物	Indole and Its derivatives	吲哚及其衍生物	218	219.053	[M-H]-	C11H9NO4	1.11808e+06	1.2117e+06	1.47586e+06	1.62789e+06	1.45493e+06	1.5288e+06	1.31965e+06	1.48821e+06	1.18981e+06	1.44475e+06	1.47554e+06	1.70681e+06	1.93544e+06	1.41245e+06	1.5774e+06	1.38901e+06	C05646	-	440742	-	-	-	-	ko00380,ko01100
MEDN1181	5-hydroxyindole acetaldehyde	5-羟基吲哚乙醛	Heterocyclic compounds	杂环化合物	Indole and Its derivatives	吲哚及其衍生物	174.1	175.063	[M-H]-	C10H9NO2	78105.5	98444.7	96938.4	89572.8	91980.2	79128.9	92562.5	76922	82189.8	88117.8	96525.4	87895.5	65934.2	82688	86337.4	83798.6	C05634	-	74688	-	1892-21-3	-	-	ko00380,ko01100
MEDN0146	5-Hydroxymethyluracil	5-羟甲基尿嘧啶	Nucleotide and Its metabolites	核苷酸及其代谢物	Nucleotide and Its metabolites	核苷酸及其代谢物	141	142.038	[M-H]-	C5H6N2O3	453296	453998	617218	525207	460952	941459	447688	377139	507048	513185	490314	384941	467640	448357	525009	447773	C03088	HMDB0000469	78168	-	4433-40-3	16964	5456	-
MEDN1908	5-Carboxyvanillic Acid	5-羧香草酸	Organic acid and Its derivatives	有机酸及其衍生物	Organic acid and Its derivatives	有机酸及其衍生物	211	212.032	[M-H]-	C9H8O6	210174	160723	150039	163944	220109	222128	234675	220149	198205	209737	210870	176584	161884	190445	175479	185303	C18338	-	16488	-	2134-91-0	-	-	-
MEDP1460	5-Oxoeicosapentaenoic acid	5-羰基二十碳五烯酸	FA	脂肪酰类	FFA	游离脂肪酸	317.2	316.203	[M+H]+	C20H28O3	13076.9	16298.2	26846.2	8149.18	6715.35	18669.6	19353.7	19191.2	22959.5	5532.64	9452.67	14832.7	14280.4	18527.3	22082.2	16856.2	-	-	102164179	-	-	-	-	-
MEDP1202	5'-Deoxy-5'-fluoroadenosine	5'-脱氧-5'-氟腺苷	Nucleotide and Its metabolites	核苷酸及其代谢物	Nucleotide and Its metabolites	核苷酸及其代谢物	270.1	269.092	[M+H]+	C10H12FN5O3	110529	122085	189622	266685	257076	209014	109781	150455	182432	239446	298065	137880	175395	182136	178433	176760	C19766	-	448403	-	731-98-6	-	-	-
MEDN0145	5'-Deoxy-5'-(Methylthio) Adenosine	5-脱氧-5-甲硫腺苷	Nucleotide and Its metabolites	核苷酸及其代谢物	Nucleotide and Its metabolites	核苷酸及其代谢物	296.1	297.09	[M-H]-	C11H15N5O3S	542661	48527.4	74407.2	34327.6	64809.5	646802	222356	97173.3	116647	84726.1	121733	36296.3	308143	256787	269214	251888	C00170	HMDB0001173	439176	-	2457-80-9	17509	3425	ko00270,ko01100
MEDN0153	Adenosine 5'-Monophosphate	5'-腺嘌呤核苷酸	Nucleotide and Its metabolites	核苷酸及其代谢物	Nucleotide and Its metabolites	核苷酸及其代谢物	346.1	347.063	[M-H]-	C10H14N5O7P	1.4093e+07	1.29948e+07	1.42584e+07	200382	441863	2.52474e+07	1.21852e+07	1.7371e+07	1.96087e+07	0	373421	672525	9.89076e+06	8.90057e+06	1.07245e+07	9.4198e+06	C00020	HMDB0000045	6083	-	61-19-8	16027	5111	ko00230,ko01100,ko01232,ko01240,ko01523,ko04022,ko04024,ko04068,ko04150,ko04151,ko04152,ko04211,ko04740,ko04742,ko04923,ko04924,ko04925,ko04927,ko04928,ko04934,ko05012,ko05022,ko05032
MEDN0669	5-oxoETE	5-氧代-6E,8Z,11Z,14Z-二十碳四烯酸	FA	脂肪酰类	FFA	游离脂肪酸	317.2	318.219	[M-H]-	C20H30O3	35158.8	24078.4	25936.4	12727	15756.9	21688.7	44014.7	26688.9	37651.2	13582.7	15013.7	13367.8	23863	20362.4	20868.8	20811.3	C14732	HMDB0010217	5283159	-	106154-18-1	52449	-	ko00590
MEDP0036	5-Oxoproline	5-氧化脯氨酸	Amino acid and Its metabolites	氨基酸及其代谢物	Amino acid derivatives	氨基酸衍生物	130	129.043	[M+H]+	C5H7NO3	97847445	91979885	61398350	75509025	75970120	1.08675e+08	58971895	55503890	85311885	75226515	65758855	41595430	63068380	70397655	76316085	74542360	C02237	HMDB0000805	499	-	149-87-1	-	-	ko00470,ko01100
MEDP2540	5-Acetylamino-6-amino-3-methyluracil	5-乙酰氨基-6-氨基-3-甲基尿嘧啶	Nucleotide and Its metabolites	核苷酸及其代谢物	Nucleotide and Its metabolites	核苷酸及其代谢物	199.1	198.075	[M+H]+	C7H10N4O3	282781	252282	248191	201131	259366	293476	255959	278986	318102	214581	243382	269730	298954	277252	265935	227966	C16366	HMDB0004400	88299	-	19893-78-8	-	-	ko00232
MEDN2325	5-Acetylamino-6-formylamino-3-methyluracil	5-乙酰氨基-6-甲酰氨基-3-甲基尿嘧啶	Benzene and substituted derivatives	苯及其衍生物	Benzene and substituted derivatives	苯及其衍生物	225.1	226.07	[M-H]-	C8H10N4O4	284099	371372	236266	278939	224533	261104	304167	241404	326596	308940	317686	296885	311323	293016	321714	263589	-	-	108214	-	85438-96-6	-	-	-
MEDN1069	FFA(18:4)	6,9,12,15-十八碳四烯酸	FA	脂肪酰类	FFA	游离脂肪酸	275.2	276.209	[M-H]-	C18H28O2	47510.6	47223.9	99830.4	14383	10670.4	108111	38241.1	29562.4	63711.1	23648.5	17038.7	13701.9	41065.9	45088.5	41364.7	39044.2	C16300	-	5312508	-	20290-75-9	-	-	ko00592
MEDP1073*124	6-O-methylguanine	6-O-甲基鸟嘌呤	Nucleotide and Its metabolites	核苷酸及其代谢物	Nucleotide and Its metabolites	核苷酸及其代谢物	166.1	165.065	[M+H]+	C6H7N5O	2.52004e+06	1.46673e+06	1.32931e+06	701024	539475	3.16291e+06	1.5529e+06	1.37908e+06	2.07083e+06	771073	704856	373231	1.49407e+06	2.03643e+06	1.75502e+06	1.74691e+06	-	-	65275	-	20535-83-5	-	-	-
MEDN0611	6β-hydroxytestosterone	6-β-羟基睾酮	Hormones and hormone related compounds	激素及激素相关物质	Hormones and hormone related compounds	激素及激素相关物质	303.2	304.204	[M-H]-	C19H28O3	15796.6	15914.7	16860.3	20878.4	15066.3	22498.9	12660.3	17829.1	13811.5	19868.2	19134.2	12737.6	35644.7	34049.7	36696.9	35725.4	C14497	HMDB0006259	65543	-	62-99-7	34477	-	-
MEDP0298*114	6-Aminocaproic Acid	6-氨基己酸	Amino acid and Its metabolites	氨基酸及其代谢物	Amino acid derivatives	氨基酸衍生物	132.1	131.095	[M+H]+	C6H13NO2	1247142360	9.33205e+08	6.80284e+08	3.68193e+08	3.71015e+08	9.56701e+08	9.02775e+08	7.31217e+08	1014471158	4.64989e+08	5.16091e+08	4.41068e+08	3.97022e+08	414702658	4.49734e+08	4.31875e+08	C02378	HMDB0001901	564	-	60-32-2	16586	-	ko01100
MEDP2368	6-aminonicotinamide	6-氨基烟酰胺	Nucleotide and Its metabolites	核苷酸及其代谢物	Nucleotide and Its metabolites	核苷酸及其代谢物	138.1	137.059	[M+H]+	C6H7N3O	316893	636893	813882	1.10379e+06	1.09179e+06	375972	489805	323340	478433	1.10018e+06	1.15077e+06	632638	577784	649438	570036	574726	-	-	9500	-	329-89-5	-	-	-
MEDP2691	6-Methylthiopurine 5'-monophosphate ribonucleotide	6-甲基硫嘌呤5′-单磷酸核糖核苷酸	Nucleotide and Its metabolites	核苷酸及其代谢物	Nucleotide and Its metabolites	核苷酸及其代谢物	420.1	378.04	[M+CH3CN+H]+	C11H15N4O7PS	4.44177e+06	5.48785e+06	5.66936e+06	7.84853e+06	7.70412e+06	3.18353e+06	7.14277e+06	7.02447e+06	4.34622e+06	6.565e+06	6.83455e+06	9.87053e+06	4.96892e+06	6.16889e+06	6.27378e+06	6.95633e+06	-	HMDB0060414	10091038	-	7021-52-5	80609	-	-
MEDP0821	6-Methylnicotinamide	6-甲基烟酰胺	Heterocyclic compounds	杂环化合物	Pteridines and derivatives	蝶啶及其衍生物	137.1	136.064	[M+H]+	C7H8N2O	4.71959e+06	2.90799e+07	3.12678e+07	6.87283e+07	7.17393e+07	2.83984e+07	1.00022e+07	1.70376e+07	9.8459e+06	6.69708e+07	8.2494e+07	3.77582e+07	3.32918e+07	3.88575e+07	4.18742e+07	3.71965e+07	-	HMDB0013704	96351	-	6960-22-1	88954	-	-
MEDN1475	Sorbitol 6-phosphate	6-磷酸山梨糖醇	Carbohydrates and Its metabolites	碳水化合物及其代谢物	Phosphate sugars	磷酸糖	523.1	262.045	[2M-H]-	C6H15O9P	266920	93983.8	66247	102931	249445	62239.1	247249	146222	66793.1	124668	195624	360480	149099	109104	117809	81476	C01096	HMDB0005831	152306	-	20479-58-7	743019	-	ko00051,ko01100
MEDN0781	6-keto-PGF1α	6-酮前列腺素F1α	FA	脂肪酰类	Oxidized lipids	氧化脂质	369.2	370.236	[M-H]-	C20H34O6	386122	222224	282509	113810	151911	253888	204334	252133	585923	263287	215215	130898	348074	288587	280085	297501	C05961	HMDB0002886	5280888	-	58962-34-8	28158	6782	ko00590,ko01100
MEDP0540	7,8-dihydro-L-Biopterin	7,8-二氢-L-生物蝶呤	Heterocyclic compounds	杂环化合物	Pteridines and derivatives	蝶啶及其衍生物	240.1	239.102	[M+H]+	C9H13N5O3	675362	137904	170011	46412.6	39983.7	461209	166028	162698	420965	34379.2	56795.2	7722.62	208270	251062	201224	237222	C02953	HMDB0000038	135402011	-	6779-87-9	64277	5106	ko00790,ko01100,ko01240
MEDP0157	7-Methylxanthine	7-甲基黄嘌呤	Nucleotide and Its metabolites	核苷酸及其代谢物	Nucleotide and Its metabolites	核苷酸及其代谢物	167	166.049	[M+H]+	C6H6N4O2	229598	172362	116458	76417	82010.2	290034	185700	142420	293390	84092.7	96219.7	91617.7	166792	169580	161743	158376	C16353	HMDB0001991	68374	-	552-62-5	48991	-	ko00232,ko01100
MEDP1072*159	7-Methylguanosine	7-甲基鸟苷	Nucleotide and Its metabolites	核苷酸及其代谢物	Nucleotide and Its metabolites	核苷酸及其代谢物	298.1	297.107	[M+H]+	C11H15N5O5	1.94227e+07	9.03558e+06	7.36459e+06	2.51183e+06	3.6009e+06	1.20466e+07	1.38167e+07	6.60529e+06	1.59983e+07	2.39671e+06	2.22712e+06	1.62379e+06	9.74982e+06	9.88543e+06	1.08378e+07	1.10206e+07	-	HMDB0001107	135445750	-	20244-86-4	20794	6008	-
MEDP0299	7-Methyluric Acid	7-甲基尿酸	Amino acid and Its metabolites	氨基酸及其代谢物	Amino acid derivatives	氨基酸衍生物	183	182.044	[M+H]+	C6H6N4O3	462844	572645	489869	566081	825742	468119	542962	503985	480880	775757	526042	531228	543883	543262	531902	545057	C16355	HMDB0011107	69160	-	612-37-3	149744	-	ko00232
MEDP2796	7-Ketocholesterol	7-酮胆固醇	Hormones and hormone related compounds	激素及激素相关物质	Hormones and hormone related compounds	激素及激素相关物质	383.3	400.334	[M+H-H2O]+	C27H44O2	471576	377013	409838	421256	502271	244277	398866	428404	257123	350334	498625	532213	226984	419374	373316	403632	-	HMDB0000501	91474	-	566-28-9	-	5487	-
MEDN0494	8,15-Dihete	8,15-二羟基二十碳四烯酸	FA	脂肪酰类	FFA	游离脂肪酸	335.2	336.23	[M-H]-	C20H32O4	3.82212e+06	6.8907e+06	9.4286e+06	7.85698e+06	3.54819e+06	1.34391e+07	6352324	271809	7.90211e+06	7.20416e+06	4.56175e+06	3.30275e+06	9.23113e+06	1.09049e+07	1.13178e+07	6.74686e+06	-	HMDB0010219	53480358	-	80234-65-7	88456	-	-
MEDP1498	8-Azaguanine	8-氮鸟嘌呤	Nucleotide and Its metabolites	核苷酸及其代谢物	Nucleotide and Its metabolites	核苷酸及其代谢物	153	152.045	[M+H]+	C4H4N6O	4.51989e+07	2.04009e+08	2.40341e+08	1.18063e+08	9.9725e+07	1.21309e+08	1.61151e+08	1.81606e+08	172120492	1.23372e+08	78288607	9.08259e+07	1.07612e+08	1.05202e+08	1.12972e+08	103565045	-	-	135403646	-	134-58-7	-	-	-
MEDN1442	8-HDoHE	8-羟基-4Z,6E,10Z,13Z,16Z,19Z-二十二碳六烯酸	FA	脂肪酰类	Oxidized lipids	氧化脂质	343.2	344.235	[M-H]-	C22H32O3	19863.3	11704.7	15026.1	13199	11231.4	27822.9	30748.7	11894.6	13421.9	13005.5	12973.2	15411.5	15079.3	12108.5	10947.5	16252.9	-	HMDB0060051	11976798	-	90780-54-4	-	-	-
MEDN1421	(±)8-HETE	8-羟基-5Z,9E,11Z,14Z-二十碳四烯酸	FA	脂肪酰类	Oxidized lipids	氧化脂质	319.2	320.235	[M-H]-	C20H32O3	221430	88976.7	65998.6	48679.4	72107.8	147588	106330	104292	142914	66007.1	99138.3	53912.9	133568	103668	86752.2	92400	C14776	HMDB0004679	11976122	-	98462-03-4	34486	-	ko00590,ko01100,ko03320
MEDN1815	8-iso Prostaglandin E1	8-异前列腺素E1	FA	脂肪酰类	Oxidized lipids	氧化脂质	353.2	354.241	[M-H]-	C20H34O5	115858	107376	130153	47478.3	37708.2	238853	80840.3	94250.1	119588	57725.6	73275.3	23581.2	112286	114148	114641	93579.3	-	HMDB0004686	5283212	-	21003-46-3	-	-	-
MEDN2319	9,10-Epoxy-18-hydroxyoctadecanoic acid	9,10-环氧-18-羟基十八酸	FA	脂肪酰类	Oxidized lipids	氧化脂质	313.2	314.246	[M-H]-	C18H34O4	73179.7	25550.1	14356.7	8259.76	7682.88	97657.7	35167	26042.7	28677.7	15514.5	14591.8	5444.96	50774.9	29792.8	41924.4	28835.9	-	-	9818312	-	3233-92-9	-	-	-
MEDN0784	9-oxoODE	9-氧代-10E,12Z-十八碳二烯酸	FA	脂肪酰类	Oxidized lipids	氧化脂质	293	294.219	[M-H]-	C18H30O3	116805	19639	15737.4	2895.72	2065.04	135999	52648.5	47576.5	60739.5	2748.95	1710.23	1142.08	53563.4	51352.2	43955.5	49857.4	C14766	HMDB0004669	9839084	-	54232-59-6	72842	-	ko00591
MEDN0537	ADP-ribose	ADP核糖	Nucleotide and Its metabolites	核苷酸及其代谢物	Nucleotide and Its metabolites	核苷酸及其代谢物	558.1	559.072	[M-H]-	C15H23N5O14P2	36078.3	135903	93383.4	93657.6	169079	61685	44347.1	88096.8	36220.9	103251	72702.3	303193	106050	73357.6	76697.7	61576.9	C00301	HMDB0001178	6059	-	20762-30-5	16960	6059	ko00230,ko01100
MEDN2290	AMC Arachidonoyl Amide	AMC花生四烯酰胺	FA	脂肪酰类	Others	其他	460.3	461.293	[M-H]-	C30H39NO3	301291	165515	113532	54104.5	45096.8	511843	107240	105670	227509	55256.3	48800.8	44835.6	199011	144429	156613	166559	-	-	16218957	-	862913-13-1	-	-	-
MEDN2271	Arg-Phe-Val-Asp	Arg-Phe-Val-Asp	Amino acid and Its metabolites	氨基酸及其代谢物	Small Peptide	小肽	534.3	535.275	[M-H]-	C24H37N7O7	78728	98010.3	73863.2	87273.3	95385.8	52609.7	60928.8	102633	53857	88554.1	87008.3	102384	73962.6	79699.7	81505.9	101688	-	-	18246058	-	-	-	-	-
MEDP2249	BAY-41-8543	BAY-41-8543	Benzene and substituted derivatives	苯及其衍生物	Benzene and substituted derivatives	苯及其衍生物	421.2	420.182	[M+H]+	C21H21FN8O	34514.5	31986.4	44589.4	31099.6	45819.2	35304.6	44255	46336	43209.9	50689	44969.2	58622.5	62353	47012	59543.6	48003	-	-	9953906	-	256498-66-5	-	-	-
MEDN1529	Cytidine 5'-monophosphate-N-acetylneuraminic acid（CMP-NANA）	CMP-唾液酸单钠盐	Nucleotide and Its metabolites	核苷酸及其代谢物	Nucleotide and Its metabolites	核苷酸及其代谢物	613.1	614.147	[M-H]-	C20H31N4O16P	2.84519e+06	2.33906e+06	2.61904e+06	2.38669e+06	2.56894e+06	3.30037e+06	1.56858e+06	1.99234e+06	2.56296e+06	2.51348e+06	2.75278e+06	1.33315e+06	2.89586e+06	2.47524e+06	2.22171e+06	2.38896e+06	C00128	-	18292	-	3063-71-6	-	-	ko00520,ko01100,ko01250
MEDN1114	D-Ribono-1,4-lactone	D-(+)-核糖酸-1,4-内酯	Carbohydrates and Its metabolites	碳水化合物及其代谢物	Sugar acids	糖酸	147	148.037	[M-H]-	C5H8O5	1.69879e+06	2.54268e+06	2.6458e+06	1.3113e+06	1.54532e+06	460670	1.39654e+06	1.17399e+06	2.73036e+06	1.87114e+06	1.4991e+06	669311	1.72758e+06	1.84683e+06	1.70963e+06	1.55024e+06	C02674	HMDB0001900	111064	-	1255190	74168	6380	-
MEDN0593	D-Malic acid	D-(+)-苹果酸	Organic acid and Its derivatives	有机酸及其衍生物	Organic acid and Its derivatives	有机酸及其衍生物	133	134.022	[M-H]-	C4H6O5	3.98038e+07	3.43344e+07	3.14863e+07	2.47865e+07	3.34818e+07	5.39579e+07	2.58671e+07	2.352e+07	4.2242e+07	3.61621e+07	3.01402e+07	1.50767e+07	3.28591e+07	3.43297e+07	3.51991e+07	3.27667e+07	C00497	HMDB0031518	92824	-	636-61-3	30796	-	ko00650,ko01100
MEDP0831*101	1-Aminopropan-2-ol	DL-1-氨基-2-丙醇	Alcohol and amines	醇、胺类	Alcohols	醇类	76	75.0684	[M+H]+	C3H9NO	164049	156734	107019	107332	133624	224310	86799.2	72669.2	148690	71195.2	93425.8	76732.5	106006	127192	97452.5	111030	C05771	HMDB0012136	4	-	78-96-6	19030	-	-
MEDP1998	2,3-Diaminopropionic acid	DL-2,3-二氨基丙酸	Amino acid and Its metabolites	氨基酸及其代谢物	Amino acids	氨基酸	105.1	104.059	[M+H]+	C3H8N2O2	123390	2322120	2562860	4467340	3682005	607965	673260	938085	1364845	4231975	3911335	1205080	1728770	1846905	2159590	1673110	C06393	-	364	-	515-94-6	-	-	-
MEDP2016	DL-2-Methylglutamic acid	DL-2-甲基谷氨酸	Amino acid and Its metabolites	氨基酸及其代谢物	Amino acids	氨基酸	162.1	161.069	[M+H]+	C6H11NO4	314899	289995	150142	172632	197651	622286	128976	66685	250880	266764	227690	91823.8	213194	338408	363131	379471	-	-	95440	-	71-90-9	-	-	-
MEDN0338*072	Phenyllactate(Pla)	DL-3-苯基乳酸	Organic acid and Its derivatives	有机酸及其衍生物	Organic acid and Its derivatives	有机酸及其衍生物	165.1	166.063	[M-H]-	C9H10O3	317164	178481	158881	51482.8	53020.3	256322	152029	107605	207666	57508.7	72098.6	27278.5	171156	192124	210472	184619	C01479	HMDB0000779	3848	-	828-01-3	25998	5745	-
MEDP1720	2-Phenylglycine	DL-苯甘氨酸	Amino acid and Its metabolites	氨基酸及其代谢物	Amino acid derivatives	氨基酸衍生物	152.1	151.063	[M+H]+	C8H9NO2	301079	281497	270546	157842	229307	316239	236413	248356	239936	49121.5	189051	284223	234709	231508	242604	195294	-	HMDB0002210	3866	-	341659	55484	6549	-
MEDN0480	Dl-Glyceraldehyde 3-Phosphate	DL-甘油醛-3-磷酸	Organic acid and Its derivatives	有机酸及其衍生物	Phosphoric acids	磷酸类化合物	169	169.998	[M-H]-	C3H7O6P	8.8421e+06	5.02177e+06	8.04513e+06	1.79322e+06	3.58452e+06	2.04216e+06	6.86424e+06	7.36541e+06	6.46919e+06	6.84605e+06	5.00209e+06	4.55252e+06	4.35142e+06	5.83333e+06	6.64402e+06	6.05056e+06	C00661	HMDB0001112	729	-	591-59-3	17138	3294	-
MEDP0752*114	DL-Leucine	DL-亮氨酸	Amino acid and Its metabolites	氨基酸及其代谢物	Amino acids	氨基酸	132.1	131.095	[M+H]+	C6H13NO2	1247142360	9.33205e+08	6.80284e+08	3.68193e+08	3.71015e+08	9.56701e+08	9.02775e+08	7.31217e+08	1014471158	4.64989e+08	5.16091e+08	4.41068e+08	3.97022e+08	414702658	4.49734e+08	4.31875e+08	C00123	HMDB0062203	857	-	328-39-2	-	-	ko00280,ko00290,ko00970,ko01100,ko01210,ko01230,ko02010,ko04150,ko04974,ko04978,ko05230
MEDN1763	DL-O-tyrosine	DL-邻酪氨酸	Amino acid and Its metabolites	氨基酸及其代谢物	Amino acid derivatives	氨基酸衍生物	180.1	181.074	[M-H]-	C9H11NO3	1.96649e+06	1.25351e+06	1.03517e+06	565150	578207	1.55751e+06	1.42105e+06	875870	1.72169e+06	746338	861979	690605	1.14693e+06	1.01855e+06	1.21252e+06	1.1851e+06	-	HMDB0006050	91482	-	2370-61-8	91038	-	-
MEDN0228*020	D-Arabinose	D-阿拉伯糖	Carbohydrates and Its metabolites	碳水化合物及其代谢物	Sugars	糖类	149	150.053	[M-H]-	C5H10O5	216578	146705	153842	80540.8	103723	202079	157501	149820	176729	124460	114884	94715.8	193652	136017	207506	174406	-	HMDB0029942	66308	-	147-81-9	46983	-	-
MEDN1614*044	D-Arabinose 5-phosphate	D-阿拉伯糖5-磷酸	Carbohydrates and Its metabolites	碳水化合物及其代谢物	Phosphate sugars	磷酸糖	229	230.019	[M-H]-	C5H11O8P	1.49818e+07	1.44527e+07	1.41864e+07	1.15195e+07	1.16976e+07	2.66102e+07	1.36711e+07	1.47727e+07	1.54997e+07	1.30775e+07	1.12973e+07	9.08185e+06	1.70547e+07	1.67994e+07	1.51454e+07	1.45031e+07	C01112	HMDB0011734	188324	-	13137-52-5	16241	-	ko01100,ko01250
MEDP1753	D-Glucosaminic acid	D-氨基葡萄糖酸	Carbohydrates and Its metabolites	碳水化合物及其代谢物	Sugar acids	糖酸	196.1	195.074	[M+H]+	C6H13NO6	128971	111156	170383	119938	95530.8	96661.3	72719.3	93034.1	58350	67455.7	135718	94960.6	113814	99254.6	81960.9	124422	C03752	-	73563	-	3646-68-2	-	-	ko00030,ko01100
MEDN1055	D-Calcium Pantothenate	D-泛酸钙（维生素B5）	CoEnzyme and vitamins	辅酶和维生素	CoEnzyme and vitamins	辅酶和维生素	437.2	438.221	[M-H]-	C18H34N2O10	179108	416500	524185	355533	346896	1.02724e+06	216865	358905	599916	268250	437509	202625	570731	459652	635518	343618	-	-	443753	-	137-08-6	-	-	-
MEDN1011*035	D-Mannitol	D-甘露醇	Carbohydrates and Its metabolites	碳水化合物及其代谢物	Sugar alcohols	糖醇	181.1	182.079	[M-H]-	C6H14O6	51616.6	57099.4	53576.3	31322.2	41483.6	48364.8	51680	30223.9	56859.7	59159.8	59701.9	45203.4	39600	59928.9	43822.2	59691	C00392	HMDB0000765	6251	-	69-65-8	16899	142	ko00051,ko01100,ko02010
MEDP0227*128	D-Mannose	D-甘露糖	Carbohydrates and Its metabolites	碳水化合物及其代谢物	Sugars	糖类	181	180.063	[M+H]+	C6H12O6	1.11702e+07	1.40159e+07	1.80914e+07	1.67174e+07	1.34718e+07	8.91832e+06	1.15223e+07	1.6488e+07	1.42769e+07	1.27205e+07	1.47489e+07	1.36672e+07	1.3462e+07	1.51906e+07	1.44278e+07	1.28061e+07	C00159	HMDB0000169	18950	-	3458-28-4	4208	-	ko00051,ko00052,ko00520,ko01100,ko01250,ko02010,ko04142,ko04625
MEDN1221*049	D-Mannose 6-phosphate	D-甘露糖6-磷酸	Carbohydrates and Its metabolites	碳水化合物及其代谢物	Phosphate sugars	磷酸糖	259	260.03	[M-H]-	C6H13O9P	1.22824e+08	1.18609e+08	1.1721e+08	3.92034e+07	4.55226e+07	1.47535e+08	1.09975e+08	104368005	1.52644e+08	7.80008e+07	5.91935e+07	4.17766e+07	1.10085e+08	9.66751e+07	1.06795e+08	1.05606e+08	C00275	-	65127	-	3672-15-9	-	-	ko00051,ko00520,ko01100,ko01240,ko01250,ko04142
MEDP0002	D-Homocysteine	D-高半胱氨酸	Amino acid and Its metabolites	氨基酸及其代谢物	Amino acids	氨基酸	136	135.035	[M+H]+	C4H9NO2S	2.86752e+06	1.62777e+06	1.43705e+06	503814	565973	1.72851e+06	1.89645e+06	1.09711e+06	1.95218e+06	563925	1.18563e+06	598467	1.05876e+06	1.28708e+06	1.39901e+06	1.25934e+06	C00155	HMDB0000742	778	-	454-29-5	17588	3256	ko00270,ko00920,ko01100,ko01230,ko01523,ko04621
MEDP0224*128	D-Fructose	D-果糖	Carbohydrates and Its metabolites	碳水化合物及其代谢物	Sugars	糖类	181	180.063	[M+H]+	C6H12O6	1.11702e+07	1.40159e+07	1.80914e+07	1.67174e+07	1.34718e+07	8.91832e+06	1.15223e+07	1.6488e+07	1.42769e+07	1.27205e+07	1.47489e+07	1.36672e+07	1.3462e+07	1.51906e+07	1.44278e+07	1.28061e+07	C10906	HMDB0062538	5984	-	57-48-7	48095	-	-
MEDN0485	D-Fructose-1,6-Biphosphate-Trisodium Salt	D-果糖-1,6 -二磷酸三钠盐	Carbohydrates and Its metabolites	碳水化合物及其代谢物	Phosphate sugars	磷酸糖	358	380.996	[M-Na]-	C6H16NaO13P2	398895	300247	263483	151025	182086	464095	337136	443568	548276	285987	263688	173307	448229	436098	313497	363717	-	-	134128035	-	81028-91-3	-	-	-
MEDN0463	D-Fructose 6-Phosphate-Disodium Salt	D-果糖-6-磷酸二钠盐	Carbohydrates and Its metabolites	碳水化合物及其代谢物	Phosphate sugars	磷酸糖	259	304.1	[M-2Na+H]-	C6H11Na2O9P	5.55098e+07	5.22358e+07	5.6519e+07	1.78955e+07	2.28363e+07	6.23027e+07	4.95507e+07	4.26845e+07	5.40258e+07	2.99626e+07	2.36721e+07	2.23117e+07	5.00149e+07	3.63379e+07	4.86387e+07	4.84414e+07	-	-	22812950	-	26177-86-6	-	-	-
MEDN1935	D-ribonate lithium salt	D-核糖酸	Carbohydrates and Its metabolites	碳水化合物及其代谢物	Sugars	糖类	165	166.13	[M-H]-	C5H10O6	3.34718e+06	3.69479e+06	4.00213e+06	3.5254e+06	2.35753e+06	3.38186e+06	2.02868e+06	1.65004e+06	4.49948e+06	3.34725e+06	3.25648e+06	1.44236e+06	4.0229e+06	3.05194e+06	3.42159e+06	3.38707e+06	C01685	HMDB0000867	5460677	-	642-98-8	21077	3290	-
MEDN0461	D-Sedoheptuiose 7-Phosphate	D-景天庚酮糖 7-磷酸	Carbohydrates and Its metabolites	碳水化合物及其代谢物	Phosphate sugars	磷酸糖	289	290.04	[M-H]-	C7H15O10P	1.38256e+07	1.46145e+07	1.37062e+07	3.80307e+06	4.67409e+06	1.23802e+07	1.0963e+07	1.12525e+07	1.68225e+07	6.11049e+06	5.91365e+06	6.21934e+06	1.32984e+07	8.44388e+06	1.05115e+07	1.16751e+07	C05382	HMDB0001068	22833559	-	2646-35-7	15721	-	ko00030,ko01100,ko01200,ko01230,ko01250
MEDN0225*020	D-Xylose	D-木糖	Carbohydrates and Its metabolites	碳水化合物及其代谢物	Sugars	糖类	149	150.053	[M-H]-	C5H10O5	216578	146705	153842	80540.8	103723	202079	157501	149820	176729	124460	114884	94715.8	193652	136017	207506	174406	C00181	HMDB0000098	135191	-	58-86-6	53455	314	ko00040,ko00520,ko01100,ko02010
MEDN0657*044	D-Xylulose 5-phosphate	D-木酮糖-5-磷酸	Carbohydrates and Its metabolites	碳水化合物及其代谢物	Phosphate sugars	磷酸糖	229	230.019	[M-H]-	C5H11O8P	1.49818e+07	1.44527e+07	1.41864e+07	1.15195e+07	1.16976e+07	2.66102e+07	1.36711e+07	1.47727e+07	1.54997e+07	1.30775e+07	1.12973e+07	9.08185e+06	1.70547e+07	1.67994e+07	1.51454e+07	1.45031e+07	C00231	HMDB0000868	439190	-	4212-65-1	16332	5829	ko00030,ko00040,ko00053,ko01100,ko01200,ko01230,ko04918
MEDP2003	D-Ornithine	D-鸟氨酸	Amino acid and Its metabolites	氨基酸及其代谢物	Amino acids	氨基酸	133.1	132.09	[M+H]+	C5H12N2O2	1.08285e+08	7.31921e+07	4.5533e+07	3.29241e+06	2.18793e+06	5.77956e+07	5.88853e+07	4.72754e+07	9.68848e+07	4.16601e+06	3.20628e+06	2.64528e+06	42800702	5.01033e+07	4.46646e+07	4.25504e+07	C00515	-	71082	-	348-66-3	-	-	ko00470,ko01100
MEDP0395	Piperidine acid	D-哌啶酸	Organic acid and Its derivatives	有机酸及其衍生物	Organic acid and Its derivatives	有机酸及其衍生物	130	129.079	[M+H]+	C6H11NO2	63903415	8.6104e+07	7.46013e+07	8.5346e+07	53855995	8.64777e+07	4.84152e+07	5.00208e+07	9.07138e+07	7.94284e+07	53272625	27364420	6.7514e+07	7.19118e+07	7.3623e+07	6.928e+07	C00408	HMDB0005960	439227	-	3105-95-1	41582	-	ko00310,ko01100
MEDN0227*049	D-Glucose 6-Phosphate	D-葡萄糖-6-磷酸	Carbohydrates and Its metabolites	碳水化合物及其代谢物	Phosphate sugars	磷酸糖	259	260.03	[M-H]-	C6H13O9P	1.22824e+08	1.18609e+08	1.1721e+08	3.92034e+07	4.55226e+07	1.47535e+08	1.09975e+08	104368005	1.52644e+08	7.80008e+07	5.91935e+07	4.17766e+07	1.10085e+08	9.66751e+07	1.06795e+08	1.05606e+08	C00092	HMDB0001401	439958	-	56-73-5	4170	145	ko00500,ko00524,ko00562,ko01100,ko04911,ko04917,ko04918,ko04931,ko04973,ko05230,ko05415
MEDN0832	D-Glucosamine 6-Phosphate	D-葡萄糖胺6-磷酸	Carbohydrates and Its metabolites	碳水化合物及其代谢物	Phosphate sugars	磷酸糖	258	259.046	[M-H]-	C6H14NO8P	461860	506078	385075	234160	168623	684198	372170	287414	682136	239888	217134	166542	436971	463313	450680	388065	C00352	HMDB0001254	439217	-	3616-42-0	15873	6111	ko00250,ko00520,ko01100,ko01250,ko04931,ko05415
MEDN0213*035	D-Sorbitol	D-山梨糖醇	Carbohydrates and Its metabolites	碳水化合物及其代谢物	Sugar alcohols	糖醇	181.1	182.079	[M-H]-	C6H14O6	51616.6	57099.4	53576.3	31322.2	41483.6	48364.8	51680	30223.9	56859.7	59159.8	59701.9	45203.4	39600	59928.9	43822.2	59691	C00794	HMDB0000247	5780	-	50-70-4	-	-	ko00051,ko00052,ko01100,ko02010,ko05415
MEDN1955	D-Saccharic Acid 1,4-lactone (hydrate)	D-蔗糖1,4-内酯（水合物）	Carbohydrates and Its metabolites	碳水化合物及其代谢物	Sugars	糖类	191	192.12	[M-H]-	C6H8O7	1.01637e+06	4.49516e+06	6578580	8.18828e+06	5.75954e+06	2.85457e+06	1.39866e+06	2122370	5.77911e+06	9.02973e+06	8.41152e+06	1.6152e+06	4494855	3.26328e+06	4.40882e+06	3668325	C21095	-	20055579	-	61278-30-6	-	-	-
MEDN2269	FAHFA(9:0/24:4)	FAHFA(9:0/24:4)	FA	脂肪酰类	Others	其他	515.4	516.418	[M-H]-	C33H56O4	48888.3	50479.1	211175	27386.9	44298.6	83783.7	19284.7	16374.9	113815	19388.1	15749.5	49820.6	15327.3	12770.7	7902.19	11827.3	-	-	138300630	-	-	-	-	-
MEDP2805	gamma-Glu-Phe	gamma-谷氨酰苯丙氨酸	Amino acid and Its metabolites	氨基酸及其代谢物	polypeptide	多肽	295.1	294.122	[M+H]+	C14H18N2O5	1.14422e+06	4.02809e+06	3.6336e+06	2.9606e+06	2326246	2.60944e+06	2.5806e+06	2.74729e+06	3.76139e+06	3.77481e+06	3.67823e+06	2.06672e+06	3.8878e+06	2.88109e+06	2.99056e+06	3.14844e+06	-	HMDB0000594	111299	-	7432-24-8	89582	5573	-
MEDN0573	GDP-L-fucose	GDP-L-岩藻糖	Nucleotide and Its metabolites	核苷酸及其代谢物	Nucleotide and Its metabolites	核苷酸及其代谢物	588.1	589.082	[M-H]-	C16H25N5O15P2	570992	63350	406052	306083	166053	566363	327208	266521	257256	171279	129587	78412.8	357284	267186	315102	327271	C00325	HMDB0001095	6001	-	15839-70-0	17009	6001	ko00051,ko00520,ko01100,ko01250
MEDN1235	L-2-amino-6-oximelic acid	L-2-氨基-6-氧庚二酸	Organic acid and Its derivatives	有机酸及其衍生物	Organic acid and Its derivatives	有机酸及其衍生物	188.1	189.064	[M-H]-	C7H11NO5	247552	1.99696e+06	1.21057e+06	2.16343e+06	2.82082e+06	662555	513753	681268	1.04177e+06	2.88739e+06	2.47386e+06	2.10004e+06	1.30194e+06	1.13892e+06	1.37096e+06	1.11809e+06	C03871	-	194695	-	75650-93-0	-	-	ko01100,ko01230
MEDP1496*105	L-2-Aminobutyric acid	L-2-氨基丁酸	Organic acid and Its derivatives	有机酸及其衍生物	Organic acid and Its derivatives	有机酸及其衍生物	104.1	103.063	[M+H]+	C4H9NO2	1.83606e+06	3.8457e+07	3.67973e+07	5.8072e+07	6.34959e+07	8.21981e+06	1.18096e+07	23926315	1.8838e+07	55634201	6.65302e+07	49223235	2.44527e+07	3.0671e+07	2.721e+07	2.77039e+07	C02356	HMDB0000452	80283	-	1492-24-6	35619	12	ko00270,ko01100
MEDP0430*123	L-2-Aminoadipate	L-2-氨基己二酸	Organic acid and Its derivatives	有机酸及其衍生物	Organic acid and Its derivatives	有机酸及其衍生物	162.1	161.069	[M+H]+	C6H11NO4	1.39026e+06	5584080	1.33054e+06	1.38061e+06	820083	2.90024e+06	1191635	534307	2.06817e+06	1.18892e+06	1.39553e+06	415682	2305180	2347530	2586620	2488220	C00956	HMDB0000510	92136	-	1118-90-7	37024	5496	ko00310,ko01100,ko01210,ko01230
MEDN1886	L-3-Phenyllactic acid	L-3-苯基乳酸	Organic acid and Its derivatives	有机酸及其衍生物	Organic acid and Its derivatives	有机酸及其衍生物	165.1	166.063	[M-H]-	C9H10O3	139592	99751.3	84741.3	34759	37309.7	149568	87450.9	67095.7	112122	31495.3	37563	15219.6	85707	111887	110587	104552	-	HMDB0000748	444718	-	20312-36-1	32978	-	-
MEDP2322	L-NIO-hydrochloride	L-NIO盐酸盐	Amino acid and Its metabolites	氨基酸及其代谢物	Amino acid derivatives	氨基酸衍生物	174.1	173.116	[M+H]+	C7H15N3O2	367499	426807	362335	403736	305808	325335	310362	291368	143476	276121	273097	357543	295134	352282	387049	439522	-	-	107984	-	36889-13-1	-	-	-
MEDN0065	O-Phospho-L-Serine	L-O-磷酸丝氨酸	Amino acid and Its metabolites	氨基酸及其代谢物	Amino acid derivatives	氨基酸衍生物	184	185.009	[M-H]-	C3H8NO6P	1.90101e+06	1.02483e+06	1.11907e+06	186673	259504	973934	1.44791e+06	1.20625e+06	1.07527e+06	448293	961429	375543	782249	1.00832e+06	1.03278e+06	934232	C01005	HMDB0000272	68841	-	407-41-0	15811	5270	ko00260,ko00270,ko00970,ko01100,ko01200,ko01230
MEDN1600	LPA(16:0/0:0)	LPA(16:0/0:0)	GP	甘油磷脂类	LPA	溶血磷脂酸	409.2	410.243	[M-H]-	C19H39O7P	338123	302730	355102	364291	209975	342102	405740	267060	385677	323990	265713	241488	458493	334141	302040	301485	C04036	HMDB0007853	6419701	-	22002-85-3	64023	-	-
MEDN1643	LPA(18:1/0:0)	LPA(18:1/0:0)	GP	甘油磷脂类	LPA	溶血磷脂酸	435.2	436.259	[M-H]-	C21H41O7P	193947	168487	198326	166100	163041	354669	146850	176814	211944	178754	186408	202299	249198	192699	194188	239890	-	HMDB0007855	5497152	-	-	-	-	-
MEDP2690	LPA(20:0/0:0)	LPA(20:0/0:0)	GP	甘油磷脂类	LPA	溶血磷脂酸	508.3	466.306	[M+CH3CN+H]+	C23H47O7P	1.0208e+06	133264	390999	347669	421455	708894	536335	408626	267790	456262	368128	434366	491024	623558	688891	768699	-	-	52929752	-	-	-	-	-
MEDP2785	LPC(0:0/12:0)	LPC(0:0/12:0)	GP	甘油磷脂类	LPC	溶血磷脂酰胆碱	440.3	439.27	[M+H]+	C20H42NO7P	166064	24498.5	27402	5262.94	4853.26	421386	52428.4	38619.1	105482	5096.4	6460.93	7182.06	120470	81033.3	74801.6	81365.9	-	-	132282515	-	-	-	-	-
MEDP0336	LPC(0:0/14:0)	LPC(0:0/14:0)	GP	甘油磷脂类	LPC	溶血磷脂酰胆碱	468.3	467.301	[M+H]+	C22H46NO7P	5.51945e+06	1862582	1.98324e+06	671239	550364	1.96426e+07	2.41973e+06	1.84361e+06	4.87455e+06	686713	636034	557634	5.39596e+06	4.29167e+06	3.80024e+06	3.5254e+06	-	-	24779490	-	-	-	-	-
MEDP2790	LPC(0:0/14:1)	LPC(0:0/14:1)	GP	甘油磷脂类	LPC	溶血磷脂酰胆碱	466.3	465.286	[M+H]+	C22H44NO7P	91429.8	8450.3	19960.4	7697.12	3210.41	301212	33772.6	27524.8	63040	20305.2	525.048	0	92960.7	79348.1	71886.3	65739.5	-	-	-	-	-	-	-	-
MEDP1699	LPC(0:0/16:1)	LPC(0:0/16:1)	GP	甘油磷脂类	LPC	溶血磷脂酰胆碱	494.3	493.317	[M+H]+	C24H48NO7P	3.55615e+07	6.75582e+06	9.58303e+06	2.68277e+06	2.61942e+06	7.72936e+07	1.48017e+07	1.14612e+07	2.22004e+07	2.74537e+06	2.60046e+06	2.29452e+06	2.38057e+07	1.93783e+07	2.01535e+07	1.76024e+07	-	-	-	-	-	-	-	-
MEDP1343	LPC(0:0/18:3)	LPC(0:0/18:3)	GP	甘油磷脂类	LPC	溶血磷脂酰胆碱	518.3	517.317	[M+H]+	C26H48NO7P	2.87793e+06	375965	641232	57287.3	166593	6.76345e+06	845582	967946	706455	245286	78948.5	71997.7	1.79835e+06	1.68628e+06	1.7502e+06	1.61207e+06	-	-	-	-	-	-	-	-
MEDP1331	LPC(0:0/20:3)	LPC(0:0/20:3)	GP	甘油磷脂类	LPC	溶血磷脂酰胆碱	546.3	545.348	[M+H]+	C28H52NO7P	8.05706e+06	2.74263e+06	2.36128e+06	879044	722219	1.03152e+07	3.0538e+06	2.09763e+06	4.14613e+06	924826	789618	581955	2.871e+06	3.32843e+06	3.67769e+06	3.35744e+06	-	-	-	-	-	-	-	-
MEDP1333	LPC(0:0/20:4)	LPC(0:0/20:4)	GP	甘油磷脂类	LPC	溶血磷脂酰胆碱	544.3	543.332	[M+H]+	C28H50NO7P	2.86952e+07	1.28707e+07	1.38513e+07	7.22327e+06	6.04053e+06	2.81497e+07	1.47223e+07	1.17016e+07	2.21468e+07	6.63928e+06	7.23558e+06	4.41e+06	1.52059e+07	1.46681e+07	1.57211e+07	1.34163e+07	-	-	-	-	-	-	-	-
MEDP1336	LPC(0:0/20:5)	LPC(0:0/20:5)	GP	甘油磷脂类	LPC	溶血磷脂酰胆碱	542.3	541.317	[M+H]+	C28H48NO7P	2.71418e+06	619482	664871	107762	104775	6.24184e+06	1.05137e+06	716611	1.3092e+06	135033	161685	63354.6	1.41089e+06	1.19295e+06	1.23489e+06	1.21041e+06	-	-	-	-	-	-	-	-
MEDP2783	LPC(0:0/22:2)	LPC(0:0/22:2)	GP	甘油磷脂类	LPC	溶血磷脂酰胆碱	576.4	575.395	[M+H]+	C30H58NO7P	428865	102845	77162.7	15653.1	21264	657044	149248	116823	202001	24089.3	11073.1	23490.7	153084	203971	205354	201951	-	-	-	-	-	-	-	-
MEDP1693	LPC(12:0/0:0)	LPC(12:0/0:0)	GP	甘油磷脂类	LPC	溶血磷脂酰胆碱	440.3	439.27	[M+H]+	C20H42NO7P	111808	38491.3	45588	9683.48	9166.48	376569	51322	53158.2	85909.2	9992.76	13528.3	13287	133699	103470	113209	98307.2	-	-	460605	-	20559-18-6	-	-	-
MEDP2749	LPC(22:3)	LPC(22:3)	GP	甘油磷脂类	LPC	溶血磷脂酰胆碱	574.4	573.379	[M+H]+	C30H56NO7P	729361	181597	187880	60590.8	38367.3	898081	300803	195110	420928	65625.5	71283.4	57131.3	260242	349233	367782	363718	-	-	138218926	-	-	-	-	-
MEDP2876	LPC(24:6/0:0)	LPC(24:6/0:0)	GP	甘油磷脂类	LPC	溶血磷脂酰胆碱	596.4	595.364	[M+H]+	C32H54NO7P	526453	339734	181300	108988	187886	661027	219676	193891	345706	136506	115328	99672.6	242510	257001	274409	230530	-	-	-	-	-	-	-	-
MEDP2761	LPC(24:6e)	LPC(24:6e)	GP	甘油磷脂类	LPC	溶血磷脂酰胆碱	596.4	595.364	[M+H]+	C32H54NO7P	361066	224807	152635	141328	168838	351435	157885	149381	221117	136486	134305	122435	185954	234512	269730	249525	-	-	138256760	-	-	-	-	-
MEDP2713	LPC(26:4)	LPC(26:4)	GP	甘油磷脂类	LPC	溶血磷脂酰胆碱	650.4	627.426	[M+Na]+	C34H62NO7P	87046.2	232658	173152	140157	114405	124919	247958	288268	218094	161183	221477	203227	181497	188895	185351	198218	-	-	138262942	-	-	-	-	-
MEDP2746	LPC(O-18:3)	LPC(O-18:3)	GP	甘油磷脂类	LPC-O	溶血磷脂酰胆碱(醚键)	504.3	503.338	[M+H]+	C26H50NO6P	1.45193e+06	493868	243030	25096.5	31311.7	839538	593988	259585	544217	29148.4	31453.4	27786.1	357332	515749	515010	538489	-	-	164331423	-	-	-	-	-
MEDN2352	LPE(0:0/14:0)	LPE(0:0/14:0)	GP	甘油磷脂类	LPE	溶血磷脂酰乙醇胺	424.2	425.254	[M-H]-	C19H40NO7P	248956	76276.3	74240.5	21152.3	27689.4	626651	101437	83708	158164	30420	27950.1	26842	171701	159444	151524	140387	C04438	HMDB0011470	53480919	-	-	-	-	ko00564
MEDP2789	LPE(0:0/15:0)	LPE(0:0/15:0)	GP	甘油磷脂类	LPE	溶血磷脂酰乙醇胺	440.3	439.27	[M+H]+	C20H42NO7P	112664	86294.9	62651.1	23606.2	25352.5	142611	82930.2	49531.7	116838	27374	22904.3	29322.9	93837.5	94744.1	75753.8	72390.8	-	-	53480921	-	-	-	-	-
MEDN1287	LPE(0:0/16:1)	LPE(0:0/16:1)	GP	甘油磷脂类	LPE	溶血磷脂酰乙醇胺	450.3	451.27	[M-H]-	C21H42NO7P	7.99276e+06	2.46357e+06	3.41936e+06	1.50156e+06	1.26978e+06	1.87201e+07	4.06381e+06	3.5445e+06	7.13956e+06	1.7684e+06	1.58889e+06	1.4196e+06	7.26689e+06	5.7539e+06	5.98737e+06	6.31104e+06	-	-	-	-	-	-	-	-
MEDN1283	LPE(0:0/18:3)	LPE(0:0/18:3)	GP	甘油磷脂类	LPE	溶血磷脂酰乙醇胺	474.3	475.27	[M-H]-	C23H42NO7P	327225	198241	241433	11274.8	25323	2.67607e+06	259998	271091	491221	34195.3	8099.68	15507.2	619781	501737	536394	541316	-	-	53480928	-	-	-	-	-
MEDN1277	LPE(0:0/20:5)	LPE(0:0/20:5)	GP	甘油磷脂类	LPE	溶血磷脂酰乙醇胺	498.3	499.27	[M-H]-	C25H42NO7P	438796	133244	178499	41956.2	41268.4	1.29057e+06	206126	134554	257925	48070.4	48787.4	37301.8	246947	214213	236517	213467	-	-	-	-	-	-	-	-
MEDN1264	LPE(0:0/22:4)	LPE(0:0/22:4)	GP	甘油磷脂类	LPE	溶血磷脂酰乙醇胺	528.3	529.317	[M-H]-	C27H48NO7P	4.16554e+06	2.04713e+06	2.05727e+06	1.35842e+06	1.92714e+06	4.10922e+06	3.05208e+06	1.63419e+06	3.37292e+06	2.21871e+06	1.81889e+06	1.74514e+06	2.43027e+06	2.53792e+06	1.87189e+06	2.33451e+06	-	-	-	-	-	-	-	-
MEDN1269	LPE(0:0/22:6)	LPE(0:0/22:6)	GP	甘油磷脂类	LPE	溶血磷脂酰乙醇胺	524.3	525.286	[M-H]-	C27H44NO7P	7.48629e+06	1.46562e+07	1.59735e+07	1.38795e+07	1.29837e+07	1.40694e+07	1.24445e+07	9.76458e+06	2.20241e+07	2.18497e+07	1.51648e+07	1.21646e+07	1.77104e+07	1.41085e+07	1.41881e+07	1.11656e+07	-	-	-	-	-	-	-	-
MEDN0368	LPE(14:0/0:0)	LPE(14:0/0:0)	GP	甘油磷脂类	LPE	溶血磷脂酰乙醇胺	424.2	425.254	[M-H]-	C19H40NO7P	915068	335432	360449	120506	114836	2.50822e+06	442121	372078	795072	151564	103810	120809	761041	677868	654105	728132	-	HMDB0011500	9547070	-	-	84299	-	-
MEDN2286	LPE(O-18:1/0:0)	LPE(O-18:1/0:0)	GP	甘油磷脂类	LPE	溶血磷脂酰乙醇胺	464.3	465.322	[M-H]-	C23H48NO6P	839106	777399	790688	524416	564697	1.18795e+06	755794	536371	1.04183e+06	511622	513981	550792	936700	747110	807030	790999	-	-	42607468	-	-	-	-	-
MEDN2284	LPE(O-18:2)	LPE(O-18:2)	GP	甘油磷脂类	LPE	溶血磷脂酰乙醇胺	462.3	463.306	[M-H]-	C23H46NO6P	2.90319e+06	2.66952e+06	3.20371e+06	1.92007e+06	2.07906e+06	5.29031e+06	2.46379e+06	2.15084e+06	4.52746e+06	2.01782e+06	2.0877e+06	2.21729e+06	3.5411e+06	3.03491e+06	2.61643e+06	2.69877e+06	-	-	164230329	-	-	-	-	-
MEDN1171	Lythramine	Lythramine	Alcohol and amines	醇、胺类	Polyamines	多胺	478.3	479.267	[M-H]-	C29H37NO5	281523	248342	289472	34420.6	88781.3	1.48011e+06	225060	200377	602559	120199	113547	62256.9	600666	504581	395194	351439	C10604	-	442864	-	32420-56-7	-	-	-
MEDP0052	L-Cysteine	L-半胱氨酸	Amino acid and Its metabolites	氨基酸及其代谢物	Amino acids	氨基酸	122	121.02	[M+H]+	C3H7NO2S	4218245	3386470	3640970	4273180	4087855	2564560	3427430	3567475	2600195	3899345	4007280	3883930	3459870	3875370	4194220	3750420	C00097	HMDB0000574	5862	-	52-90-4	17561	5556	ko00260,ko00270,ko00430,ko00470,ko00480,ko00730,ko00770,ko00920,ko00970,ko01100,ko01200,ko01230,ko01240,ko04122,ko04216,ko04974,ko05230
MEDN1910	Cys-Pro	L-半胱氨酸-L-脯氨酸	Amino acid and Its metabolites	氨基酸及其代谢物	Small Peptide	小肽	217.1	218.073	[M-H]-	C8H14N2O3S	1.16639e+06	1.34972e+06	1.34549e+06	1.62841e+06	1.44587e+06	973303	1.50504e+06	1.61464e+06	1.35874e+06	1.25758e+06	1.4786e+06	1.42416e+06	1.3543e+06	1.22815e+06	1.25951e+06	1.29655e+06	-	-	3037777	-	-	-	-	-
MEDP0021	L-Phenylalanine	L-苯丙氨酸	Amino acid and Its metabolites	氨基酸及其代谢物	Amino acids	氨基酸	166.1	165.079	[M+H]+	C9H11NO2	659410935	5.76691e+08	5.4614e+08	4.8305e+08	4.82732e+08	6.16235e+08	5.62702e+08	5.56675e+08	6.09385e+08	5.09528e+08	5.34871e+08	5.13056e+08	5.64432e+08	5.84232e+08	593711970	5.57875e+08	C00079	HMDB0000159	6140	-	63-91-2	17295	28	ko00360,ko00400,ko00470,ko00970,ko01100,ko01210,ko01230,ko02010,ko04974,ko04978,ko05230
MEDP0078	Phe-Phe	L-苯丙氨酸-L-苯丙氨酸	Amino acid and Its metabolites	氨基酸及其代谢物	Small Peptide	小肽	313.4	312.147	[M+H]+	C18H20N2O3	11743.2	45221.7	36649.7	22002.6	12051.6	24625.8	12586.9	28815	50347.5	11643.9	23124.6	25891.3	29504.9	18789.3	21883.8	18794.9	-	HMDB0013302	65104	-	2577-40-4	356630	-	-
MEDP2565	Phe-Ala	L-苯丙氨酸-L-丙氨酸	Amino acid and Its metabolites	氨基酸及其代谢物	Small Peptide	小肽	237.1	236.116	[M+H]+	C12H16N2O3	71017.4	59988	49021.2	58749	37846.9	46138.2	46160.4	45398.3	56578.2	58324.9	43013.9	48959.1	81813.2	51905.3	49720.3	62401.2	-	HMDB0028988	5488196	-	3918-87-4	-	-	-
MEDP2451	Phe-Tyr	L-苯丙氨酸-L-酪氨酸	Amino acid and Its metabolites	氨基酸及其代谢物	Small Peptide	小肽	329.1	328.142	[M+H]+	C18H20N2O4	89231.2	71359.9	71788.3	14901.8	14504.2	140768	53064.7	34129	112984	15224.2	10534.9	5912.16	84718.2	70171	77967.1	69746.4	-	-	515709	-	17355-18-9	-	-	-
MEDP2587	Phe-Hyp	L-苯丙氨酸-L-羟脯氨酸	Amino acid and Its metabolites	氨基酸及其代谢物	Amino acid derivatives	氨基酸衍生物	279.1	278.127	[M+H]+	C14H18N2O4	235020	222661	162479	130620	142335	195328	229414	175392	248845	195110	148010	180058	252424	190678	192307	190686	-	HMDB0011176	53480675	-	90965-82-5	-	-	-
MEDP2584*153	Phe-Thr	L-苯丙氨酸-L-苏氨酸	Amino acid and Its metabolites	氨基酸及其代谢物	Small Peptide	小肽	267.1	266.126	[M+H]+	C13H18N2O4	1.32341e+06	729799	435523	67098	101479	1.66781e+06	375166	310596	998259	82944.1	71361.1	82333.6	646891	607157	647525	530079	-	HMDB0029005	10445608	-	51352-44-4	-	-	-
MEDN2136	Phe-Ile	L-苯丙氨酸-L-异亮氨酸	Amino acid and Its metabolites	氨基酸及其代谢物	Small Peptide	小肽	277.2	278.164	[M-H]-	C15H22N2O3	4375.02	23521	29543.5	75446	80580.3	11118.7	27469.6	39004.9	19876.3	67680.4	113830	140133	59907.1	43048.1	47165.4	45048.4	-	HMDB0028998	7010566	-	22951-94-6	-	-	-
MEDP1750*112	L-Allothreonine	L-别苏氨酸	Amino acid and Its metabolites	氨基酸及其代谢物	Amino acid derivatives	氨基酸衍生物	120.1	119.058	[M+H]+	C4H9NO3	2.96163e+07	1.57348e+07	1.09819e+07	5.47219e+06	5.58264e+06	1.62082e+07	1.7715e+07	1.19714e+07	1.78482e+07	6.16892e+06	6.66517e+06	6.09808e+06	1.37478e+07	1.51168e+07	1.40813e+07	1.42531e+07	C05519	HMDB0004041	99289	-	28954-12-3	28718	7007	ko00260,ko01100
MEDN0008*002	L-Alanine	L-丙氨酸	Amino acid and Its metabolites	氨基酸及其代谢物	Amino acids	氨基酸	88	89.048	[M-H]-	C3H7NO2	26196.4	75338.2	62451.4	79935.1	80830.8	61443.2	28431.4	28712.5	68875.5	75562	70281.9	55152.4	80088.7	51460.8	49867.9	64223	C00041	HMDB0000161	5950	-	56-41-7	16977	-	ko00250,ko00270,ko00430,ko00450,ko00470,ko00970,ko01100,ko01200,ko01230,ko02010,ko04122,ko04974,ko04978,ko05230
MEDP2551	Ala-Met	L-丙氨酸-L-蛋氨酸	Amino acid and Its metabolites	氨基酸及其代谢物	Small Peptide	小肽	221.1	220.088	[M+H]+	C8H16N2O3S	67326.7	55015	38082.5	7614.77	6138.24	49552.2	29614.4	45471.9	70588.9	17776.9	17088.7	5022.35	39282.3	32019.1	32019.1	28059.3	-	-	85744	-	14486-05-6	-	-	-
MEDN2105*041	Ala-Asn	L-丙氨酸-L-天冬氨酸	Amino acid and Its metabolites	氨基酸及其代谢物	Small Peptide	小肽	202.1	203.091	[M-H]-	C7H13N3O4	45643	33556.4	20427.2	20005	9513.18	43077.1	12091.4	22687.5	30647.8	5122.99	14184.4	22294	20132.9	25604	25521.8	26334.6	-	-	1549441	-	31796-57-3	-	-	-
MEDP2554	Ala-His	L-丙氨酸-L-组氨酸	Amino acid and Its metabolites	氨基酸及其代谢物	Small Peptide	小肽	227.1	226.107	[M+H]+	C9H14N4O3	1.45326e+06	5.18879e+06	6.89244e+06	5.41698e+06	5.03812e+06	5.40839e+06	1.70691e+06	2.43399e+06	5.77348e+06	4.94753e+06	5.48345e+06	3.01372e+06	4.21429e+06	4.70046e+06	4.3817e+06	4.13765e+06	-	HMDB0028689	9837455	-	3253-17-6	73771	-	-
MEDP1742	Ala-Phe	L-丙氨酰-L-苯丙氨酸	Amino acid and Its metabolites	氨基酸及其代谢物	Small Peptide	小肽	237.1	236.116	[M+H]+	C12H16N2O3	209933	134983	54292.5	40658.9	35280.3	381405	132320	71838.1	338948	39331.5	23833.2	39743.5	168904	196318	181609	157771	-	HMDB0028694	96814	-	3061-90-3	73807	-	-
MEDP1771	Ala-gln	L-丙氨酰-L-谷氨酰胺	Amino acid and Its metabolites	氨基酸及其代谢物	Small Peptide	小肽	218.1	217.106	[M+H]+	C8H15N3O4	166526	110045	106710	20005	50015	313430	65020	51680	323705	44307.3	61938.7	30174.8	98370	85360.5	133400	106605	-	HMDB0028685	123935	-	39537-23-0	73788	-	-
MEDN0570*006	L-Erythrulose	L-赤藓酮糖	Carbohydrates and Its metabolites	碳水化合物及其代谢物	Sugars	糖类	119	120.042	[M-H]-	C4H8O4	32257.7	50019.7	54212.4	53341.8	68167.1	377170	14447.2	26628.3	58467.5	53677.3	80137.6	10642	54959.2	69911.7	59846.9	71684.5	C02045	HMDB0006293	5460032	-	533-50-6	27913	-	-
MEDP0020	L-Methionine	L-蛋氨酸	Amino acid and Its metabolites	氨基酸及其代谢物	Amino acids	氨基酸	150	149.051	[M+H]+	C5H11NO2S	90152255	59113510	52989950	25607030	22788120	55585165	79897735	47641725	79213895	34440570	30018160	33441405	39332290	43502090	47377735	46518210	C00073	HMDB0000696	6137	-	63-68-3	16643	5664	ko00270,ko00470,ko00970,ko01100,ko01210,ko01230,ko01240,ko01523,ko04974,ko04978,ko05230
MEDP2598	Met-Phe	L-蛋氨酸-L-苯丙氨酸	Amino acid and Its metabolites	氨基酸及其代谢物	Small Peptide	小肽	297.1	296.119	[M+H]+	C14H20N2O3S	31921.6	27863.1	9928.69	69099.6	56153.5	23359.1	17228.2	25797.6	38758.1	60544.1	73697.6	55624.8	28952.1	22512.4	23051.1	20837.4	-	-	6992350	-	14492-14-9	-	-	-
MEDP2589	Met-Met	L-蛋氨酸-L-蛋氨酸	Amino acid and Its metabolites	氨基酸及其代谢物	Small Peptide	小肽	281.1	280.092	[M+H]+	C10H20N2O3S2	33248.7	16691.8	18839.8	3422.99	9632.12	45918.1	18418.4	15895.7	31304.1	7698.85	7959.25	11297.3	35242.3	33354	19716.6	25182.8	-	-	6993082	-	7349-78-2	-	-	-
MEDP1511	Met-Glu	L-蛋氨酸-L-谷氨酸	Amino acid and Its metabolites	氨基酸及其代谢物	Small Peptide	小肽	279	278.094	[M+H]+	C10H18N2O5S	117175	94552.1	54275.7	27622.9	27980.7	123037	88009.5	66260.6	164224	35241.3	38521.3	15803.6	61815.6	105337	75488	69302	-	-	7015689	-	14517-44-3	-	-	-
MEDP0037	Asp-Phe	L-冬胺基乙酸-L-苯丙胺基乙酸	Amino acid and Its metabolites	氨基酸及其代谢物	Small Peptide	小肽	281.3	280.106	[M+H]+	C13H16N2O5	1.97728e+06	2.691e+06	477794	112962	217485	1.03429e+06	4.86635e+06	1.29638e+06	554246	236627	107976	388350	897389	1.02786e+06	1.01467e+06	935795	-	HMDB0000706	93078	-	13433-09-5	73830	5674	-
MEDP2313*133	Gly-Gln	L-甘氨酸-L-谷氨酰胺	Amino acid and Its metabolites	氨基酸及其代谢物	Small Peptide	小肽	204.1	203.091	[M+H]+	C7H13N3O4	2.74756e+06	2.56217e+06	2.57269e+06	2.70755e+06	2.43114e+06	3.0338e+06	1.93203e+06	1.90166e+06	3.23462e+06	2.28865e+06	2.18734e+06	1.74206e+06	2.53376e+06	2.74834e+06	2.80585e+06	2.21993e+06	-	-	123913	-	13115-71-4	-	-	-
MEDP2559*139	Gly-Arg	L-甘氨酸-L-精氨酸	Amino acid and Its metabolites	氨基酸及其代谢物	Small Peptide	小肽	232.1	231.133	[M+H]+	C8H17N5O3	294759	205547	175497	148277	144517	217744	156444	125744	248743	151080	273855	179245	191476	161445	221490	210279	-	-	6426706	-	18635-55-7	-	-	-
MEDP1790	Gly-Ile	L-甘氨酸-L-异亮氨酸	Amino acid and Its metabolites	氨基酸及其代谢物	Small Peptide	小肽	189.1	188.116	[M+H]+	C8H16N2O3	1.50201e+06	1.06101e+06	698002	243798	360097	2.17598e+06	784820	367554	1.87894e+06	221499	248875	206704	927381	951680	982495	917676	-	HMDB0028844	88079	-	19461-38-2	-	-	-
MEDN0047	L-Homocitrulline	L-高瓜氨酸	Amino acid and Its metabolites	氨基酸及其代谢物	Amino acids	氨基酸	188.1	189.111	[M-H]-	C7H15N3O3	178932	171439	145817	94159.1	142188	118431	117237	101829	140841	168655	153880	55962.6	154559	119303	139614	134474	C02427	HMDB0000679	65072	-	1190-49-4	17443	46	-
MEDP0016	L-Glutamic Acid	L-谷氨酸	Amino acid and Its metabolites	氨基酸及其代谢物	Amino acids	氨基酸	148.1	147.053	[M+H]+	C5H9NO4	141398105	86172285	5.37113e+07	58647620	43317940	115835625	69010695	67157625	118666115	50368005	51700575	31061285	94547265	97963965	95415585	96133395	C00025	HMDB0000148	33032	-	56-86-0	16015	5174	ko00220,ko00250,ko00330,ko00340,ko00430,ko00470,ko00480,ko00524,ko00630,ko00650,ko00860,ko00910,ko00970,ko01100,ko01200,ko01210,ko01230,ko01240,ko02010,ko04068,ko04072,ko04080,ko04216,ko04540,ko04713,ko04720,ko04721,ko04723,ko04724,ko04727,ko04730,ko04742,ko04964,ko04974,ko05014,ko05016,ko05017,ko05022,ko05030,ko05031,ko05033,ko05034,ko05230
MEDP2597*158	Glu-Phe	L-谷氨酸-L-苯丙氨酸	Amino acid and Its metabolites	氨基酸及其代谢物	Small Peptide	小肽	295.1	294.121	[M+H]+	C14H18N2O5	2.1097e+06	1.15616e+06	691531	172070	180979	2.26665e+06	1.10415e+06	425821	1.46032e+06	134638	218710	175079	778618	855708	855497	855816	-	HMDB0029156	18653118	-	20556-22-3	-	-	-
MEDP2601	Glu-Arg	L-谷氨酸-L-精氨酸	Amino acid and Its metabolites	氨基酸及其代谢物	Small Peptide	小肽	304.2	303.154	[M+H]+	C11H21N5O5	85388	67989.7	41680	16675	8471.46	116720	27771.1	61685	107914	14075.6	10005	18340	31888.2	41269.5	43161.1	63784.8	-	HMDB0028813	9796450	-	7219-59-2	-	-	-
MEDP1509	Glu-Met	L-谷氨酰-L-蛋氨酸	Amino acid and Its metabolites	氨基酸及其代谢物	Small Peptide	小肽	279	278.094	[M+H]+	C10H18N2O5S	326052	185230	134822	76617.5	68029.1	288635	177870	163281	392140	83484.6	78374.9	30210.6	188299	200197	192239	172775	-	HMDB0028825	6426949	-	4423-22-7	73507	-	-
MEDP1653	Glu-Glu	L-谷氨酰-L-谷氨酸	Amino acid and Its metabolites	氨基酸及其代谢物	Small Peptide	小肽	277.1	276.096	[M+H]+	C10H16N2O7	224479	300947	193571	138020	198661	256210	216857	241824	398973	168817	201522	241405	276104	243537	204923	273347	C05282	HMDB0011737	92865	-	1116-22-9	73705	-	-
MEDN1478*053	Glu-Gln	L-谷氨酰-L-谷氨酰胺	Amino acid and Its metabolites	氨基酸及其代谢物	Small Peptide	小肽	274.1	275.112	[M-H]-	C10H17N3O6	438480	337077	262348	176604	173884	446662	296504	238645	317692	174961	181329	119266	346536	304049	298774	311530	-	-	10171586	-	-	-	-	-
MEDN0046	L-Glutamine	L-谷氨酰胺	Amino acid and Its metabolites	氨基酸及其代谢物	Amino acids	氨基酸	145.1	146.069	[M-H]-	C5H10N2O3	2.81996e+06	6.12883e+06	3.47413e+06	4.91943e+06	4.5163e+06	2.90934e+06	2.74169e+06	4403740	3.55602e+06	4.45719e+06	4.4561e+06	3.39309e+06	4.18597e+06	3.10929e+06	2.90966e+06	3.46673e+06	C00064	HMDB0000641	5961	-	56-85-9	18050	5614	ko00220,ko00230,ko00240,ko00250,ko00470,ko00630,ko00750,ko00910,ko00970,ko01100,ko01230,ko01232,ko01240,ko02010,ko04724,ko04727,ko04964,ko04974,ko04978,ko05230
MEDP2542*133	Gln-Gly	L-谷氨酰胺-L-甘氨酸	Amino acid and Its metabolites	氨基酸及其代谢物	Small Peptide	小肽	204.1	203.09	[M+H]+	C7H13N3O4	2.74756e+06	2.56217e+06	2.57269e+06	2.70755e+06	2.43114e+06	3.0338e+06	1.93203e+06	1.90166e+06	3.23462e+06	2.28865e+06	2.18734e+06	1.74206e+06	2.53376e+06	2.74834e+06	2.80585e+06	2.21993e+06	-	HMDB0028797	6992691	-	2650-65-9	73848	-	-
MEDN1917	Gln-Gln	L-谷氨酰胺-L-谷氨酰胺	Amino acid and Its metabolites	氨基酸及其代谢物	Small Peptide	小肽	273.1	274.128	[M-H]-	C10H18N4O5	40010	57848.1	16675	25710.8	13168.4	77431.5	15005	16675	32933.8	11670	11677.8	8772.76	22617.4	33340	28340	38345	-	-	7010588	-	54419-93-1	-	-	-
MEDP0015	L-Citrulline	L-瓜氨酸	Amino acid and Its metabolites	氨基酸及其代谢物	Amino acids	氨基酸	176.1	175.096	[M+H]+	C6H13N3O3	3117085	2442440	1312695	541246	552153	1796260	2383115	1830020	2405145	721512	1.08521e+06	975525	1615785	1968515	1892495	1995555	C00327	HMDB0000904	9750	-	372-75-8	16349	16	ko00220,ko01100,ko01230
MEDP0007	L-Cystine	L-胱氨酸	Amino acid and Its metabolites	氨基酸及其代谢物	Amino acids	氨基酸	241	240.024	[M+H]+	C6H12N2O4S2	484160	372849	606295	348181	299069	60020	795555	233076	509897	238339	275270	393547	334379	300371	318695	345425	C00491	HMDB0000192	67678	-	56-89-3	16283	5207	ko00270,ko01100,ko02010,ko04216,ko04974
MEDP0051	L-Cystathionine	L-胱硫醚	Amino acid and Its metabolites	氨基酸及其代谢物	Amino acid derivatives	氨基酸衍生物	223	222.067	[M+H]+	C7H14N2O4S	736567	806783	861220	473948	374896	1.67385e+06	545661	244167	1.13668e+06	363800	359556	370931	890588	817962	763977	838393	C02291	HMDB0000099	439258	-	56-88-2	17482	39	ko00260,ko00270,ko01100,ko01230,ko01240
MEDP2001	Pyroglutamic acid	L-焦谷氨酸	Amino acid and Its metabolites	氨基酸及其代谢物	Amino acids	氨基酸	130	129.043	[M+H]+	C5H7NO3	4.95165e+07	7.59186e+07	7.90205e+07	7.15199e+07	8.01175e+07	6.60127e+07	5.10083e+07	5.12078e+07	6.90724e+07	5.89255e+07	7.41884e+07	5.1947e+07	6.73987e+07	6.0895e+07	6.25921e+07	5.77095e+07	C01879	HMDB0000267	7405	-	98-79-3	-	-	ko00480,ko01100
MEDN0049	L-Saccharopine	L-酵母氨酸	Amino acid and Its metabolites	氨基酸及其代谢物	Amino acids	氨基酸	275.1	276.132	[M-H]-	C11H20N2O6	908879	908345	707326	457484	582399	1.6927e+06	624347	429683	1.10812e+06	731429	612315	581881	765163	772152	820551	741835	C00449	HMDB0000279	160556	-	997-68-2	16927	383	ko00310,ko01100,ko01230
MEDN0007	L-Arginine	L-精氨酸	Amino acid and Its metabolites	氨基酸及其代谢物	Amino acids	氨基酸	173.1	174.112	[M-H]-	C6H14N4O2	2.53997e+06	3.28393e+06	4.71221e+06	11218785	1.11543e+07	4.99761e+06	2.69092e+06	2.89306e+06	4.4676e+06	1.25177e+07	1.50837e+07	1.00578e+07	4.9634e+06	6.54649e+06	7.17946e+06	6.88408e+06	C00062	HMDB0000517	6322	-	74-79-3	16467	5502	ko00220,ko00330,ko00470,ko00970,ko01100,ko01230,ko02010,ko04150,ko04974,ko05014,ko05022,ko05142,ko05146,ko05230
MEDP2315	Arg-Ala	L-精氨酸-L-丙氨酸	Amino acid and Its metabolites	氨基酸及其代谢物	Small Peptide	小肽	246.2	245.149	[M+H]+	C9H19N5O3	97595.4	108855	113547	28148.4	68504.5	92895.8	34713.5	75072.9	129503	40053.6	92909.5	54927.4	103227	103227	90087	93857.8	-	-	7020333	-	40968-45-4	-	-	-
MEDP2501	Arg-Met	L-精氨酸-L-蛋氨酸	Amino acid and Its metabolites	氨基酸及其代谢物	Small Peptide	小肽	306.2	305.152	[M+H]+	C11H23N5O3S	115289	122582	134448	63627.2	141740	160526	43398.1	35010	155101	180120	86700	50015	101710	58350	86700	122410	-	HMDB0028715	7019989	-	45243-23-0	73817	-	-
MEDP2558*139	Arg-Gly	L-精氨酸-L-甘氨酸	Amino acid and Its metabolites	氨基酸及其代谢物	Small Peptide	小肽	232.1	231.133	[M+H]+	C8H17N5O3	294759	205547	175497	148277	144517	217744	156444	125744	248743	151080	273855	179245	191476	161445	221490	210279	-	HMDB0028709	142765	-	108347-93-9	-	-	-
MEDP2324	Arg-Glu	L-精氨酸-L-谷氨酸	Amino acid and Its metabolites	氨基酸及其代谢物	Small Peptide	小肽	304.2	303.154	[M+H]+	C11H21N5O5	360265	164203	78571.9	43546.2	51245.4	452529	133987	68531.9	276903	54216.8	103514	41551	150620	187667	184145	149343	-	-	6995004	-	79220-32-9	-	-	-
MEDP2311	Arg-Lys	L-精氨酸-L-赖氨酸	Amino acid and Its metabolites	氨基酸及其代谢物	Small Peptide	小肽	303.2	302.207	[M+H]+	C12H26N6O3	255404	99710.3	41284.2	32839.4	33323.1	116432	78245	42206.3	150022	30025.4	16883.6	55477.2	94998.5	100608	81077.5	75451.3	-	-	6427006	-	40968-46-5	-	-	-
MEDP2492	Arg-Ser	L-精氨酸-L-丝氨酸	Amino acid and Its metabolites	氨基酸及其代谢物	Small Peptide	小肽	262.1	261.144	[M+H]+	C9H19N5O4	87270.6	74129.2	101710	38345	30010	128580	35656.2	84640.4	155090	24397.4	23340	97641.4	59092.7	72229.4	45038.1	65086.8	-	-	7021454	-	-	-	-	-
MEDP2594	Arg-Asp	L-精氨酸-L-天冬氨酸	Amino acid and Its metabolites	氨基酸及其代谢物	Small Peptide	小肽	290.1	289.138	[M+H]+	C10H19N5O5	169481	171829	92167.2	47877.7	31845.6	83365	108663	60558.2	131810	41680	40010	16675	76690	58070.5	83365	84261.5	-	HMDB0028705	7009612	-	15706-88-4	73812	-	-
MEDP2495	Arg-Asn	L-精氨酸-L-天冬酰胺	Amino acid and Its metabolites	氨基酸及其代谢物	Small Peptide	小肽	289.2	288.155	[M+H]+	C10H20N6O4	136735	83365	32839.4	23457.5	39407.3	73189.3	45038.1	28138.4	91958.7	18766.6	37517	23457.5	40330	47835.1	44095.4	61685	-	HMDB0028704	9900579	-	68040-95-9	-	-	-
MEDP2363	Arg-Ile	L-精氨酸-L-异亮氨酸	Amino acid and Its metabolites	氨基酸及其代谢物	Small Peptide	小肽	288.2	287.196	[M+H]+	C12H25N5O3	1.03991e+06	346044	345614	175953	76849.6	807765	175002	314971	366785	260356	132406	85019.5	360565	239325	335156	287898	-	-	7009553	-	62632-70-6	-	-	-
MEDN1558	L-Ascorbyl 6-palmitate	L-抗坏血酸6-棕榈酸酯	Aldehyde,Ketones,Esters	醛、酮、酯类	Esters	酯类	413.3	414.262	[M-H]-	C22H38O7	5422.52	7966.15	6062.55	11730.2	14323.9	19650.7	13598.9	776.077	11130.3	6770.54	7755.81	6964.36	29002.8	20492.2	16896	16906.1	D02412	HMDB0039883	54680660	-	137-66-6	-	-	-
MEDN1931*020	L-lyxose	L-来苏糖	Carbohydrates and Its metabolites	碳水化合物及其代谢物	Carbohydrates and Its metabolites	碳水化合物及其代谢物	149	150.13	[M-H]-	C5H10O5	216578	146705	153842	80540.8	103723	202079	157501	149820	176729	124460	114884	94715.8	193652	136017	207506	174406	-	-	644176	-	1949-78-6	-	-	-
MEDP0011	L-Lysine	L-赖氨酸	Amino acid and Its metabolites	氨基酸及其代谢物	Amino acids	氨基酸	147	146.106	[M+H]+	C6H14N2O2	2.52649e+08	1.98745e+08	8.88887e+07	72146850	67537400	1.21065e+08	128286894	9.44871e+07	1.92716e+08	6.11247e+07	1.11483e+08	5.06241e+07	1.19345e+08	1.37685e+08	1.077e+08	1.19464e+08	C00047	HMDB0000182	5962	-	56-87-1	18019	5200	ko00310,ko00470,ko00780,ko00970,ko01100,ko01210,ko01230,ko02010,ko04974
MEDN2142	Lys-Phe	L-赖氨酸-L-苯丙氨酸	Amino acid and Its metabolites	氨基酸及其代谢物	Small Peptide	小肽	292.2	293.174	[M-H]-	C15H23N3O3	111365	71463.9	56861.4	47633.4	87711.7	80209.4	161306	96639.6	59908.9	55697.1	45443.7	78116	72774.7	75374.1	92769.3	87440.9	-	HMDB0015371	151410	-	6235-35-4	5296	-	-
MEDN2107	Lys-Gly	L-赖氨酸-L-甘氨酸	Amino acid and Its metabolites	氨基酸及其代谢物	Small Peptide	小肽	202.1	203.128	[M-H]-	C8H17N3O3	1.59735e+06	1.58767e+06	1.7455e+06	2.21116e+06	1.52067e+06	2.01896e+06	1.22508e+06	1.07745e+06	1.84591e+06	1.83596e+06	1.79286e+06	1.09357e+06	1.64939e+06	1.65489e+06	1.65015e+06	1.60526e+06	-	HMDB0028951	7022320	-	2068431	-	-	-
MEDP2605	Lys-Tyr	L-赖氨酸-L-酪氨酸	Amino acid and Its metabolites	氨基酸及其代谢物	Small Peptide	小肽	310.2	309.169	[M+H]+	C15H23N3O4	411033	413174	281137	270657	241585	754712	183336	274254	488504	243463	206324	206715	270618	275153	284513	310083	-	-	7021820	-	35978-98-4	-	-	-
MEDP2573	Lys-Thr	L-赖氨酸-L-苏氨酸	Amino acid and Its metabolites	氨基酸及其代谢物	Small Peptide	小肽	248.2	247.153	[M+H]+	C10H21N3O4	306135	192419	142559	73186.5	78674.6	432325	167056	92562.9	399138	85385.2	63779.1	63801.8	149572	164186	154854	123828	-	HMDB0028961	7010718	-	97791-84-9	-	-	-
MEDN2129*050	Lys-Asp	L-赖氨酸-L-天冬氨酸	Amino acid and Its metabolites	氨基酸及其代谢物	Small Peptide	小肽	260.1	261.133	[M-H]-	C10H19N3O5	292666	253751	142112	74871.7	109733	353504	219517	106702	286885	108807	130254	81792.4	165025	165742	168674	171876	-	HMDB0028947	6426943	-	20556-18-7	-	-	-
MEDP2578	Lys-Asn	L-赖氨酸-L-天冬酰胺	Amino acid and Its metabolites	氨基酸及其代谢物	Small Peptide	小肽	261.2	260.148	[M+H]+	C10H20N4O4	419159	271388	190564	88210.5	90081.8	428446	282672	148623	548134	132053	216825	104166	227141	298369	267287	237476	-	HMDB0028946	11219156	-	19908-06-6	-	-	-
MEDP0009*130	L-Tyrosine	L-酪氨酸	Amino acid and Its metabolites	氨基酸及其代谢物	Amino acids	氨基酸	182.1	181.074	[M+H]+	C9H11NO3	2.38278e+08	1.90919e+08	1.67357e+08	7.24242e+07	6.49823e+07	2.23076e+08	2.51713e+08	1.60115e+08	2.3672e+08	8.35707e+07	8.97671e+07	9.4859e+07	1.38775e+08	1.58803e+08	1.59819e+08	1.5064e+08	C00082	HMDB0000158	6057	-	60-18-4	17895	34	ko00130,ko00350,ko00360,ko00400,ko00730,ko00970,ko01100,ko01210,ko01230,ko01240,ko04728,ko04916,ko04917,ko04974,ko05012,ko05030,ko05031,ko05034,ko05230
MEDP2337	Tyr-Cys	L-酪氨酸-L-半胱氨酸	Amino acid and Its metabolites	氨基酸及其代谢物	Small Peptide	小肽	285.1	284.083	[M+H]+	C12H16N2O4S	3340	113385	102188	171753	156545	22220.7	35328.1	42390.1	44812.5	158567	273795	78758.3	85030	81765.3	42415.1	61569.2	-	-	18642383	-	-	-	-	-
MEDP2566	Tyr-Gly	L-酪氨酸-L-甘氨酸	Amino acid and Its metabolites	氨基酸及其代谢物	Small Peptide	小肽	239.1	238.095	[M+H]+	C11H14N2O4	2.95726e+06	3.03471e+06	2.52454e+06	1.18306e+06	1.94604e+06	5.61713e+06	2.59574e+06	1.60341e+06	3.42867e+06	1.68899e+06	1.69367e+06	2.60123e+06	2.58307e+06	2.50807e+06	2.41211e+06	2.47658e+06	-	HMDB0029105	7021854	-	673-08-5	-	-	-
MEDP2391	Tyr-Glu	L-酪氨酸-L-谷氨酸	Amino acid and Its metabolites	氨基酸及其代谢物	Small Peptide	小肽	311.1	310.116	[M+H]+	C14H18N2O6	1.0163e+06	1.03734e+06	721990	254748	225407	1.50384e+06	980343	525885	1.29973e+06	195239	316492	254503	634121	759581	666162	590374	-	-	7009628	-	2545-89-3	-	-	-
MEDP2432	Tyr-Tyr	L-酪氨酸-L-酪氨酸	Amino acid and Its metabolites	氨基酸及其代谢物	Small Peptide	小肽	345.1	344.137	[M+H]+	C18H20N2O5	173015	271478	160182	57383.6	74759.2	339879	119480	109847	260446	83778.5	72949.4	57939.9	116396	122188	159526	120810	-	-	70590	-	1050-28-8	-	-	-
MEDP2430	Tyr-Pro	L-酪氨酸-L-脯氨酸	Amino acid and Its metabolites	氨基酸及其代谢物	Small Peptide	小肽	279.1	278.127	[M+H]+	C14H18N2O4	2.26504e+06	462337	334732	55237.9	73391.2	1.62329e+06	718820	368884	479067	57229.9	111663	60533.8	725280	706991	728154	700251	-	-	9795637	-	51871-47-7	-	-	-
MEDP2383	Tyr-Ser	L-酪氨酸-L-丝氨酸	Amino acid and Its metabolites	氨基酸及其代谢物	Small Peptide	小肽	269.1	268.106	[M+H]+	C12H16N2O5	442360	321563	242653	185569	329088	690005	91700	184809	296174	296465	366397	289649	234365	328075	386417	280774	-	-	54564570	-	13588-99-3	-	-	-
MEDP0664	L-Tyrosine methyl ester	L-酪氨酸甲酯	Amino acid and Its metabolites	氨基酸及其代谢物	Amino acid derivatives	氨基酸衍生物	196.2	195.09	[M+H]+	C10H13NO3	1.42512e+06	417204	295582	38171.5	25882.6	763617	438187	375888	634736	48968.9	95234.2	35586.2	537557	544285	528365	482453	C03404	HMDB0029217	70652	-	1080-06-4	17215	-	-
MEDP1780	Leu-Phe	L-亮氨酸-L-苯丙氨酸	Amino acid and Its metabolites	氨基酸及其代谢物	Small Peptide	小肽	279.2	278.163	[M+H]+	C15H22N2O3	43746.5	21803.8	17457.8	3846.88	11989.5	40170.8	11685.9	16467.5	37895.3	7164.33	6779.87	11620.8	40899.7	36930.5	25917.4	41343.8	-	HMDB0013243	6992310	-	424904	73585	-	-
MEDP1776	Leu-Ala	L-亮氨酸-L-丙氨酸	Amino acid and Its metabolites	氨基酸及其代谢物	Small Peptide	小肽	203.1	202.132	[M+H]+	C9H18N2O3	1.05207e+06	599962	443769	82248	134435	1.20857e+06	460372	286526	1.01627e+06	76567.3	122490	148686	599380	678127	599377	531485	D78456	HMDB0028922	81721	-	7298-84-2	-	-	-
MEDP2393*151	Leu-Glu	L-亮氨酸-L-谷氨酸	Amino acid and Its metabolites	氨基酸及其代谢物	Small Peptide	小肽	261.1	260.137	[M+H]+	C11H20N2O5	594575	283620	200145	123026	86700	594064	459337	72606.9	451976	22885.3	106846	88365	576844	657196	578489	569914	-	-	7009630	-	16364-31-1	-	-	-
MEDP2572	Leu-Asp	L-亮氨酸-L-天冬氨酸	Amino acid and Its metabolites	氨基酸及其代谢物	Small Peptide	小肽	247.1	246.121	[M+H]+	C10H18N2O5	523611	354805	298817	164092	192017	664596	433285	261384	572708	139791	195109	137787	338856	385388	355424	292181	-	-	7019087	-	32949-40-9	-	-	-
MEDP1294	Leu-Gly	L-亮氨酰-L-甘氨酸	Amino acid and Its metabolites	氨基酸及其代谢物	Small Peptide	小肽	189.1	188.116	[M+H]+	C8H16N2O3	967154	111971	348518	114675	181903	790065	604198	155079	794269	90830	95276.3	141200	458855	446910	508422	458778	-	-	97364	-	686-50-0	-	-	-
MEDP2307*144	Leu-Leu	L-亮氨酰-L-亮氨酸	Amino acid and Its metabolites	氨基酸及其代谢物	Small Peptide	小肽	245.2	244.179	[M+H]+	C12H24N2O3	256293	128668	112119	73404.1	91714.5	270399	114754	82768.3	233012	64712.2	67269.7	81263.3	222035	161381	159168	154877	C11332	HMDB0028933	76807	-	3303-31-9	73531	-	-
MEDP1506	Leu-Val	L-亮氨酰-L-缬氨酸	Amino acid and Its metabolites	氨基酸及其代谢物	Small Peptide	小肽	231	230.163	[M+H]+	C11H22N2O3	144623	88235.4	76155.5	33717.2	51949.1	139784	94988.5	56130.3	192889	32852.7	25302.8	22350.3	108918	62008.5	92048.3	79655.6	-	HMDB0028942	6993116	-	13588-95-9	-	-	-
MEDP0012	L-Ornithine	L-鸟氨酸	Amino acid and Its metabolites	氨基酸及其代谢物	Amino acids	氨基酸	133	168.067	[M-Cl]+	C5H13ClN2O2	37292925	18926090	12461160	917955	621355	16261040	1.23593e+07	8.01396e+06	26596835	1258880	669910	574495	12835715	13996280	13461475	13307985	C00077	HMDB0000214	6262	-	3184-13-2	15729	27	ko00220,ko00330,ko00470,ko00480,ko01100,ko01210,ko01230,ko02010
MEDP0022*108	L-Proline	L-脯氨酸	Amino acid and Its metabolites	氨基酸及其代谢物	Amino acids	氨基酸	116.1	115.063	[M+H]+	C5H9NO2	4.04074e+08	2.14824e+08	173413585	5.9286e+07	6.01935e+07	2.9823e+08	2.05308e+08	1.41526e+08	2.88705e+08	7.611e+07	9.14831e+07	5.73176e+07	2.11404e+08	246530051	2.23655e+08	2.20083e+08	C00148	HMDB0000162	145742	-	147-85-3	17203	29	ko00330,ko00470,ko00970,ko01100,ko01230,ko02010,ko04974,ko04978,ko05230
MEDP2582	Pro-Phe	L-脯氨酸-L-苯丙氨酸	Amino acid and Its metabolites	氨基酸及其代谢物	Amino acid derivatives	氨基酸衍生物	263.1	262.132	[M+H]+	C14H18N2O3	121928	192607	140341	36350.6	37593.5	277846	114401	108363	343415	29741.2	48384.6	28956.4	184039	174483	186329	150716	-	HMDB0011179	6351946	-	13589-02-1	74795	-	-
MEDN1559	Pro-Gly	L-脯氨酸-L-甘氨酸	Amino acid and Its metabolites	氨基酸及其代谢物	Small Peptide	小肽	171.1	172.085	[M-H]-	C7H12N2O3	139464	91436.6	54832	35792.6	27272.8	93715.2	74048.3	54545.6	60445.6	0	48345	41125.7	69303.4	70266.4	68355	45993.1	-	HMDB0011178	6426709	-	2578-57-6	61695	-	-
MEDP2567	Pro-Gln	L-脯氨酸-L-谷氨酰胺	Amino acid and Its metabolites	氨基酸及其代谢物	Small Peptide	小肽	244.1	243.121	[M+H]+	C10H17N3O4	651490	410595	271930	126730	155090	624286	195874	166770	631400	165100	193888	93901.3	310345	275729	358790	291900	-	-	7408110	-	18668-08-1	-	-	-
MEDP2402	Pro-Met	L-脯氨酸-L-甲硫氨酸	Amino acid and Its metabolites	氨基酸及其代谢物	Small Peptide	小肽	247.1	246.104	[M+H]+	C10H18N2O3S	810166	1.0528e+06	943421	2547590	1.52884e+06	1.0144e+06	387128	519979	930461	1.7687e+06	3.04387e+06	1.57318e+06	1.53366e+06	1.05281e+06	808252	1.33166e+06	-	-	7408173	-	52899-08-8	-	-	-
MEDP2556	Pro-Asp	L-脯氨酸-L-天冬氨酸	Amino acid and Its metabolites	氨基酸及其代谢物	Small Peptide	小肽	231.1	230.09	[M+H]+	C9H14N2O5	1.57323e+06	518669	715364	441718	331462	1.58702e+06	494749	497636	1.14913e+06	493462	549062	221041	691362	797839	701095	794063	-	-	7079450	-	85227-98-1	-	-	-
MEDP2555	Pro-Asn	L-脯氨酸-L-天冬酰胺	Amino acid and Its metabolites	氨基酸及其代谢物	Small Peptide	小肽	230.1	229.106	[M+H]+	C9H15N3O4	609440	362659	286978	146528	99266.2	830755	238540	259036	396937	118390	195140	68656.9	336491	328380	390811	323063	-	-	7408193	-	107856-82-6	-	-	-
MEDN2058*073	L-Glucaric acid	L-葡萄糖酸	Carbohydrates and Its metabolites	碳水化合物及其代谢物	Sugar acids	糖酸	209	210.038	[M-H]-	C6H10O8	234951	194981	201525	206054	185265	55923.6	72229.1	96705	270682	138396	116922	58147.3	134590	135584	117105	118738	-	-	5460673	-	576-42-1	-	-	-
MEDN2117	Hyp-Thr	L-羟脯氨酸-L-苏氨酸	Amino acid and Its metabolites	氨基酸及其代谢物	Small Peptide	小肽	231.1	232.106	[M-H]-	C9H16N2O5	3430845	1.92354e+06	1.95034e+06	2.08721e+06	4541295	8708525	367256	5922350	7811990	571805	961575	2.1415e+06	5783475	9728190	7521975	7211505	-	-	-	-	-	-	-	-
MEDP2557	Hyp-Val	L-羟脯氨酸-L-缬氨酸	Amino acid and Its metabolites	氨基酸及其代谢物	Small Peptide	小肽	231.1	230.127	[M+H]+	C10H18N2O4	26290.2	26675	39454.4	37378.4	33162.4	38707.1	18340	29749.3	51149.2	36335.7	53350	47050.6	20063.2	26128.4	22108.2	28381	-	-	-	-	-	-	-	-
MEDN0327	L-Dihydroorotic Acid	L-氢化乳清酸	Organic acid and Its derivatives	有机酸及其衍生物	Organic acid and Its derivatives	有机酸及其衍生物	157	158.033	[M-H]-	C5H6N2O4	578069	634963	622036	686969	602660	605515	516189	477479	538579	585936	624071	538114	612583	525736	496260	615014	C00337	HMDB0003349	439216	-	5988-19-2	17025	6899	ko00240,ko01100,ko01240
MEDN0325	L-Lactic Acid	L-乳酸	Organic acid and Its derivatives	有机酸及其衍生物	Organic acid and Its derivatives	有机酸及其衍生物	89	90.0317	[M-H]-	C3H6O3	7.02293e+06	4.02243e+06	3.86411e+06	2.58693e+06	2.45741e+06	2.41175e+06	2.33718e+06	2.31885e+06	2.17733e+06	1.94407e+06	1.89398e+06	1.7973e+06	2.84825e+06	3.24627e+06	3.13474e+06	3.08629e+06	C00186	HMDB0000190	107689	-	79-33-4	422	5205	ko00010,ko00051,ko00620,ko00640,ko01100,ko04024,ko04066,ko04922,ko05230
MEDP0025	L-Tryptophan	L-色氨酸	Amino acid and Its metabolites	氨基酸及其代谢物	Amino acids	氨基酸	205.1	204.09	[M+H]+	C11H12N2O2	3.82345e+07	3.79551e+07	20373062	2.10299e+07	2.052e+07	2.67007e+07	3.07302e+07	2.13943e+07	4.33505e+07	2.60624e+07	2.61073e+07	2.1724e+07	2.99874e+07	2.893e+07	2.87188e+07	2.68599e+07	C00078	HMDB0000929	6305	-	73-22-3	16828	5879	ko00260,ko00380,ko00400,ko00970,ko01100,ko01210,ko01230,ko01240,ko04726,ko04974,ko04978,ko05143,ko05230
MEDP2463	Trp-Pro	L-色氨酸-L-脯氨酸	Amino acid and Its metabolites	氨基酸及其代谢物	Small Peptide	小肽	302.1	301.143	[M+H]+	C16H19N3O3	130648	61000.3	55952.4	30518.4	26343.4	157333	55665.1	48800.4	60647.2	13673.5	34432.2	24803.2	128424	80257.6	95349.8	95671.4	-	-	9839333	-	38136-75-3	-	-	-
MEDP0891	L-Tryptophanamide	L-色氨酸酰胺	Amino acid and Its metabolites	氨基酸及其代谢物	Amino acid derivatives	氨基酸衍生物	204.3	203.106	[M+H]+	C11H13N3O	363695	406161	294014	286984	289612	260711	354708	276321	378462	303555	362550	296241	240764	310597	398825	302183	C00977	HMDB0013318	439356	-	20696-57-5	791437	-	-
MEDN0232*027	L-Rhamnose	L-鼠李糖	Carbohydrates and Its metabolites	碳水化合物及其代谢物	Sugars	糖类	163.1	164.069	[M-H]-	C6H12O5	365180	460233	497311	420104	377650	167350	283014	278141	708116	486148	436206	179587	478899	470243	474812	465085	C00507	HMDB0000849	25310	-	3615-41-6	62346	5812	ko00051,ko01100
MEDN2102	L-Rhamnonic acid	L-鼠李糖酸	Carbohydrates and Its metabolites	碳水化合物及其代谢物	Sugar acids	糖酸	179.1	180.063	[M-H]-	C6H12O6	212006	102386	148990	101144	127507	258849	97413	90107.1	167087	117543	137721	77361.4	180314	147944	171806	148126	C01934	-	6602429	-	6422-34-0	-	-	ko00051,ko01100
MEDN0018	L-Serine	L-丝氨酸	Amino acid and Its metabolites	氨基酸及其代谢物	Amino acids	氨基酸	104	105.043	[M-H]-	C3H7NO3	4.49326e+06	2.93729e+06	3921610	2467870	1.11038e+06	3.58091e+06	2.31699e+06	1.75814e+06	3.54848e+06	1.51535e+06	1.55915e+06	3410360	3.16386e+06	2.13636e+06	2.34283e+06	2.35938e+06	C00065	HMDB0000187	5951	-	56-45-1	17115	5203	ko00260,ko00270,ko00470,ko00564,ko00600,ko00630,ko00920,ko00970,ko01100,ko01200,ko01230,ko01240,ko02010,ko04071,ko04974,ko04978,ko05230
MEDP2367	Ser-Pro	L-丝氨酸-L-脯氨酸	Amino acid and Its metabolites	氨基酸及其代谢物	Small Peptide	小肽	203.1	202.095	[M+H]+	C8H14N2O4	1.27531e+07	2.4169e+06	1.61212e+06	332060	258016	7.93166e+06	2.94213e+06	1.82184e+06	7.03441e+06	315525	290113	199568	3.40035e+06	3.98251e+06	4.09699e+06	3.31578e+06	-	-	4369021	-	23827-93-2	-	-	-
MEDP2595	Ser-Trp	L-丝氨酸-L-色氨酸	Amino acid and Its metabolites	氨基酸及其代谢物	Small Peptide	小肽	292.1	291.121	[M+H]+	C14H17N3O4	62965.2	154455	111802	32112.6	88304.2	152941	74005.2	88608.8	130470	79398.9	42693.7	37024.2	97046.6	120549	97909	124865	-	HMDB0029050	14409363	-	94421-70-2	141445	-	-
MEDP1022*153	Thr-Phe	L-苏氨酸-L-苯丙氨酸	Amino acid and Its metabolites	氨基酸及其代谢物	Small Peptide	小肽	267.1	266.127	[M+H]+	C13H18N2O4	1.32341e+06	729799	435523	67098	101479	1.66781e+06	375166	310596	998259	82944.1	71361.1	82333.6	646891	607157	647525	530079	-	HMDB0029068	4099799	-	16875-27-7	-	-	-
MEDP2351	Thr-Glu	L-苏氨酸-L-谷氨酸	Amino acid and Its metabolites	氨基酸及其代谢物	Small Peptide	小肽	249.1	248.101	[M+H]+	C9H16N2O6	203609	150798	139199	95109.3	74422.4	445240	187725	104033	213631	100424	89390.2	89637.2	160905	164802	149024	161982	-	-	7020163	-	54532-73-9	-	-	-
MEDP2494	Thr-Arg	L-苏氨酸-L-精氨酸	Amino acid and Its metabolites	氨基酸及其代谢物	Small Peptide	小肽	276.2	275.159	[M+H]+	C10H21N5O4	314971	362211	385762	259252	340518	297943	298746	344372	308785	381636	377689	373207	303647	430124	345967	336494	-	-	7016110	-	13448-26-5	-	-	-
MEDP1912*141	Thr-Leu	L-苏氨酸-L-亮氨酸	Amino acid and Its metabolites	氨基酸及其代谢物	Small Peptide	小肽	233.1	232.142	[M+H]+	C10H20N2O4	102055	56914.6	40705.8	16179.1	11096.5	127142	42036.3	35469.3	131575	15769.5	15739.9	17955.9	62594.5	70047.2	72562.5	54391.7	-	HMDB0029065	7021828	-	50299-12-2	-	-	-
MEDP2330	Thr-Ser	L-苏氨酸-L-丝氨酸	Amino acid and Its metabolites	氨基酸及其代谢物	Small Peptide	小肽	207.1	206.09	[M+H]+	C7H14N2O5	36348.1	10005	15591.8	7835.08	14893.4	55015	15005	5625.62	37356.4	11670	2848.69	0	15005	21900.8	25005	23340	-	HMDB0029070	7016065	-	61043-86-5	-	-	-
MEDP2552	Thr-Thr	L-苏氨酸-L-苏氨酸	Amino acid and Its metabolites	氨基酸及其代谢物	Small Peptide	小肽	221.1	220.106	[M+H]+	C8H16N2O5	75025	25005	33340	30010	9090.06	115050	24225.1	53350	58350	11670	13555.2	5005	55015	28260.1	36357.1	44666	-	-	11321969	-	-	-	-	-
MEDP2340	Thr-Asp	L-苏氨酸-L-天冬氨酸	Amino acid and Its metabolites	氨基酸及其代谢物	Small Peptide	小肽	235.1	234.085	[M+H]+	C8H14N2O6	71687.9	96929.3	56685	39216.7	58350	68676.5	131230	55509.1	58558.5	30010	45010	30010	59566.8	43345	33340	58350	-	-	3280446	-	108320-97-4	-	-	-
MEDP2496	Thr-His	L-苏氨酸-L-组氨酸	Amino acid and Its metabolites	氨基酸及其代谢物	Small Peptide	小肽	257.1	256.117	[M+H]+	C10H16N4O4	238298	170287	195140	49976.4	173445	203613	154683	103869	273975	82579.6	132086	122145	167463	190062	181596	171422	-	-	9943049	-	-	-	-	-
MEDP0014*116	L-Aspartic Acid	L-天冬氨酸	Amino acid and Its metabolites	氨基酸及其代谢物	Amino acids	氨基酸	134.1	133.038	[M+H]+	C4H7NO4	1.3584e+07	2.34655e+07	2.58797e+07	3.54043e+07	3.56663e+07	1.41719e+07	1.46567e+07	1.64269e+07	21756350	3.38861e+07	3.23891e+07	2.6514e+07	2.41559e+07	2.43487e+07	2.37938e+07	2.33213e+07	C00049	HMDB0000191	5960	-	56-84-8	17053	5206	ko00220,ko00250,ko00260,ko00270,ko00340,ko00410,ko00470,ko00760,ko00770,ko00970,ko01100,ko01200,ko01210,ko01230,ko01240,ko02010,ko04080,ko04974,ko05230
MEDP2581	Asp-Glu	L-天冬氨酸-L-谷氨酸	Amino acid and Its metabolites	氨基酸及其代谢物	Small Peptide	小肽	263.1	262.08	[M+H]+	C9H14N2O7	569067	407472	337702	320727	428463	260425	558113	255973	306159	119152	135070	387634	373817	408950	389085	364241	-	-	151403	-	1554998	-	-	-
MEDP2370	Asp-Arg	L-天冬氨酸-L-精氨酸	Amino acid and Its metabolites	氨基酸及其代谢物	Small Peptide	小肽	290.1	289.138	[M+H]+	C10H19N5O5	253565	150085	68355	21209.1	31675	75025	188465	63350	75025	28269.4	17795	29972	47682.5	89838.3	80025	83365	-	-	16122509	-	-	-	-	-
MEDN2130*050	Asp-Lys	L-天冬氨酸-L-赖氨酸	Amino acid and Its metabolites	氨基酸及其代谢物	Small Peptide	小肽	260.1	261.133	[M-H]-	C10H19N3O5	292666	253751	142112	74871.7	109733	353504	219517	106702	286885	108807	130254	81792.4	165025	165742	168674	171876	-	HMDB0004987	6427003	-	5891-51-0	73829	-	-
MEDP0049	L-Asparagine Anhydrous	L-天冬酰胺	Amino acid and Its metabolites	氨基酸及其代谢物	Amino acids	氨基酸	133.1	132.054	[M+H]+	C4H8N2O3	5816450	1612415	1312695	557760	455735	1.81077e+06	2620565	1280740	1.95679e+06	574495	380945	388870	1894185	1745640	1803015	1922900	C00152	HMDB0000168	6267	-	70-47-3	17196	14	ko00250,ko00970,ko01100,ko01230,ko04974,ko04978,ko05230
MEDN1929	Asn-Cys	L-天冬酰胺-L-半胱氨酸	Amino acid and Its metabolites	氨基酸及其代谢物	Small Peptide	小肽	234.1	235.063	[M-H]-	C7H13N3O4S	189768	149287	172129	109308	120778	105447	80530.1	83288.3	181825	95783.3	108862	94791.8	131314	107461	103783	107096	-	-	18218178	-	-	-	-	-
MEDN1919*041	Asn-Ala	L-天冬酰胺-L-丙氨酸	Amino acid and Its metabolites	氨基酸及其代谢物	Small Peptide	小肽	202.1	203.091	[M-H]-	C7H13N3O4	45643	33556.4	20427.2	20005	9513.18	43077.1	12091.4	22687.5	30647.8	5122.99	14184.4	22294	20132.9	25604	25521.8	26334.6	-	HMDB0028724	9942455	-	20917-57-1	-	-	-
MEDN1920	Asn-Gly	L-天冬酰胺-L-甘氨酸	Amino acid and Its metabolites	氨基酸及其代谢物	Small Peptide	小肽	188.1	189.17	[M-H]-	C6H11N3O4	58268.5	36478.3	22371.2	4382.38	11670	37206.9	28452.8	31675	35757.9	5122.99	4513.9	10220.4	20132.9	14631.8	27001.7	22677.2	-	HMDB0028731	9899050	-	67576-72-1	73422	-	-
MEDN1922	Asn-Glu	L-天冬酰胺-L-谷氨酸	Amino acid and Its metabolites	氨基酸及其代谢物	Small Peptide	小肽	260.1	261.096	[M-H]-	C9H15N3O6	202647	116829	70479.3	59946.1	70669.8	92961.8	148292	74048.3	98350	67606.3	80030	52206.2	96800	61952.4	98965	81603.2	-	HMDB0028730	7019991	-	20917-58-2	73824	-	-
MEDN2127	Asn-Gln	L-天冬酰胺-L-谷氨酰胺	Amino acid and Its metabolites	氨基酸及其代谢物	Small Peptide	小肽	259.1	260.113	[M-H]-	C9H16N4O5	215154	145925	152545	65120.1	96764.6	160365	235018	132535	153220	105795	81372.9	94791.8	138963	134778	122272	138946	-	HMDB0028729	446922	-	14608-83-4	73421	-	-
MEDN2139	Asn-Arg	L-天冬酰胺-L-精氨酸	Amino acid and Its metabolites	氨基酸及其代谢物	Small Peptide	小肽	287.2	288.155	[M-H]-	C10H20N6O4	45254.5	28912.9	27781.8	8240.02	8747.2	37840.1	25955	18242.9	62196.4	16674	4315.28	3885.2	32468.8	25107.7	25235.4	21437.5	-	HMDB0028725	9835593	-	211117	-	-	-
MEDN1911	Asn-Lys	L-天冬酰胺-L-赖氨酸	Amino acid and Its metabolites	氨基酸及其代谢物	Small Peptide	小肽	259.1	260.148	[M-H]-	C10H20N4O4	112455	87902.8	58912	29661	28319.4	85762.4	56627.2	45708.4	92811.3	32651.6	33179.3	13706.3	61607.6	60920.2	49169.5	57821	-	-	16122521	-	22677-58-3	-	-	-
MEDN1928	Asn-Asp	L-天冬酰胺-L-天冬氨酸	Amino acid and Its metabolites	氨基酸及其代谢物	Small Peptide	小肽	246.1	247.08	[M-H]-	C8H13N3O6	155167	118755	44335.4	21624.7	22611.4	92294.2	120826	51476	60036.2	16517.9	29266.1	15037	61615.1	55538.1	70695.1	43527.2	-	-	-	-	-	-	-	-
MEDP2499	Asn-Asn	L-天冬酰胺-L-天冬酰胺	Amino acid and Its metabolites	氨基酸及其代谢物	Small Peptide	小肽	247.1	246.096	[M+H]+	C8H14N4O5	55132.6	25005	10005	22219.1	10005	36593.3	13885.6	18994.8	16675	25331.6	24385.9	11670	12708.9	21575.7	15005	18340	-	-	-	-	-	-	-	-
MEDN1949*045	Asn-Val	L-天冬酰胺-L-缬氨酸	Amino acid and Its metabolites	氨基酸及其代谢物	Small Peptide	小肽	230.1	231.122	[M-H]-	C9H17N3O4	225161	491892	612609	420449	682937	325465	184616	243875	275270	889079	843241	357382	451790	372265	428006	437205	-	-	7019993	-	145314-87-0	-	-	-
MEDP0026*110	L-Valine	L-缬氨酸	Amino acid and Its metabolites	氨基酸及其代谢物	Amino acids	氨基酸	118.1	117.079	[M+H]+	C5H11NO2	338916036	1.88992e+08	114098879	4.50348e+07	4.42181e+07	264982941	1.55404e+08	1.04706e+08	2.5828e+08	5.41167e+07	6.07597e+07	3.44078e+07	1.39927e+08	156351606	1.56957e+08	1.4703e+08	C00183	HMDB0000883	6287	-	72-18-4	16414	5842	ko00280,ko00290,ko00770,ko00970,ko01100,ko01210,ko01230,ko01240,ko02010,ko04974,ko04978,ko05230
MEDN1548	Val-Ala	L-缬氨酸-L-丙氨酸	Amino acid and Its metabolites	氨基酸及其代谢物	Small Peptide	小肽	187.1	188.116	[M-H]-	C8H16N2O3	1.34519e+06	1.1612e+06	866854	828290	1.18663e+06	1.93366e+06	2.00445e+06	1.22333e+06	1.13659e+06	1.03864e+06	922742	1.12835e+06	2.13607e+06	2.17256e+06	2.08811e+06	1.96548e+06	-	-	6992638	-	27493-61-4	-	-	-
MEDN1952	Val-Hyp	L-缬氨酸-L-羟脯氨酸	Amino acid and Its metabolites	氨基酸及其代谢物	Small Peptide	小肽	229.1	230.127	[M-H]-	C10H18N2O4	49909.8	28340	25600.2	15005	15005	7347.76	67543.8	53333.3	30291.3	27553.3	20019.9	37544.7	21675	25005	21490.2	23340	-	-	-	-	-	-	-	-
MEDN1932*045	Val-Asn	L-缬氨酸-L-天冬酰胺	Amino acid and Its metabolites	氨基酸及其代谢物	Small Peptide	小肽	230.1	231.122	[M-H]-	C9H17N3O4	225161	491892	612609	420449	682937	325465	184616	243875	275270	889079	843241	357382	451790	372265	428006	437205	-	HMDB0029122	7020201	-	66170-00-1	-	-	-
MEDN2125	Val-His	L-缬氨酸-L-组氨酸	Amino acid and Its metabolites	氨基酸及其代谢物	Small Peptide	小肽	253.1	254.138	[M-H]-	C11H18N4O3	24343.1	35744.8	25940.7	19707.6	21380.7	45232.5	31371.5	10187.8	48162.3	26372.6	20853.7	10262.9	20456.4	17892.2	17470.5	23281.9	-	-	7408625	-	13589-07-6	-	-	-
MEDP1766	Val-Tyr	L-缬氨酰基-L-酪氨酸	Amino acid and Its metabolites	氨基酸及其代谢物	Small Peptide	小肽	281.2	280.142	[M+H]+	C14H20N2O4	221473	147906	106364	16608.8	17717.4	222764	84298.9	78817	286987	12008.7	24271.6	25852.1	142915	117813	129866	139531	-	-	7009555	-	3061-91-4	-	-	-
MEDP1144*115	L-Isoleucine	L-异亮氨酸	Amino acid and Its metabolites	氨基酸及其代谢物	Amino acids	氨基酸	132.1	131.095	[M+H]+	C6H13NO2	9.33515e+06	1.50222e+07	1.63152e+07	1.66994e+07	1.54269e+07	1.44654e+07	8.85744e+06	7.69835e+06	1.49469e+07	1.48192e+07	1.40209e+07	6.69694e+06	1.14346e+07	1.37998e+07	1.15106e+07	1.33057e+07	C00407	HMDB0000172	6306	-	73-32-5	17191	5193	ko00280,ko00290,ko00970,ko01100,ko01210,ko01230,ko02010,ko04974,ko04978,ko05230
MEDP2570*145	Ile-Asn	L-异亮氨酸-L-天冬酰胺	Amino acid and Its metabolites	氨基酸及其代谢物	Small Peptide	小肽	246.1	245.137	[M+H]+	C10H19N3O4	1.35467e+06	529052	404165	143160	151276	970886	743536	361905	1.07171e+06	161738	192931	191984	732268	489524	479361	553418	-	-	4414300	-	59652-59-4	-	-	-
MEDP2585	Ile-His	L-异亮氨酸-L-组氨酸	Amino acid and Its metabolites	氨基酸及其代谢物	Small Peptide	小肽	269.2	268.153	[M+H]+	C12H20N4O3	240304	168045	118423	111499	175131	438270	122098	113727	355629	67519.9	120872	77517.8	219409	206222	183005	153735	-	-	7019081	-	97284-12-3	-	-	-
MEDP0519*114	L-Norleucine	L-正亮氨酸	Amino acid and Its metabolites	氨基酸及其代谢物	Amino acids	氨基酸	132.1	131.095	[M+H]+	C6H13NO2	1247142360	9.33205e+08	6.80284e+08	3.68193e+08	3.71015e+08	9.56701e+08	9.02775e+08	7.31217e+08	1014471158	4.64989e+08	5.16091e+08	4.41068e+08	3.97022e+08	414702658	4.49734e+08	4.31875e+08	C01933	HMDB0001645	6334	-	327-57-1	18347	6334	-
MEDP1778*110	L-Norvaline	L-正缬氨酸	Amino acid and Its metabolites	氨基酸及其代谢物	Amino acids	氨基酸	118.1	117.079	[M+H]+	C5H11NO2	338916036	1.88992e+08	114098879	4.50348e+07	4.42181e+07	264982941	1.55404e+08	1.04706e+08	2.5828e+08	5.41167e+07	6.07597e+07	3.44078e+07	1.39927e+08	156351606	1.56957e+08	1.4703e+08	C01826	-	65098	-	6600-40-4	-	-	-
MEDP0017	L-Histidine	L-组氨酸	Amino acid and Its metabolites	氨基酸及其代谢物	Amino acids	氨基酸	156.1	155.07	[M+H]+	C6H9N3O2	1.34726e+08	9.33159e+07	7.08447e+07	4.85501e+07	4.54308e+07	9.25992e+07	6.14205e+07	5.8623e+07	9.82537e+07	5.88493e+07	6.34454e+07	4.45898e+07	6.58444e+07	7.58743e+07	7.61586e+07	7.69861e+07	C00135	HMDB0000177	6274	-	71-00-1	15971	21	ko00340,ko00410,ko00470,ko00970,ko01100,ko01230,ko02010,ko04974,ko05230
MEDP2609	His-Tyr	L-组氨酸-L-酪氨酸	Amino acid and Its metabolites	氨基酸及其代谢物	Small Peptide	小肽	319.1	318.132	[M+H]+	C15H18N4O4	77740.9	155860	153420	26350.1	93370	97973	50591.8	83270.2	167608	25005	122810	86700	60055.8	72624.8	77772.6	61566.2	-	HMDB0028897	515713	-	35979-00-1	-	-	-
MEDP2791	MG(0:0/20:4/0:0)	MG(0:0/20:4/0:0)	GL	甘油脂类	MG	单甘油酯	379.3	378.276	[M+H]+	C23H38O4	331228	56262.8	115894	192939	158511	728449	96119.3	124583	130617	89251.6	73160.1	119117	205539	280311	302746	269044	-	-	-	-	-	-	-	-
MEDP1449*166	MG(0:0/22:6/0:0)	MG(0:0/22:6/0:0)	GL	甘油脂类	MG	单甘油酯	403.3	402.276	[M+H]+	C25H38O4	454851	130175	173268	111051	183322	715442	346339	158996	246350	65414.7	116004	78882.4	183115	268372	310717	283770	-	-	-	-	-	-	-	-
MEDP1651	MG(18:1/0:0/0:0)	MG(18:1/0:0/0:0)	GL	甘油脂类	MG	单甘油酯	357.3	356.293	[M+H]+	C21H40O4	200641	19577.6	41120.1	26419.4	80509.7	310201	79305.4	52614.5	44709.3	34906.1	36084.1	33374	75995.2	118310	110503	94191.6	-	-	5283468	-	111-03-5	-	-	-
MEDP1455	MG(20:4/0:0/0:0)	MG(20:4/0:0/0:0)	GL	甘油脂类	MG	单甘油酯	379.3	378.276	[M+H]+	C23H38O4	486414	146442	238327	136699	216939	1.4868e+06	416092	232064	305914	78926.5	65579.9	139001	276099	366837	495688	474540	-	-	-	-	-	-	-	-
MEDP1452	MG(22:5/0:0/0:0)	MG(22:5/0:0/0:0)	GL	甘油脂类	MG	单甘油酯	405.3	404.292	[M+H]+	C25H40O4	38145.4	3454.63	1779.36	2778.69	5008.55	37158.7	7551.87	7153.72	5107.82	1926.27	3463.07	2250.82	11272.8	15756.4	14290.8	17653.4	-	-	-	-	-	-	-	-
MEDP1450*166	MG(22:6/0:0/0:0)	MG(22:6/0:0/0:0)	GL	甘油脂类	MG	单甘油酯	403.3	402.276	[M+H]+	C25H38O4	454851	130175	173268	111051	183322	715442	346339	158996	246350	65414.7	116004	78882.4	183115	268372	310717	283770	-	-	-	-	-	-	-	-
MEDN1963	N-(2-hydroxyethyl) lactamide	N-(2-羟乙基)乳酰胺	Alcohol and amines	醇、胺类	Amines	胺类	132.1	133.15	[M-H]-	C5H11NO3	44932.1	56302.7	71778.8	72160.9	91415.1	176099	46096.1	37021.9	83916.1	82969.3	68373.5	40449.3	58609.1	80746.5	76128	55314.4	-	-	95457	-	5422-34-4	-	-	-
MEDP2320	N(6),N(6)-Dimethyl-L-lysine	N（6），N（6）-二甲基-L-赖氨酸	Amino acid and Its metabolites	氨基酸及其代谢物	Amino acids	氨基酸	175.1	174.137	[M+H]+	C8H18N2O2	1.58819e+06	640812	448189	87699.1	174645	967019	717596	471163	1.1754e+06	235601	219536	177523	640881	709892	694097	659334	-	-	56777362	-	2259-86-1	-	-	-
MEDP1913	N(Alpha)-Acetyl-Epsilon-(2-Propenal)Lysine	N（α）-乙酰基ε-（2-丙烯基）赖氨酸	Amino acid and Its metabolites	氨基酸及其代谢物	Small Peptide	小肽	243.1	242.127	[M+H]+	C11H18N2O4	55259.2	62987.9	56646.8	65425.1	61776.9	61602.5	53174.2	78379.9	108046	78898.5	65755.1	45658.4	102725	75591	82182.2	63740	-	-	6438822	-	99124-74-0	-	-	-
MEDN1125	N,N′-dicyclohexylcarbodiimide	N,N‘-二环己基碳二亚胺	Alcohol and amines	醇、胺类	Polyamines	多胺	205.2	206.178	[M-H]-	C13H22N2	1.93118e+07	1.92401e+07	2.69929e+07	1.66946e+07	1.34858e+07	1.426e+07	1.91254e+07	2.52416e+07	2.56467e+07	2.26459e+07	2.2139e+07	1.92858e+07	3.60005e+07	2.92739e+07	3.85803e+07	2.25393e+07	-	-	10868	-	538-75-0	-	-	-
MEDP0061*105	N,N-Dimethylglycine	N,N-二甲基甘氨酸	Amino acid and Its metabolites	氨基酸及其代谢物	Amino acid derivatives	氨基酸衍生物	104.1	103.063	[M+H]+	C4H9NO2	1.83606e+06	3.8457e+07	3.67973e+07	5.8072e+07	6.34959e+07	8.21981e+06	1.18096e+07	23926315	1.8838e+07	55634201	6.65302e+07	49223235	2.44527e+07	3.0671e+07	2.721e+07	2.77039e+07	C01026	HMDB0000092	673	-	1118-68-9	17724	277	ko00260,ko01100
MEDP1663	N,N-Dimethylarginine	N，N-二甲基精氨酸	Amino acid and Its metabolites	氨基酸及其代谢物	Amino acid derivatives	氨基酸衍生物	203.1	202.143	[M+H]+	C8H18N4O2	46860110	5.08154e+06	2.92464e+06	720944	854225	19606090	10731645	5781740	21068705	741236	849503	646470	11453120	12464790	15441765	13732300	C03626	HMDB0001539	123831	-	30315-93-6	17929	6309	-
MEDP1052	N,N-diacetyl-O-methylhydroxylamine	N,N-二乙酰基-O-甲基羟胺	Alcohol and amines	醇、胺类	Polyamines	多胺	132.1	131.058	[M+H]+	C5H9NO3	572676	753971	741502	708383	619141	619957	662786	403069	248555	637794	677966	739679	614565	715546	751327	790486	D91454	-	538412	-	128459-09-6	-	-	-
MEDP1472	N'-Methyl-2-pyridone-5-carboxamide	N’-甲基-2-吡啶酮-5-甲酰胺	Heterocyclic compounds	杂环化合物	Pteridines and derivatives	蝶啶及其衍生物	153	152.059	[M+H]+	C7H8N2O2	2.28688e+06	1.1939e+07	1.17216e+07	5.53921e+06	4.42997e+06	5.63515e+06	7.79722e+06	9.99364e+06	7.07048e+06	5.8304e+06	4.38383e+06	3.65639e+06	4.5031e+06	5.89269e+06	5.04169e+06	4.8671e+06	C05842	HMDB0004193	69698	-	701-44-0	27410	7025	ko00760,ko01100
MEDP0326	N'-Formylkynurenine	N’-甲酰基犬尿氨酸	Amino acid and Its metabolites	氨基酸及其代谢物	Amino acid derivatives	氨基酸衍生物	237.1	236.08	[M+H]+	C11H12N2O4	140400	373437	263958	23986.7	55245.3	151216	197848	102752	99261.8	30868.6	17027.5	26850.9	119212	124230	142386	122506	C02406	HMDB0001200	910	-	1022-31-7	18377	-	-
MEDP2374	N1-Acetylspermidine	N1-乙酰亚精胺	Alcohol and amines	醇、胺类	Amines	胺类	188.2	187.168	[M+H]+	C9H21N3O	159227	388308	192558	257333	135530	210043	114303	217077	166570	145283	193110	238046	296887	166597	187224	245215	-	-	214848	-	34450-16-3	-	-	-
MEDN1924	N-2-hydroxyethylpiperazine-N''-2-ethanesulfonic acid	N-2-羟乙基哌嗪-N''-2-乙磺酸	Organic acid and Its derivatives	有机酸及其衍生物	Sulfonic acids	磺酸类化合物	237.1	238.099	[M-H]-	C8H18N2O4S	273836	353775	206353	214959	182784	764431	154774	224657	353378	385114	397786	157429	228928	414090	427155	431527	-	-	23831	-	7365-45-9	-	-	-
MEDP1787	N4-Acetylcytidine	N4-乙酰基胞苷	Nucleotide and Its metabolites	核苷酸及其代谢物	Nucleotide and Its metabolites	核苷酸及其代谢物	286.1	285.096	[M+H]+	C11H15N3O6	197467	137040	129312	92612.4	54876.9	680959	116241	97887.6	220904	56025.7	64747.5	34393.1	214300	199487	200314	228225	C22293	HMDB0005923	107461	-	3768-18-1	70989	-	-
MEDP1954	N6-(2-Hydroxyethyl)adenosine	N6-(2-羟乙基)腺苷	Nucleotide and Its metabolites	核苷酸及其代谢物	Nucleotide and Its metabolites	核苷酸及其代谢物	312.1	311.123	[M+H]+	C12H17N5O5	2.37467e+06	1.6821e+06	1.50343e+06	1.11894e+06	800100	5.27189e+06	1.34081e+06	937745	2.65138e+06	1.08865e+06	1.06465e+06	504228	2.53709e+06	2.14769e+06	2.44285e+06	2.3301e+06	-	-	96124	-	4338-48-1	-	-	-
MEDN0428	N6-Succinyl Adenosine	N6-琥珀酰腺苷	Nucleotide and Its metabolites	核苷酸及其代谢物	Nucleotide and Its metabolites	核苷酸及其代谢物	382.1	383.108	[M-H]-	C14H17N5O8	8.43447e+06	7.2183e+06	5.32059e+06	4.69583e+06	6.07996e+06	1.97749e+07	4.46173e+06	3.46892e+06	1.11709e+07	6.13755e+06	6.06042e+06	3.3587e+06	8.02304e+06	7.36965e+06	7.11929e+06	7.57878e+06	-	HMDB0000912	20849086	-	4542-23-8	71169	5867	-
MEDP1493*155	N6-methyladenosine	N6-甲基腺苷	Nucleotide and Its metabolites	核苷酸及其代谢物	Nucleotide and Its metabolites	核苷酸及其代谢物	282	281.112	[M+H]+	C11H15N5O4	302114	269291	319053	292247	257964	245795	455092	435987	333941	243442	296309	183303	415522	310293	327347	379208	-	HMDB0004044	102175	-	1867-73-8	21891	-	-
MEDP0062	N6-Acetyl-L-Lysine	N6-乙酰-L-赖氨酸	Amino acid and Its metabolites	氨基酸及其代谢物	Amino acid derivatives	氨基酸衍生物	189.1	188.116	[M+H]+	C8H16N2O3	9.06867e+06	5.24205e+06	4.21753e+06	2.8867e+06	2.79708e+06	2.95025e+06	3.35129e+06	2.40922e+06	6.99653e+06	2.61553e+06	2.74587e+06	1.61242e+06	4.20325e+06	4.87598e+06	4.18761e+06	4.17087e+06	C02727	HMDB0000206	92832	-	692-04-6	17752	5216	ko00310,ko01100
MEDP1991	N6-Isopentenyladenosine	N6-异戊烯基腺苷	Nucleotide and Its metabolites	核苷酸及其代谢物	Nucleotide and Its metabolites	核苷酸及其代谢物	336.2	335.159	[M+H]+	C15H21N5O4	194590	158888	151210	178697	154876	376633	169538	157098	258674	120281	152322	190161	289553	188345	197497	176732	D05726	-	24405	-	7724-76-7	-	-	-
MEDN1076	N6-isopentene adenine	N6-异戊烯腺嘌呤	Nucleotide and Its metabolites	核苷酸及其代谢物	Nucleotide and Its metabolites	核苷酸及其代谢物	202.1	203.117	[M-H]-	C10H13N5	36626.6	26817.6	21057.9	17084.1	23976.3	49445.4	24382.2	22020.2	44546.4	14381	16294.5	31982.4	26823.7	29762.6	30761.4	26588.1	C04083	-	92180	-	2365-40-4	-	-	-
MEDP1662	N6,N6,N6-Trimethyl-L-lysine	NE，NE，NE-三甲基赖氨酸	Amino acid and Its metabolites	氨基酸及其代谢物	Amino acid derivatives	氨基酸衍生物	189.2	188.153	[M+H]+	C9H20N2O2	1.01068e+07	5.34739e+06	4.8464e+06	3.17841e+06	2.91002e+06	6.10114e+06	4.30804e+06	3.50155e+06	7.12634e+06	3.05924e+06	3.11199e+06	1.68243e+06	4.44563e+06	4.50382e+06	4.97312e+06	4.93555e+06	C03793	-	440120	-	-	-	-	ko00310,ko01100
MEDP0075	Nα-Acetyl-L-Arginine	Nα-乙酰-L-精氨酸	Amino acid and Its metabolites	氨基酸及其代谢物	Amino acid derivatives	氨基酸衍生物	217.1	216.122	[M+H]+	C8H16N4O3	143557	621114	725180	641445	623030	480815	155090	252948	517610	376771	434459	190130	371022	225128	387195	332060	-	HMDB0004620	67427	-	155-84-0	40521	-	-
MEDP0880	N-Alpha-Acetyl-L-Asparagine	N-α-乙酰基-L-天冬酰胺	Amino acid and Its metabolites	氨基酸及其代谢物	Amino acid derivatives	氨基酸衍生物	175.3	174.064	[M+H]+	C6H10N2O4	6.12221e+06	6.49567e+06	9.33949e+06	1.84841e+07	2.05659e+07	7.6688e+06	7.01857e+06	6.28701e+06	6240520	2.09353e+07	2.09086e+07	2.13095e+07	9.7751e+06	1.10939e+07	13432078	11854065	-	HMDB0006028	99715	-	4033-40-3	-	-	-
MEDN1306	Ureidosuccinic acid	N-氨基甲酰基-L-天冬氨酸	Amino acid and Its metabolites	氨基酸及其代谢物	Amino acid derivatives	氨基酸衍生物	175	176.13	[M-H]-	C5H8N2O5	67981.5	588560	241206	236777	174298	982259	156198	130910	861102	193237	388873	88365	225784	357923	263700	331991	C00438	HMDB0000828	93072	-	13184-27-5	15859	5791	ko00240,ko00250,ko01100,ko01240
MEDN0059	Gly-Leu	N-甘氨酰-L-亮氨酸	Amino acid and Its metabolites	氨基酸及其代谢物	Amino acid derivatives	氨基酸衍生物	187.1	188.116	[M-H]-	C8H16N2O3	713961	347547	257905	65827.5	116508	799723	288179	133987	718371	67337.5	70067	77722.9	370690	339865	351070	321545	C02155	HMDB0000759	92843	-	869-19-2	73514	5727	-
MEDN1064	N-Arachidonoylglycine	N-花生四烯甘氨酸	Aldehyde,Ketones,Esters	醛、酮、酯类	Esters	酯类	360.3	361.262	[M-H]-	C22H35NO3	38878.6	146186	114707	125699	99812.2	206253	51566.8	69074.3	239460	174705	173466	106325	133112	123084	131324	119077	-	HMDB0005096	5283389	-	179113-91-8	58961	-	-
MEDP2271	N-Arachidonic-acid-L-serine	N-花生四烯酸-L-丝氨酸	FA	脂肪酰类	Others	其他	392.3	391.272	[M+H]+	C23H37NO4	3063.53	15977.1	11678.8	16177.6	13527.2	7618.4	13734.9	8138.82	11307.6	19278.3	21840	15446.5	7322.98	14016	13939.7	10584.2	-	-	10596625	-	187224-29-9	-	-	-
MEDN1480	N-Arachidonoyl-L-Alanine	N-花生四烯酰基-L-丙氨酸	FA	脂肪酰类	Others	其他	374.3	375.277	[M-H]-	C23H37NO3	8912.87	29153.3	16223.8	20546.7	13589.3	49442.7	14569.1	10977.5	36509.5	20161.5	25538.6	13049.7	23356.9	18187.3	19825.2	21542.4	-	-	40846579	-	401941-73-9	-	-	-
MEDP1792	N-methyl-4-aminobutyric acid	n-甲基-4-氨基丁酸	Amino acid and Its metabolites	氨基酸及其代谢物	Amino acid derivatives	氨基酸衍生物	118.1	117.079	[M+H]+	C5H11NO2	135070	403910	136735	100040	93370	370485	86700	61685	205155	105045	76713.3	35010	141740	193470	128395	218505	-	-	70703	-	1119-48-8	-	-	-
MEDP0878*123	N-Methyl-L-Glutamate	N-甲基-L-谷氨酸	Amino acid and Its metabolites	氨基酸及其代谢物	Amino acid derivatives	氨基酸衍生物	162.3	161.069	[M+H]+	C6H11NO4	1.39026e+06	5584080	1.33054e+06	1.38061e+06	820083	2.90024e+06	1191635	534307	2.06817e+06	1.18892e+06	1.39553e+06	415682	2305180	2347530	2586620	2488220	C01046	HMDB0062660	439377	-	35989-16-3	16440	-	ko01100
MEDP1177	N-Methyl-α-aminoisobutyric acid	N-甲基-α-氨基异丁酸	Amino acid and Its metabolites	氨基酸及其代谢物	Amino acid derivatives	氨基酸衍生物	235.2	117.079	[2M+H]+	C5H11NO2	199054	437473	285101	188128	153420	353203	320391	156363	245533	432174	343032	414819	316427	272335	210146	261248	-	HMDB0002141	75725	-	2566-34-9	134261	6508	-
MEDP0868*104	N-Methylalanine	N-甲基丙氨酸	Amino acid and Its metabolites	氨基酸及其代谢物	Amino acid derivatives	氨基酸衍生物	104	103.063	[M+H]+	C4H9NO2	9.17737e+06	7.77669e+06	8.74066e+06	9.2067e+06	9.35744e+06	1.32416e+07	6.44173e+06	6.02825e+06	9.56992e+06	9.86855e+06	9.57848e+06	6.36316e+06	9.01932e+06	7.95783e+06	1.01528e+07	9.02014e+06	C02721	HMDB0094692	5288725	-	3913-67-5	17519	-	-
MEDP1942	N-MethyTrans-4-Hydroxy-Proline	N-甲基-反式-4-羟基-脯氨酸	Amino acid and Its metabolites	氨基酸及其代谢物	Amino acid derivatives	氨基酸衍生物	146.1	145.074	[M+H]+	C6H11NO3	111008	48807.3	63972.6	43987.4	28039.8	205027	39363.1	51680	74769.8	28968.9	20005	24233.1	63606.2	73680.2	74737.5	67056.3	-	-	11768700	-	4252-82-8	-	-	-
MEDP1996	N-Formylglycine	N-甲酰甘氨酸	Amino acid and Its metabolites	氨基酸及其代谢物	Amino acids	氨基酸	104	103.027	[M+H]+	C3H5NO3	7.16834e+06	7.31108e+06	9.73908e+06	8.4217e+06	7.87658e+06	1.04898e+07	5.78065e+06	6.56565e+06	8.59989e+06	7.11297e+06	7.82472e+06	6.1843e+06	7.47481e+06	7.51508e+06	8.4963e+06	6.56112e+06	-	-	75606	-	2491-15-8	-	-	-
MEDN0843	N-Amidino-L-Aspartate	N-脒基-L-天门冬氨酸	Amino acid and Its metabolites	氨基酸及其代谢物	Amino acid derivatives	氨基酸衍生物	174.1	175.059	[M-H]-	C5H9N3O4	65020	392210	218505	171775	55015	507821	78360	89679.3	429081	110629	160171	0	163178	179821	151358	190519	C03139	HMDB0003157	439918	-	6133-30-8	17072	10	-
MEDN1861	N-Myristoylglycine	N-肉豆蔻酰甘氨酸	Amino acid and Its metabolites	氨基酸及其代谢物	Amino acid derivatives	氨基酸衍生物	284.2	285.23	[M-H]-	C16H31NO3	109714	77617.6	48410.5	32803.7	31899.4	104444	63052.1	51728.4	84122.7	32764.3	34490	31045.4	71568.5	66630.6	62429.7	64945	-	HMDB0013250	72348	-	14246-55-0	87142	-	-
MEDN0579	N-lactoyl-phenylalanine	N-乳酰基苯丙氨酸	Amino acid and Its metabolites	氨基酸及其代谢物	Amino acid derivatives	氨基酸衍生物	236.1	237.1	[M-H]-	C12H15NO4	1.44806e+07	1.01339e+07	6.06869e+06	2.19381e+06	2.40926e+06	1.67541e+07	3.54302e+06	3.32434e+06	1.35747e+07	3.50411e+06	4.23355e+06	948753	8.59948e+06	8.51077e+06	8.70355e+06	8.24962e+06	-	HMDB0062175	102199091	-	-	-	-	-
MEDN1915	N-ethylene glycol neuraminic acid	N-乙二醇神经氨酸	Amino acid and Its metabolites	氨基酸及其代谢物	Amino acid derivatives	氨基酸衍生物	324.1	325.101	[M-H]-	C11H19NO10	5.4033e+06	3.26634e+06	1.8701e+06	167350	164959	5.48747e+06	1.94345e+06	1.53345e+06	2.35967e+06	215062	184736	103001	2.35833e+06	2.79177e+06	2.3287e+06	2.08491e+06	C03410	HMDB0000833	123802	-	1113-83-3	62084	3580	ko00520
MEDP2346*104	N-Ethylglycine	N-乙基甘氨酸	Amino acid and Its metabolites	氨基酸及其代谢物	Amino acid derivatives	氨基酸衍生物	104.1	103.063	[M+H]+	C4H9NO2	9.17737e+06	7.77669e+06	8.74066e+06	9.2067e+06	9.35744e+06	1.32416e+07	6.44173e+06	6.02825e+06	9.56992e+06	9.86855e+06	9.57848e+06	6.36316e+06	9.01932e+06	7.95783e+06	1.01528e+07	9.02014e+06	C11735	HMDB0041945	316542	-	627-01-0	15620	-	-
MEDP2478	N-acetyl-D-phenylalanine	N-乙酰-D-苯丙氨酸	Amino acid and Its metabolites	氨基酸及其代谢物	Amino acid derivatives	氨基酸衍生物	208.1	207.09	[M+H]+	C11H13NO3	121172	351918	307401	379750	352413	310328	138991	180245	325613	425751	448058	288225	413364	304207	300056	310862	C05620	-	101184	-	10172-89-1	-	-	ko00470,ko01100
MEDP0065	N-Acetyl-L-Glutamic Acid	N-乙酰-L-谷氨酸	Amino acid and Its metabolites	氨基酸及其代谢物	Amino acid derivatives	氨基酸衍生物	190.1	189.064	[M+H]+	C7H11NO5	113736	727644	510037	715153	900191	352115	238218	318230	415452	1.03725e+06	760112	1218530	452613	479228	471711	430751	C00624	HMDB0001138	70914	-	1188-37-0	17533	-	ko00220,ko01100,ko01210,ko01230
MEDP0849	Nα-Acetyl-L-glutamine	N-乙酰-L-谷氨酰胺	Amino acid and Its metabolites	氨基酸及其代谢物	Amino acid derivatives	氨基酸衍生物	189.1	188.183	[M+H]+	C7H12N2O4	549395	1141225	840815	1028705	716805	986745	392210	674331	919630	810640	844165	462420	718480	743610	691680	748635	D07063	HMDB0006029	25561	-	2490-97-3	21553	-	-
MEDN0057	N-Acetyl-L-Tyrosine	N-乙酰-L-酪氨酸	Amino acid and Its metabolites	氨基酸及其代谢物	Amino acid derivatives	氨基酸衍生物	222.1	223.085	[M-H]-	C11H13NO4	136774	305154	224946	187920	181478	266474	150089	143613	330997	246938	227607	119894	199337	185453	219427	197008	C01657	HMDB0000866	68310	-	537-55-3	21563	-	-
MEDP0611	N-Acetyl-L-Histidine	N-乙酰-L-组氨酸	Amino acid and Its metabolites	氨基酸及其代谢物	Amino acid derivatives	氨基酸衍生物	198.1	197.08	[M+H]+	C8H11N3O3	152794	547725	803935	777120	648145	564455	146239	284314	641445	696705	441089	266135	554415	374933	544375	597925	C02997	HMDB0032055	273260	-	218084	16437	-	-
MEDN0818	N-acetyl-beta-alanine	N-乙酰-β-丙氨酸	Amino acid and Its metabolites	氨基酸及其代谢物	Amino acid derivatives	氨基酸衍生物	130.1	131.058	[M-H]-	C5H9NO3	1.27808e+07	1.10282e+07	8.36235e+06	7.15473e+06	7.39635e+06	1.24364e+07	9.27958e+06	8.19451e+06	1.16131e+07	1.07121e+07	1.141e+07	1.05014e+07	1.02809e+07	9.98116e+06	9.5486e+06	9.88795e+06	C01073	HMDB0061880	76406	-	3025-95-4	16682	-	ko00410
MEDN2308	N-Acetylaminooctanoic acid	N-乙酰氨基辛酸	Organic acid and Its derivatives	有机酸及其衍生物	Organic acid and Its derivatives	有机酸及其衍生物	200.1	201.136	[M-H]-	C10H19NO3	56784.2	138493	132969	31237.1	69128.7	188667	40498.4	47561.6	66908.2	44602.4	46499.8	40427.6	84746.3	81943.4	88837.9	88274	-	-	95555	-	5440-37-9	-	-	-
MEDP0064	N-Acetylcysteine	N-乙酰半胱氨酸	Amino acid and Its metabolites	氨基酸及其代谢物	Amino acid derivatives	氨基酸衍生物	164	163.03	[M+H]+	C5H9NO3S	55417.1	120467	140071	142746	123597	70192.3	93813.5	96060.2	66501	101947	121949	79541.2	91626.7	77954.9	103453	96442.5	C06809	HMDB0001890	12035	-	616-91-1	28939	784	-
MEDN0075	N-Acetyl-L-phenylalanine	N-乙酰苯丙氨酸	Amino acid and Its metabolites	氨基酸及其代谢物	Amino acid derivatives	氨基酸衍生物	206.1	207.1	[M-H]-	C11H13NO3	99591	208239	138451	144140	115631	199430	93234.8	97383.7	206745	165754	181505	103324	173144	139913	163067	135999	C03519	HMDB0000512	74839	-	2018-61-3	16259	5498	ko00360,ko01100
MEDP2359	N-acetyl-D-Lactosamine	N-乙酰基-D-乳糖胺	Carbohydrates and Its metabolites	碳水化合物及其代谢物	Carbohydrates and Its metabolites	碳水化合物及其代谢物	384.2	383.143	[M+H]+	C14H25NO11	166770	241875	328715	152585	164095	150085	136735	163120	193470	169730	225185	90060.6	251895	208636	183085	210160	C00611	HMDB0001542	9800166	-	32181-59-2	16153	4231	-
MEDN0586*010	N-Acetyl-L-alanine	N-乙酰基-L-丙氨酸	Amino acid and Its metabolites	氨基酸及其代谢物	Amino acid derivatives	氨基酸衍生物	130.1	131.058	[M-H]-	C5H9NO3	1.54588e+07	1.24891e+07	9.9329e+06	8.48188e+06	9.15572e+06	1.44227e+07	1.04942e+07	9.85455e+06	1.36979e+07	1.17815e+07	1.24149e+07	1.22486e+07	1.15492e+07	1.17696e+07	1.15411e+07	1.16793e+07	-	HMDB0000766	88064	-	97-69-8	40992	5733	-
MEDP1211	N-acetylpyrrolidine	N-乙酰基吡咯烷	Heterocyclic compounds	杂环化合物	Heterocyclic compounds	杂环化合物	114.1	113.084	[M+H]+	C6H11NO	380950	1.08034e+06	1.57146e+06	1.41446e+06	1.3845e+06	857343	369709	597378	925236	1.53375e+06	1.49647e+06	632004	833751	1.04345e+06	1.00777e+06	778711	-	-	77650	-	4030-18-6	-	-	-
MEDP2302	N-Acetyl-L-methionine	N-乙酰基蛋氨酸	Amino acid and Its metabolites	氨基酸及其代谢物	Amino acid derivatives	氨基酸衍生物	192.1	191.062	[M+H]+	C7H13NO3S	674962	798700	705046	323415	464835	1.47373e+06	370842	455807	836845	427128	521709	262288	776385	723502	757232	723731	C02712	HMDB0011745	6180	-	65-82-7	165927	-	-
MEDP0373	N-Acetylglycine	N-乙酰基甘氨酸	Amino acid and Its metabolites	氨基酸及其代谢物	Amino acid derivatives	氨基酸衍生物	118	117.043	[M+H]+	C4H7NO3	65852930	28145910	41580075	7963380	9295655	63571910	33079265	29840910	57231210	8349605	6644890	5018595	36732360	35631950	44897815	44374675	-	HMDB0000532	10972	-	543-24-8	40410	5517	-
MEDN0056	N-Acetyl-L-Leucine	N-乙酰基亮氨酸	Amino acid and Its metabolites	氨基酸及其代谢物	Amino acid derivatives	氨基酸衍生物	172.1	173.105	[M-H]-	C8H15NO3	597761	1.52761e+06	1.3473e+06	1.20887e+06	886517	796660	900929	874688	1.84841e+06	1.38296e+06	1.46141e+06	670689	1.12868e+06	1.07918e+06	1.11855e+06	1.08515e+06	C02710	HMDB0011756	70912	-	1188-21-2	17786	-	-
MEDN0827	N-acetylornithine	N-乙酰基-鸟氨酸	Amino acid and Its metabolites	氨基酸及其代谢物	Amino acid derivatives	氨基酸衍生物	173.1	174.1	[M-H]-	C7H14N2O3	2.38034e+06	2.61808e+06	4.37924e+06	9.70144e+06	1.10929e+07	3.75681e+06	2.54766e+06	2.65778e+06	3.50013e+06	1.198e+07	1.14154e+07	9.67059e+06	6.20029e+06	6.2689e+06	6.10986e+06	6.51256e+06	C00437	HMDB0003357	439232	-	1572591	16543	-	ko00220,ko01100,ko01210,ko01230
MEDP0386	N-Acetylthreonine	N-乙酰基苏氨酸	Amino acid and Its metabolites	氨基酸及其代谢物	Amino acid derivatives	氨基酸衍生物	162	161.069	[M+H]+	C6H11NO4	96705	47736.6	81308.1	14885.6	21716	80025	63350	63635	71883.3	33340	27922.4	22978.1	42194.5	42793	49644	47755.5	-	HMDB0062557	152204	-	17093-74-2	45826	-	-
MEDN0506	N-Acetylglucosamine 1-Phosphate	N-乙酰葡萄糖胺 1-磷酸	Carbohydrates and Its metabolites	碳水化合物及其代谢物	Phosphate sugars	磷酸糖	300	301.056	[M-H]-	C8H16NO9P	7.20521e+06	5.40124e+06	3.98761e+06	1.14792e+06	1.46713e+06	5.66465e+06	4.43715e+06	3.59107e+06	7.48546e+06	1.19997e+06	1.21589e+06	876063	5.27748e+06	4.94511e+06	3.42479e+06	4.12827e+06	C04256	HMDB0001367	440272	-	6866-69-9	7125	6194	-
MEDN0058	N-Acetylneuraminic Acid(SA)	N-乙酰神经氨酸	Amino acid and Its metabolites	氨基酸及其代谢物	Amino acid derivatives	氨基酸衍生物	308.1	309.106	[M-H]-	C11H19NO9	5.28744e+06	1.39225e+07	1.48823e+07	1.77947e+07	2.66408e+07	5.52439e+06	9.75356e+06	1.14611e+07	1.05911e+07	2.54237e+07	2.30922e+07	1.74788e+07	1.44855e+07	1.48708e+07	1.22294e+07	1.27607e+07	C19910	HMDB0000230	445063	-	131-48-6	45744	3321	-
MEDP1183	N-Acetylcadaverine	N-乙酰尸胺	Alcohol and amines	醇、胺类	Polyamines	多胺	145.1	144.126	[M+H]+	C7H16N2O	320549	822370	469900	175122	220595	212377	422295	250635	223606	257256	297357	165809	285071	192563	243399	171419	-	HMDB0002284	189087	-	32343-73-0	88824	-	-
MEDN0053	N-Acetylaspartate	N-乙酰天冬氨酸	Amino acid and Its metabolites	氨基酸及其代谢物	Amino acid derivatives	氨基酸衍生物	174	175.048	[M-H]-	C6H9NO5	140624	1.47285e+06	790369	651101	413045	1.39133e+06	257394	364152	1.38541e+06	444088	869758	316639	600556	615323	650464	567980	C01042	HMDB0000812	65065	-	997-55-7	21547	5776	ko00250,ko01100
MEDN0561	N-Acetyl-Asp-Glu	N-乙酰天冬氨酰谷氨酸	Amino acid and Its metabolites	氨基酸及其代谢物	Amino acid derivatives	氨基酸衍生物	303.1	304.091	[M-H]-	C11H16N2O8	1.63078e+06	2.81711e+07	4.18551e+07	4.66135e+07	7.79322e+07	6.35743e+06	1.14492e+07	1.76969e+07	1.64243e+07	1.03922e+08	9.41322e+07	6.67009e+07	3.68066e+07	3.59758e+07	3.9063e+07	3.1602e+07	C12270	HMDB0001067	188803	-	3106-85-2	95120	-	ko00250,ko01100,ko04080
MEDN0060	N-Isovaleroylglycine	N-异戊酰氨基乙酸	Amino acid and Its metabolites	氨基酸及其代谢物	Amino acid derivatives	氨基酸衍生物	158.1	159.09	[M-H]-	C7H13NO3	42216.3	60936.3	34126	20008.5	18280.6	84167.6	21665.4	13850.7	64534.8	15572.9	12526.2	5390.31	41977.5	31137.2	45144.7	37831.5	-	HMDB0000678	546304	-	16284-60-9	70984	5647	-
MEDN0632	N-Oleoyl Glycine	N-油酰甘氨酸	Alcohol and amines	醇、胺类	Amines	胺类	338.3	339.277	[M-H]-	C20H37NO3	13344.6	6675.32	11043.6	6551.81	7066.68	4703.29	13932.6	8670.54	4597.34	9463	6162.97	9724.11	11823.2	9208.11	7590.24	12537.8	-	HMDB0013631	6436908	-	2601-90-3	73723	-	-
MEDN1410	N-Palmitoylglycine	N-棕榈酰甘氨酸	Amino acid and Its metabolites	氨基酸及其代谢物	Amino acid derivatives	氨基酸衍生物	312.3	313.262	[M-H]-	C18H35NO3	172764	154978	159699	159859	146679	267624	155515	149748	193918	172815	159293	153860	196412	177565	190239	182774	-	HMDB0013034	151008	-	2441-41-0	479285	-	-
MEDN0352*014	O-Phosphorylethanolamine	O-Phosphorylethanolamine	GP	甘油磷脂类	Others	其他	140	141.019	[M-H]-	C2H8NO4P	1.85001e+07	1.10453e+07	1.329e+07	1.10471e+07	8.32458e+06	1.4839e+07	1.22999e+07	1.27431e+07	1.5522e+07	8.22081e+06	8.93734e+06	4.97606e+06	1.59207e+07	1.49408e+07	1.34115e+07	1.26598e+07	C00346	HMDB0000224	1015	-	1071-23-4	17553	5233	ko00563,ko00564,ko00600,ko01100,ko04071
MEDP0876	O-Succinyl-L-Homoserine	O-琥珀酰-L-高丝氨酸	Amino acid and Its metabolites	氨基酸及其代谢物	Amino acid derivatives	氨基酸衍生物	220.2	219.074	[M+H]+	C8H13NO6	216794	226778	81711.1	107241	23340	319511	123784	46680	188252	130072	46680	84703.8	147571	235924	217809	183465	C01118	-	439406	-	1492-23-5	-	-	ko00270,ko00920,ko01100,ko01230
MEDN1944	O-Phospho-L-threonine	O-磷酸-L-苏氨酸	Amino acid and Its metabolites	氨基酸及其代谢物	Amino acid derivatives	氨基酸衍生物	198	199.025	[M-H]-	C4H10NO6P	567520	197813	214252	165847	258889	305221	1.09212e+06	1543320	299918	239199	218931	590555	399019	445104	391020	546768	C12147	HMDB0011185	3246323	-	1114-81-4	37525	-	ko00860,ko01100
MEDP2336	O-Acetyl-L-homoserine	O-乙酰-L-高丝氨酸	Amino acid and Its metabolites	氨基酸及其代谢物	Amino acid derivatives	氨基酸衍生物	162.1	161.068	[M+H]+	C6H11NO4	1.73241e+06	1.01815e+06	938944	506772	405896	3.62785e+06	433950	549655	1.23042e+06	1.04922e+06	1.01351e+06	297338	1.61366e+06	1.42672e+06	1.67616e+06	1.745e+06	-	-	45038083	-	250736-84-6	-	-	-
MEDN0616	O-Acetyl-L-serine	O-乙酰基-L-丝氨酸	Amino acid and Its metabolites	氨基酸及其代谢物	Amino acid derivatives	氨基酸衍生物	146	147.053	[M-H]-	C5H9NO4	1.7149e+06	1.8393e+06	1.79512e+06	1.99591e+06	1.86741e+06	1.85906e+06	1.53703e+06	1.83929e+06	1.68029e+06	1.74924e+06	1.63664e+06	1.73238e+06	1.40509e+06	1.92064e+06	1.53848e+06	1.75061e+06	C00979	HMDB0003011	99478	-	5147-00-2	17981	3270	ko00270,ko00920,ko01100,ko01200,ko01230,ko04122
MEDP2792	PC(O-1:0/O-16:0)	PC(O-1:0/O-16:0)	GP	甘油磷脂类	PC-O	磷脂酰胆碱(醚键)	496.3	495.369	[M+H]+	C25H54NO6P	1.94186e+08	2.48055e+08	2.21265e+08	2.03601e+08	1.87605e+08	195149290	1.95661e+08	1.73972e+08	2.23963e+08	2.03834e+08	2.0749e+08	1.74697e+08	1.83277e+08	2.08221e+08	2.11238e+08	2.046e+08	-	-	-	-	-	-	-	-
MEDP2708	PE-NMe(16:1(9Z)/18:1(11Z))	PE-NMe(16:1(9Z)/18:1(11Z))	FA	脂肪酰类	Others	其他	752.5	729.531	[M+Na]+	C40H76NO8P	11651	11682.6	10026.9	7241.23	16533.8	5342.08	16638.8	10137.9	7666.41	14365.2	14276	7872.28	12247.3	13873.4	10451.5	11356	-	-	131820073	-	-	-	-	-
MEDN2266	PI(15:0/2:0)	PI(15:0/2:0)	GP	甘油磷脂类	PI	磷脂酰肌醇	599.3	600.291	[M-H]-	C26H49O13P	977340	399636	361597	358322	205944	957860	345733	692773	425327	386036	256257	409981	567151	460235	344950	375342	-	-	145719036	-	-	-	-	-
MEDP0079	S-(5-Adenosy)-L-Homocysteine	S-(5-腺苷)-L-高半胱氨酸	Amino acid and Its metabolites	氨基酸及其代谢物	Amino acid derivatives	氨基酸衍生物	385	384.122	[M+H]+	C14H20N6O5S	1.11721e+06	1.01612e+06	770750	1.11006e+06	862433	1.71453e+06	1.09771e+06	1.18803e+06	1.05057e+06	815530	1.55275e+06	637007	1.04722e+06	1.06286e+06	1.12523e+06	1.18392e+06	C00021	HMDB0000939	439155	-	979-92-0	16680	296	ko00270,ko01100,ko01230,ko01240,ko05208
MEDP0442	Sn-Glycero-3-Phosphocholine	sn-甘油-3-磷酸胆碱	Tryptamines,Cholines,Pigments	色胺、胆碱、色素	Cholines	胆碱类	258.2	257.103	[M+H]+	C8H20NO6P	5.21429e+07	1.37058e+07	1.04127e+07	2.92654e+06	3.54504e+06	8.71859e+07	1.14211e+07	5.65808e+06	1.56609e+07	3.32344e+06	5.04108e+06	2.12165e+06	1.6366e+07	2.77667e+07	1.68796e+07	2.44688e+07	C00670	HMDB0000086	71920	-	28319-77-9	16870	370	ko00564,ko00565,ko05231
MEDN1684	S-Ribosyl-L-homocysteine	S-核糖基-L-高半胱氨酸	Amino acid and Its metabolites	氨基酸及其代谢物	Amino acid derivatives	氨基酸衍生物	266.1	267.078	[M-H]-	C9H17NO6S	27006.1	62050.4	33140.9	37637	100780	84550.7	26735.6	31771.6	51139.4	82934.4	66162.2	35955.8	79121.3	63850.8	51448.8	49738	C03539	-	-	-	-	-	-	ko00270,ko01100,ko01230
MEDN0071	S-Sulfo-L-Cysteine	S-磺基-L-半胱氨酸	Amino acid and Its metabolites	氨基酸及其代谢物	Amino acid derivatives	氨基酸衍生物	200	200.977	[M-H]-	C3H7NO5S2	7797.57	23664	24708.1	38252.8	43912.5	34592.9	30724.1	11316.8	15005	25337.7	31725.2	8340	27727.6	18340	21005.8	19933.3	C05824	HMDB0000731	115015	-	1637-71-4	27891	-	ko00270,ko01100,ko01230
MEDP0685	Methylcysteine	S-甲基-L-半胱氨酸	Amino acid and Its metabolites	氨基酸及其代谢物	Amino acids	氨基酸	136.2	135.035	[M+H]+	C4H9NO2S	10466250	9924405	2.59834e+06	16888275	5346895	10281835	3.72724e+06	10670635	4.94812e+06	29008310	27092130	16346755	5.36657e+06	6.23325e+06	6.13534e+06	5.66387e+06	C22040	HMDB0002108	24417	-	1187-84-4	45658	6490	ko02010
MEDP1963	S-(Methyl)glutathione	S-甲基谷胱甘肽	Amino acid and Its metabolites	氨基酸及其代谢物	Amino acid derivatives	氨基酸衍生物	322.1	321.099	[M+H]+	C11H19N3O6S	308291	73355	363960	149491	161710	512010	180848	154889	285893	188841	167095	138365	183810	255254	268914	252993	C11347	-	115260	-	2922-56-7	-	-	-
MEDP1966	S-Allyl-L-cysteine	S-烯丙基-L-半胱氨酸	Amino acid and Its metabolites	氨基酸及其代谢物	Amino acid derivatives	氨基酸衍生物	162.1	161.051	[M+H]+	C6H11NO2S	68939.5	129111	209282	64811.8	57089.9	42420.4	24806.8	249059	296651	57756.6	34027.1	39711.9	155842	165696	135965	117874	C16759	-	9793905	-	21593-77-1	-	-	-
MEDP1280	S-Adenosyl-L-Methionine	S-腺苷蛋氨酸	Amino acid and Its metabolites	氨基酸及其代谢物	Amino acid derivatives	氨基酸衍生物	399.1	398.137	[M+H]+	C15H22N6O5S	10746005	824050	958522	393880	691680	10850150	2393280	941440	1342975	803935	770226	317025	3971295	3480360	3545265	3101755	C00019	HMDB0001185	9865603	-	17176-17-9	15414	6064	ko00270,ko00330,ko01100,ko01230,ko01240,ko04122,ko05208
MEDN0538	UDP-glucose	UDP-葡萄糖	Carbohydrates and Its metabolites	碳水化合物及其代谢物	Sugars	糖类	565	566.055	[M-H]-	C15H24N2O17P2	515622	236725	211446	94851	86700	2.22136e+06	287848	164371	358940	45879.9	78360	34697.4	825562	572644	545023	675576	C00029	HMDB0000286	5278	-	133-89-1	46229	-	ko00040,ko00052,ko00053,ko00500,ko00520,ko00524,ko00561,ko01100,ko01240,ko01250
MEDN2287	alpha-Methoxy-1H-indole-3-propanoic acid	α-甲氧基-1H-吲哚-3-丙酸	Heterocyclic compounds	杂环化合物	Indole and Its derivatives	吲哚及其衍生物	218.1	219.09	[M-H]-	C12H13NO3	5.79455e+06	6.15934e+06	5.73866e+06	6.71524e+06	6.8954e+06	6.68502e+06	6.01111e+06	5.95552e+06	7.10725e+06	6.02206e+06	6.43762e+06	6.24281e+06	7.21331e+06	6.51455e+06	6.40688e+06	6.1753e+06	-	HMDB0038339	84128275	-	-	-	-	-
MEDN1965	α-Hydroxyglutaric Acid (sodium salt)	α-羟基戊二酸（钠盐）	Organic acid and Its derivatives	有机酸及其衍生物	Organic acid and Its derivatives	有机酸及其衍生物	147	148.11	[M-H]-	C5H8O5	490718	2625655	996458	5288090	2.76375e+06	387903	835669	745483	778318	4.21686e+06	3.03133e+06	5461110	1.31964e+06	1.04987e+06	1.19517e+06	1.27963e+06	-	-	218623	-	40951-21-1	-	-	-
MEDP0789	2-Pentyl-3-phenyl-2-propenal	α-戊基肉桂醛	Aldehyde,Ketones,Esters	醛、酮、酯类	Aldehydes	醛类	203.4	202.136	[M+H]+	C14H18O	250383	294695	343617	302894	244709	474293	316890	303215	320996	341829	201309	296533	255692	267109	321775	324094	C12288	HMDB0031313	1712058	-	122-40-7	32318	-	-
MEDP1819	alpha-Asarone	α-细辛脑	Others	其他	Medicine	药物	209.1	208.11	[M+H]+	C12H16O3	72213.3	85894.8	89313.4	97982	80719.2	132531	79359.2	72002.6	102844	73638.4	126933	67699.8	86115.7	58804.3	91073.1	73696.2	C17846	HMDB0031469	636822	-	2883-98-9	78309	-	-
MEDN0034*002	β-Alanine	β-氨基丙酸	Amino acid and Its metabolites	氨基酸及其代谢物	Amino acids	氨基酸	88	89.048	[M-H]-	C3H7NO2	26196.4	75338.2	62451.4	79935.1	80830.8	61443.2	28431.4	28712.5	68875.5	75562	70281.9	55152.4	80088.7	51460.8	49867.9	64223	C00099	HMDB0000056	239	-	107-95-9	16958	5119	ko00240,ko00410,ko00640,ko00770,ko01100,ko01240,ko04080,ko04974
MEDN1902	beta-Muricholic acid	β-鼠胆酸	Bile acids	胆汁酸	Bile acids	胆汁酸	407.3	408.288	[M-H]-	C24H40O5	188005	47572.6	111135	18445.7	25833.5	221173	38918.1	26363.6	33682.3	24565.2	8049.56	38281.7	66577	56973.4	55774.7	64535.2	C17726	-	5283853	-	2393-59-1	-	-	-
MEDP0180	Β-Nicotinamide Mononucleotide	β-烟酰胺单核苷酸	Nucleotide and Its metabolites	核苷酸及其代谢物	Nucleotide and Its metabolites	核苷酸及其代谢物	335.1	334.057	[M+H]+	C11H15N2O8P	67782	35030.8	45032.9	83916.7	99084.8	51653.3	48345	61653	65705	72860.8	51680	82945.8	75088	63553.6	65711.8	36888.9	C00455	HMDB0000229	14180	-	1094-61-7	16171	5238	ko00760,ko01100
MEDP1013	γ-Glu-Cys	γ-L-谷氨酸-L-半胱氨酸	Amino acid and Its metabolites	氨基酸及其代谢物	Small Peptide	小肽	251.1	250.062	[M+H]+	C8H14N2O5S	254094	133400	213500	148946	200145	225596	95035	135771	231432	316927	203485	61685	131735	138405	174357	103375	C00669	HMDB0001049	123938	-	636-58-8	17515	5966	ko00480,ko01100,ko01240,ko04216
MEDN2135	γ-Glu-Met	γ-L-谷氨酸-L-蛋氨酸	Amino acid and Its metabolites	氨基酸及其代谢物	Small Peptide	小肽	277.1	278.094	[M-H]-	C10H18N2O5S	86194	70836.6	45554.3	20216.5	23342.4	94355	59891.7	51459.1	159982	24280.4	34091.2	14381	75842.9	73162.7	69728.8	72768.2	-	-	7009567	-	17663-87-5	-	-	-
MEDN1940*053	γ-Glu-Gln	γ-L-谷氨酸-L-谷氨酰胺	Amino acid and Its metabolites	氨基酸及其代谢物	Small Peptide	小肽	274.1	275.112	[M-H]-	C10H17N3O6	438480	337077	262348	176604	173884	446662	296504	238645	317692	174961	181329	119266	346536	304049	298774	311530	C05283	HMDB0011738	150914	-	10148-81-9	73707	-	-
MEDP0367	γ-Aminobutyric Acid	γ-氨基丁酸	Amino acid and Its metabolites	氨基酸及其代谢物	Amino acid derivatives	氨基酸衍生物	104.1	103.063	[M+H]+	C4H9NO2	440011	8.0469e+06	8.42332e+06	1.29015e+07	1.30779e+07	1.81511e+06	4635940	5788685	4.39162e+06	1.18618e+07	1.55176e+07	12292370	5.26253e+06	6.40199e+06	6.76294e+06	6.18707e+06	C00334	HMDB0000112	119	-	20791	16865	-	ko00250,ko00330,ko00410,ko00650,ko00760,ko01100,ko04024,ko04080,ko04721,ko04723,ko04727,ko04742,ko04915,ko04929,ko05032,ko05033
MEDN0662	Glu-Leu	γ-谷氨酸-亮氨酸	Amino acid and Its metabolites	氨基酸及其代谢物	Small Peptide	小肽	259.1	260.137	[M-H]-	C11H20N2O5	2.43515e+06	2.1964e+06	2.0957e+06	944740	738504	5.896e+06	1.77719e+06	1.59284e+06	3.84922e+06	1.33187e+06	1.35364e+06	808085	2.38423e+06	2.39987e+06	1.99417e+06	2.26327e+06	-	HMDB0028823	4524287	-	2566-39-4	73506	-	-
MEDN1126*077	Gamma-Mercholic Acid	γ-鼠胆酸	Bile acids	胆汁酸	Bile acids	胆汁酸	407.3	408.288	[M-H]-	C24H40O5	358317	129159	209133	34160.7	69820.2	147567	90027.1	71915.9	71053.9	37881.8	15654.1	115551	139259	104791	146792	131334	C17649	-	92805	-	547-75-1	-	-	-
MEDN0378*054	FFA(18:3)	γ-亚麻酸(C18:3)	FA	脂肪酰类	FFA	游离脂肪酸	277.2	278.22	[M-H]-	C18H30O2	177787	110522	138459	61007.2	38561.8	390933	72216.9	84093.8	189834	54108.1	60922.1	36042.7	147442	124390	129309	141336	C06426	HMDB0003073	5280933	-	506-26-3	28661	386	ko00591,ko01040,ko01100
MEDN1836	Δ12-Prostaglandin J2	Δ12-前列腺素 J2	FA	脂肪酰类	Oxidized lipids	氧化脂质	333.2	334.215	[M-H]-	C20H30O4	375654	365123	715217	124060	104137	548204	403303	346248	791185	114051	99990.7	58666.3	478550	408112	382026	394958	C05958	HMDB0004238	5280885	-	87893-54-7	28130	7034	ko00590,ko01100
MEDP0541	δ-Valerolactam	δ-戊内胺	Alcohol and amines	醇、胺类	Amines	胺类	100.1	99.0684	[M+H]+	C5H9NO	772490	871886	865208	879346	934230	895744	838600	826034	766386	951284	787290	877119	956773	979442	912574	892551	-	HMDB0011749	12665	-	675-20-7	77761	-	-
MEDP0390	Arainosine	阿糖肌苷	Nucleotide and Its metabolites	核苷酸及其代谢物	Nucleotide and Its metabolites	核苷酸及其代谢物	269.1	268.081	[M+H]+	C10H12N4O5	685925	926125	1.00159e+06	2.41627e+06	1.69223e+06	1.22373e+06	776674	941912	385322	1.51105e+06	2.0097e+06	1.10598e+06	1.24357e+06	1.24726e+06	1.23409e+06	1.08904e+06	-	HMDB0247301	135410268	-	7013-16-3	-	-	-
MEDN0478	Aminomalonic Acid	氨基丙二酸	Organic acid and Its derivatives	有机酸及其衍生物	Organic acid and Its derivatives	有机酸及其衍生物	118	119.022	[M-H]-	C3H5NO4	336146	232736	197030	193555	208000	412609	286175	201652	289425	218302	200257	213916	262247	262569	256525	239143	C00872	HMDB0001147	100714	-	1068-84-4	17475	-	-
MEDN0615*014	Carbamoyl phosphate	氨基甲酸酯磷酸酯	Organic acid and Its derivatives	有机酸及其衍生物	Phosphoric acids	磷酸类化合物	140	140.983	[M-H]-	CH4NO5P	1.85001e+07	1.10453e+07	1.329e+07	1.10471e+07	8.32458e+06	1.4839e+07	1.22999e+07	1.27431e+07	1.5522e+07	8.22081e+06	8.93734e+06	4.97606e+06	1.59207e+07	1.49408e+07	1.34115e+07	1.26598e+07	C00169	HMDB0001096	278	-	590-55-6	17672	6002	ko00220,ko00230,ko00240,ko00250,ko00910,ko01100,ko01200,ko01230,ko01240
MEDP2002*115	Aminolevulinic acid	氨基酮戊酸	Organic acid and Its derivatives	有机酸及其衍生物	Organic acid and Its derivatives	有机酸及其衍生物	132.1	131.058	[M+H]+	C5H9NO3	9.33515e+06	1.50222e+07	1.63152e+07	1.66994e+07	1.54269e+07	1.44654e+07	8.85744e+06	7.69835e+06	1.49469e+07	1.48192e+07	1.40209e+07	6.69694e+06	1.14346e+07	1.37998e+07	1.15106e+07	1.33057e+07	C00430	HMDB0001149	137	-	106-60-5	17549	6037	ko00260,ko00860,ko01100,ko01240,ko02010
MEDP1019*105	aminoisobutyric acid	氨基异丁酸	Amino acid and Its metabolites	氨基酸及其代谢物	Amino acid derivatives	氨基酸衍生物	104.1	103.063	[M+H]+	C4H9NO2	1.83606e+06	3.8457e+07	3.67973e+07	5.8072e+07	6.34959e+07	8.21981e+06	1.18096e+07	23926315	1.8838e+07	55634201	6.65302e+07	49223235	2.44527e+07	3.0671e+07	2.721e+07	2.77039e+07	C03284	HMDB0002166	439434	-	4249-19-8	33094	6520	ko00280,ko01100
MEDP1083	Oxypurinol	奥昔嘌醇	Nucleotide and Its metabolites	核苷酸及其代谢物	Nucleotide and Its metabolites	核苷酸及其代谢物	153	152.033	[M+H]+	C5H4N4O2	4.51989e+07	2.04009e+08	2.40341e+08	1.18063e+08	9.9725e+07	1.21309e+08	1.61151e+08	1.81606e+08	172120492	1.23372e+08	78288607	9.08259e+07	1.07612e+08	1.05202e+08	1.12972e+08	103565045	C07599	HMDB0000786	135398752	-	2465-59-0	28315	5752	-
MEDN0822	Cysteine-glutathione disulfide	半胱氨酸二硫化谷胱甘肽	Amino acid and Its metabolites	氨基酸及其代谢物	Small Peptide	小肽	425.1	426.088	[M-H]-	C13H22N4O8S2	5.75976e+06	5.30275e+06	2.439e+06	663762	496914	4.56237e+06	2.72764e+06	927486	4.69805e+06	279053	460448	158432	3.54809e+06	3.67766e+06	3.09249e+06	3.54202e+06	-	HMDB0000656	53477713	-	13081-14-6	143243	5628	-
MEDP0409	Cys-Gly	半胱氨酰甘氨酸	Amino acid and Its metabolites	氨基酸及其代谢物	Small Peptide	小肽	179	178.041	[M+H]+	C5H10N2O3S	90791.9	167306	94971.6	72857.4	58874.3	279522	42158.3	68508.4	97137.5	36675	94312.3	28340	73355	125550	127999	142356	C01419	HMDB0000078	439498	-	19246-18-5	4047	5134	ko00480,ko01100
MEDP0029	Cysteamine	半胱胺	Alcohol and amines	醇、胺类	Polyamines	多胺	78	77.03	[M+H]+	C2H7NS	20005	7816.81	5005	20005	16675	16675	11670	8171.2	13066.8	12176.9	5724.98	19346.8	9876.94	6670	8340	8340	C01678	HMDB0002991	6058	-	60-23-1	17141	3222	ko00430,ko01100
MEDN1532	D-Galacturonic Acid	半乳糖醛酸	Carbohydrates and Its metabolites	碳水化合物及其代谢物	Sugar acids	糖酸	193	194.043	[M-H]-	C6H10O7	374323	384246	330345	345228	237847	377056	259681	172892	441247	231631	336079	155806	365926	380008	300234	349855	C00333	HMDB0002545	439215	-	685-73-4	47962	6713	ko00040,ko00053,ko00520,ko01100,ko01240,ko01250,ko02010
MEDP0163	Cytidine	胞苷	Nucleotide and Its metabolites	核苷酸及其代谢物	Nucleotide and Its metabolites	核苷酸及其代谢物	244.1	243.086	[M+H]+	C9H13N3O5	3.13023e+06	1632645	936717	653529	446093	1.12342e+06	2.04808e+06	1.68445e+06	4678980	196633	405580	251820	1651190	1.30125e+06	1742265	1556800	C00475	HMDB0000089	6175	-	65-46-3	17562	3376	ko00240,ko01100,ko01232,ko02010
MEDN1612	Cytidine 2',3'-cyclic monophosphoric acid	胞苷2'，3'-环一磷酸	Nucleotide and Its metabolites	核苷酸及其代谢物	Nucleotide and Its metabolites	核苷酸及其代谢物	304	305.041	[M-H]-	C9H12N3O7P	495865	142339	85727.2	58600.9	16366	623030	246885	240205	280280	38345	68454.7	38807.9	157388	293640	218505	265250	C02354	HMDB0011691	91746159	-	633-90-9	-	-	ko00240,ko01100
MEDP0164	Cytidine-5-Monophosphate	胞苷-5-单磷酸	Nucleotide and Its metabolites	核苷酸及其代谢物	Nucleotide and Its metabolites	核苷酸及其代谢物	324	323.052	[M+H]+	C9H14N3O8P	3.12657e+07	1.2598e+07	14437290	1.01439e+06	1.32396e+06	21249595	2.45697e+07	21448050	2.15481e+07	1.04884e+06	1.17483e+06	1.84517e+06	1.27907e+07	1.30808e+07	1.45055e+07	1.66639e+07	C00055	HMDB0000095	6131	-	63-37-6	17361	5143	ko00240,ko01100,ko01232
MEDP1749	Cytidine 5'-diphosphate	胞苷5'-二磷酸	Nucleotide and Its metabolites	核苷酸及其代谢物	Nucleotide and Its metabolites	核苷酸及其代谢物	427	403.018	[M+Na]+	C9H15N3O11P2	708430	482490	567800	1010240	849195	413940	1814830	2047960	357120	797230	876025	2396670	978355	658190	993460	986745	C00112	-	6132	-	63-38-7	-	-	ko00240,ko01100,ko01232,ko01240
MEDP0877	Cytidine 5'-Diphosphocholine	胞苷5'-二磷酸胆碱	Nucleotide and Its metabolites	核苷酸及其代谢物	Nucleotide and Its metabolites	核苷酸及其代谢物	489.2	488.107	[M+H]+	C14H26N4O11P2	2.21029e+06	1.65321e+06	1.05625e+06	148055	447339	4.01151e+06	1.08519e+06	430350	1.49883e+06	304147	227095	56685	1.17839e+06	1.08553e+06	1.3684e+06	1.12766e+06	C00307	HMDB0001413	13804	-	987-78-0	16436	6229	ko00564,ko01100,ko05231
MEDP0165	Cytosine	胞嘧啶	Nucleotide and Its metabolites	核苷酸及其代谢物	Nucleotide and Its metabolites	核苷酸及其代谢物	112	111.043	[M+H]+	C4H5N3O	6.7462e+06	1.62179e+06	1.77268e+06	509887	181510	9008005	3.3674e+06	3.70263e+06	4.20568e+06	176718	294451	464095	1.76832e+06	2.28528e+06	2.34432e+06	1.76638e+06	C00380	HMDB0000630	597	-	71-30-7	16040	283	ko00240,ko01100,ko01232
MEDP1644	Aniline	苯胺	Alcohol and amines	醇、胺类	Amines	胺类	94.1	93.0578	[M+H]+	C6H7N	1.27785e+07	4.63329e+06	4.99794e+06	153638	151522	1.36813e+07	5.60602e+06	3.88834e+06	6.10008e+06	162866	181785	140549	5.56039e+06	6.02712e+06	6.09409e+06	5.0389e+06	C00292	HMDB0003012	6115	-	62-53-3	17296	489	-
MEDP2413*161	Phe-Ala-Ser	苯丙氨酸-丙氨酸-丝氨酸	Amino acid and Its metabolites	氨基酸及其代谢物	Small Peptide	小肽	324.2	323.148	[M+H]+	C15H21N3O5	67663	44683.6	43673.1	35994.1	21088.9	19111.1	28879.6	37737.3	43721.3	36178.1	39642.2	32349.8	32767.4	43855.9	50485.1	36831.3	-	-	145457127	-	-	-	-	-
MEDP2431	Phe-Gly	苯丙氨酸-甘氨酸	Amino acid and Its metabolites	氨基酸及其代谢物	Small Peptide	小肽	223.1	222.1	[M+H]+	C11H14N2O3	4.58875e+06	2.92616e+06	2.22057e+06	217128	446628	4.75744e+06	3.55304e+06	2.18382e+06	2.82053e+06	365527	484119	735131	2.28689e+06	2.31529e+06	2.23417e+06	2.1184e+06	-	-	6992304	-	721-90-4	-	-	-
MEDP1667*158	Phe-Glu	苯丙氨酸-谷氨酸	Amino acid and Its metabolites	氨基酸及其代谢物	Small Peptide	小肽	295.1	294.122	[M+H]+	C14H18N2O5	2.1097e+06	1.15616e+06	691531	172070	180979	2.26665e+06	1.10415e+06	425821	1.46032e+06	134638	218710	175079	778618	855708	855497	855816	-	HMDB0028994	151134	-	3617-45-6	-	-	-
MEDP2379	Phe-Lys	苯丙氨酸-赖氨酸	Amino acid and Its metabolites	氨基酸及其代谢物	Small Peptide	小肽	294.2	293.173	[M+H]+	C15H23N3O3	190421	204674	110794	228520	114741	198566	148914	128395	161833	171038	81580.8	89965.8	113515	127948	174937	121199	-	-	15607820	-	6456-72-0	-	-	-
MEDP2356	Phe-Asp	苯丙氨酸-天冬氨酸	Amino acid and Its metabolites	氨基酸及其代谢物	Small Peptide	小肽	281.1	280.105	[M+H]+	C13H16N2O5	1.45069e+06	2.28833e+06	538437	317753	317249	851486	4.05587e+06	1.08758e+06	549556	342110	350429	439419	1.06433e+06	964897	980609	1.0122e+06	-	-	6992643	-	22828-05-3	-	-	-
MEDP1033	Benzaldehyde	苯甲醛	Benzene and substituted derivatives	苯及其衍生物	Benzene and substituted derivatives	苯及其衍生物	107	106.042	[M+H]+	C7H6O	2.77383e+07	2.12953e+07	1.73456e+07	1.24069e+07	1.15044e+07	2.29781e+07	2.08676e+07	1.78685e+07	2.55355e+07	1.31416e+07	1.49787e+07	1.29124e+07	1.79598e+07	2.05034e+07	2.19556e+07	1.73892e+07	C00261	HMDB0006115	240	-	100-52-7	17169	-	ko01100
MEDN0084	Benzoic Acid	苯甲酸	Benzene and substituted derivatives	苯及其衍生物	Benzene and substituted derivatives	苯及其衍生物	121	122.037	[M-H]-	C7H6O2	1.50128e+06	927480	1.01784e+06	1.0822e+06	938604	1.81526e+06	1.1356e+06	906435	1.25039e+06	923219	945196	984961	1.47527e+06	1.29553e+06	1.31904e+06	1.35355e+06	C00180	HMDB0001870	243	-	65-85-0	30746	1297	ko01100
MEDP0073	N-Phenylacetylglycine	苯乙酰甘氨酸	Amino acid and Its metabolites	氨基酸及其代谢物	Amino acid derivatives	氨基酸衍生物	194.1	193.074	[M+H]+	C10H11NO3	26867.8	38130.3	24216.5	6679.86	13130.2	93911	8871.93	28123.9	14488.9	9799.06	4732.49	6078.8	30976.9	26938.3	25371.1	25537.2	C05598	HMDB0000821	68144	-	500-98-1	27480	4237	ko00360
MEDN1957*030	Pyridine-3,4-dicarboxylic acid	吡啶-3,4-二羧酸	Heterocyclic compounds	杂环化合物	Pyridine and pyridine derivatives	吡啶及其衍生物	166	167.022	[M-H]-	C7H5NO4	3.36347e+06	1.65637e+06	1.32618e+06	32061.4	30010	4.0979e+06	1.32807e+06	1.0642e+06	5.2431e+06	27321.4	83447	37688.4	1.72214e+06	2.04856e+06	1.30437e+06	1.62766e+06	-	-	10273	-	490-11-9	-	-	-
MEDN0414	Pyridoxamine	吡哆胺	Heterocyclic compounds	杂环化合物	Pteridines and derivatives	蝶啶及其衍生物	167.1	168.09	[M-H]-	C8H12N2O2	25005	7098.19	5324.98	0	0	25279.9	9034.93	7229.02	14444.6	0	0	0	23340	13340	19469.7	13275.3	C00534	HMDB0001431	1052	-	85-87-0	16410	238	ko00750,ko01100,ko04977
MEDN0858	Pyridoxal	吡哆醛	Heterocyclic compounds	杂环化合物	Pteridines and derivatives	蝶啶及其衍生物	166.1	167.058	[M-H]-	C8H9NO3	22250.3	25205.4	27608.4	46084.8	38117.9	33340	20466.8	20453.1	21034.6	23309.1	60020	74450.2	26420.7	28993.1	31228.4	38345	C00250	HMDB0001545	1050	-	66-72-8	17310	6312	ko00750,ko01100,ko01240,ko04977
MEDN2096	Pyrazine-2-carboxylic acid	吡嗪-2-羧酸	Organic acid and Its derivatives	有机酸及其衍生物	Organic acid and Its derivatives	有机酸及其衍生物	123	124.028	[M-H]-	C5H4N2O2	605178	610280	635905	621408	732150	617289	677161	628462	703294	689228	706431	649607	726899	654471	590917	621214	C19915	HMDB0059734	1047	-	98-97-5	71311	-	-
MEDP1093	Allopurinol	别嘌醇	Nucleotide and Its metabolites	核苷酸及其代谢物	Nucleotide and Its metabolites	核苷酸及其代谢物	137	136.038	[M+H]+	C5H4N4O	9.1066e+06	5.53073e+07	4.98125e+07	1.42315e+08	1.08683e+08	5.5019e+07	2.11041e+07	3.33924e+07	2.0438e+07	1.08969e+08	1.42687e+08	8.3465e+07	6.77314e+07	7.14791e+07	6.36831e+07	7.13408e+07	D00224	HMDB0014581	135401907	-	315-30-0	40279	-	ko04976
MEDP2529	D-Alloisoleucine	别异亮氨酸	Amino acid and Its metabolites	氨基酸及其代谢物	Amino acids	氨基酸	132.1	131.095	[M+H]+	C6H13NO2	7.02402e+08	5.46981e+08	4.57255e+08	244132340	2.66974e+08	6.01566e+08	5.80312e+08	4.62045e+08	6.10225e+08	3.38608e+08	3.382e+08	3.05038e+08	5.99659e+08	6.51551e+08	6.26787e+08	624794724	C21092	-	94206	-	1509-35-9	-	-	-
MEDN1925	Ala-Glu	丙氨酸-谷氨酸	Amino acid and Its metabolites	氨基酸及其代谢物	Small Peptide	小肽	217.1	218.09	[M-H]-	C8H14N2O5	370572	345153	246136	135536	28530.8	322884	166696	124799	278183	31455.4	95133.5	95399	273289	255235	274105	195101	C20958	HMDB0028686	128841	-	13187-90-1	61565	-	-
MEDP2317	Ala-Arg	丙氨酸-精氨酸	Amino acid and Its metabolites	氨基酸及其代谢物	Small Peptide	小肽	246.2	245.148	[M+H]+	C9H19N5O3	18340	65902	56301.9	23465.2	40274.6	103183	32840.8	44638	124175	18769.7	27466.5	35981.4	33463.4	41297.2	26675	42226.5	-	-	446132	-	16709-12-9	-	-	-
MEDP2365	Ala-Pro	丙氨酸-脯氨酸	Amino acid and Its metabolites	氨基酸及其代谢物	Small Peptide	小肽	187.1	186.1	[M+H]+	C8H14N2O3	1.79104e+06	1.64253e+06	1.70635e+06	2.08889e+06	1988349	1.70015e+06	2.52999e+06	2.47807e+06	1.88722e+06	1.95239e+06	2.2777e+06	2.43004e+06	1.97551e+06	1.9954e+06	2.28907e+06	1.93234e+06	-	HMDB0028695	83525	-	13485-59-1	73393	-	-
MEDN0333	Malonic acid	丙二酸	Organic acid and Its derivatives	有机酸及其衍生物	Organic acid and Its derivatives	有机酸及其衍生物	103	104.011	[M-H]-	C3H4O4	2.8951e+06	2.7312e+06	835389	817288	866288	4.05324e+06	1.23088e+06	1.16932e+06	2.23623e+06	1.45348e+06	1.3251e+06	397605	2.21043e+06	2.13351e+06	2.12126e+06	2.05468e+06	C00383	HMDB0000691	867	-	141-82-2	30794	3237	ko00061,ko00240,ko00410,ko01100,ko01212
MEDN1895*012	Ethyl hydrogen malonate	丙二酸单乙酯	Aldehyde,Ketones,Esters	醛、酮、酯类	Esters	酯类	131	132.11	[M-H]-	C5H8O4	4.50475e+06	5.86912e+06	3.11486e+06	811661	820712	7.22078e+06	3.65748e+06	1.36041e+06	9.24931e+06	664221	851657	496195	3.75209e+06	3.9083e+06	3.82261e+06	3.48026e+06	-	HMDB0000576	70615	-	1071-46-1	-	5558	-
MEDN0062	N-Propionylglycine	丙甘氨酸	Amino acid and Its metabolites	氨基酸及其代谢物	Amino acids	氨基酸	130.1	131.058	[M-H]-	C5H9NO3	4.0953e+06	2.34478e+06	1.52053e+06	757332	654552	2.47548e+06	2.23794e+06	1.66957e+06	2.65575e+06	996824	1.04036e+06	899966	1.97106e+06	1.89013e+06	2.02193e+06	1.80178e+06	-	HMDB0000783	98681	-	21709-90-0	89836	5749	-
MEDN2085	Proglumide	丙谷酰胺	Amino acid and Its metabolites	氨基酸及其代谢物	Amino acid derivatives	氨基酸衍生物	333.2	334.189	[M-H]-	C18H26N2O4	30254	21851.8	23753.4	4641.41	7353.78	31930.4	16561.9	28871.8	30389.1	4481.86	4177.04	0	30032.8	18577.6	23893.1	25706.3	C01795	-	4922	-	6620-60-6	-	-	-
MEDP1740	Acrylamide	丙烯酰胺	Alcohol and amines	醇、胺类	Amines	胺类	72	71.0371	[M+H]+	C3H5NO	1.15537e+07	5.57169e+06	3.63461e+06	1.23499e+06	1327835	7.51756e+06	5.90207e+06	3.38948e+06	8.50028e+06	1.95439e+06	1.69468e+06	1.22392e+06	4.20471e+06	4.61352e+06	4.93801e+06	4.55488e+06	C01659	HMDB0004296	6579	-	29007	28619	-	-
MEDN0704	Oxaloacetic acid	草酰乙酸	Organic acid and Its derivatives	有机酸及其衍生物	Organic acid and Its derivatives	有机酸及其衍生物	131	132.07	[M-H]-	C4H4O5	331798	213498	173387	45010	26919.3	244132	98370	162544	287998	112768	50904.5	25545.6	183083	168687	169978	191261	C00036	HMDB0000223	970	-	328-42-7	30744	123	ko00010,ko00020,ko00250,ko00470,ko00620,ko00630,ko01100,ko01200,ko01210,ko01230,ko01240,ko04922,ko04964,ko05230
MEDP0059	L-Theanine	茶氨酸	Amino acid and Its metabolites	氨基酸及其代谢物	Amino acids	氨基酸	175	174.1	[M+H]+	C7H14N2O3	3.74879e+06	4.60755e+06	6.4374e+06	1.25324e+07	1.39727e+07	5.47808e+06	3.98532e+06	4.4533e+06	4.73116e+06	1.44692e+07	1.52433e+07	1.51287e+07	7.20418e+06	8.70174e+06	8.13144e+06	7.61527e+06	C01047	HMDB0034365	228398	-	3081-61-6	17394	-	-
MEDN1129*006	Erythrose	赤藓糖	Carbohydrates and Its metabolites	碳水化合物及其代谢物	Sugars	糖类	119	120.042	[M-H]-	C4H8O4	32257.7	50019.7	54212.4	53341.8	68167.1	377170	14447.2	26628.3	58467.5	53677.3	80137.6	10642	54959.2	69911.7	59846.9	71684.5	C01796	HMDB0002649	94176	-	583-50-6	23956	289	-
MEDP0170	Hypoxanthine	次黄嘌呤	Nucleotide and Its metabolites	核苷酸及其代谢物	Nucleotide and Its metabolites	核苷酸及其代谢物	137	136.039	[M+H]+	C5H4N4O	10188820	202424545	259400365	2.11393e+08	478976805	66865680	51194640	137323785	58964575	472350165	456019045	445537405	169638445	199706325	228318645	204317645	C00262	HMDB0000157	790	-	68-94-0	17368	83	ko00230,ko01100,ko01232
MEDP0874	Hypaphorine	刺桐碱	Organic acid and Its derivatives	有机酸及其衍生物	Organic acid and Its derivatives	有机酸及其衍生物	247.1	246.137	[M+H]+	C14H18N2O2	188506	576978	262321	149462	68055.1	560301	248472	219219	436642	25879.5	44863.8	88980	538054	364605	364057	351271	C09213	HMDB0061115	442106	-	487-58-1	5832	-	-
MEDN2265	Norethindrone acetate	醋酸炔诺酮	Hormones and hormone related compounds	激素及激素相关物质	Hormones and hormone related compounds	激素及激素相关物质	339.2	340.204	[M-H]-	C22H28O3	1592.71	3062.34	6865.25	4737.14	6112.13	5081.6	3563.85	1524.92	5998.32	5184.05	3966.34	3880.95	5560.82	6268.16	5899.89	4007.87	-	HMDB0255731	5832	-	51-98-9	-	-	-
MEDP0125	Choline	胆碱	Tryptamines,Cholines,Pigments	色胺、胆碱、色素	Cholines	胆碱类	104.1	104.108	[M]+	C5H14NO+	1.3943e+08	1.22449e+08	1.30589e+08	1.36508e+08	1.26279e+08	2.02978e+08	9.31637e+07	177260805	1.32582e+08	1.11957e+08	1.27851e+08	9.84596e+07	9.82892e+07	1.39583e+08	1.4657e+08	1.41669e+08	C00114	HMDB0000097	305	-	62-49-7	15354	56	ko00260,ko00564,ko01100,ko02010,ko04725,ko04976,ko05231
MEDN1723*077	Cholic acid	胆酸	Bile acids	胆汁酸	Bile acids	胆汁酸	407.3	408.288	[M-H]-	C24H40O5	358317	129159	209133	34160.7	69820.2	147567	90027.1	71915.9	71053.9	37881.8	15654.1	115551	139259	104791	146792	131334	C00695	-	221493	-	81-25-4	-	-	ko00120,ko01100,ko04976
MEDN0051	Methionine Sulfoxide	蛋氨酸亚砜	Amino acid and Its metabolites	氨基酸及其代谢物	Amino acid derivatives	氨基酸衍生物	164	165.046	[M-H]-	C5H11NO3S	95923.8	31238.2	30010	1670	2424.34	139861	71722.8	15585.5	44579	5005	3900.45	8290.12	47637.5	42095.7	37419.7	47554.9	C02989	HMDB0002005	847	-	62697-73-8	17016	6428	ko00270,ko01100
MEDP1171	Butenoyl-PAF	丁烯酰基PAF	Others	其他	Others	其他	550.4	549.379	[M+H]+	C28H56NO7P	230138	86088.5	58733.6	33938	32681.1	276222	90155.5	80645.8	105312	44139.8	32064.4	42554.9	90034.9	137233	123346	123373	-	-	45138381	-	-	-	-	-
MEDN0647	Hydroquinone	对苯二酚	Benzene and substituted derivatives	苯及其衍生物	Phenolics	苯酚类	109	110.037	[M-H]-	C6H6O2	93051.6	104529	56118.5	28549.6	40032	71415.2	38292.7	9842.87	128703	14470.3	33988.1	23792	44137.8	62956.1	55609.8	63883.4	C00530	HMDB0002434	785	-	123-31-9	17594	6681	ko00350,ko01100,ko05208
MEDN1162	p-Tolyl Sulfate	对甲苯基硫酸	Organic acid and Its derivatives	有机酸及其衍生物	Sulfonic acids	磺酸类化合物	187	188.014	[M-H]-	C7H8O4S	951782	452540	269765	36087.3	49649.9	1.21927e+06	83107.4	260371	167891	132186	42242.1	71993.6	346079	395785	336441	359144	-	-	4615423	-	3233-58-7	-	-	-
MEDN2282	p-Cresol glucuronide	对甲酚葡糖苷酸	Benzene and substituted derivatives	苯及其衍生物	Benzene and substituted derivatives	苯及其衍生物	283.1	284.09	[M-H]-	C13H16O7	33692.3	20590	18192.5	3582.29	4394.35	44028.8	6754.74	11837.9	11459.3	6788.26	4001.35	3732.98	16670.1	18870.1	21255.2	15013.4	-	-	154035	-	17680-99-8	-	-	-
MEDN1145	P-chlorophenylalanine	对氯苯丙氨酸	Benzene and substituted derivatives	苯及其衍生物	Phenolic acids	酚酸类	198	199.04	[M-H]-	C9H10ClNO2	3.4402e+06	4.05914e+06	3.88159e+06	3.79659e+06	3.8912e+06	3.64034e+06	4.06834e+06	4.128e+06	4.09804e+06	4.41866e+06	4.10331e+06	3.62389e+06	4.07878e+06	3.81301e+06	4.04558e+06	3.53205e+06	D04143	-	4652	-	7424-00-2	-	-	-
MEDN0554	2-(4-Hydroxyphenyl)ethanol	对羟基苯乙醇	Benzene and substituted derivatives	苯及其衍生物	Benzene and substituted derivatives	苯及其衍生物	137.1	138.068	[M-H]-	C8H10O2	890458	657151	534113	488917	488306	1.4394e+06	620393	508265	874570	446147	432176	698010	725467	737481	686706	702310	C06044	HMDB0004284	7044	-	501-94-0	1879	7044	ko00350,ko01100
MEDN1533*012	Dimethylmalonic acid	二甲基丙二酸	Organic acid and Its derivatives	有机酸及其衍生物	Organic acid and Its derivatives	有机酸及其衍生物	131	132.042	[M-H]-	C5H8O4	4.50475e+06	5.86912e+06	3.11486e+06	811661	820712	7.22078e+06	3.65748e+06	1.36041e+06	9.24931e+06	664221	851657	496195	3.75209e+06	3.9083e+06	3.82261e+06	3.48026e+06	-	HMDB0002001	11686	-	595-46-0	111517	6425	-
MEDN0431	2-(Dimethylamino)Guanosine	二甲基鸟苷	Nucleotide and Its metabolites	核苷酸及其代谢物	Nucleotide and Its metabolites	核苷酸及其代谢物	310.1	311.123	[M-H]-	C12H17N5O5	629578	349615	250584	176994	123847	1.16181e+06	319420	193360	635512	198165	160018	101384	472439	434960	466272	439241	-	HMDB0004824	92919	-	2140-67-2	19289	7086	-
MEDN0152*058	Adenosine 5'-Diphosphate（ADP）	二磷酸腺苷	Nucleotide and Its metabolites	核苷酸及其代谢物	Nucleotide and Its metabolites	核苷酸及其代谢物	426	427.029	[M-H]-	C10H15N5O10P2	36675	19846.5	62614.7	24435.1	20790.9	307000	33372.9	13635.4	17498.8	12678.9	6635.32	23939.9	15013.1	11940.1	20818.9	13676.8	C00008	HMDB0001341	6022	-	58-64-0	16761	6175	ko00190,ko00230,ko01100,ko01232,ko01240,ko04068,ko04080,ko04142,ko04152,ko04611,ko04714,ko04742,ko04924,ko05012,ko05014,ko05022
MEDP0560	Dihydrouracil	二氢尿嘧啶	Nucleotide and Its metabolites	核苷酸及其代谢物	Nucleotide and Its metabolites	核苷酸及其代谢物	115	114.043	[M+H]+	C4H6N2O2	170026	59548.5	113676	64076.2	131239	91219.8	82754.5	95228.9	141795	48408.1	73924.9	115553	126225	111224	145176	85991.5	C00429	HMDB0000076	649	-	504-07-4	15901	285	ko00240,ko00410,ko00770,ko01100
MEDN1832	Docosahexaenoic Acid Glycine	二十二碳六烯酸甘氨酸	FA	脂肪酰类	Others	其他	384.3	385.262	[M-H]-	C24H35NO3	23427	62685	40011.1	37045.3	24692.8	102279	29251.4	20144.4	110330	43176.4	41493.4	29613.7	56592.1	48654.5	47691.3	46646.6	-	-	53393963	-	132850-40-9	-	-	-
MEDP1458	FFA(22:7)	二十二碳七烯酸	FA	脂肪酰类	FFA	游离脂肪酸	327.2	326.224	[M+H]+	C22H30O2	880980	299267	196888	22213.5	68392.5	370193	408720	324329	287995	72079.7	115743	29428.9	235109	377686	356044	372465	-	-	-	-	-	-	-	-
MEDP0128	Diethanolamine	二乙醇胺	Alcohol and amines	醇、胺类	Amines	胺类	106	105.079	[M+H]+	C4H11NO2	678195	568384	298028	311724	252363	353843	407386	336675	691528	380350	284203	180775	457319	333726	417099	447974	C06772	HMDB0004437	8113	-	111-42-2	28123	3239	ko00564
MEDP2143	N,N-Bis(2-hydroxyethyl)dodecanamide	二乙醇胺月桂酸	FA	脂肪酰类	Others	其他	288.3	287.246	[M+H]+	C16H33NO3	29574.3	33505.3	44052.8	34751.1	23399	34014.2	24313.3	27793.7	25457.8	35325.9	23236.6	18783.7	54891.3	52779.8	53022.2	51043.2	C06179	HMDB0032358	8430	-	120-40-1	-	-	ko01100
MEDP1918	Farnesylacetone	法尼司酮	Aldehyde,Ketones,Esters	醛、酮、酯类	Ketones	酮类	263	262.23	[M+H]+	C18H30O	30677.1	5596.72	4082.65	8763.64	25601.6	72298.4	7003.6	15171.4	3708.05	7518.43	6060.43	7190.6	11367.4	12280.5	15446.3	12311.9	-	-	1711945	-	-	-	-	-
MEDN0245	Pantothenate	泛酸	CoEnzyme and vitamins	辅酶和维生素	CoEnzyme and vitamins	辅酶和维生素	218.1	219.1	[M-H]-	C9H17NO5	1.25283e+07	2.77865e+07	2.52044e+07	2.69932e+07	2.64502e+07	3.33715e+07	1.64249e+07	1.98686e+07	2.17072e+07	2.89566e+07	3.02639e+07	2.28969e+07	2.5293e+07	2.31393e+07	2.4841e+07	2.09178e+07	C00864	HMDB0000210	988	-	79-83-4	46905	-	ko00410,ko00770,ko01100,ko01240,ko04977
MEDN0442	Pantetheine	泛酰巯基乙胺	CoEnzyme and vitamins	辅酶和维生素	CoEnzyme and vitamins	辅酶和维生素	277.1	278.13	[M-H]-	C11H22N2O4S	27952.8	136397	164920	386476	548461	89301.3	196822	207402	108863	514886	669238	977341	288735	276883	254147	233726	C00831	HMDB0003426	479	-	496-65-1	16753	6928	ko00770,ko01100
MEDP0127	Putrescine	腐胺	Alcohol and amines	醇、胺类	Polyamines	多胺	89	88.1	[M+H]+	C4H12N2	1.47082e+06	1.17906e+06	625337	88646.5	88643.7	2.15731e+06	902479	516964	1.42013e+06	152396	123894	75025	838122	922843	1.05444e+06	896976	C00134	HMDB0001414	1045	-	110-60-1	17148	3226	ko00330,ko00470,ko00480,ko01100,ko02010,ko04974
MEDP0006	L-Glycine	甘氨酸	Amino acid and Its metabolites	氨基酸及其代谢物	Amino acids	氨基酸	76	75.032	[M+H]+	C2H5NO2	701730	199012	217211	253565	223515	301273	203003	233530	342694	215165	125191	82803.7	432325	275805	294240	244454	C00037	HMDB0000123	750	-	56-40-6	15428	20	ko00120,ko00230,ko00260,ko00310,ko00440,ko00470,ko00480,ko00630,ko00730,ko00860,ko00970,ko01100,ko01200,ko01230,ko01240,ko02010,ko04080,ko04721,ko04974,ko04978,ko05230
MEDN2108	Gly-Glu	甘氨酸-谷氨酸	Amino acid and Its metabolites	氨基酸及其代谢物	Small Peptide	小肽	203.1	204.075	[M-H]-	C7H12N2O5	145223	58373.7	35042.6	10005	10220.1	137635	95855.9	46841.3	117878	13437	16841.1	8760.38	91700	74631.1	85605.5	74626.7	-	-	99278	-	7412-78-4	-	-	-
MEDP2312*134	Gly-Lys	甘氨酸-赖氨酸	Amino acid and Its metabolites	氨基酸及其代谢物	Small Peptide	小肽	204.1	203.126	[M+H]+	C8H17N3O3	4.36957e+06	3.91242e+06	4.98908e+06	3.62218e+06	3.90087e+06	4.59461e+06	3.01539e+06	2.79697e+06	4.41289e+06	4.20712e+06	3.68199e+06	2.7991e+06	5.0353e+06	3.98722e+06	4.95803e+06	3.79509e+06	-	-	3080576	-	997-62-6	-	-	-
MEDP2508	Gly-Tyr	甘氨酸-酪氨酸	Amino acid and Its metabolites	氨基酸及其代谢物	Amino acid derivatives	氨基酸衍生物	239.1	238.095	[M+H]+	C11H14N2O4	4.10222e+06	3.81095e+06	3.51414e+06	1.9633e+06	2.50995e+06	6.03818e+06	3.27184e+06	2.3239e+06	3.49398e+06	2.49908e+06	2.45638e+06	3.51785e+06	2.72768e+06	3.48197e+06	3.31593e+06	3.03155e+06	-	HMDB0028853	92829	-	658-79-7	73517	-	-
MEDP2335	Gly-Thr	甘氨酸-苏氨酸	Amino acid and Its metabolites	氨基酸及其代谢物	Small Peptide	小肽	177.1	176.08	[M+H]+	C6H12N2O4	168971	168928	177469	234281	220787	221459	254146	177465	274778	222911	222883	200078	224326	246325	252766	188800	-	-	111257	-	7093-70-1	-	-	-
MEDP1863	Gly-His	甘氨酸-组氨酸	Amino acid and Its metabolites	氨基酸及其代谢物	Small Peptide	小肽	195.1	212.091	[M-H2O+H]+	C8H12N4O3	155575	95937	80691.4	47849.3	73183.7	179698	108998	90356	137023	85388	61902.9	116435	143536	89430.9	113641	114585	-	HMDB0028843	417360	-	-	-	-	-
MEDN0040	Gly-Pro	甘氨酰-L-脯氨酸	Amino acid and Its metabolites	氨基酸及其代谢物	Small Peptide	小肽	171.1	172.085	[M-H]-	C7H12N2O3	20005	7887	3340	1670	3340	21654.7	13340	6849.67	10005	0	782.895	3340	9630.61	11949.6	6670	8340	-	HMDB0000721	79101	-	704-15-4	70744	-	-
MEDP0859	Gly-Phe	甘氨酰-苯丙氨酸	Amino acid and Its metabolites	氨基酸及其代谢物	Amino acid derivatives	氨基酸衍生物	223.2	222.1	[M+H]+	C11H14N2O3	6.14721e+06	3.79164e+06	2.85607e+06	298572	518340	6.93455e+06	4.51773e+06	3.09542e+06	4.00841e+06	450903	569697	992937	2.84062e+06	2.90741e+06	3.03938e+06	2.65062e+06	-	HMDB0028848	92953	-	519077	-	-	-
MEDN2302	Licochalcone B	甘草查耳酮 B	Benzene and substituted derivatives	苯及其衍生物	Benzene and substituted derivatives	苯及其衍生物	285	286.084	[M-H]-	C16H14O5	517561	552692	595805	603529	558732	544843	594401	552916	572835	612939	605974	549692	659932	544064	572947	544841	-	HMDB0037320	5318999	-	58749-23-8	-	-	-
MEDN0703	Glycerol 3-Phosphate	甘油磷酸	Organic acid and Its derivatives	有机酸及其衍生物	Phosphoric acids	磷酸类化合物	171.1	172.014	[M-H]-	C3H9O6P	2.475e+06	2.42234e+06	2.36875e+06	2.02217e+06	1.96555e+06	3.04831e+06	1.799e+06	1.54306e+06	2.7035e+06	2.88544e+06	2.66892e+06	1.89632e+06	2.43455e+06	2.49471e+06	2.73901e+06	2.21022e+06	C03189	HMDB0000126	754	-	20883	15978	5161	-
MEDP2797	Testosterone	睾酮	Hormones and hormone related compounds	激素及激素相关物质	Hormones and hormone related compounds	激素及激素相关物质	289.2	288.209	[M+H]+	C19H28O2	62601.6	111429	104111	114309	129824	96056.5	92486.8	83299.9	91213.1	106977	98560.9	122216	131530	114211	107806	106212	C00535	HMDB0000234	6013	-	58-22-0	17347	-	ko00140,ko01100,ko01522,ko04913,ko04929,ko05200,ko05215
MEDP2458	Heptethylene-glycol	庚乙二烯乙二醇	Alcohol and amines	醇、胺类	Alcohols	醇类	327.2	326.194	[M+H]+	C14H30O8	5275.73	7733.88	15810.3	17798.7	21710.8	18457.2	14004.2	15369.4	10132	16513.8	19208.5	22831.3	15756.3	12609.8	18620.5	12227.7	-	HMDB0061835	79718	-	5617-32-3	44748	-	-
MEDN0240	L-Gulonolactone	古洛糖酸内酯	Carbohydrates and Its metabolites	碳水化合物及其代谢物	Sugar acids	糖酸	177	178.048	[M-H]-	C6H10O6	93277.7	190806	227112	250787	194263	97987.2	182079	180015	179075	198463	177039	161865	182720	172567	179419	199823	C01040	HMDB0003466	439373	-	1128-23-0	17587	-	ko00053,ko01100,ko01240
MEDN1698*008	Glutaconic acid	谷氨酸	Amino acid and Its metabolites	氨基酸及其代谢物	Amino acids	氨基酸	129	130.027	[M-H]-	C5H6O4	1.68714e+07	5.64803e+06	2.89705e+06	166782	113382	1.04697e+07	7.8138e+06	4012896	1.19992e+07	113136	126954	236671	7.42166e+06	6.22968e+06	6.93036e+06	6.59826e+06	C02214	HMDB0000620	5280498	-	1724-02-3	15670	5593	-
MEDP1671	Glu-Glu-Ile	谷氨酸-谷氨酸-异亮氨酸	Amino acid and Its metabolites	氨基酸及其代谢物	Small Peptide	小肽	390.2	389.18	[M+H]+	C16H27N3O8	540969	290927	54165.2	11200.1	25603.5	172568	522290	256004	79565.8	24472.1	14159.8	65839	170174	179454	198436	178892	-	-	-	-	-	-	-	-
MEDN1640	Glu-Tyr	谷氨酸-酪氨酸	Amino acid and Its metabolites	氨基酸及其代谢物	Small Peptide	小肽	309.1	310.116	[M-H]-	C14H18N2O6	466602	715751	624649	252678	281319	737523	460118	390894	1.01639e+06	367269	435787	205083	500465	482582	447604	505660	-	HMDB0028831	515717	-	3422-39-7	73513	-	-
MEDN1620	Glu-Val	谷氨酸-缬氨酸	Amino acid and Its metabolites	氨基酸及其代谢物	Small Peptide	小肽	245.1	246.122	[M-H]-	C10H18N2O5	259717	271841	182411	78958.1	60263.8	762872	155864	130711	400419	96193.3	93839.3	45445.9	248855	238287	223877	202313	-	HMDB0028832	6992567	-	1453453	68846	-	-
MEDP2394*151	Glu-Ile	谷氨酸-异亮氨酸	Amino acid and Its metabolites	氨基酸及其代谢物	Small Peptide	小肽	261.1	260.137	[M+H]+	C11H20N2O5	594575	283620	200145	123026	86700	594064	459337	72606.9	451976	22885.3	106846	88365	576844	657196	578489	569914	-	HMDB0028822	9813855	-	5879-22-1	-	-	-
MEDP2325	Glu-His	谷氨酸-组氨酸	Amino acid and Its metabolites	氨基酸及其代谢物	Small Peptide	小肽	285.1	284.112	[M+H]+	C11H16N4O5	664828	328934	241585	43345	153793	587158	366840	258448	593468	158415	174841	95123.1	292993	288188	315983	233658	-	HMDB0028821	9921875	-	37460-15-4	-	-	-
MEDP2355*135	Glu-Gly	谷氨酰-甘氨酸	Amino acid and Its metabolites	氨基酸及其代谢物	Small Peptide	小肽	205.1	204.07	[M+H]+	C7H12N2O5	1.58577e+06	902604	892593	293180	285678	2.99289e+06	1.15528e+06	515404	1.62254e+06	370622	348045	114101	1.31382e+06	1.14007e+06	1.23064e+06	1.53723e+06	-	HMDB0028819	6427052	-	1948-29-4	73505	-	-
MEDP2333	γ-Glu-Lys	谷氨酰-赖氨酸	Amino acid and Its metabolites	氨基酸及其代谢物	Small Peptide	小肽	276.2	275.148	[M+H]+	C11H21N3O5	6908685	956757	821694	478113	396131	1.7168e+06	1.00162e+06	721249	1.80102e+06	416718	398168	215032	1.16286e+06	1.20717e+06	1.16823e+06	1.00888e+06	-	-	5288444	-	-	-	-	-
MEDP2348	Glu-Ser	谷氨酰-丝氨酸	Amino acid and Its metabolites	氨基酸及其代谢物	Small Peptide	小肽	235.1	234.08	[M+H]+	C8H14N2O6	255955	209815	208338	70020	52962.1	354410	131735	90843.3	342835	49471.5	76847.2	22213.4	210506	137287	163430	138252	-	HMDB0028828	6995653	-	5875-38-7	73509	-	-
MEDP1194	Calcitriol	骨化三醇（维生素-D3）	Alcohol and amines	醇、胺类	Alcohols	醇类	417.3	416.329	[M+H]+	C27H44O3	95898.7	48138.2	57471	29479.1	25325	31155.7	44648.7	65429.2	40670.4	22173	23487.5	22839.3	41554.3	48285.1	46974.2	41860.2	C01673	HMDB0001903	5280453	-	32222-06-3	17823	6382	ko00100,ko01100,ko04928,ko04961,ko04978,ko05152
MEDP1763	Guanidine	胍	Alcohol and amines	醇、胺类	Polyamines	多胺	60.1	59.0483	[M+H]+	CH5N3	2.29556e+06	1.90017e+06	2.04852e+06	1.65617e+06	1.78194e+06	3.06277e+06	1.73634e+06	1.71536e+06	2.72069e+06	1.87007e+06	1.95144e+06	1.55457e+06	2.17025e+06	2.28069e+06	2.20008e+06	2.25415e+06	C17349	HMDB0001842	3520	-	18264	42820	6342	-
MEDP1741	Agmatine	胍基丁胺	Alcohol and amines	醇、胺类	Polyamines	多胺	131.1	130.122	[M+H]+	C5H14N4	4.82808e+06	4.30108e+06	5.35558e+06	5.7434e+06	5.07251e+06	5.08092e+06	5.495e+06	4.74032e+06	4.76259e+06	4.99495e+06	4.47176e+06	3.27345e+06	5.24614e+06	3.60724e+06	5.11074e+06	5.22067e+06	C00179	HMDB0001432	199	-	306-60-5	17431	3523	ko00330,ko01100
MEDP0313	Guanidineacetic Acid	胍基乙酸	Organic acid and Its derivatives	有机酸及其衍生物	Organic acid and Its derivatives	有机酸及其衍生物	118.1	117.054	[M+H]+	C3H7N3O2	165644	735473	253111	108359	135007	482691	135009	139283	237368	159945	186332	85626.4	158892	272357	229622	213622	C00581	HMDB0000128	763	-	352-97-6	16344	5163	ko00260,ko00330,ko01100
MEDN0846	Lumichrome	光色素	Heterocyclic compounds	杂环化合物	Heterocyclic compounds	杂环化合物	241.1	242.08	[M-H]-	C12H10N4O2	67342.8	53765.4	33929.9	56540.2	46219.6	53656.5	41925.7	49000.2	51569.8	64560.3	67130.4	55271.1	61941.2	76309.4	64134	67183.9	C01727	-	5326566	-	1086-80-2	-	-	ko00740
MEDN0342	Sebacate	癸二酸	Organic acid and Its derivatives	有机酸及其衍生物	Organic acid and Its derivatives	有机酸及其衍生物	201.1	202.121	[M-H]-	C10H18O4	91236	119432	95287	87091.8	94831.4	160040	120897	101125	118039	100937	94971.3	102971	136478	134557	149805	149573	C08277	HMDB0000792	5192	-	111-20-6	41865	4240	-
MEDN0250	Riboflavin	核黄素	CoEnzyme and vitamins	辅酶和维生素	CoEnzyme and vitamins	辅酶和维生素	375.1	376.138	[M-H]-	C17H20N4O6	534064	609261	567674	510657	666476	440983	627220	502162	688484	702323	646499	627443	683032	574925	608607	586886	C00255	HMDB0000244	493570	-	83-88-5	-	-	ko00740,ko01100,ko01240,ko02010,ko04977
MEDN0641*044	Ribose 1-phosphate	核糖1-磷酸	Carbohydrates and Its metabolites	碳水化合物及其代谢物	Phosphate sugars	磷酸糖	229	230.019	[M-H]-	C5H11O8P	1.49818e+07	1.44527e+07	1.41864e+07	1.15195e+07	1.16976e+07	2.66102e+07	1.36711e+07	1.47727e+07	1.54997e+07	1.30775e+07	1.12973e+07	9.08185e+06	1.70547e+07	1.67994e+07	1.51454e+07	1.45031e+07	C00620	HMDB0001489	439236	-	14075-00-4	16300	6273	ko00030,ko00230,ko01100
MEDN0498*044	Ribulose-5-Phosphate	核酮糖-5-磷酸	Carbohydrates and Its metabolites	碳水化合物及其代谢物	Phosphate sugars	磷酸糖	229	230.019	[M-H]-	C5H11O8P	1.49818e+07	1.44527e+07	1.41864e+07	1.15195e+07	1.16976e+07	2.66102e+07	1.36711e+07	1.47727e+07	1.54997e+07	1.30775e+07	1.12973e+07	9.08185e+06	1.70547e+07	1.67994e+07	1.51454e+07	1.45031e+07	C00117	HMDB0000618	439184	-	4300-28-1	17363	-	ko00030,ko00230,ko00440,ko00750,ko01100,ko01200,ko01230,ko01240,ko04918
MEDN0201*066	Succinic Acid	琥珀酸	Organic acid and Its derivatives	有机酸及其衍生物	Organic acid and Its derivatives	有机酸及其衍生物	117	118.027	[M-H]-	C4H6O4	2.12887e+06	1.31318e+06	1.11714e+06	1.0697e+06	1.14665e+06	2.39252e+06	2.89372e+06	1.28401e+06	1.12311e+06	866536	887453	852666	1.43421e+06	1.38085e+06	1.50591e+06	1.4256e+06	C00042	HMDB0000254	1110	-	110-15-6	-	-	ko00020,ko00190,ko00250,ko00310,ko00350,ko00360,ko00620,ko00630,ko00640,ko00650,ko00760,ko00920,ko01100,ko01200,ko04024,ko04727,ko04922,ko05230
MEDN0651	Succinic anhydride	琥珀酸酐	Organic acid and Its derivatives	有机酸及其衍生物	Organic acid and Its derivatives	有机酸及其衍生物	99	100.016	[M-H]-	C4H4O3	8.08482e+06	4.60398e+06	3.76191e+06	3.2818e+06	2.88258e+06	5.39656e+06	4.40208e+06	3.69983e+06	7.65737e+06	2.75705e+06	3.76252e+06	3.58229e+06	5.23506e+06	4.37817e+06	4.74798e+06	5.11884e+06	C19524	HMDB0032523	7922	-	108-30-5	36595	-	-
MEDN0399	FFA(20:0)	花生酸	FA	脂肪酰类	FFA	游离脂肪酸	311.3	312.3	[M-H]-	C20H40O2	5757.82	5611.54	6714.9	5702.69	7428.62	6515.22	7745.57	6430.72	6616.21	5566.04	6615.76	6469.79	8098.07	6027.11	6857.46	7420.3	C06425	HMDB0002212	10467	-	506-30-9	28822	401	ko01040
MEDP1923	Cyclo(Phe-Glu)	环(苯丙氨酸-谷氨酸)	Amino acid and Its metabolites	氨基酸及其代谢物	Small Peptide	小肽	277.1	276.111	[M+H]+	C14H16N2O4	26047.7	48838.5	42562.3	42704.9	37551.3	36534.4	36854	26116.2	28467.6	38831.5	32807.4	35534.2	45287	50541.6	56159.6	28130.1	-	-	-	-	-	-	-	-
MEDN1960	cyclo(gly-glu)	环(甘氨酸-谷氨酸)	Amino acid and Its metabolites	氨基酸及其代谢物	Small Peptide	小肽	185.1	186.065	[M-H]-	C7H10N2O4	216884	113078	96909.4	0	0	249680	127461	74274.4	99128.8	47977.5	0	53219.8	88669.9	96045.7	139874	143125	-	-	7408483	-	16364-35-5	-	-	-
MEDN1970	cyclo(glu-glu)	环(谷氨酸-谷氨酸)	Amino acid and Its metabolites	氨基酸及其代谢物	Small Peptide	小肽	257.1	258.086	[M-H]-	C10H14N2O6	178002	136802	101710	93370	440476	197142	151455	173232	151638	656265	989085	280361	336197	218037	280743	319421	-	-	7408481	-	16691-00-2	-	-	-
MEDP1924	Cyclo(Pro-Glu)	环(脯氨酸-谷氨酸)	Amino acid and Its metabolites	氨基酸及其代谢物	Small Peptide	小肽	227.1	226.095	[M+H]+	C10H14N2O4	250762	122463	123992	78888.6	58276.3	221795	131534	130195	209817	56201.9	32285.1	38025.4	166403	150096	169731	171523	-	-	-	-	-	-	-	-
MEDP2446	cyclo(pro-pro)	环(脯氨酸-脯氨酸)	Amino acid and Its metabolites	氨基酸及其代谢物	Small Peptide	小肽	195.1	194.106	[M+H]+	C10H14N2O2	42012.8	43119.1	27715.3	18267	15795.2	45339.9	32319.3	26160.9	24976.1	45330.7	32025.9	20270.3	49330	49743.8	47910.4	48279.5	-	-	529063	-	-	-	-	-
MEDP2326	Cyclocreatine	环肌酸	Nucleotide and Its metabolites	核苷酸及其代谢物	Nucleotide and Its metabolites	核苷酸及其代谢物	144.1	143.069	[M+H]+	C5H9N3O2	6.77241e+06	4.80431e+06	4.07274e+06	3.08173e+06	5.22651e+06	6.69416e+06	15417680	6.78784e+06	3.81288e+06	7.03219e+06	5.24134e+06	6.45389e+06	6.63733e+06	4.39142e+06	5.318e+06	6.2345e+06	-	-	2896	-	35404-50-3	-	-	-
MEDN2295	Estradiol cypionate	环己酸雌二醇	Hormones and hormone related compounds	激素及激素相关物质	Hormones and hormone related compounds	激素及激素相关物质	395.2	396.266	[M-H]-	C26H36O3	33699.5	49003.6	50915.5	67403.7	48468.6	235247	27544.1	39678.6	73268.1	50498.8	39679.4	44878.2	122492	90636.9	91415.9	93466	-	-	9403	-	313-06-4	-	-	-
MEDP2528	Cycloleucine	环亮氨酸	Amino acid and Its metabolites	氨基酸及其代谢物	Amino acid derivatives	氨基酸衍生物	130.1	129.078	[M+H]+	C6H11NO2	151959425	138720475	99120975	111426265	114405205	110330245	99318685	91122625	121584725	106804905	79649250	63722515	122108105	114183055	121398925	115381225	C03969	HMDB0062225	2901	-	52-52-8	40547	-	-
MEDP1933*117	Cyclopentylglycine	环戊基甘氨酸	Amino acid and Its metabolites	氨基酸及其代谢物	Amino acid derivatives	氨基酸衍生物	144.1	143.095	[M+H]+	C7H13NO2	1.14433e+06	2.38648e+06	889149	723626	535370	2.72859e+06	621913	485340	1.46291e+06	742027	805501	271805	976961	1.38058e+06	1.15398e+06	1.01031e+06	-	-	314101	-	2521-84-8	-	-	-
MEDP2042	Xanthosine	黄苷	Nucleotide and Its metabolites	核苷酸及其代谢物	Nucleotide and Its metabolites	核苷酸及其代谢物	285.1	284.076	[M+H]+	C10H12N4O6	5.97193e+07	4.6143e+07	3.90411e+07	1.05575e+07	7.49706e+06	7.42236e+07	5.41461e+07	3.67782e+07	6.00363e+07	9.06167e+06	7.70109e+06	5.70314e+06	3.89976e+07	4.15663e+07	3.96687e+07	3.92082e+07	C01762	HMDB0000299	64959	-	146-80-5	18107	3408	ko00230,ko00232,ko01100,ko01232,ko02010
MEDP2053	Xanthosine-5'-monophosphate	黄苷-5'-单磷酸	Nucleotide and Its metabolites	核苷酸及其代谢物	Nucleotide and Its metabolites	核苷酸及其代谢物	365	364.042	[M+H]+	C10H13N4O9P	471844	455174	705080	56809.2	36614.3	1.66128e+06	612184	729313	644917	56115	43287.8	91216.8	396747	424766	379472	515199	-	HMDB0001554	73323	-	25899-70-1	15652	-	-
MEDP0426	Xanthurenic Acid	黄尿酸	Amino acid and Its metabolites	氨基酸及其代谢物	Amino acid derivatives	氨基酸衍生物	206.1	205.038	[M+H]+	C10H7NO4	8340	50080.2	86063.4	182063	147809	29778	16896.1	75649.2	65509.6	128694	131814	67053.9	103129	68608	66675.4	68635.6	C02470	HMDB0000881	5699	-	59-00-7	10072	5841	ko00380
MEDN0140	Xanthine	黄嘌呤	Nucleotide and Its metabolites	核苷酸及其代谢物	Nucleotide and Its metabolites	核苷酸及其代谢物	151	152.033	[M-H]-	C5H4N4O2	8.58121e+07	2.25469e+08	2.60879e+08	1.2789e+08	1.1495e+08	1.30135e+08	211201917	213321465	232251804	1.00288e+08	9.79259e+07	1.03755e+08	1.38913e+08	1.34155e+08	1.4686e+08	1.25273e+08	C00385	HMDB0000292	1188	-	69-89-6	17712	82	ko00230,ko00232,ko01100,ko01232
MEDN1712	Flavin Single Nucleotide(FMN)	黄素单核苷酸(FMN)	CoEnzyme and vitamins	辅酶和维生素	CoEnzyme and vitamins	辅酶和维生素	455.1	456.105	[M-H]-	C17H21N4O9P	86717.3	81277.1	110727	99738	107173	75156.3	56035.3	93003.9	95303	120358	123783	97898.8	78022.8	96636.4	75858.9	69194.9	C00061	HMDB0001520	643976	-	130-40-5	17621	6295	ko00190,ko00740,ko01100,ko01240,ko04977
MEDN0159	Flavin Adenine Dinucleotide(FAD)	黄素腺嘌呤二核苷酸	Nucleotide and Its metabolites	核苷酸及其代谢物	Nucleotide and Its metabolites	核苷酸及其代谢物	784.1	785.157	[M-H]-	C27H33N9O15P2	3.70144e+06	1.79077e+06	2.08938e+06	1.20408e+06	1.11688e+06	3.92853e+06	1.9704e+06	1.79567e+06	2.40342e+06	1.29587e+06	1.42351e+06	1.01001e+06	1.59546e+06	1.82207e+06	2.04615e+06	1.99501e+06	C00016	HMDB0001248	643975	-	146-14-5	16238	6106	ko00740,ko01100,ko01240,ko04977
MEDN1951	Sulfoacetic acid	磺基乙酸	Organic acid and Its derivatives	有机酸及其衍生物	Organic acid and Its derivatives	有机酸及其衍生物	139	139.978	[M-H]-	C2H4O5S	323871	1.13877e+06	1.58015e+06	2.36526e+06	2.45599e+06	809701	547454	1.03582e+06	705537	2.08528e+06	3.19784e+06	1.24586e+06	1.4766e+06	1.37147e+06	1.09676e+06	1.13778e+06	-	-	31257	-	123-43-3	-	-	-
MEDN0070	Sarcosine	肌氨酸	Amino acid and Its metabolites	氨基酸及其代谢物	Amino acids	氨基酸	88	89.048	[M-H]-	C3H7NO2	53671.2	127605	141426	173744	136813	79753.4	58635.4	68016.4	107574	160295	139978	112219	112193	114947	95394.6	100856	C00213	HMDB0000271	1088	-	107-97-1	15611	51	ko00260,ko00330,ko01100
MEDP0135*128	Myoinositol	肌醇	Carbohydrates and Its metabolites	碳水化合物及其代谢物	Sugar alcohols	糖醇	181.1	180.063	[M+H]+	C6H12O6	1.11702e+07	1.40159e+07	1.80914e+07	1.67174e+07	1.34718e+07	8.91832e+06	1.15223e+07	1.6488e+07	1.42769e+07	1.27205e+07	1.47489e+07	1.36672e+07	1.3462e+07	1.51906e+07	1.44278e+07	1.28061e+07	-	HMDB0000211	892	-	87-89-8	17268	5221	-
MEDP2266	Inositol 1,3,4-trisphosphate	肌醇 1,3,4-三磷酸	Organic acid and Its derivatives	有机酸及其衍生物	Phosphoric acids	磷酸类化合物	421	419.962	[M+H]+	C6H15O15P3	762565	702053	756981	772255	785722	702460	796433	750694	705044	667648	763649	768328	697283	740863	768337	704109	C01243	HMDB0001143	439455	-	98102-63-7	18228	6035	ko00562,ko01100,ko04070
MEDN1003	Inosine	肌苷	Nucleotide and Its metabolites	核苷酸及其代谢物	Nucleotide and Its metabolites	核苷酸及其代谢物	267.1	268.081	[M-H]-	C10H12N4O5	1.58337e+07	1.29476e+08	116280866	3.08346e+08	3.30275e+08	109755201	4.22255e+07	8.31585e+07	4.58067e+07	2.72109e+08	3.23735e+08	1.77256e+08	1.67247e+08	1.48458e+08	1.61476e+08	1.46131e+08	C00294	HMDB0000195	135398641	-	58-63-9	17596	84	ko00230,ko01100,ko01232,ko02010
MEDP1006	Creatine	肌酸	Organic acid and Its derivatives	有机酸及其衍生物	Organic acid and Its derivatives	有机酸及其衍生物	132.1	131.07	[M+H]+	C4H9N3O2	270710465	5.53817e+08	5.38194e+08	5.23579e+08	5.8088e+08	4.48284e+08	2.54026e+08	327185627	4.68045e+08	532292901	5.73863e+08	3.96027e+08	4.6223e+08	5.11706e+08	4.69534e+08	4.69849e+08	C00300	HMDB0000064	586	-	57-00-1	16919	7	ko00260,ko00330,ko01100
MEDP0305	Creatinine	肌酸酐	Organic acid and Its derivatives	有机酸及其衍生物	Organic acid and Its derivatives	有机酸及其衍生物	114.1	113.059	[M+H]+	C4H7N3O	398895	1.16842e+06	1.36648e+06	2495005	1.54974e+06	783854	454952	473054	1094190	1577020	1.38533e+06	632501	823625	1.03891e+06	1255515	1381675	C00791	HMDB0000562	588	-	60-27-5	16737	8	ko00330,ko01100
MEDN1654	Gemfibrozil	吉非罗齐	Others	其他	Medicine	药物	249.2	250.157	[M-H]-	C15H22O3	126969	145535	153026	127737	218671	386220	190073	221507	262327	101916	184721	222185	131045	128337	137062	139544	C07020	-	3463	-	25812-30-0	-	-	ko05207
MEDN0299	Adipic Acid	己二酸	Organic acid and Its derivatives	有机酸及其衍生物	Organic acid and Its derivatives	有机酸及其衍生物	145.1	146.058	[M-H]-	C6H10O4	50547.4	65190.9	45845.4	38984.7	42121.1	73638.8	51186	42439.5	47112.7	38671.4	50190.7	70909.4	77290.5	63368.5	74306.7	71300	C06104	HMDB0000448	196	-	124-04-9	30832	115	ko01100
MEDN0120*035	Dulcitol	己六醇	Carbohydrates and Its metabolites	碳水化合物及其代谢物	Sugar alcohols	糖醇	181.1	182.079	[M-H]-	C6H14O6	51616.6	57099.4	53576.3	31322.2	41483.6	48364.8	51680	30223.9	56859.7	59159.8	59701.9	45203.4	39600	59928.9	43822.2	59691	C01697	HMDB0000107	11850	-	608-66-2	16813	5148	ko00052,ko01100
MEDN0041	Hexanoyl Glycine	己酰甘氨酸	Amino acid and Its metabolites	氨基酸及其代谢物	Amino acid derivatives	氨基酸衍生物	172.1	173.105	[M-H]-	C8H15NO3	141061	175028	135475	85751.1	49288.5	215841	74315.6	44863.7	228046	49385	31573.8	15733.5	127746	121036	111888	110537	-	HMDB0000701	99463	-	24003-67-6	64390	5669	-
MEDN0741	Methanesulfonic acid	甲磺酸	Organic acid and Its derivatives	有机酸及其衍生物	Sulfonic acids	磺酸类化合物	95	95.9881	[M-H]-	CH4O3S	2.41487e+06	4089570	6.15228e+06	6.89367e+06	6259670	4.11402e+06	2678290	3921610	3500850	5.87381e+06	5.54865e+06	4918520	4.118e+06	3793200	4.41594e+06	2.94698e+06	C11145	-	6395	-	75-75-2	-	-	ko00920,ko01100
MEDP2688	methylcarbamyl PAF	甲基氨基甲酰PAF	FA	脂肪酰类	Others	其他	538.4	538.375	[M]+	C26H55N2O7P+	1.04411e+08	9.46421e+07	1.06541e+08	9.01757e+07	9.73633e+07	8.68274e+07	9.49372e+07	9.53331e+07	6.18901e+07	6.69112e+07	6.1454e+07	7.30187e+07	6.9606e+07	9.72723e+07	1.06535e+08	1.01306e+08	-	-	124663	-	91575-58-5	-	-	-
MEDN0335*066	Methylmalonic Acid	甲基丙二酸	Organic acid and Its derivatives	有机酸及其衍生物	Organic acid and Its derivatives	有机酸及其衍生物	117	118.027	[M-H]-	C4H6O4	2.12887e+06	1.31318e+06	1.11714e+06	1.0697e+06	1.14665e+06	2.39252e+06	2.89372e+06	1.28401e+06	1.12311e+06	866536	887453	852666	1.43421e+06	1.38085e+06	1.50591e+06	1.4256e+06	C02170	HMDB0000202	487	-	516-05-2	30860	3712	ko00240,ko00280,ko00640,ko01100
MEDN0285*012	2-Methylsuccinic Acid	甲基丁二酸	Organic acid and Its derivatives	有机酸及其衍生物	Organic acid and Its derivatives	有机酸及其衍生物	131	132.042	[M-H]-	C5H8O4	4.50475e+06	5.86912e+06	3.11486e+06	811661	820712	7.22078e+06	3.65748e+06	1.36041e+06	9.24931e+06	664221	851657	496195	3.75209e+06	3.9083e+06	3.82261e+06	3.48026e+06	-	HMDB0001844	10349	-	498-21-5	91315	6344	-
MEDN0469*008	Citraconic Acid	甲基马来酸	Organic acid and Its derivatives	有机酸及其衍生物	Organic acid and Its derivatives	有机酸及其衍生物	129	130.027	[M-H]-	C5H6O4	1.68714e+07	5.64803e+06	2.89705e+06	166782	113382	1.04697e+07	7.8138e+06	4012896	1.19992e+07	113136	126954	236671	7.42166e+06	6.22968e+06	6.93036e+06	6.59826e+06	C02226	HMDB0000634	643798	-	498-23-7	17626	5607	ko00290,ko01100,ko01210
MEDP2373	Met-Gln	甲硫氨酸-谷氨酰胺	Amino acid and Its metabolites	氨基酸及其代谢物	Small Peptide	小肽	278.1	277.109	[M+H]+	C10H19N3O4S	110481	125956	128735	83679.6	65120.9	234843	104047	64355.8	122755	92912.2	73237	47480.3	87234.8	96932.6	79713.5	123359	-	-	7020114	-	36261-62-8	-	-	-
MEDN1160	Mevalonate 5-phosphate	甲戊酸 5-磷酸酯	Organic acid and Its derivatives	有机酸及其衍生物	Phosphoric acids	磷酸类化合物	227	228.039	[M-H]-	C6H13O7P	124560	152136	154738	279148	177753	71690	224670	137549	110126	184197	172826	169049	183665	214224	118579	152062	C01107	-	439400	-	73566-35-5	-	-	ko00900,ko01100
MEDP1475	1-Methyl-hydantoin	甲酰乙内脲	Heterocyclic compounds	杂环化合物	Heterocyclic compounds	杂环化合物	115	114.043	[M+H]+	C4H6N2O2	283666	130065	120055	36675	81695	115050	180069	63350	206820	58350	104371	91159.8	120055	150085	186172	189467	C02565	HMDB0003646	69217	-	616-04-6	16354	-	ko00330,ko01100
MEDN0434	Β-Pseudouridine	假尿苷	Nucleotide and Its metabolites	核苷酸及其代谢物	Nucleotide and Its metabolites	核苷酸及其代谢物	243.1	244.07	[M-H]-	C9H12N2O6	712036	421428	338887	255415	351726	729718	664852	513661	634561	357700	394125	338740	519802	605988	560126	590191	C02067	HMDB0000767	15047	-	1445-07-4	17802	5734	ko00240,ko01100
MEDN1394	3-Hydroxybenzoic Acid	间羟基苯甲酸	Organic acid and Its derivatives	有机酸及其衍生物	Organic acid and Its derivatives	有机酸及其衍生物	137	138.032	[M-H]-	C7H6O3	1.03041e+06	710832	670636	374109	418046	1.76014e+06	772551	496543	1.06483e+06	467465	425629	428993	967836	844733	905935	771163	C00587	HMDB0002466	7420	-	36320	30764	6690	ko00400
MEDP2398	Pyr-Glu	焦谷氨酸-谷氨酸	Amino acid and Its metabolites	氨基酸及其代谢物	Small Peptide	小肽	259.1	258.085	[M+H]+	C10H14N2O6	330033	420251	118787	84800.8	113385	243751	300684	90035	159525	90412.6	109684	51258.9	103031	118694	116069	112879	-	-	70530537	-	29227-92-7	-	-	-
MEDN0134	Thiamine Pyrophosphate (TPP)	焦磷酸硫胺素	CoEnzyme and vitamins	辅酶和维生素	CoEnzyme and vitamins	辅酶和维生素	424	425.045	[M-H]-	C12H19N4O7P2S	8057.79	10495.5	12971.3	9773.57	18555.1	12816.1	18066.2	17802.2	18506.9	12568.2	18985.4	10362.7	7923.96	6158.88	8888.58	5300.01	C00068	HMDB0001372	1132	-	154-87-0	9532	2832	ko00010,ko00020,ko00280,ko00620,ko00640,ko00730,ko01100,ko01240,ko04977
MEDN0499	Argininosuccinic acid	精氨基琥珀酸	Organic acid and Its derivatives	有机酸及其衍生物	Organic acid and Its derivatives	有机酸及其衍生物	289.1	290.123	[M-H]-	C10H18N4O6	1.44652e+07	1.4508e+07	1.17875e+07	4.04416e+06	5.95395e+06	1.17134e+07	9.38355e+06	1.16986e+07	1.97408e+07	8.72809e+06	8.14312e+06	5.36335e+06	1.15347e+07	1.24104e+07	1.30978e+07	1.24872e+07	C03406	HMDB0000052	16950	-	2387-71-5	15682	5115	ko00220,ko00250,ko01100,ko01230
MEDN1938	Arg-Val	精氨酸-缬氨酸	Amino acid and Its metabolites	氨基酸及其代谢物	Small Peptide	小肽	272.2	273.18	[M-H]-	C11H23N5O3	122468	156067	52665	3812	9147.53	280280	114935	41787.9	99766.5	13294.3	11670	8340	82087.6	133400	95215.1	80094	-	HMDB0028722	6992654	-	2896-20-0	73823	-	-
MEDP2626	Methyl caffeate	咖啡酸甲酯	Benzene and substituted derivatives	苯及其衍生物	Benzene and substituted derivatives	苯及其衍生物	195.1	194.058	[M+H]+	C10H10O4	163796	197249	264092	260521	284000	205244	234586	193000	210444	267845	249860	225586	303147	264993	237269	220607	-	-	689075	-	3843-74-1	-	-	-
MEDP1900	Caffeine	咖啡因	Heterocyclic compounds	杂环化合物	Heterocyclic compounds	杂环化合物	195.1	194.08	[M+H]+	C8H10N4O2	5244.59	4237.25	63778.9	19878.6	13947.1	44331.5	14320.1	19849.1	3604.44	15919.4	19157.7	85103.9	46325.7	43295.6	47614.6	49778.3	C07481	HMDB0001847	2519	-	21399	27732	1455	ko00232,ko01100
MEDN1227	Furfural diacetal	糠醛二乙缩醛	Others	其他	Others	其他	169.1	170.094	[M-H]-	C9H14O3	276439	104680	158102	68641.7	16716.6	127983	152093	138728	218269	15367.7	16717.3	11672.6	197097	152010	170042	134189	C14280	-	83553	-	13529-27-6	-	-	-
MEDP0120	Theobromine	可可碱	Nucleotide and Its metabolites	核苷酸及其代谢物	Nucleotide and Its metabolites	核苷酸及其代谢物	181	180.065	[M+H]+	C7H8N4O2	42649.9	82641.3	89969.1	66464	59031.1	33781.5	58392.5	36267.2	59856.5	62451	82112.9	66828.5	63536.5	76614.4	57177.5	68678.9	C07480	HMDB0002825	5429	-	83-67-0	28946	1456	ko00232,ko01100
MEDN0321	Quinic acid	奎尼酸	Organic acid and Its derivatives	有机酸及其衍生物	Organic acid and Its derivatives	有机酸及其衍生物	191.1	192.063	[M-H]-	C7H12O6	3.09315e+06	6.80494e+06	9.34913e+06	1.74463e+07	1.05225e+07	4.66146e+06	2.65781e+06	1.95011e+06	9.12953e+06	1.34065e+07	1.00276e+07	4.29918e+06	7.31451e+06	6277560	8.56266e+06	5.47804e+06	C00296	HMDB0003072	6508	-	77-95-2	17521	3329	ko00400,ko01100
MEDN1161	Quinolinic acid	喹啉酸	Heterocyclic compounds	杂环化合物	Heterocyclic compounds	杂环化合物	166	167.022	[M-H]-	C7H5NO4	1.21386e+06	297750	238045	0	0	1.726e+06	310343	383444	1.90531e+06	35396.4	0	148415	353012	460164	609660	519776	C03722	HMDB0000232	1066	-	89-00-9	16675	330	ko00380,ko00410,ko00760,ko01100,ko01240
MEDP2380	Lys-Met	赖氨酸-甲硫氨酸	Amino acid and Its metabolites	氨基酸及其代谢物	Small Peptide	小肽	278.2	277.145	[M+H]+	C11H23N3O3S	550394	650011	322063	251896	204661	1.74188e+06	260690	438449	982648	274670	204626	115939	510689	595005	325734	423222	-	-	7016114	-	97729-52-7	-	-	-
MEDP2376	Lys-Leu	赖氨酸-亮氨酸	Amino acid and Its metabolites	氨基酸及其代谢物	Small Peptide	小肽	260.2	259.19	[M+H]+	C12H25N3O3	1126105	376418	286868	237061	198475	934730	598602	310345	1.32382e+06	259450	263745	233889	681630	662981	773073	439604	-	HMDB0028955	7016103	-	7369-79-1	-	-	-
MEDP2310	Lys-Pro	赖氨酸-脯氨酸	Amino acid and Its metabolites	氨基酸及其代谢物	Small Peptide	小肽	244.2	243.158	[M+H]+	C11H21N3O3	778774	523977	455724	200863	295754	769164	510470	250568	699350	274168	179219	275739	283458	331366	291066	482008	-	-	171204	-	52766-27-5	-	-	-
MEDP2318	Lys-Ser	赖氨酸-丝氨酸	Amino acid and Its metabolites	氨基酸及其代谢物	Small Peptide	小肽	234.1	233.137	[M+H]+	C9H19N3O4	573591	629382	540773	378472	551912	800231	374712	360449	1.07251e+06	356652	385927	384068	573631	655733	548129	501634	-	-	151428	-	6665-19-6	-	-	-
MEDP2371	Lys-Ile	赖氨酸-异亮氨酸	Amino acid and Its metabolites	氨基酸及其代谢物	Small Peptide	小肽	260.2	259.19	[M+H]+	C12H25N3O3	240205	141478	228520	96705	221845	296192	54484.9	80004.2	188338	130065	143410	23340	141740	129281	129270	123658	-	HMDB0028954	7010499	-	20556-13-2	-	-	-
MEDP2422	Lys-His	赖氨酸-组氨酸	Amino acid and Its metabolites	氨基酸及其代谢物	Small Peptide	小肽	284.2	283.164	[M+H]+	C12H21N5O3	22047.1	136407	198030	482320	630457	22272.2	65560.4	118222	80179.5	674829	928729	944536	302279	313052	299771	286556	-	-	9857010	-	35170-01-5	-	-	-
MEDP2329	Lys-Val	赖氨酰-缬氨酸	Amino acid and Its metabolites	氨基酸及其代谢物	Small Peptide	小肽	246.2	245.174	[M+H]+	C11H23N3O3	601781	348307	263934	163876	209826	424545	291755	277565	415048	191666	185410	154860	323221	369627	279699	239291	-	HMDB0028964	6992341	-	20556-11-0	-	-	-
MEDP1894	Tyr-Leu	酪氨酸-亮氨酸	Amino acid and Its metabolites	氨基酸及其代谢物	Small Peptide	小肽	295.2	294.158	[M+H]+	C15H22N2O4	205564	541175	605123	186947	507303	336012	166294	333996	362823	202086	277655	474951	297704	320191	284063	358785	-	HMDB0029109	87071	-	17355-10-1	-	-	-
MEDP1682	Leu-Gly-Phe	亮氨酸-甘氨酸-苯丙氨酸	Amino acid and Its metabolites	氨基酸及其代谢物	Small Peptide	小肽	336.2	335.185	[M+H]+	C17H25N3O4	51793.2	73631	45753	17392	23970.9	127016	37474.5	48114.5	74573.5	14835.2	19845.1	13311.4	70932.6	51687.8	56639.2	55533.4	-	-	-	-	-	-	-	-
MEDP1672	Leu-Leu-Glu	亮氨酸-亮氨酸-谷氨酸	Amino acid and Its metabolites	氨基酸及其代谢物	Small Peptide	小肽	374.2	373.221	[M+H]+	C17H31N3O6	37751.9	256436	279229	119896	146027	118316	35262	191302	161115	123568	166133	271751	173351	164998	177202	142256	-	-	484684	-	20274-83-3	-	-	-
MEDP2504*145	Leu-Asn	亮氨酸-天冬酰胺	Amino acid and Its metabolites	氨基酸及其代谢物	Small Peptide	小肽	246.1	245.137	[M+H]+	C10H19N3O4	1.35467e+06	529052	404165	143160	151276	970886	743536	361905	1.07171e+06	161738	192931	191984	732268	489524	479361	553418	-	-	7016078	-	14608-81-2	-	-	-
MEDN0649	Anthranilic acid	邻氨基苯甲酸	Benzene and substituted derivatives	苯及其衍生物	Phenolic acids	酚酸类	136	137.048	[M-H]-	C7H7NO2	49686.6	52166.6	79739.6	60607.4	59065.9	17001.6	24923.3	34482.9	24048.4	31681.5	43080.5	19488.2	28839.6	33793.7	33511.2	32680.9	C00108	HMDB0001123	227	-	118-92-3	30754	6018	ko00380,ko00400,ko01100,ko01230
MEDP0892	Pyrocatechol	邻苯二酚	Benzene and substituted derivatives	苯及其衍生物	Phenolics	苯酚类	111.1	110.037	[M+H]+	C6H6O2	1.61334e+06	2.54072e+06	3.24556e+06	3.86581e+06	3.65378e+06	2.2083e+06	2.30012e+06	2.91327e+06	2.29764e+06	3.24631e+06	3.35916e+06	3.38911e+06	3.37197e+06	2.91573e+06	2.86152e+06	2.93988e+06	C00090	HMDB0000957	289	-	120-80-9	18135	282	ko01100
MEDN1562	Monobutyl phthalate	邻苯二甲酸单丁酯	Aldehyde,Ketones,Esters	醛、酮、酯类	Esters	酯类	221.1	222.089	[M-H]-	C12H14O4	3.05801e+06	3.6261e+06	3.41412e+06	3.47906e+06	3.5573e+06	3.77573e+06	3.41561e+06	3.2587e+06	3.6773e+06	3.40239e+06	3.37502e+06	3.41308e+06	3.75365e+06	3.24372e+06	3.68453e+06	3.22434e+06	-	HMDB0013247	8575	-	131-70-4	-	-	-
MEDP1314	Monoisobutyl-phthalate	邻苯二甲酸单异丁酯	Aldehyde,Ketones,Esters	醛、酮、酯类	Esters	酯类	223.1	222.089	[M+H]+	C12H14O4	286041	431881	390172	379560	504110	619427	313392	235831	395892	465787	379456	244845	416735	322060	535907	420555	-	-	92272	-	30833-53-5	-	-	-
MEDP0836	Dibutyl-phthalate	邻苯二甲酸二丁酯	Aldehyde,Ketones,Esters	醛、酮、酯类	Esters	酯类	279.3	278.152	[M+H]+	C16H22O4	3.90293e+08	4.77154e+08	410269023	3.73977e+08	4.31955e+08	3.2188e+08	4.00015e+08	3.83623e+08	3.30725e+08	3.83809e+08	393439673	4.11478e+08	2.78592e+08	4.15951e+08	4.034e+08	4.55719e+08	C14214	HMDB0033244	3026	-	84-74-2	34687	-	-
MEDP0110	2-Methoxybenzoic Acid	邻甲氧基苯甲酸	Benzene and substituted derivatives	苯及其衍生物	Phenolic acids	酚酸类	153	152.047	[M+H]+	C8H8O3	445165	198285	197235	173187	61277.4	697796	461264	319711	416632	109337	111371	123961	423895	370579	383317	371644	-	HMDB0032604	11370	-	529-75-9	421840	-	-
MEDN0195	Pyridoxal 5'-Phosphate	磷酸吡哆醛	Heterocyclic compounds	杂环化合物	Pteridines and derivatives	蝶啶及其衍生物	246	247.025	[M-H]-	C8H10NO6P	172716	215736	261042	278427	323816	163829	193548	193430	244880	275194	339343	267326	209722	268952	219626	194074	C00018	HMDB0001491	1051	-	54-47-7	18405	6275	ko00730,ko00750,ko01100,ko01240,ko04977
MEDP0881	Phosphocholine	磷酸胆碱	Nucleotide and Its metabolites	核苷酸及其代谢物	Nucleotide and Its metabolites	核苷酸及其代谢物	184.1	184.074	[M]+	C5H15NO4P+	2.3263e+06	2.43552e+06	3.14702e+06	2.63799e+06	1.95812e+06	2.66579e+06	2.69357e+06	2.65619e+06	2.52623e+06	1.34034e+06	2.09479e+06	995037	1.7674e+06	2.32442e+06	2.62125e+06	2.34471e+06	C00588	HMDB0001565	1014	-	107-73-3	18132	6326	ko00564,ko01100,ko05231
MEDP2323	Diethyl-phosphate	磷酸二乙酯	Aldehyde,Ketones,Esters	醛、酮、酯类	Esters	酯类	155	154.039	[M+H]+	C4H11O4P	271827	234771	174047	324844	236162	244681	310226	265858	250691	186521	234092	269872	265266	252787	250719	290304	C06608	HMDB0012209	654	-	598-02-7	27708	-	-
MEDP1161	Creatine phosphate	磷酸肌酸钠	Nucleotide and Its metabolites	核苷酸及其代谢物	Nucleotide and Its metabolites	核苷酸及其代谢物	212	211.036	[M+H]+	C4H10N3O5P	400841	245018	301388	234679	250649	421405	218065	182955	357797	316426	327585	173632	273987	228025	223409	260001	C02305	HMDB0001511	587	-	24655	17287	6288	ko00330,ko01100
MEDP0535	Triethyl-phosphate	磷酸三乙酯	Organic acid and Its derivatives	有机酸及其衍生物	Phosphoric acids	磷酸类化合物	183.1	182.071	[M+H]+	C6H15O4P	52803	29403.3	46256.5	62560.5	46638.6	78326.7	31147.5	51058.8	39835.2	60624.8	80695.3	59267.8	68233.2	61670.8	67849.4	60123.2	-	HMDB0012228	74190	-	78-40-0	42383	-	-
MEDP0858	Phosphoenolpyruvate	磷酸烯醇丙酮酸	Organic acid and Its derivatives	有机酸及其衍生物	Phosphoric acids	磷酸类化合物	169	167.982	[M+H]+	C3H5O6P	358020	238228	402365	404060	239676	221444	411869	361457	206152	380011	478400	381525	301955	463142	423891	371671	C00074	HMDB0000263	1005	-	138-08-9	-	-	ko00010,ko00020,ko00400,ko00440,ko00620,ko01100,ko01200,ko01230,ko01240,ko04922,ko04964,ko05230
MEDP2854	LPE(P-16:1)	溶血磷脂酰乙醇胺_LPE(P-16:1)	GP	甘油磷脂类	LPE-P	溶血磷脂酰乙醇胺(烯醚键)	436.3	435.275	[M+H]+	C21H42NO6P	42896.7	32597.2	39903.6	32382.8	28249.4	53830.5	85825.5	64979.3	62583.8	11865.5	27449.9	38861.7	58892.3	44138.9	44724.1	36759.6	-	-	-	-	-	-	-	-
MEDP0514	Thiamine	硫胺素	CoEnzyme and vitamins	辅酶和维生素	CoEnzyme and vitamins	辅酶和维生素	265.1	265.112	[M]+	C12H17N4OS+	1.04952e+06	1.09191e+06	1.06374e+06	654758	798602	1.56554e+06	711318	807576	1.25882e+06	701224	767908	363826	835328	784096	910911	882237	C00378	HMDB0000235	1130	-	59-43-8	18385	5242	ko00730,ko01100,ko01240,ko02010,ko04122,ko04977
MEDP0882	Thiamine-Monophosphate	硫胺素单磷酸盐	Heterocyclic compounds	杂环化合物	Heterocyclic compounds	杂环化合物	345	345.079	[M]+	C12H18N4O4PS	26252.8	186795	273600	990100	1018635	48345	58350	176780	67648.5	876025	603826	449045	368815	261910	454060	308670	C01081	HMDB0002666	3382778	-	273724-21-3	37574	3488	ko00730,ko01100,ko01240
MEDP1062	S-Methyl thioacetate	硫代醋酸甲酯	Aldehyde,Ketones,Esters	醛、酮、酯类	Esters	酯类	91.1	90.0139	[M+H]+	C3H6OS	1.01244e+06	844313	752279	398421	468558	974093	943291	476039	1.46018e+06	285334	405663	572147	652131	641344	643925	596585	-	-	73750	-	1534-08-3	-	-	-
MEDP0593	Thioguanine	硫鸟嘌呤	Nucleotide and Its metabolites	核苷酸及其代谢物	Nucleotide and Its metabolites	核苷酸及其代谢物	168	167.027	[M+H]+	C5H5N5S	216835	105045	68508.4	53350	58350	195140	96705	63350	81695	38345	50015	30010	70020	91700	88365	88365	C07648	HMDB0014496	2723601	-	154-42-7	9555	-	ko00983
MEDP2068	Hexaethylene-glycol	六甘醇	Alcohol and amines	醇、胺类	Alcohols	醇类	283.2	282.168	[M+H]+	C12H26O7	23808.9	30483.8	48684.5	56531.5	57316.8	36095	51817.8	65186.5	38471.4	47961.8	58492.8	50640.6	48361.4	29881.8	60850.9	45145.2	-	HMDB0061822	17472	-	2615-15-8	49793	-	-
MEDP0325	Maleic Acid	马来酸	Organic acid and Its derivatives	有机酸及其衍生物	Organic acid and Its derivatives	有机酸及其衍生物	117	116.011	[M+H]+	C4H4O4	37981960	15660540	12140085	3.66497e+06	5108370	23797035	14027475	9826265	23290770	6545440	7024135	3321635	13853230	17178510	16378445	17565110	C01384	HMDB0000176	444266	-	110-16-7	18300	-	ko00350,ko00650,ko00760,ko01100
MEDP0315	Hippuric Acid	马尿酸	Organic acid and Its derivatives	有机酸及其衍生物	Organic acid and Its derivatives	有机酸及其衍生物	180.1	179.058	[M+H]+	C9H9NO3	18178.2	16771.1	10976.2	23238.8	13309.7	27352	8403.17	8116.07	30017.7	2896.93	10382.9	15533.1	22324.5	17112.4	10323.5	18431.6	C01586	HMDB0000714	464	-	495-69-2	18089	1301	ko01100
MEDN1945	Morpholine ethanesulfonic acid	吗啉乙磺酸	Organic acid and Its derivatives	有机酸及其衍生物	Sulfonic acids	磺酸类化合物	194	195.057	[M-H]-	C6H13NO4S	228020	432998	324625	563571	274908	501602	97654.9	120625	351891	201647	390096	128854	272528	367602	348554	245367	-	-	78165	-	4432-31-9	-	-	-
MEDP0230*164	Maltose	麦芽糖	Carbohydrates and Its metabolites	碳水化合物及其代谢物	Sugars	糖类	343	342.116	[M+H]+	C12H22O11	434187	357341	180172	52310.3	124959	269080	470892	361054	347095	141434	134899	211771	199585	322572	262448	225844	C00208	HMDB0000163	10991489	-	69-79-4	47937	413	ko00500,ko01100,ko02010,ko04742,ko04973
MEDN0343	Shikimic Acid	莽草酸	Organic acid and Its derivatives	有机酸及其衍生物	Organic acid and Its derivatives	有机酸及其衍生物	173	174.053	[M-H]-	C7H10O5	1.63684e+06	3.86211e+06	618993	157615	192691	2.8158e+06	474032	363335	830290	519338	347802	145593	878000	901165	858227	881857	C00493	HMDB0003070	8742	-	138-59-0	16119	338	ko00400,ko01100,ko01230,ko01240
MEDP1356	Shinorine	霉菌素-甘氨酸(维生素A)	Amino acid and Its metabolites	氨基酸及其代谢物	Amino acid derivatives	氨基酸衍生物	333.1	332.122	[M+H]+	C13H20N2O8	373740	471192	428313	314616	377511	170438	347079	569942	349989	293984	389765	331174	482805	518048	353022	395843	-	HMDB0039002	10471931	-	73112-73-9	-	-	-
MEDP1354	Mycosporine-serinol	霉菌素丝氨醇	Amino acid and Its metabolites	氨基酸及其代谢物	Amino acid derivatives	氨基酸衍生物	262.1	261.121	[M+H]+	C11H19NO6	33340	99772.3	15005	73875.6	92887.4	66685	90709.7	110826	53350	70393.3	89441.5	87730.5	54253	83983.4	100911	82600.5	C10607	-	442866	-	59719-29-8	-	-	-
MEDP2523	Imidazole-4-methanol	咪唑-4-甲醇	Heterocyclic compounds	杂环化合物	Heterocyclic compounds	杂环化合物	99.1	98.048	[M+H]+	C4H6N2O	73339050	35737630	70653910	108526165	80689755	24332490	102408865	91571425	49859255	90043795	75385200	112542485	68622415	44495245	75533260	72609490	-	-	122926	-	32673-41-9	-	-	-
MEDN1551	Imidazoleacetic acid	咪唑乙酸	Heterocyclic compounds	杂环化合物	Indole and Its derivatives	吲哚及其衍生物	125	126.043	[M-H]-	C5H6N2O2	3.09408e+06	3.58247e+06	4.53325e+06	3.81413e+06	3.44921e+06	3.87865e+06	2.328e+06	3.06459e+06	3.74111e+06	3.23201e+06	3.18233e+06	1.81652e+06	3.64309e+06	3.43142e+06	3.50122e+06	3.65945e+06	C02835	HMDB0002024	96215	-	645-65-8	16974	6445	ko00340,ko01100
MEDP0314	Guanidinoethyl Sulfonate	眯基牛磺酸	Organic acid and Its derivatives	有机酸及其衍生物	Sulfonic acids	磺酸类化合物	168	167.036	[M+H]+	C3H9N3O3S	347095	372155	337070	203485	165100	355450	243545	116720	218505	151750	195140	130065	215165	186795	253565	258575	C01959	HMDB0003584	68340	-	543-18-0	17228	6962	ko00430
MEDP0175	Pyrimidine	嘧啶	Nucleotide and Its metabolites	核苷酸及其代谢物	Nucleotide and Its metabolites	核苷酸及其代谢物	81.2	80.0374	[M+H]+	C4H4N2	332059	299776	382084	368207	330889	383053	276982	254694	349045	343487	312691	276588	314977	348670	341430	323231	C00396	HMDB0003361	9260	-	289-95-2	16898	-	-
MEDN1966	Pyrimidine-4-carboxylic acid	嘧啶-4-羧酸	Heterocyclic compounds	杂环化合物	Heterocyclic compounds	杂环化合物	123	124.1	[M-H]-	C5H4N2O2	658529	683738	635208	691446	692414	630925	735691	668706	731852	721304	679180	738179	629055	715321	679329	627206	-	-	24820426	-	819850-18-5	-	-	-
MEDP2757	Niclosamide	灭绦灵	Others	其他	Medicine	药物	327	325.986	[M+H]+	C13H8Cl2N2O4	87284.9	81884.4	109423	110070	87347	94943.4	92782.3	92478.5	93558.1	85158	116631	107821	119537	103567	89779.8	100254	-	-	4477	-	50-65-7	-	-	-
MEDP1770	Jasmone	茉莉酮	Aldehyde,Ketones,Esters	醛、酮、酯类	Ketones	酮类	165.1	164.12	[M+H]+	C11H16O	163882	441479	329521	286289	484034	693931	373792	419193	632462	382847	380954	563247	325359	332027	385201	229693	C08490	HMDB0035601	1549018	-	488-10-8	-	-	-
MEDN1004	L-Sepiapterin	墨喋呤	Heterocyclic compounds	杂环化合物	Pteridines and derivatives	蝶啶及其衍生物	236.1	237.086	[M-H]-	C9H11N5O3	142066	91731.1	80294.4	32817.5	62574	276152	94322.8	80826.4	125076	82049.3	88481.1	36672.3	126464	122492	117178	111590	C00835	HMDB0000238	135398579	-	17094-01-8	804632	5244	ko00790,ko01100
MEDN0160	Guanosine	鸟苷	Nucleotide and Its metabolites	核苷酸及其代谢物	Nucleotide and Its metabolites	核苷酸及其代谢物	282.1	283.092	[M-H]-	C10H13N5O5	1.33567e+06	4.04469e+06	5.42503e+06	1.87444e+07	1.60363e+07	6.02585e+06	2.0258e+06	3.37923e+06	2.06348e+06	1.35712e+07	1.67918e+07	8.84074e+06	8.17733e+06	7.95755e+06	8.07649e+06	7.37103e+06	C00387	HMDB0000133	6802	-	118-00-3	16750	87	ko00230,ko01100,ko01232,ko02010
MEDN1545	Guanosine-5'-monophosphate	鸟苷5'-单磷酸	Nucleotide and Its metabolites	核苷酸及其代谢物	Nucleotide and Its metabolites	核苷酸及其代谢物	362	363.058	[M-H]-	C10H14N5O8P	1.16457e+07	5.36212e+06	5.94517e+06	410143	651814	1.91001e+07	8.84562e+06	8.04685e+06	9.28526e+06	603918	638332	1.1185e+06	6.85865e+06	6.61372e+06	6.46921e+06	6.60939e+06	C00144	HMDB0001397	135398631	-	85-32-5	17345	6216	ko00230,ko01100,ko01232,ko01523,ko04022,ko04740,ko04742,ko04744
MEDN0455	Guanine	鸟嘌呤	Nucleotide and Its metabolites	核苷酸及其代谢物	Nucleotide and Its metabolites	核苷酸及其代谢物	150	151.049	[M-H]-	C5H5N5O	19945.6	16846.9	4439.69	1670	8340	47803.3	9741.19	16247.5	20762.7	0	2671.33	5005	7802.2	14924.2	9463.09	11772.1	C00242	HMDB0000132	764	-	73-40-5	16235	315	ko00230,ko01100,ko01232
MEDN1117	Uridine-5'-diphospho-N-acetylgalactosamine disodium salt	尿苷二磷酸-N-乙酰氨基葡萄糖(UDP-GlcNAc )	Nucleotide and Its metabolites	核苷酸及其代谢物	Nucleotide and Its metabolites	核苷酸及其代谢物	606.1	607.082	[M-H]-	C17H27N3O17P2	823451	407287	343945	72636.3	42013	1.1374e+06	280681	150188	288768	55002.6	74640.5	20869.1	610120	383439	510374	580986	C00043	HMDB0000290	445675	-	528-04-1	16264	5281	ko00520,ko00524,ko01100,ko01250,ko04931,ko05415
MEDN0403	Urocanic Acid	尿刊酸	Organic acid and Its derivatives	有机酸及其衍生物	Organic acid and Its derivatives	有机酸及其衍生物	137	138.043	[M-H]-	C6H6N2O2	850957	565270	387700	327541	363800	582507	361220	246981	708895	114127	352739	267403	465545	434636	447247	394708	C00785	HMDB0000301	736715	-	104-98-3	30817	298	ko00340,ko01100
MEDN0169	Uracil	尿嘧啶	Nucleotide and Its metabolites	核苷酸及其代谢物	Nucleotide and Its metabolites	核苷酸及其代谢物	111	112.027	[M-H]-	C4H4N2O2	1.40818e+06	1.37412e+06	1.2573e+06	1.17449e+06	1.32779e+06	1.24526e+06	1.26305e+06	1.07482e+06	1.27076e+06	1.19984e+06	1.35446e+06	1.12238e+06	1.23898e+06	1.26381e+06	1.31176e+06	1.31325e+06	C00106	HMDB0000300	1174	-	66-22-8	17568	258	ko00240,ko00410,ko00770,ko01100,ko01232
MEDN0171	Uridine	尿嘧啶核苷	Nucleotide and Its metabolites	核苷酸及其代谢物	Nucleotide and Its metabolites	核苷酸及其代谢物	243.1	244.07	[M-H]-	C9H12N2O6	3.21781e+06	937718	1.10591e+06	2.44207e+06	2.95745e+06	5.69677e+06	1.1817e+06	1.11381e+06	2.12507e+06	2.77967e+06	2.98313e+06	2.26367e+06	2.77553e+06	3.12322e+06	2.92495e+06	2.86945e+06	C00299	HMDB0000296	6029	-	58-96-8	16704	90	ko00240,ko01100,ko01232,ko02010
MEDN0032	Allantoin	尿囊素	Organic acid and Its derivatives	有机酸及其衍生物	Organic acid and Its derivatives	有机酸及其衍生物	157	158.044	[M-H]-	C4H6N4O3	5.73054e+06	6.46933e+06	6.1833e+06	8.33233e+06	8.25641e+06	5.23808e+06	8.10467e+06	7.75707e+06	8.16268e+06	7.77853e+06	4505010	4274900	8.04089e+06	9.62567e+06	7.21263e+06	6.67639e+06	C01551	HMDB0000462	204	-	97-59-6	15676	89	-
MEDN1476	Allantoic acid	尿囊酸	Amino acid and Its metabolites	氨基酸及其代谢物	Amino acid derivatives	氨基酸衍生物	175	176.054	[M-H]-	C4H8N4O4	127443	1.3423e+06	655308	486044	358652	1.55164e+06	218694	293055	1.40631e+06	394551	879761	185837	575583	640965	657406	553896	C00499	HMDB0001209	203	-	99-16-1	30837	343	ko00230,ko01100
MEDP0086	Urea	尿素	Alcohol and amines	醇、胺类	Amines	胺类	61	60.032	[M+H]+	CH4N2O	6810800	6351960	4402020	3572600	5018595	5301925	10333735	10704725	5891090	4029565	4927145	5329595	6299715	8360200	6129170	5896300	C00086	HMDB0000294	1176	-	57-13-6	16199	6	ko00220,ko00230,ko00240,ko00330,ko00780,ko01100,ko02010
MEDN1006	Uric acid	尿酸	Organic acid and Its derivatives	有机酸及其衍生物	Organic acid and Its derivatives	有机酸及其衍生物	167	168.028	[M-H]-	C5H4N4O3	1.2087e+08	6.51953e+07	7.1958e+07	3.94798e+06	12105660	8.47232e+07	6.33586e+07	5.96454e+07	9.36398e+07	9860160	6622205	2.78962e+06	8.44707e+07	6.53544e+07	6.6651e+07	5.73366e+07	C00366	HMDB0000289	1175	-	69-93-2	17775	88	ko00230,ko01100,ko04976
MEDN0198*036	Citric Acid	柠檬酸	Organic acid and Its derivatives	有机酸及其衍生物	Organic acid and Its derivatives	有机酸及其衍生物	191	192.027	[M-H]-	C6H8O7	1.84329e+07	1.02109e+08	1.21469e+08	1.87884e+08	1.92649e+08	7.12992e+07	4.44654e+07	5.11117e+07	136403205	1.74982e+08	1.94481e+08	3.21815e+07	9.16646e+07	1.18277e+08	115387386	1.07875e+08	C00158	HMDB0000094	311	-	77-92-9	30769	124	ko00020,ko00250,ko00630,ko01100,ko01200,ko01210,ko01230,ko01240,ko04742,ko04922,ko05230
MEDN0206*019	Citramalic Acid	柠苹酸	Organic acid and Its derivatives	有机酸及其衍生物	Organic acid and Its derivatives	有机酸及其衍生物	147	148.1	[M-H]-	C5H8O5	360251	1.11282e+06	920078	2.25169e+06	2.02728e+06	360992	516075	644976	620118	1.81445e+06	1.51664e+06	1.75199e+06	1.11162e+06	891521	865962	775777	C00815	HMDB0000426	1081	-	597-44-4	15584	5415	-
MEDN1710	Palatinose	帕拉金糖	Heterocyclic compounds	杂环化合物	Heterocyclic compounds	杂环化合物	341.1	342.116	[M-H]-	C12H22O11	0	6504.35	7345	4203	8600.97	8340	20108	5911.84	5161.16	11557.6	8794.59	14687.3	13003.8	10586.6	7389.24	13340	C01742	-	439559	-	58166-27-1	-	-	-
MEDP0456	Piperidine	哌啶	Heterocyclic compounds	杂环化合物	Heterocyclic compounds	杂环化合物	86.1	85.0891	[M+H]+	C5H11N	1.94602e+07	9.69799e+06	7.10714e+06	3.22874e+06	3.41802e+06	1.06271e+07	1.33807e+07	7.10493e+06	1.5734e+07	4.21874e+06	4.5429e+06	4.79662e+06	15816475	16572460	8.19623e+06	15021795	C01746	HMDB0034301	8082	-	110-89-4	18049	-	ko04974
MEDP1304	Piperidone	哌啶酮	Heterocyclic compounds	杂环化合物	Heterocyclic compounds	杂环化合物	170.1	169.11	[M+H]+	C9H15NO2	30266.8	63791.2	56685.2	97385.4	161673	70633.8	42991.9	80039.4	33687.5	115577	100142	78976.6	61238.9	65790.5	57297.3	51325.9	C17730	-	6465	-	28186	-	-	-
MEDN1840*054	Pinolenic acid	皮诺敛酸	FA	脂肪酰类	FFA	游离脂肪酸	277.2	278.225	[M-H]-	C18H30O2	177787	110522	138459	61007.2	38561.8	390933	72216.9	84093.8	189834	54108.1	60922.1	36042.7	147442	124390	129309	141336	-	-	5312495	-	16833-54-8	-	-	-
MEDP1639	Corticosterone	皮质甾酮/皮质酮	Hormones and hormone related compounds	激素及激素相关物质	Hormones and hormone related compounds	激素及激素相关物质	347.2	346.214	[M+H]+	C21H30O4	27533	47388.1	194425	31908.2	46622.3	184778	23234.3	28753.9	50738.3	45511.2	55042.6	100428	109684	81070.8	82186.1	72446.1	C02140	HMDB0001547	5753	-	50-22-6	16827	6314	ko00140,ko01100,ko04923,ko04925,ko05020
MEDP0174	Purine	嘌呤碱	Nucleotide and Its metabolites	核苷酸及其代谢物	Nucleotide and Its metabolites	核苷酸及其代谢物	121	120.044	[M+H]+	C5H4N4	7.87045e+06	6.0992e+06	5.19365e+06	3.27362e+06	3.27248e+06	6.62129e+06	6.49813e+06	4.88457e+06	6.80363e+06	4.1676e+06	4.10639e+06	3.83808e+06	5.29584e+06	5.00357e+06	5.72505e+06	5.47282e+06	C15587	HMDB0001366	1044	-	120-73-0	17258	6193	-
MEDP2357	Pro-Ala	脯氨酸-丙氨酸	Amino acid and Its metabolites	氨基酸及其代谢物	Small Peptide	小肽	187.1	186.1	[M+H]+	C8H14N2O3	1.46825e+06	918038	826889	77772.6	121168	1.48809e+06	240335	203959	1.18455e+06	147433	259517	0	874014	1.03423e+06	914663	910081	-	-	6347578	-	6422-36-2	-	-	-
MEDP2358	Pro-Glu	脯氨酸-谷氨酸	Amino acid and Its metabolites	氨基酸及其代谢物	Small Peptide	小肽	245.1	244.106	[M+H]+	C10H16N2O5	1.1404e+06	815848	589636	361437	378188	1.43898e+06	434753	292111	825978	315495	597146	226364	704401	665378	672886	528743	-	-	194260	-	67644-00-2	-	-	-
MEDP2429	Pro-Glu-Val	脯氨酸-谷氨酸-缬氨酸	Amino acid and Its metabolites	氨基酸及其代谢物	Small Peptide	小肽	344.2	343.17	[M+H]+	C15H25N3O6	1.01945e+06	460532	410217	265365	137531	792783	435618	443808	613894	186789	165683	332487	489205	507789	535849	468410	-	-	145457468	-	-	-	-	-
MEDP2319	Pro-Lys	脯氨酸-赖氨酸	Amino acid and Its metabolites	氨基酸及其代谢物	Small Peptide	小肽	244.2	243.158	[M+H]+	C11H21N3O3	225286	247832	108380	54419.9	59110.9	204620	154852	135086	342745	45010	66595	166124	179211	116720	194290	113385	-	-	9209431	-	71227-70-8	-	-	-
MEDP2425	Pro-Leu	脯氨酸-亮氨酸	Amino acid and Its metabolites	氨基酸及其代谢物	Small Peptide	小肽	229.2	228.147	[M+H]+	C11H20N2O3	3.8377e+06	1.93251e+06	774780	171861	582328	4.65243e+06	1.8097e+06	1.08853e+06	3.3107e+06	269467	355611	180144	1.9768e+06	1.99766e+06	2.13411e+06	1.82612e+06	-	-	444109	-	52899-07-7	-	-	-
MEDP2426	Proline-Hydroxyproline	脯氨酸羟脯氨酸	Amino acid and Its metabolites	氨基酸及其代谢物	Small Peptide	小肽	229.1	228.11	[M+H]+	C10H16N2O4	2.68548e+06	1.62368e+06	1.23487e+06	326018	390328	3.60535e+06	1.33111e+06	871554	2.78628e+06	183591	301750	229468	1.81852e+06	1.65491e+06	1.81209e+06	1.52693e+06	-	HMDB0006695	3952518	-	18684-24-7	74767	-	-
MEDP2339	Pro-Ser	脯氨酸-丝氨酸	Amino acid and Its metabolites	氨基酸及其代谢物	Small Peptide	小肽	203.1	202.095	[M+H]+	C8H14N2O4	2.24026e+07	4.19934e+06	2.72745e+06	427817	475613	1.48946e+07	5.63309e+06	3.29518e+06	1.21229e+07	622064	562287	386620	6.09515e+06	7.30163e+06	6.43804e+06	5.85427e+06	-	-	7408258	-	71835-80-8	-	-	-
MEDP1802	Proline betaine	脯氨酸甜菜碱	Amino acid and Its metabolites	氨基酸及其代谢物	Amino acid derivatives	氨基酸衍生物	144.1	143.095	[M+H]+	C7H13NO2	1.03243e+06	1.81769e+06	797293	1067325	966177	1550060	600562	643902	1.06157e+06	841996	737440	342579	794923	1.15622e+06	701304	1.29159e+06	C10172	HMDB0004827	115244	-	471-87-4	35280	7089	-
MEDN1540	Gluceptate	葡庚糖酸	Carbohydrates and Its metabolites	碳水化合物及其代谢物	Sugar acids	糖酸	225.1	226.069	[M-H]-	C7H14O8	35056.4	19040.3	8948.47	21693.1	11334.3	16627	16909.1	12443.5	20403.1	8515.11	9827.54	19984.3	21691.2	18891.6	13441.2	16911.4	-	-	25588	-	17140-60-2	-	-	-
MEDN0239	D-Gluconic Acid	葡萄糖酸	Carbohydrates and Its metabolites	碳水化合物及其代谢物	Sugar acids	糖酸	195.1	196.058	[M-H]-	C6H12O7	5.25165e+06	1.56188e+06	2.46524e+06	284034	280598	6.29916e+06	2.94668e+06	2.02056e+06	4.00083e+06	339247	315726	152614	3.12809e+06	3.65584e+06	3.28319e+06	3.0686e+06	C00257	HMDB0000625	10690	-	526-95-4	33198	345	ko00030,ko01100,ko01200
MEDN1430	Prostaglandin A2	前列腺素A2	FA	脂肪酰类	Oxidized lipids	氧化脂质	333.1	334.214	[M-H]-	C20H30O4	47971	41869.5	49182.1	9016.61	11312.7	124304	30683.1	37824.8	78942.3	11629.1	14888.4	6154.35	56314.2	35500.6	44338.6	49805	C05953	HMDB0002752	5280880	-	13345-50-1	27820	-	ko00590,ko01100,ko04726
MEDN1429	Prostaglandin B2	前列腺素B2	FA	脂肪酰类	Oxidized lipids	氧化脂质	333.2	334.214	[M-H]-	C20H30O4	44938.5	41616.5	47258.2	7013.34	9014.09	111864	29395.4	40847.5	64997.5	9585.06	12638.1	3294.46	46281.6	39717.8	41795.9	41265.7	C05954	HMDB0004236	5280881	-	13367-85-6	28099	-	ko00590,ko01100,ko04726
MEDN0794	PGF1α	前列腺素F1α	FA	脂肪酰类	Oxidized lipids	氧化脂质	355.2	356.256	[M-H]-	C20H36O5	114219	66096.7	71148.1	25283.5	21665.5	226761	71716.3	83588.3	83167.1	28465.4	29333.3	8858.86	120524	76981.3	91240.1	94451	C06475	-	5280939	-	745-62-0	-	-	-
MEDN0797	PGJ2	前列腺素J2	FA	脂肪酰类	Oxidized lipids	氧化脂质	333.2	334.214	[M-H]-	C20H30O4	119281	105301	216353	41627.5	31501	16931.8	167039	136494	177562	36101	39702.1	30146.1	97992.1	88667.2	96171.1	85431.8	C05957	HMDB0002710	5280884	-	60203-57-8	27485	3464	ko00590,ko01100,ko04726
MEDN0555	Hydroxyphenyllactic acid	羟苯基乳酸	Organic acid and Its derivatives	有机酸及其衍生物	Organic acid and Its derivatives	有机酸及其衍生物	181.1	182.058	[M-H]-	C9H10O4	1.28833e+06	1.83769e+06	1.23764e+06	1.03265e+06	1.16509e+06	1.41984e+06	805307	644005	1.38357e+06	1.11991e+06	1.14257e+06	609660	1.07839e+06	1.13805e+06	1.12858e+06	1.06127e+06	C03672	HMDB0000755	9378	-	306-23-0	17385	5723	-
MEDP1003*113	1-Hydroxylamino-2-phenylethane	羟苯乙胺	Benzene and substituted derivatives	苯及其衍生物	Benzene and substituted derivatives	苯及其衍生物	120.1	137	[M-H2O+H]+	C8H11NO	9.82318e+07	7.09543e+07	6.48862e+07	3.52538e+07	3.75243e+07	8.02555e+07	7.04718e+07	5.81532e+07	9.0193e+07	4.63027e+07	4.26623e+07	4.53949e+07	6.64715e+07	6.19617e+07	6.28504e+07	6.07537e+07	-	-	165091	-	3217-93-4	-	-	-
MEDP1988	Hydroxyurea	羟基脲	Others	其他	Others	其他	123	76.0273	[M+HCOO+2H]+	CH4N2O2	1.92346e+07	1.23147e+07	8.26284e+06	3.33773e+06	3.82369e+06	2.15501e+07	9.51534e+06	7.55274e+06	1.61613e+07	3.32364e+06	4.33142e+06	2.74435e+06	1.21216e+07	1.1841e+07	1.01649e+07	8.64585e+06	C07044	HMDB0015140	3657	-	127-07-1	44423	-	ko01100
MEDN1656	Hydroxypiperazic acid	羟基哌嗪酸	Heterocyclic compounds	杂环化合物	Heterocyclic compounds	杂环化合物	145.1	146.106	[M-H]-	C5H10N2O3	6.51696e+06	1.08497e+07	5.78724e+06	8.65388e+06	1.01816e+07	6.34522e+06	4.72879e+06	4.24442e+06	6.57588e+06	1.0646e+07	9.49099e+06	8876795	10206705	7.57337e+06	7.10664e+06	7.74517e+06	C00739	-	129859924	-	-	-	-	ko00310,ko00470,ko01100
MEDP1060	Hydroxyquinoline	羟喹啉	Heterocyclic compounds	杂环化合物	Heterocyclic compounds	杂环化合物	146.1	145.053	[M+H]+	C9H7NO	3.42509e+07	3.01151e+07	1.58833e+07	1.37305e+07	1.37593e+07	2.01076e+07	2.36059e+07	1.61374e+07	3.28118e+07	1.74164e+07	1.88455e+07	1.32571e+07	1.84322e+07	1.98859e+07	2.16776e+07	2.25632e+07	C19434	-	1923	-	148-24-3	-	-	-
MEDP2828	S1P(d18:1)	鞘氨醇_S1P(d18:1)	SL	鞘脂类	SPH	鞘氨醇	380.3	379.249	[M+H]+	C18H38NO5P	83655.3	116892	180761	168832	238294	114773	125352	112489	201314	142306	122231	288982	129411	136516	137471	119526	C06124	HMDB0000277	5283560	-	26993-30-6	37550	5272	ko00600,ko01100,ko04020,ko04071,ko04072,ko04080,ko04371,ko04666,ko05152
MEDN0322	L-kynurenine	犬尿氨酸	Amino acid and Its metabolites	氨基酸及其代谢物	Amino acid derivatives	氨基酸衍生物	207.1	208.085	[M-H]-	C10H12N2O3	1.7195e+07	6.449e+06	6.80886e+06	56532.4	60888	1.60486e+07	8.04866e+06	4.75787e+06	8.31962e+06	53512	53289.5	16405.7	7.15296e+06	7.27893e+06	7.74778e+06	7.39273e+06	C00328	HMDB0000684	161166	-	343-65-7	16946	72	ko00380,ko01100,ko01240,ko05143
MEDN0323	Kynurenic Acid	犬尿酸	Amino acid and Its metabolites	氨基酸及其代谢物	Amino acid derivatives	氨基酸衍生物	188	189.043	[M-H]-	C10H7NO3	277646	212596	128970	39889.7	39454.9	470878	107745	92485.8	218619	0	54273.3	0	180236	159451	173357	163859	C01717	HMDB0000715	3845	-	492-27-3	18344	5683	ko00380,ko01100
MEDN0300	Azelaic Acid	壬二酸	Organic acid and Its derivatives	有机酸及其衍生物	Organic acid and Its derivatives	有机酸及其衍生物	187.1	188.105	[M-H]-	C9H16O4	1.18575e+06	955534	656486	677838	1.08458e+06	1.84481e+06	1.72583e+06	996635	950261	825350	841551	1.01154e+06	1.79644e+06	1.64715e+06	1.79941e+06	1.82548e+06	C08261	HMDB0000784	2266	-	123-99-9	48131	5750	-
MEDN0811*025	FFA(9:0)	壬酸	FA	脂肪酰类	FFA	游离脂肪酸	157.1	158.131	[M-H]-	C9H18O2	54344	50771.5	60381.6	57148	43501.1	88833.1	43418.2	41918.7	59473.4	48861.5	55513	53469.7	41745.6	49167.6	43537.4	52892.4	C01601	HMDB0000847	8158	-	112-05-0	29019	5810	-
MEDN2392	LPA(0:0/18:1)	溶血磷脂酸_LPA(0:0/18:1)	GP	甘油磷脂类	LPA	溶血磷脂酸	435.3	436.259	[M-H]-	C21H41O7P	144019	63778.2	79851.8	53898	53830.2	213050	88572.5	67439.1	97177.1	49776.4	52332.7	59190.7	125372	103220	86291.6	91871.9	C00681	-	52929749	-	-	-	-	ko00561,ko00564,ko01100,ko04072,ko04080,ko04540,ko04810,ko04975,ko04977,ko05200
MEDN2396	LPA(16:1)	溶血磷脂酸_LPA(16:1)	GP	甘油磷脂类	LPA	溶血磷脂酸	407.2	408.228	[M-H]-	C19H37O7P	90738.8	47818	62291.3	35509	32865	370193	36880	44487.3	158089	30045.5	25289.5	15667.1	112579	79117.6	88741.8	100711	C00681	-	52929751	-	-	-	-	ko00561,ko00564,ko01100,ko04072,ko04080,ko04540,ko04810,ko04975,ko04977,ko05200
MEDN2394	LPA(20:4)	溶血磷脂酸_LPA(20:4)	GP	甘油磷脂类	LPA	溶血磷脂酸	457.2	458.243	[M-H]-	C23H39O7P	90341.9	46269.2	60732.8	69782.4	45829.7	140899	59196.2	63202.7	75128.8	57948.6	55472.8	27714.2	61573.7	70627.7	70515.2	56205.8	C00681	-	42607498	-	-	-	-	ko00561,ko00564,ko01100,ko04072,ko04080,ko04540,ko04810,ko04975,ko04977,ko05200
MEDN2403	LPG(17:0)	溶血磷脂酰甘油_LPG(17:0)	GP	甘油磷脂类	LPG	溶血磷脂酰甘油	497.3	498.296	[M-H]-	C23H47O9P	9147.13	8061.5	5820.53	6147.04	11118.1	11023.3	11733.8	10238.3	5596.61	7628.66	4903.27	9873.42	7528.21	9901.97	14093	9580.83	-	-	52927456	-	-	-	-	-
MEDN2378	LPG(22:5)	溶血磷脂酰甘油_LPG(22:5/0:0)	GP	甘油磷脂类	LPG	溶血磷脂酰甘油	555.3	558.296	[M-H]-	C28H47O9P	61432.5	10814	11090.8	1659.47	2771.95	82615.7	14170.5	11572.7	35556.8	4400.93	2812.89	5160.98	32235.8	25873.5	22681.6	35868.1	-	-	-	-	-	-	-	-
MEDN2385	LPS(20:0)	溶血磷脂酰丝氨酸_LPS(20:0)	GP	甘油磷脂类	LPS	溶血磷脂酰丝氨酸	552.3	553.338	[M-H]-	C26H52NO9P	256894	168289	150948	111773	107660	272181	183635	133709	185767	114837	103382	107860	164932	182310	179159	224880	-	-	52926280	-	-	-	-	-
MEDN1597	Phosphatidylethanolamine lyso alkenyl 16:0	磷脂酰乙醇胺溶血烯基 16:0	GP	甘油磷脂类	LPE	溶血磷脂酰乙醇胺	436.2	437.291	[M-H]-	C21H44NO6P	146242	125278	132251	65943	60833.4	264298	134901	108692	176558	71364.4	66529.9	57868.1	128778	117721	151090	91045.9	-	-	134748036	-	-	-	-	-
MEDN1692	Phosphatidylethanolamine lyso alkenyl 18:3	磷脂酰乙醇胺溶血烯基 18:3	GP	甘油磷脂类	LPE	溶血磷脂酰乙醇胺	460.3	461.291	[M-H]-	C23H44NO6P	1.33885e+06	649235	559951	232211	302866	2.32257e+06	534079	486159	1.35902e+06	320053	272918	241077	856254	708834	748964	715704	-	-	-	-	-	-	-	-
MEDP1418	Carnitine C11:1	肉碱 C11:1	FA	脂肪酰类	CAR	酰基肉碱	328.2	327.241	[M+H]+	C18H33NO4	31704.4	8114.91	17665.6	9327.78	4336.28	33969.5	22593.6	9768.3	14689.7	5365.74	2286.14	1748.66	27860	25819.4	24959.8	16414.2	-	-	-	-	-	-	-	-
MEDP1410	Carnitine C11:DC	肉碱 C11:DC	FA	脂肪酰类	CAR	酰基肉碱	360.3	359.231	[M+H]+	C18H33NO6	1.2456e+06	589236	386939	56798.7	46766	1.25943e+06	428051	415546	474038	64803.8	69425.2	38019.7	791657	670688	693295	671085	-	-	-	-	-	-	-	-
MEDP1529	Carnitine C14:2:DC	肉碱 C14:2:DC	FA	脂肪酰类	CAR	酰基肉碱	398.3	397.246	[M+H]+	C21H35NO6	1.01578e+06	1.13266e+06	942748	230801	371861	1.14433e+06	495448	548253	878977	226130	602453	441457	999661	934303	950440	901671	-	-	-	-	-	-	-	-
MEDP1404	Carnitine C14:2-OH	肉碱 C14:2-OH	FA	脂肪酰类	CAR	酰基肉碱	384.3	383.267	[M+H]+	C21H37NO5	102725	45147.6	17120.1	1419.8	683.165	110628	17744.6	24158.7	35668.7	5016.7	1128.12	0	77940.1	63152.3	49438.4	61408.2	-	-	-	-	-	-	-	-
MEDP2862	Carnitine C19:1	肉碱 C19:1	FA	脂肪酰类	CAR	酰基肉碱	440.4	439.366	[M+H]+	C26H49NO4	17265	9466.25	15722.9	3203.96	3761.87	16457.7	12336.4	6130.09	11840.5	3888.19	3303.29	1292.23	5477.27	10955.3	10617	9453	C02301	-	-	-	-	-	-	ko04714
MEDP1387	Carnitine C19:2	肉碱 C19:2	FA	脂肪酰类	CAR	酰基肉碱	438.4	437.351	[M+H]+	C26H47NO4	732373	557430	644031	694786	905468	409232	758039	620681	656957	692701	1.18998e+06	649431	653792	778606	831418	537070	-	-	-	-	-	-	-	-
MEDP1377	Carnitine C20:1-OH	肉碱 C20:1-OH	FA	脂肪酰类	CAR	酰基肉碱	470.4	469.377	[M+H]+	C27H51NO5	36093.7	105028	95429.3	62928.9	119332	68165.7	40204.3	35117.7	77672.3	71868.5	57638.4	53230.8	70336.4	69054.2	84691.4	69438.8	-	-	-	-	-	-	-	-
MEDP2871	Carnitine C24:5	肉碱 C24:5	FA	脂肪酰类	CAR	酰基肉碱	502.4	501.382	[M+H]+	C31H51NO4	234155	150024	247551	271177	217933	338456	160311	179722	250106	269895	256954	170659	252558	221797	253327	247723	C02301	-	-	-	-	-	-	ko04714
MEDP2864	Carnitine C26:1	肉碱 C26:1	FA	脂肪酰类	CAR	酰基肉碱	538.5	537.476	[M+H]+	C33H63NO4	17094.1	13855.4	18887.9	12193.9	14035.2	13582	14591.9	13264.9	9778.85	8718.38	7288.41	8260.71	12519	12648.7	15425.8	13975.9	C02301	-	-	-	-	-	-	ko04714
MEDP1434	Carnitine C4:DC	肉碱 C4:DC	FA	脂肪酰类	CAR	酰基肉碱	262.1	261.121	[M+H]+	C11H19NO6	235200	261910	273600	191800	305330	140075	85030	35836.3	176780	110864	106710	91700	190130	178450	218505	155090	-	-	-	-	-	-	-	-
MEDP1429	Carnitine C5:DC	肉碱 C5:DC	FA	脂肪酰类	CAR	酰基肉碱	276.2	275.137	[M+H]+	C12H21NO6	191996	310087	130783	25243.8	33120.7	300768	96814.7	110584	220737	22298	46907.9	25488.1	134605	156759	182613	150173	-	-	-	-	-	-	-	-
MEDP1422	Carnitine C8-OH	肉碱 C8-OH	FA	脂肪酰类	CAR	酰基肉碱	304.2	303.205	[M+H]+	C15H29NO5	1.53737e+06	935733	650567	70793.6	51867.9	2.76003e+06	885128	852432	1.31633e+06	80397.9	61892.9	32659.1	1.59335e+06	1.21232e+06	1.42756e+06	1.26042e+06	-	-	86583357	-	-	-	-	-
MEDP1433	Carnitine ph-C1	肉碱 ph-C1	FA	脂肪酰类	CAR	酰基肉碱	266.1	265.131	[M+H]+	C14H19NO4	47774.4	79383.4	39090.9	37468	34072.5	116276	31179.4	18614.1	49231.6	45663.8	27397.1	32054.3	93778.2	55875	60566.3	66000.8	-	-	129022	-	105450-08-6	-	-	-
MEDN0244	Orotic Acid	乳清酸	CoEnzyme and vitamins	辅酶和维生素	CoEnzyme and vitamins	辅酶和维生素	155	156.017	[M-H]-	C5H4N2O4	1.57689e+06	811510	664510	492373	540837	1.75476e+06	1.0056e+06	546797	1.09378e+06	544185	500864	242845	1.07524e+06	998077	990649	1.0807e+06	C00295	HMDB0000226	967	-	65-86-1	16742	318	ko00240,ko01100,ko01240
MEDP0229*164	Lactose	乳糖	Carbohydrates and Its metabolites	碳水化合物及其代谢物	Sugars	糖类	343	342.116	[M+H]+	C12H22O11	434187	357341	180172	52310.3	124959	269080	470892	361054	347095	141434	134899	211771	199585	322572	262448	225844	C00243	HMDB0000186	84571	-	63-42-3	36219	267	ko00052,ko01100,ko02010,ko04973
MEDP2739	Tripropylamine	三丙胺	Alcohol and amines	醇、胺类	Amines	胺类	144.2	143.167	[M+H]+	C9H21N	199817	185014	85236.2	75598.3	73752	116840	121064	78923.2	190925	97091	104518	106368	106029	122315	111932	110826	-	HMDB0032545	7616	-	102-69-2	38880	-	-
MEDP2685	Ammelide	三聚氰胺一酰胺	Heterocyclic compounds	杂环化合物	Heterocyclic compounds	杂环化合物	129	128.033	[M+H]+	C3H4N4O2	292557	198845	205959	199059	302338	266600	304971	222900	271943	166696	123891	265745	297178	260256	316598	292674	C08734	-	12584	-	645-93-2	-	-	-
MEDP2349	Ammeline	三聚氰酸二酰胺	Heterocyclic compounds	杂环化合物	Heterocyclic compounds	杂环化合物	128.1	127.049	[M+H]+	C3H5N5O	446782	1.22586e+06	543627	561110	572683	634086	1.17785e+06	383676	728179	998588	1.38127e+06	1.12071e+06	864024	660424	835965	756155	C08733	-	135408770	-	645-92-1	-	-	-
MEDP2436	Tetraethylene-glycol	三缩四乙二醇	Alcohol and amines	醇、胺类	Alcohols	醇类	195.1	194.115	[M+H]+	C8H18O5	61066.9	74306.8	92424.8	112926	103391	134271	89838.6	86988.7	89915.6	102469	97150.8	111250	63146.4	58127.9	90342.1	58608.3	-	HMDB0094708	8200	-	112-60-7	44920	-	-
MEDN1590	Tricarballylic acid	三羰基丙酸	Organic acid and Its derivatives	有机酸及其衍生物	Organic acid and Its derivatives	有机酸及其衍生物	175	176.032	[M-H]-	C6H8O6	255611	584912	268132	190104	156733	321967	214557	157802	435651	190935	151356	173091	238854	241047	215218	238952	C19806	HMDB0031193	14925	-	99-14-9	45969	-	-
MEDP0692	Triethylamine	三乙胺	Others	其他	Hydrocarbon derivatives	烃衍生物	102	101.12	[M+H]+	C6H15N	3.24561e+06	4156470	4909900	6144825	5807770	3437675	4177055	4603235	3755555	5338245	4987530	5103190	3846260	3964440	4818520	4288635	C14691	HMDB0032539	8471	-	121-44-8	35026	-	-
MEDP2332	Triethanolamine	三乙醇胺	Alcohol and amines	醇、胺类	Alcohols	醇类	150.1	149.105	[M+H]+	C6H15NO3	394957	562480	677325	441497	885548	638882	346055	647448	437335	853841	732767	461814	481451	462889	579808	578753	C06771	HMDB0032538	7618	-	102-71-6	28621	-	ko00564
MEDN2007	Trp-Gly	色氨酸-甘氨酸	Amino acid and Its metabolites	氨基酸及其代谢物	Small Peptide	小肽	260.1	261.111	[M-H]-	C13H15N3O3	168957	137180	127001	42172.7	53784.7	373377	113180	111418	230498	73803	104160	51594.9	158925	141334	147253	117934	-	-	97054	-	7360-09-0	-	-	-
MEDP2441	Trp-Asp	色氨酸-天冬氨酸	Amino acid and Its metabolites	氨基酸及其代谢物	Small Peptide	小肽	320.1	319.116	[M+H]+	C15H17N3O5	253861	119721	57001.2	19755.2	24452.2	102207	150955	79815.5	99765.5	18326	23267.8	25833.4	47666	72477.3	80217.3	95770.6	-	-	7019108	-	71835-78-4	-	-	-
MEDN0823	Trp-Glu	色氨酰-谷氨酸	Amino acid and Its metabolites	氨基酸及其代谢物	Small Peptide	小肽	332	333.132	[M-H]-	C16H19N3O5	91271.1	43474.1	18408.8	3071.21	2789.79	78724.4	49340.1	18843	51497.5	4511.64	4938.61	10522.8	24655.1	26582	24470.6	23639.9	-	HMDB0029082	3634442	-	36099-95-3	-	-	-
MEDN0209	Tryptamine	色胺	Tryptamines,Cholines,Pigments	色胺、胆碱、色素	Tryptamines	色胺	159.1	160.1	[M-H]-	C10H12N2	633201	632610	408757	423449	424508	430653	491051	430782	666741	536347	495274	437532	513041	513295	501735	476807	C00398	HMDB0000303	1150	-	61-54-1	16765	-	ko00380,ko01100,ko04080
MEDP0185	Epinephrine	肾上腺素	Hormones and hormone related compounds	激素及激素相关物质	Hormones and hormone related compounds	激素及激素相关物质	184	183.09	[M+H]+	C9H13NO3	2.88856e+06	3.14003e+06	3.75359e+06	3.12721e+06	1.65069e+06	2.86155e+06	2.68256e+06	2.46501e+06	3.69317e+06	1.73305e+06	2.50035e+06	1.15232e+06	2.24022e+06	3.11553e+06	2.29234e+06	2.45438e+06	C00788	HMDB0000068	5816	-	51-43-4	28918	5127	ko00350,ko01100,ko04024,ko04080,ko04261,ko04923,ko04924,ko05207
MEDN0412	Biopterin	生物蝶呤	Heterocyclic compounds	杂环化合物	Pteridines and derivatives	蝶啶及其衍生物	236.1	237.086	[M-H]-	C9H11N5O3	1.82651e+06	603967	681456	362414	413040	978663	1.06354e+06	868487	975658	266235	343921	220325	938951	808222	894424	897682	C06313	HMDB0000468	445040	-	22150-76-1	63931	247	ko00790,ko01100,ko01240
MEDP1196	Biotinamide	生物素酰胺	Alcohol and amines	醇、胺类	Polyamines	多胺	244.1	243.104	[M+H]+	C10H17N3O2S	320510	482605	341278	165839	86737.5	491649	312101	157892	543416	107513	129529	57392.2	364246	418839	364411	332213	C01893	HMDB0001458	5006	-	6929-42-6	16615	6255	-
MEDN1566	Octadecanedioic acid	十八烷二酸	Organic acid and Its derivatives	有机酸及其衍生物	Organic acid and Its derivatives	有机酸及其衍生物	313.2	314.246	[M-H]-	C18H34O4	33151.1	65806	29642.9	13390.6	28643.4	77601.5	32072.5	24285	52410	28811.6	29396.2	17304.2	43022.2	36428.3	33565.1	32790.6	-	HMDB0000782	70095	-	871-70-5	133086	5748	-
MEDN0650	Dodecanol	十二醇	Alcohol and amines	醇、胺类	Alcohols	醇类	185.2	186.198	[M-H]-	C12H26O	9.08714e+06	9.26577e+06	9.25632e+06	9.08371e+06	9.20772e+06	8.81835e+06	8.67353e+06	8.73316e+06	9.13996e+06	8.91218e+06	8.91936e+06	8.92091e+06	9.32935e+06	9.14102e+06	9.07163e+06	9.21889e+06	C02277	HMDB0011626	8193	-	112-53-8	28878	-	-
MEDN0311	Dodecanedioic Acid	十二烷二酸	FA	脂肪酰类	FFA	游离脂肪酸	229.1	230.152	[M-H]-	C12H22O4	79890.2	107178	76592.4	105641	72742.9	137002	101049	95657.9	104869	93606	57002.4	103415	95515.5	97737.4	102945	92830.6	C02678	HMDB0000623	12736	-	693-23-2	4676	5596	-
MEDP2705	Hexadecanal	十六醛	Aldehyde,Ketones,Esters	醛、酮、酯类	Aldehydes	醛类	263.2	240.245	[M+Na]+	C16H32O	136201	12386.9	7925.89	5651.5	13626.3	225630	23743.3	25936.8	20534.7	0	21261.4	9202.07	37492.2	39551.2	46157.8	57704.4	-	HMDB0001551	984	-	629-80-1	17600	6317	-
MEDN1490	FFA(16:2)	十六碳二烯酸	FA	脂肪酰类	FFA	游离脂肪酸	251.2	252.209	[M-H]-	C16H28O2	4.48541e+06	2.21561e+06	2.40024e+06	778697	694121	5.15644e+06	1.87947e+06	1.47365e+06	2.83549e+06	851584	1.03054e+06	599936	2.56724e+06	2.20014e+06	2.14763e+06	2.22447e+06	-	HMDB0000477	13932172	-	28290-73-5	86147	5464	-
MEDN2417	FFA(16:4)	十六碳四烯酸	FA	脂肪酰类	FFA	游离脂肪酸	247.2	248.178	[M-H]-	C16H24O2	279038	260696	284900	295497	309528	344909	275460	285851	280626	280240	338898	235922	294654	315843	322392	436195	-	-	5312433	-	-	-	-	-
MEDP0513	Hexadecanamide	十六碳酰胺	Alcohol and amines	醇、胺类	Amines	胺类	256.3	255.256	[M+H]+	C16H33NO	240586	103228	67847.7	162217	667679	130003	82524.2	470528	60694.4	190079	105218	162410	121201	116146	127233	112711	-	HMDB0012273	69421	-	629-54-9	74475	-	-
MEDN0658	Hexadecanedioic acid	十六烷二酸	FA	脂肪酰类	FFA	游离脂肪酸	285.2	286.214	[M-H]-	C16H30O4	79764.5	163069	32403.2	29245.2	28327.7	138839	73341.8	46382.1	117481	32204.5	48765.5	33026	84889.6	73523.6	81090.8	74980.3	C19615	HMDB0000672	10459	-	505-54-4	73722	5642	ko01100
MEDN1406	Tridecanedioic acid	十三烷二酸	FA	脂肪酰类	FFA	游离脂肪酸	243.2	244.167	[M-H]-	C13H24O4	133668	152771	144162	95624.7	148899	137364	98510	106484	103768	102196	130848	102800	127984	143800	147926	118094	-	-	10458	-	505-52-2	-	-	-
MEDN0604	Tetradecanedioic acid	十四烷二酸	FA	脂肪酰类	FFA	游离脂肪酸	257.2	258.183	[M-H]-	C14H26O4	109912	127960	117357	43727.7	37438.4	185161	92245.5	65174.2	165176	71188.3	37435.7	71633.7	130127	116182	113785	117932	C11002	HMDB0000872	13185	-	821-38-5	76308	5833	-
MEDN1719	Tetradecyl phosphonic acid	十四烷基膦酸	Organic acid and Its derivatives	有机酸及其衍生物	Organic acid and Its derivatives	有机酸及其衍生物	277.2	278.201	[M-H]-	C14H31O3P	71313.4	68203.1	76658.5	60927.4	66591.2	74253.9	67954.7	67301.5	71755.7	68035.3	67328.9	66224.9	54932.6	62819.7	57347.4	57081.7	-	-	78401	-	4671-75-4	-	-	-
MEDN2354	FFA(15:0)	十五烷酸	FA	脂肪酰类	FFA	游离脂肪酸	241.2	242.225	[M-H]-	C15H30O2	3.39568e+06	4.77028e+06	5.25139e+06	2.56489e+06	2.8606e+06	4.44649e+06	4.64875e+06	4.18054e+06	5.78033e+06	2.36632e+06	2.87244e+06	2.15958e+06	4.50979e+06	3.84337e+06	3.7296e+06	4.14409e+06	C16537	HMDB0000826	13849	-	-	42504	5789	-
MEDN0108*074	Lithocholic acid	石胆酸	Bile acids	胆汁酸	Bile acids	胆汁酸	375.3	376.298	[M-H]-	C24H40O3	127597	116912	122190	96552.2	90412.4	117828	153105	95184.1	165803	61903.1	127197	42353.3	150107	83524.3	125392	128975	C03990	HMDB0000761	9903	-	434-13-9	16325	209	ko04976
MEDN1224	Bis(1-inositol)-3,1'-phosphate 1-phosphate	双(1L-肌醇)-3,1'-磷酸1-磷酸	Alcohol and amines	醇、胺类	Alcohols	醇类	501	502.049	[M-H]-	C12H24O17P2	3219827	3.52661e+06	4.15657e+06	4.50826e+06	3.12909e+06	2.74262e+06	3.32802e+06	3.08316e+06	4.15734e+06	3.52539e+06	4.54275e+06	2.10054e+06	5.08476e+06	4.35452e+06	4.00465e+06	2.97145e+06	C19799	-	53262311	-	-	-	-	ko00562,ko01100
MEDP1034	Stachyose	水苏糖	Carbohydrates and Its metabolites	碳水化合物及其代谢物	Sugars	糖类	689.2	666.222	[M+Na]+	C24H42O21	31675	16675	36634.4	21209.1	13340	84679.4	14133.1	30010	16675	39712.6	6670	3340	16861.8	17160.1	22413.4	21675	C01613	HMDB0003553	439531	-	470-55-3	17164	6951	ko00052,ko01100
MEDN2338	Salicylic acid	水杨酸	Organic acid and Its derivatives	有机酸及其衍生物	Organic acid and Its derivatives	有机酸及其衍生物	137	138.032	[M-H]-	C7H6O3	758118	562136	473885	393938	363533	1.33027e+06	590547	473826	793284	442143	406739	416140	736390	674670	663183	651370	C00805	HMDB0001895	338	-	69-72-7	16914	616	ko01100,ko04976
MEDP1490	Cis-4-Hydroxy-L-Proline	顺式4-羟基-L-脯氨酸	Amino acid and Its metabolites	氨基酸及其代谢物	Amino acid derivatives	氨基酸衍生物	132	131.058	[M+H]+	C5H9NO3	7.20371e+06	1.18113e+07	1.30171e+07	1.11623e+07	1.26823e+07	1.15911e+07	6.00647e+06	6.28115e+06	1.13216e+07	1.14588e+07	9.96388e+06	5.00628e+06	8.9873e+06	1.1417e+07	1.00476e+07	9.48493e+06	C03440	HMDB0060460	440014	-	2584-71-6	16231	-	ko00470,ko01100
MEDP1889	Ser-Phe	丝氨酸-苯丙氨酸	Amino acid and Its metabolites	氨基酸及其代谢物	Small Peptide	小肽	253.1	252.111	[M+H]+	C12H16N2O4	271148	291999	168330	85834.1	92619.8	667118	134425	127299	538740	58592.3	92712.1	101781	290354	320968	314245	336523	-	HMDB0029046	7009598	-	16875-28-8	71029	-	-
MEDP2414*161	Ser-Phe-Ala	丝氨酸-苯丙氨酸-丙氨酸	Amino acid and Its metabolites	氨基酸及其代谢物	Small Peptide	小肽	324.2	323.148	[M+H]+	C15H21N3O5	67663	44683.6	43673.1	35994.1	21088.9	19111.1	28879.6	37737.3	43721.3	36178.1	39642.2	32349.8	32767.4	43855.9	50485.1	36831.3	-	-	15817515	-	-	-	-	-
MEDN1918	Ser-Ala	丝氨酸-丙氨酸	Amino acid and Its metabolites	氨基酸及其代谢物	Amino acid derivatives	氨基酸衍生物	175.1	176.08	[M-H]-	C6H12N2O4	122666	754242	405681	229535	204993	876929	106495	165331	824368	185701	556838	99578.5	313105	339537	335861	318067	-	-	7009579	-	6403-17-4	-	-	-
MEDP2338	Ser-Gln	丝氨酸-谷氨酰胺	Amino acid and Its metabolites	氨基酸及其代谢物	Small Peptide	小肽	234.1	233.101	[M+H]+	C8H15N3O5	61685	34889	36675	14113.5	20005	58179.4	20005	20005	88649.3	10005	18340	7547.93	31675	45010	32061	31891	-	-	7016082	-	94421-66-6	-	-	-
MEDP1888	Ser-Leu	丝氨酸-亮氨酸	Amino acid and Its metabolites	氨基酸及其代谢物	Small Peptide	小肽	219.1	218.127	[M+H]+	C9H18N2O4	247921	214024	155205	197333	180045	498244	139874	95707.3	437680	211085	181613	210318	291102	266719	238906	246096	-	HMDB0029043	7015695	-	6665-16-3	74815	-	-
MEDP2378	Ser-Val	丝氨酸-缬氨酸	Amino acid and Its metabolites	氨基酸及其代谢物	Small Peptide	小肽	205.1	204.111	[M+H]+	C8H16N2O4	380515	645848	250758	175993	119561	264901	248555	218505	495865	114899	182789	167578	305330	314198	284164	279620	-	HMDB0029052	7020159	-	51782-06-0	74823	-	-
MEDP1947	Ser-Ile	丝氨酰-异亮氨酸	Amino acid and Its metabolites	氨基酸及其代谢物	Small Peptide	小肽	219.1	218.127	[M+H]+	C9H18N2O4	345589	215378	154775	244273	177983	477162	137675	118387	424486	200962	180301	253549	256551	308309	292413	248730	-	-	71429009	-	91086-51-0	-	-	-
MEDP0792	Pyrrolidine	四氢吡咯	Heterocyclic compounds	杂环化合物	Heterocyclic compounds	杂环化合物	72.3	71.0735	[M+H]+	C4H9N	9.44153e+07	4.38975e+07	2.92975e+07	1.13106e+07	1.0427e+07	6.49889e+07	3.81565e+07	2.59421e+07	7.74555e+07	1.51935e+07	1.61826e+07	8.45642e+06	4.03961e+07	3.7892e+07	4.13606e+07	4.07578e+07	-	HMDB0031641	31268	-	123-75-1	33135	-	-
MEDP1680	Thr-Leu-Ile	苏氨酸-亮氨酸-异亮氨酸	Amino acid and Its metabolites	氨基酸及其代谢物	Small Peptide	小肽	346.2	345.226	[M+H]+	C16H31N3O5	115468	103720	24732.7	16886.6	9572.87	19606.8	117043	39996.7	18092.8	16859.1	10816.5	19534.6	40312.2	31492.5	35889.2	32122.4	-	-	-	-	-	-	-	-
MEDP2416*141	Thr-Ile	苏氨酸-异亮氨酸	Amino acid and Its metabolites	氨基酸及其代谢物	Small Peptide	小肽	233.1	232.14	[M+H]+	C10H20N2O4	102055	56914.6	40705.8	16179.1	11096.5	127142	42036.3	35469.3	131575	15769.5	15739.9	17955.9	62594.5	70047.2	72562.5	54391.7	-	-	18218246	-	-	-	-	-
MEDN1863	Carbocyclic thromboxane A2	碳环血氧烷A2	FA	脂肪酰类	Oxidized lipids	氧化脂质	347.3	348.266	[M-H]-	C22H36O3	148453	38269.9	43358.5	12844.2	13662.9	103159	76350.3	56941.6	80056.3	13724.7	15657	15844.7	71438.5	62191.8	61553.7	58783.5	-	-	5311387	-	74034-56-3	-	-	-
MEDN1933	Asp-Gly	天冬氨酸-甘氨酸	Amino acid and Its metabolites	氨基酸及其代谢物	Small Peptide	小肽	189.1	190.15	[M-H]-	C6H10N2O5	187440	138405	67858.6	45490.4	60441.6	183639	66038	60446.1	183628	68657.4	64217.2	39523.4	98428.7	94568	97034	97017.3	-	-	151148	-	3790-51-0	-	-	-
MEDP1851	Asp-Tyr	天冬氨酸-酪氨酸	Amino acid and Its metabolites	氨基酸及其代谢物	Small Peptide	小肽	297.1	296.101	[M+H]+	C13H16N2O6	1.31686e+06	1.75687e+06	327158	62061.1	116506	670634	2.36067e+06	757529	437297	115696	185250	281837	457076	507229	531948	479356	-	HMDB0028765	152455	-	22840-03-5	-	-	-
MEDP2437*147	Asp-Leu	天冬氨酸-亮氨酸	Amino acid and Its metabolites	氨基酸及其代谢物	Small Peptide	小肽	247.1	246.122	[M+H]+	C10H18N2O5	4.43612e+06	4.98007e+06	909820	134423	174985	1.41149e+06	1.00602e+07	2.21865e+06	1.03666e+06	256297	277927	653864	1.74353e+06	1.66108e+06	1.5769e+06	1.6835e+06	-	-	6992367	-	3062-14-4	-	-	-
MEDN1972*047	Asp-Val	天冬氨酰-缬氨酸	Amino acid and Its metabolites	氨基酸及其代谢物	Small Peptide	小肽	231.1	232.106	[M-H]-	C9H16N2O5	1.19641e+06	1.29667e+06	1.12047e+06	737119	1.33013e+06	2.08435e+06	743953	797693	872039	530995	447375	735280	1.36914e+06	946053	1.19387e+06	1.15616e+06	-	-	7009616	-	13433-04-0	-	-	-
MEDP2438*147	Asp-Ile	天冬酰胺-异亮氨酸	Amino acid and Its metabolites	氨基酸及其代谢物	Small Peptide	小肽	247.1	246.12	[M+H]+	C10H18N2O5	4.43612e+06	4.98007e+06	909820	134423	174985	1.41149e+06	1.00602e+07	2.21865e+06	1.03666e+06	256297	277927	653864	1.74353e+06	1.66108e+06	1.5769e+06	1.6835e+06	-	-	21845165	-	-	-	-	-
MEDP0039	Betaine	甜菜碱	Others	其他	Others	其他	118.1	117.079	[M+H]+	C5H11NO2	36464505	16819075	21735595	3412070	4182205	39607200	16106500	16393360	31853390	5184380	4319550	2496700	20588665	22221220	23716780	22461700	C00719	HMDB0000043	247	-	107-43-7	17750	287	ko00260,ko01100,ko02010
MEDN0208	Melatonin	褪黑激素	Hormones and hormone related compounds	激素及激素相关物质	Hormones and hormone related compounds	激素及激素相关物质	231.1	232.121	[M-H]-	C13H16N2O2	7179.55	11767.2	6972.19	10732.8	11417	11988.9	13491.6	16425.5	12319.7	10955.1	10171	14807.2	16399	14487	15778	10471.3	C01598	HMDB0001389	896	-	73-31-4	16796	73	ko00380,ko01100,ko04080,ko04713
MEDN1717*072	Tropate	托品酸	Organic acid and Its derivatives	有机酸及其衍生物	Organic acid and Its derivatives	有机酸及其衍生物	165.1	166.063	[M-H]-	C9H10O3	317164	178481	158881	51482.8	53020.3	256322	152029	107605	207666	57508.7	72098.6	27278.5	171156	192124	210472	184619	C01456	HMDB0062590	10726	-	529-64-6	30765	-	-
MEDP1638	Cortexolone	脱氧可的松	Hormones and hormone related compounds	激素及激素相关物质	Hormones and hormone related compounds	激素及激素相关物质	347.2	346.214	[M+H]+	C21H30O4	13838.5	12179.1	40457	7065.01	11349.1	44818.6	5576.76	9437.58	16792.5	10127.5	15779.1	20355.2	18931.1	21957.1	16169.8	22968.4	C05488	HMDB0000015	440707	-	152-58-9	28324	5088	ko00140,ko01100,ko04927,ko04934
MEDN0534*058	Deoxyguanosine diphosphate(dGDP)	脱氧鸟苷二磷酸(dGDP)	Nucleotide and Its metabolites	核苷酸及其代谢物	Nucleotide and Its metabolites	核苷酸及其代谢物	426	427.029	[M-H]-	C10H15N5O10P2	36675	19846.5	62614.7	24435.1	20790.9	307000	33372.9	13635.4	17498.8	12678.9	6635.32	23939.9	15013.1	11940.1	20818.9	13676.8	C00361	HMDB0000960	439220	-	582078	28862	5906	ko00230,ko01100,ko01232
MEDN1586	Thymidine-5'-phosphate (dTMP)	脱氧胸苷酸	Nucleotide and Its metabolites	核苷酸及其代谢物	Nucleotide and Its metabolites	核苷酸及其代谢物	321.1	322.057	[M-H]-	C10H15N2O8P	77584	25842.4	18834.1	8340	8340	134212	35115.7	19016.2	63614.5	7083.29	2767.2	6698.5	33321.8	34795.6	33147.9	28281.5	C00364	HMDB0001227	9700	-	365-07-1	17013	6092	ko00240,ko01100,ko01232,ko01523
MEDP1178	Methenamine	乌洛托品	Alcohol and amines	醇、胺类	Amines	胺类	141.1	140.106	[M+H]+	C6H12N4	1.66729e+06	1.61007e+06	1.68299e+06	1.70736e+06	1.63716e+06	1.39956e+06	1.63051e+06	1.55048e+06	1.45468e+06	1.59077e+06	1.66369e+06	1.56621e+06	1.53331e+06	1.49325e+06	1.6797e+06	1.43679e+06	D00393	HMDB0029598	4101	-	100-97-0	6824	-	-
MEDN0203	Cis-Aconitic Acid	乌头酸	Organic acid and Its derivatives	有机酸及其衍生物	Organic acid and Its derivatives	有机酸及其衍生物	173	174.016	[M-H]-	C6H6O6	117623	95472.9	86779.2	99071.2	135409	88971.8	71553.8	100886	111050	91587.1	102947	63746.2	114983	131208	90164.4	93026.8	C00417	HMDB0000072	643757	-	585-84-2	32805	5130	ko00020,ko00630,ko01100,ko01210
MEDN0314*012	Glutaric Acid	戊二酸	Organic acid and Its derivatives	有机酸及其衍生物	Organic acid and Its derivatives	有机酸及其衍生物	131	132.042	[M-H]-	C5H8O4	4.50475e+06	5.86912e+06	3.11486e+06	811661	820712	7.22078e+06	3.65748e+06	1.36041e+06	9.24931e+06	664221	851657	496195	3.75209e+06	3.9083e+06	3.82261e+06	3.48026e+06	C00489	HMDB0000661	743	-	110-94-1	17859	3254	ko00071,ko00310,ko01100
MEDN1613	Cytochalasin H	细胞松弛素H	Hormones and hormone related compounds	激素及激素相关物质	Hormones and hormone related compounds	激素及激素相关物质	474.3	493.283	[M-H2O-H]-	C30H39NO5	424260	201632	338651	215943	314653	694144	276822	259940	763730	419005	478099	473125	480580	509854	677299	616517	-	-	6434468	-	53760-19-3	-	-	-
MEDP1744	Astaxanthin	虾青素	Others	其他	Others	其他	597	596.387	[M+H]+	C40H52O4	4.46702e+07	3.89445e+07	4.23752e+07	4.21573e+07	4.39274e+07	3.94062e+07	4.43428e+07	4.21901e+07	4.30247e+07	3.95794e+07	4.18108e+07	3.96666e+07	3.59149e+07	3.95362e+07	4.30764e+07	3.33245e+07	C08580	HMDB0002204	5281224	-	472-61-7	40968	3671	-
MEDP1197	Hypotaurocyamine	下金胺	Alcohol and amines	醇、胺类	Polyamines	多胺	152	151.042	[M+H]+	C3H9N3O2S	9.05934e+06	9.84853e+06	1.12409e+07	4.4804e+07	3.34027e+07	1.58393e+07	5.41335e+06	8.36729e+06	4.96382e+06	2.94644e+07	3.68125e+07	1.80287e+07	1.68724e+07	1.74011e+07	1.68836e+07	1.54479e+07	C02419	-	11062553	-	1119-54-6	-	-	-
MEDP0160	Adenosine	腺苷	Nucleotide and Its metabolites	核苷酸及其代谢物	Nucleotide and Its metabolites	核苷酸及其代谢物	268.1	267.097	[M+H]+	C10H13N5O4	1.1464e+07	1.20377e+07	1.44973e+07	2.61171e+07	2.01141e+07	1.66062e+07	9.6071e+06	1.2722e+07	1.24647e+07	2.05451e+07	2.52972e+07	1.51037e+07	1.38459e+07	1.36636e+07	1.59303e+07	1.59494e+07	C00212	HMDB0000050	60961	-	58-61-7	16335	86	ko00230,ko01100,ko01232,ko02010,ko04022,ko04024,ko04071,ko04080,ko04270,ko04923,ko04924,ko05012,ko05032,ko05034
MEDN1677*057	2'-Aenylic Acid	腺苷-2'-磷酸	Nucleotide and Its metabolites	核苷酸及其代谢物	Nucleotide and Its metabolites	核苷酸及其代谢物	346.1	347.063	[M-H]-	C10H14N5O7P	2503485	2.9671e+06	3.06071e+06	85712.8	174468	8981400	2.5218e+06	3.91249e+06	2.82009e+06	372155	285290	251055	2.54281e+06	2.62252e+06	1.97175e+06	1.86793e+06	C00946	-	94136	-	130-49-4	-	-	-
MEDN0421	Cyclic Amp	腺苷-3'-5'-环单磷酸水合物	Nucleotide and Its metabolites	核苷酸及其代谢物	Nucleotide and Its metabolites	核苷酸及其代谢物	328	329.053	[M-H]-	C10H12N5O6P	378355	163853	213885	176198	279119	782721	152338	153429	228306	217871	328503	140710	286747	239559	254669	217817	C00575	HMDB0000058	6076	-	60-92-4	17489	5120	ko00230,ko01100,ko01522,ko04010,ko04014,ko04015,ko04020,ko04022,ko04024,ko04062,ko04072,ko04114,ko04211,ko04213,ko04261,ko04270,ko04340,ko04371,ko04540,ko04611,ko04670,ko04710,ko04713,ko04714,ko04720,ko04723,ko04724,ko04725,ko04726,ko04727,ko04728,ko04740,ko04742,ko04750,ko04910,ko04911,ko04912,ko04913,ko04914,ko04915,ko04916,ko04918,ko04919,ko04921,ko04922,ko04923,ko04924,ko04925,ko04926,ko04927…
MEDP0152	3'-Adenylic acid	腺苷-3'-磷酸	Nucleotide and Its metabolites	核苷酸及其代谢物	Nucleotide and Its metabolites	核苷酸及其代谢物	348	347.063	[M+H]+	C10H14N5O7P	1.19075e+07	1.26747e+07	1.42122e+07	4.85742e+06	4.34115e+06	2.95055e+07	1.09649e+07	1.44672e+07	1.45259e+07	7.4271e+06	6.20431e+06	4.56984e+06	1.22652e+07	1.37224e+07	10811279	9.90123e+06	C01367	HMDB0003540	41211	-	84-21-9	28931	-	ko00230,ko01100
MEDP0159	Adenine	腺嘌呤	Nucleotide and Its metabolites	核苷酸及其代谢物	Nucleotide and Its metabolites	核苷酸及其代谢物	136.1	135.055	[M+H]+	C5H5N5	12297815	11371980	5960565	22077885	5894565	11456730	11725715	13981600	10272890	34436380	36311645	21353610	13171070	12308700	13286070	13421260	C00147	HMDB0000034	190	-	73-24-5	16708	85	ko00230,ko01100,ko01232
MEDN2297	Vanillic acid 4-O-sulfate	香草醛酸4-O-磺酸	Organic acid and Its derivatives	有机酸及其衍生物	Sulfonic acids	磺酸类化合物	247	247.999	[M-H]-	C8H8O7S	232118	261386	293062	304843	290745	282965	297066	284570	324373	316671	311110	314754	412642	293586	303699	312100	-	HMDB0041788	382946	-	71235-86-4	88847	-	-
MEDN2013	Val-Phe-Ala	缬氨酸-苯丙氨酸-丙氨酸	Amino acid and Its metabolites	氨基酸及其代谢物	Small Peptide	小肽	334.2	335.18	[M-H]-	C17H25N3O4	79712.8	67623.1	40843.9	10058.9	17261.8	104837	25021.1	21615.2	86091	18331.8	25595.2	4214.11	68178.4	53617.7	49019.1	66071.9	-	-	90419345	-	-	-	-	-
MEDN1913	Val-Lys	缬氨酸-赖氨酸	Amino acid and Its metabolites	氨基酸及其代谢物	Small Peptide	小肽	244.2	245.174	[M-H]-	C11H23N3O3	167890	108642	92187.3	52757	43675.1	179286	39932.8	35847.9	240818	65882.1	57706.7	2079.57	87406.6	114537	113471	123235	-	HMDB0029132	168058	-	22677-62-9	-	-	-
MEDP2434*138	Val-Leu	缬氨酸-亮氨酸	Amino acid and Its metabolites	氨基酸及其代谢物	Small Peptide	小肽	231.2	230.163	[M+H]+	C11H22N2O3	208069	112557	57109.6	15035.4	27183	190120	71239.2	48357.6	239158	18429.3	9234.3	27518.5	131808	100206	98792.9	86341.5	-	HMDB0029131	6993118	-	3989-97-7	-	-	-
MEDN1942	Val-Thr	缬氨酸-苏氨酸	Amino acid and Its metabolites	氨基酸及其代谢物	Small Peptide	小肽	217.1	218.127	[M-H]-	C9H18N2O4	2.53042e+06	3.61234e+06	4.03006e+06	3.96329e+06	3.49242e+06	3.00313e+06	3.81876e+06	4.13257e+06	3.9726e+06	3.5833e+06	4.1858e+06	3.98465e+06	3.77264e+06	3.47415e+06	3.73137e+06	3.31275e+06	-	-	9815826	-	72636-02-3	-	-	-
MEDN1946*047	Val-Asp	缬氨酸-天冬酰胺	Amino acid and Its metabolites	氨基酸及其代谢物	Small Peptide	小肽	231.1	232.106	[M-H]-	C9H16N2O5	1.19641e+06	1.29667e+06	1.12047e+06	737119	1.33013e+06	2.08435e+06	743953	797693	872039	530995	447375	735280	1.36914e+06	946053	1.19387e+06	1.15616e+06	-	HMDB0029123	7009608	-	20556-16-5	-	-	-
MEDP2433*138	Val-Ile	缬氨酸-异亮氨酸	Amino acid and Its metabolites	氨基酸及其代谢物	Small Peptide	小肽	231.2	230.163	[M+H]+	C11H22N2O3	208069	112557	57109.6	15035.4	27183	190120	71239.2	48357.6	239158	18429.3	9234.3	27518.5	131808	100206	98792.9	86341.5	-	HMDB0029130	7010532	-	20556-14-3	-	-	-
MEDN0344	Subericacid	辛二酸	Organic acid and Its derivatives	有机酸及其衍生物	Organic acid and Its derivatives	有机酸及其衍生物	173.1	174.089	[M-H]-	C8H14O4	482407	563941	593510	509743	510896	578033	582700	577799	677689	517966	504214	463686	689320	658649	774803	684937	C08278	HMDB0000893	10457	-	505-48-6	9300	4243	-
MEDP1803	Synephrine	辛弗林	Benzene and substituted derivatives	苯及其衍生物	Phenolic acids	酚酸类	168.1	167.095	[M+H]+	C9H13NO2	895890	1.15797e+06	344250	569467	1.36381e+06	841251	1.00459e+06	602399	389819	934428	310761	519843	368815	422295	580690	564020	C04548	HMDB0004826	7172	-	34520	29081	7088	-
MEDN0411	Neopterin	新蝶呤	Heterocyclic compounds	杂环化合物	Pteridines and derivatives	蝶啶及其衍生物	252.1	253.081	[M-H]-	C9H11N5O4	86401.4	89203.4	67554.6	102325	133122	110384	146298	155188	130442	126297	122571	84612.5	93794.4	115329	120170	140248	C05926	HMDB0000845	4455	-	2009-64-5	-	248	ko00790
MEDP0177	Thymine	胸腺嘧啶	Nucleotide and Its metabolites	核苷酸及其代谢物	Nucleotide and Its metabolites	核苷酸及其代谢物	127	126.043	[M+H]+	C5H6N2O2	6.96978e+06	3.2979e+06	2.26114e+06	248858	265325	6.58656e+06	3.20013e+06	1.83529e+06	5.62972e+06	338208	266498	177050	3.1176e+06	3.41903e+06	3.53854e+06	3.20804e+06	C00178	HMDB0000262	1135	-	65-71-4	-	-	ko00240,ko01100,ko01232
MEDP0176	Thymidine	胸腺嘧啶脱氧核苷	Nucleotide and Its metabolites	核苷酸及其代谢物	Nucleotide and Its metabolites	核苷酸及其代谢物	243.1	242.09	[M+H]+	C10H14N2O5	173300	54390.3	63917	51691.5	118144	211938	71445.2	79396.3	94668.6	138045	83473.4	55230.5	97724.1	119245	103580	105938	C00214	HMDB0000273	5789	-	50-89-5	17748	3375	ko00240,ko01100,ko01232
MEDP2059	Androstenediol	雄烯二醇	Hormones and hormone related compounds	激素及激素相关物质	Hormones and hormone related compounds	激素及激素相关物质	291.2	290.225	[M+H]+	C19H30O2	393305	712566	665070	784036	791697	652588	631637	636510	612809	758539	766654	787346	862669	666817	735867	651835	C04295	HMDB0003818	10634	-	521-17-5	2710	6983	ko00140,ko04913
MEDN1467	Thromboxane B1	血栓素B1	FA	脂肪酰类	Oxidized lipids	氧化脂质	371.2	372.251	[M-H]-	C20H36O6	150593	75096.8	47430.7	3077.83	4797.35	85672.5	84694.1	66507.5	84977.7	3909.91	5088.33	1189.71	91079.2	71597.8	72447.5	75781.1	-	-	16061114	-	64626-32-0	-	-	-
MEDN0804	TxB3	血栓素B3	FA	脂肪酰类	Oxidized lipids	氧化脂质	367.2	368.22	[M-H]-	C20H32O6	184555	47448.8	55564.3	10600.2	1558.17	69514.6	112974	53015.7	63989.4	9757.26	6738.17	1100.87	81788.5	65178.1	70246.8	47260.7	-	HMDB0005099	6438711	-	71953-80-5	-	-	-
MEDP1056*116	Iminodiacetic acid	亚氨基二乙酸	Organic acid and Its derivatives	有机酸及其衍生物	Organic acid and Its derivatives	有机酸及其衍生物	134.1	133.037	[M+H]+	C4H7NO4	1.3584e+07	2.34655e+07	2.58797e+07	3.54043e+07	3.56663e+07	1.41719e+07	1.46567e+07	1.64269e+07	21756350	3.38861e+07	3.23891e+07	2.6514e+07	2.41559e+07	2.43487e+07	2.37938e+07	2.33213e+07	C19911	HMDB0011753	8897	-	142-73-4	24786	-	-
MEDP0601	Spermidine	亚精胺	Alcohol and amines	醇、胺类	Polyamines	多胺	146.2	145.158	[M+H]+	C7H19N3	1.26625e+07	7.66954e+06	7.42154e+06	2.22804e+06	2.01044e+06	1.10924e+07	5.91568e+06	5.36612e+06	7.29198e+06	3.12461e+06	3.06578e+06	1.60485e+06	5.99925e+06	7.54855e+06	7.93635e+06	8.6991e+06	C00315	HMDB0001257	1102	-	124-20-9	16610	254	ko00330,ko00410,ko00480,ko01100,ko02010,ko04976
MEDP0246	Nicotinic Acid	烟酸	CoEnzyme and vitamins	辅酶和维生素	CoEnzyme and vitamins	辅酶和维生素	124	123.032	[M+H]+	C6H5NO2	2.7537e+06	2.80367e+06	3.13566e+06	2.94331e+06	3.08864e+06	3.59746e+06	2.26412e+06	2.01823e+06	2.82956e+06	2.85055e+06	2.9797e+06	2.29114e+06	2.84315e+06	2.95511e+06	2.86402e+06	2.74477e+06	C00253	HMDB0001488	938	-	59-67-6	15940	6272	ko00760,ko01100,ko01240,ko05133
MEDP0242	Nicotinamide	烟酰胺	CoEnzyme and vitamins	辅酶和维生素	CoEnzyme and vitamins	辅酶和维生素	123.1	122.048	[M+H]+	C6H6N2O	5.35256e+08	5.28337e+08	5.70116e+08	5.44571e+08	5.7528e+08	6.26943e+08	4.44523e+08	480984102	5.67072e+08	5.30595e+08	5.58319e+08	4.53375e+08	5.5665e+08	5.57183e+08	5.36221e+08	5.26223e+08	C00153	HMDB0001406	936	-	98-92-0	17154	1497	ko00760,ko01100,ko01240,ko04977
MEDP1791	Nicotinamide riboside chloride	烟酰胺核苷	Nucleotide and Its metabolites	核苷酸及其代谢物	Nucleotide and Its metabolites	核苷酸及其代谢物	255.1	290.067	[M-Cl]+	C11H15ClN2O5	408925	98370	128395	56557.5	85030	285290	108342	103375	174737	68355	99590	78360	145080	205155	231860	190130	-	HMDB0000855	90480033	-	23111-00-4	15927	5818	-
MEDP0173	Nicotinic Acid Adenine Dinucleotide	烟酰胺腺嘌呤双核苷酸	Nucleotide and Its metabolites	核苷酸及其代谢物	Nucleotide and Its metabolites	核苷酸及其代谢物	664.1	663.109	[M+H]+	C21H27N7O14P2	150085	350435	412265	1006885	777120	85030	218505	307000	180120	597925	370588	753660	303660	373830	408925	265250	C00003	HMDB0000902	5893	-	53-84-9	15846	5858	ko00190,ko00730,ko00760,ko00983,ko01100,ko01240,ko04152,ko04211,ko04925,ko04936,ko04977,ko05208
MEDP1469	Isoprenaline	盐酸异丙肾上腺素	Hormones and hormone related compounds	激素及激素相关物质	Hormones and hormone related compounds	激素及激素相关物质	212.1	211.121	[M+H]+	C11H17NO3	123390	127481	154595	171182	125889	99463.6	169411	159579	135147	150642	118553	168498	141606	142556	137001	161075	C07056	-	3779	-	7683-59-2	-	-	ko04261
MEDP0084*101	Trimethylamine-N-Oxide	氧化三甲胺	Alcohol and amines	醇、胺类	Amines	胺类	76	75.0684	[M+H]+	C3H9NO	164049	156734	107019	107332	133624	224310	86799.2	72669.2	148690	71195.2	93425.8	76732.5	106006	127192	97452.5	111030	C01104	HMDB0000925	1145	-	1184-78-7	15724	5876	ko01100
MEDP2756	Cocamidopropyl betaine	椰油酰胺甜菜碱	FA	脂肪酰类	Others	其他	343.3	342.288	[M+H]+	C19H38N2O3	439685	478899	792741	644960	538732	1.00492e+06	656155	724082	571622	547436	643842	487810	1.01752e+06	823840	880890	810055	-	-	20280	-	61789-40-0	-	-	-
MEDN1554	2-Hydroxyethanesulfonate	乙磺酸	Organic acid and Its derivatives	有机酸及其衍生物	Sulfonic acids	磺酸类化合物	125	125.999	[M-H]-	C2H6O4S	7.89507e+06	2.01108e+07	3.03683e+07	3.17055e+07	2.73192e+07	1.71613e+07	1.03223e+07	1.50435e+07	1.91654e+07	2.8711e+07	3.27718e+07	1.26244e+07	2.00229e+07	2.0896e+07	1.79006e+07	1.89408e+07	C05123	HMDB0003903	7866	-	1562-00-1	1157	6987	ko00430,ko01100
MEDN0413*068	Ethylmalonate	乙基丙二酸	Organic acid and Its derivatives	有机酸及其衍生物	Organic acid and Its derivatives	有机酸及其衍生物	131	132.042	[M-H]-	C5H8O4	4.50475e+06	5.86912e+06	3.11486e+06	811661	820712	7.22078e+06	3.65748e+06	1.36041e+06	9.24931e+06	664221	851657	496195	3.75209e+06	3.9083e+06	3.82261e+06	3.48026e+06	-	HMDB0000622	11756	-	601-75-2	741548	4180	-
MEDP1086	Ethylazine	乙基氮磷	Alcohol and amines	醇、胺类	Polyamines	多胺	368.1	345.037	[M+Na]+	C12H16N3O3PS2	101754	92037.4	60403.1	44545.9	58226	86697.4	48670.1	56910.3	73281.7	50341.3	48590.1	38964.8	62599.8	76169.7	94565.3	78922.7	C18644	-	17531	-	2642-71-9	-	-	-
MEDN1606	Acetanilide	乙酰苯胺	Benzene and substituted derivatives	苯及其衍生物	Benzene and substituted derivatives	苯及其衍生物	134.1	135.068	[M-H]-	C8H9NO	263839	293547	316147	325891	311744	327769	254659	335138	292641	295835	268741	283179	299611	291215	280155	309789	C07565	HMDB0001250	904	-	103-84-4	28884	6107	-
MEDP1002	Acetylcholine	乙酰胆碱	Alcohol and amines	醇、胺类	Polyamines	多胺	146.1	145.11	[M+H]+	C7H15NO2	4.24069e+06	7.86447e+06	6.1996e+06	4.60512e+06	4.38744e+06	7.13226e+06	4.62093e+06	3.88593e+06	6.30326e+06	3.71926e+06	3.04288e+06	2.96526e+06	5.69352e+06	4.64483e+06	6.11492e+06	5.29724e+06	C08201	HMDB0000895	187	-	60-31-1	15355	57	-
MEDP0089	N-Acetylhistamine	乙酰基组胺	Alcohol and amines	醇、胺类	Amines	胺类	154.1	153.09	[M+H]+	C7H11N3O	121112	902927	2184975	958220	760365	738580	570730	1361480	625396	429216	562780	280399	310377	329199	375380	300282	C05135	HMDB0013253	69602	-	673-49-4	28483	-	ko00340
MEDN1518	Acetylvaline	乙酰缬氨酸	Amino acid and Its metabolites	氨基酸及其代谢物	Amino acid derivatives	氨基酸衍生物	158.1	159.09	[M-H]-	C7H13NO3	1.01195e+06	480954	378028	204328	197176	851136	526840	283433	807184	221565	256775	102100	591648	551051	553924	460878	-	HMDB0011757	66789	-	96-81-1	-	-	-
MEDP1501	Isocytosine	异胞嘧啶	Nucleotide and Its metabolites	核苷酸及其代谢物	Nucleotide and Its metabolites	核苷酸及其代谢物	112	111.043	[M+H]+	C4H5N3O	5.86173e+06	2.91314e+06	1.57558e+06	525062	557381	3.50511e+06	3.27065e+06	1.77119e+06	4.92367e+06	241077	394360	335900	2.56035e+06	2.29345e+06	3050670	2.2145e+06	-	-	66950	-	108-53-2	-	-	-
MEDP0577*140	Carnitine isoC4:0	异丁酰肉碱	FA	脂肪酰类	CAR	酰基肉碱	232.1	231.147	[M+H]+	C11H21NO4	1.42456e+07	2.33011e+07	4.73939e+06	125494	819121	1.84598e+07	9.19799e+06	3.2219e+06	1.60896e+07	228520	1.15994e+06	320998	1.02397e+07	1.07283e+07	1.10069e+07	9.67618e+06	-	HMDB0000736	10177002	-	25518-49-4	84838	5704	-
MEDN1555	Isohomovanillic acid	异高香草酸	Organic acid and Its derivatives	有机酸及其衍生物	Organic acid and Its derivatives	有机酸及其衍生物	181.1	182.058	[M-H]-	C9H10O4	65201.8	353159	579230	479860	311685	101113	191744	206797	225647	199752	305361	133886	250374	242961	260591	260998	-	HMDB0000333	160562	-	1131-94-8	70818	5322	-
MEDP0454	Isoquinoline	异喹啉	Heterocyclic compounds	杂环化合物	Heterocyclic compounds	杂环化合物	130.1	129.058	[M+H]+	C9H7N	203709	246159	291100	300802	336994	265582	282442	272013	271417	240896	291109	283927	329769	292481	317927	276591	C06323	HMDB0034244	8405	-	119-65-3	16092	-	-
MEDN1974	Ile-Gly	异亮氨酸-甘氨酸	Amino acid and Its metabolites	氨基酸及其代谢物	Small Peptide	小肽	187.1	188.116	[M-H]-	C8H16N2O3	102600	33074.5	19764.3	2830.11	16310	69900.9	68421.4	17151.7	45459.4	8285.52	14700.5	8351.1	24700.8	29390.1	31496.9	24653.5	-	-	6992869	-	868-28-0	-	-	-
MEDP2392*151	Ile-Glu	异亮氨酸-谷氨酸	Amino acid and Its metabolites	氨基酸及其代谢物	Small Peptide	小肽	261.1	260.137	[M+H]+	C11H20N2O5	594575	283620	200145	123026	86700	594064	459337	72606.9	451976	22885.3	106846	88365	576844	657196	578489	569914	-	-	7009625	-	42516-53-0	-	-	-
MEDP2386	Ile-Gln	异亮氨酸-谷氨酰胺	Amino acid and Its metabolites	氨基酸及其代谢物	Small Peptide	小肽	260.2	259.153	[M+H]+	C11H21N3O4	1072360	287728	207820	226850	89835.7	916275	314715	166141	614844	131735	122201	198475	354848	292718	254535	245975	-	-	7020102	-	59652-60-7	-	-	-
MEDP1871	Ile-Met	异亮氨酸-甲硫氨酸	Amino acid and Its metabolites	氨基酸及其代谢物	Small Peptide	小肽	263.1	262.135	[M+H]+	C11H22N2O3S1	68951.3	37032.3	21587.4	12825.2	12039.4	59174.1	46857	15819.6	46640.8	16229.9	15041.9	10599.4	43650.3	43450.2	46637.3	37281.3	-	HMDB0028913	7020106	-	42384-14-5	-	-	-
MEDP1870	Ile-Lys	异亮氨酸-赖氨酸	Amino acid and Its metabolites	氨基酸及其代谢物	Small Peptide	小肽	260.2	259.19	[M+H]+	C12H25N3O3	1126105	376418	286868	237061	198475	934730	598602	310345	1.32382e+06	259450	263745	233889	681630	662981	773073	439604	-	HMDB0028912	44298547	-	-	-	-	-
MEDP2453*144	Ile-Leu	异亮氨酸-亮氨酸	Amino acid and Its metabolites	氨基酸及其代谢物	Small Peptide	小肽	245.2	244.179	[M+H]+	C12H24N2O3	256293	128668	112119	73404.1	91714.5	270399	114754	82768.3	233012	64712.2	67269.7	81263.3	222035	161381	159168	154877	-	-	7019083	-	26462-22-6	-	-	-
MEDN1991	Ile-Val	异亮氨酸-缬氨酸	Amino acid and Its metabolites	氨基酸及其代谢物	Small Peptide	小肽	229.2	230.163	[M-H]-	C11H22N2O3	34319.7	22774.5	22831.3	3005.52	16162.8	26554.9	20358.7	22746.5	34513.8	7116.68	10966.8	6910.99	18021	19049.9	13097.1	15072.5	-	-	449407	-	41017-96-3	-	-	-
MEDP2452	Ile-Ile	异亮氨酸-异亮氨酸	Amino acid and Its metabolites	氨基酸及其代谢物	Small Peptide	小肽	245.2	244.179	[M+H]+	C12H24N2O3	123576	94855.6	51678.9	13911.1	12615.1	185399	72703.3	33183.3	146455	11318.2	17294.7	14292	120875	123718	84123.1	89449.1	-	-	7010568	-	42537-99-5	-	-	-
MEDP1935*147	Ile-Asp	异亮氨酰-天冬氨酸	Amino acid and Its metabolites	氨基酸及其代谢物	Small Peptide	小肽	247.1	246.121	[M+H]+	C10H18N2O5	4.43612e+06	4.98007e+06	909820	134423	174985	1.41149e+06	1.00602e+07	2.21865e+06	1.03666e+06	256297	277927	653864	1.74353e+06	1.66108e+06	1.5769e+06	1.6835e+06	-	HMDB0028903	14304554	-	-	-	-	-
MEDN1621*036	Isocitric acid	异柠檬酸	Organic acid and Its derivatives	有机酸及其衍生物	Organic acid and Its derivatives	有机酸及其衍生物	191	192.027	[M-H]-	C6H8O7	1.84329e+07	1.02109e+08	1.21469e+08	1.87884e+08	1.92649e+08	7.12992e+07	4.44654e+07	5.11117e+07	136403205	1.74982e+08	1.94481e+08	3.21815e+07	9.16646e+07	1.18277e+08	115387386	1.07875e+08	C00311	HMDB0000193	1198	-	320-77-4	30887	3328	ko00020,ko00630,ko01100,ko01200,ko01210,ko01230,ko01240,ko04922,ko05230
MEDN1900*074	Isolithocholic acid	异石胆酸	Bile acids	胆汁酸	Bile acids	胆汁酸	375.3	376.298	[M-H]-	C24H40O3	127597	116912	122190	96552.2	90412.4	117828	153105	95184.1	165803	61903.1	127197	42353.3	150107	83524.3	125392	128975	C17658	HMDB0000717	164853	-	1534-35-6	81253	5685	-
MEDP0627	Isonicotinic acid	异烟酸	Organic acid and Its derivatives	有机酸及其衍生物	Organic acid and Its derivatives	有机酸及其衍生物	124	123.032	[M+H]+	C6H5NO2	6.71434e+07	6.87652e+07	7.7387e+07	7.55556e+07	8.16895e+07	8.57371e+07	5.84399e+07	5.76649e+07	7.56896e+07	7.85976e+07	7.57964e+07	5.72345e+07	6.7097e+07	7.07513e+07	7.7246e+07	7.25558e+07	C07446	HMDB0060665	5922	-	55-22-1	6032	-	ko00983
MEDP0453	Indole	吲哚	Heterocyclic compounds	杂环化合物	Indole and Its derivatives	吲哚及其衍生物	118	117.058	[M+H]+	C8H7N	6.92568e+06	1.01772e+07	7.91092e+06	9.31169e+06	8.6024e+06	6.73788e+06	9.26567e+06	8.79589e+06	8.18576e+06	1.00675e+07	9.84782e+06	8.68455e+06	8.723e+06	8.7761e+06	9.00762e+06	9.19721e+06	C00463	HMDB0000738	798	-	120-72-9	16881	286	ko00380,ko00400,ko01100,ko04974
MEDP0271	3-Indolepropionic Acid	吲哚-3-丙酸	Heterocyclic compounds	杂环化合物	Indole and Its derivatives	吲哚及其衍生物	190.1	189.079	[M+H]+	C11H11NO2	82313	120557	40978.3	33917.4	33533.8	64349.6	43268.5	39888.7	74069	21462.9	31231.6	15081.2	59684.6	59429.3	62109.3	65966	C22236	HMDB0002302	3744	-	830-96-6	43580	6602	-
MEDN0562	Indole 3-carbinol	吲哚-3-甲醇	Heterocyclic compounds	杂环化合物	Indole and Its derivatives	吲哚及其衍生物	146.1	147.068	[M-H]-	C9H9NO	4.15194e+06	4.68412e+06	4.96418e+06	4.89119e+06	5.10716e+06	4.66575e+06	4.82223e+06	4.52276e+06	4.52194e+06	5.02049e+06	4.94262e+06	4.65548e+06	4.90192e+06	4.63846e+06	4.79058e+06	4.61628e+06	-	HMDB0005785	3712	-	700-06-1	24814	-	-
MEDN1150	Indole-3-carboxylic acid	吲哚-3-羧酸	Heterocyclic compounds	杂环化合物	Indole and Its derivatives	吲哚及其衍生物	160	161.048	[M-H]-	C9H7NO2	26400.4	35399.6	14743.1	13718.3	25642	29176.1	17957.2	17163.5	24496.8	13334.3	30458.8	18465	20594.2	18413.9	16936.5	21094	C19837	HMDB0003320	69867	-	771-50-6	24809	3795	-
MEDP2298	Indole-3-Acetic Acid	吲哚-3-乙酸	Heterocyclic compounds	杂环化合物	Indole and Its derivatives	吲哚及其衍生物	176.1	175.063	[M+H]+	C10H9NO2	225356	374483	358214	307419	312889	248182	292680	294114	243415	300829	289917	301956	191728	319829	382564	296563	C00954	HMDB0000197	802	-	87-51-4	16411	5211	ko00380,ko01100
MEDP0277	Methyl Indole-3-Acetate	吲哚-3-乙酸甲酯	Heterocyclic compounds	杂环化合物	Indole and Its derivatives	吲哚及其衍生物	190.1	189.079	[M+H]+	C11H11NO2	61874.3	91566.6	85762.4	72148.9	96834	92372.5	87890.2	75900.7	65486.9	70446.4	62707.9	85772.5	82966.3	81286.8	64380.9	91174.6	C20635	HMDB0029738	74706	-	1912-33-0	72782	-	-
MEDP0529	Indole-3-acetamide	吲哚-3-乙酰胺	Heterocyclic compounds	杂环化合物	Indole and Its derivatives	吲哚及其衍生物	175.1	174.079	[M+H]+	C10H10N2O	1.48294e+06	372359	328174	34375	60097.5	1.63926e+06	589858	396423	535454	82960.8	40935.3	124178	481385	592641	503216	511110	C02693	HMDB0029739	397	-	879-37-8	16031	-	ko00380,ko01100
MEDN0621	Indoxylsulfuric acid	吲哚硫酸	Heterocyclic compounds	杂环化合物	Indole and Its derivatives	吲哚及其衍生物	212	213.01	[M-H]-	C8H7NO4S	109967	182725	33368.4	12675.6	16286.3	74354.5	37105.8	13046	46513.8	22696.4	23073.6	12819.5	42758.8	44165.3	53331.1	42534.8	-	HMDB0000682	10258	-	487-94-5	43355	524	-
MEDN0656	Indoleacetaldehyde	吲哚乙醛	Heterocyclic compounds	杂环化合物	Indole and Its derivatives	吲哚及其衍生物	158.1	159.068	[M-H]-	C10H9NO	4.97576e+06	5.36448e+06	3.44293e+06	3.65832e+06	3.44978e+06	3.86581e+06	4.65506e+06	3.83855e+06	5.96191e+06	4.14242e+06	4.12722e+06	4.04388e+06	4.60273e+06	4.08695e+06	4.2506e+06	4.39258e+06	C00637	HMDB0001190	800	-	2591-98-2	18086	6068	ko00380,ko01100
MEDP1040	N-(2-hydroxyethyl)stearamide	硬脂酰乙醇酰胺	Alcohol and amines	醇、胺类	Amines	胺类	328.3	327.314	[M+H]+	C20H41NO2	33422.6	188140	97313.8	166411	249161	101391	132648	83517.3	85038.5	190333	218628	153431	112030	180752	227365	183232	-	-	27902	-	111-57-9	-	-	-
MEDP0574	Oleamide	油酸酰胺	Alcohol and amines	醇、胺类	Amines	胺类	282.3	281.272	[M+H]+	C18H35NO	1.90099e+06	1.14663e+06	484643	1.5905e+06	5.26246e+06	892130	1.03766e+06	3.17941e+06	845078	2.03684e+06	1.45374e+06	1.69088e+06	889765	678504	797019	780089	C19670	HMDB0002117	5283387	-	301-02-0	116314	-	-
MEDP2810	n-Oleoylethanolamine	油酰乙醇酰胺	FA	脂肪酰类	Others	其他	326.3	325.298	[M+H]+	C20H39NO2	130945	201686	804403	643563	594747	269220	112235	160060	83537.6	606510	514682	421446	140605	259247	280106	264687	-	HMDB0002088	5283454	-	111-58-0	71466	-	-
MEDN1589	Traumatic acid	愈伤酸	Organic acid and Its derivatives	有机酸及其衍生物	Organic acid and Its derivatives	有机酸及其衍生物	227.1	228.136	[M-H]-	C12H20O4	170283	171271	195870	220738	207713	217031	166374	206553	206002	191963	230088	139807	195311	194126	189426	217274	C16308	HMDB0000933	5283028	-	6402-36-4	545687	5882	ko00592
MEDN0385	FFA(12:0)	月桂酸	FA	脂肪酰类	FFA	游离脂肪酸	199.2	200.17	[M-H]-	C12H24O2	7.14759e+06	5.62522e+06	5.98096e+06	3.59445e+06	3.391e+06	7.8044e+06	4.63809e+06	4.43918e+06	6.07402e+06	3.78956e+06	3.73566e+06	3.35889e+06	5.9763e+06	5.34194e+06	5.98466e+06	5.6605e+06	C02679	HMDB0000638	3893	-	143-07-7	30805	5611	ko00061,ko01100
MEDP0658	Ethyl-dodecanoate	月桂酸乙酯	Alcohol and amines	醇、胺类	Amines	胺类	229.1	228.209	[M+H]+	C14H28O2	169892	190458	220705	271778	170036	247623	189007	168680	226165	205928	273099	205821	427368	283389	254728	239773	D70267	HMDB0033788	7800	-	106-33-2	-	-	-
MEDP1298	Pregnanetriol	孕烯醇	Alcohol and amines	醇、胺类	Alcohols	醇类	337.3	336.266	[M+H]+	C21H36O3	116604	21828.1	53189.6	11917.8	10845	211472	35284.8	43666.8	43651.6	17344	6822.64	6305.84	47096.7	58162	72382.8	69386.4	C14680	-	101967	-	1098-45-9	-	-	-
MEDP1634	Pregnenolone	孕烯醇酮	Hormones and hormone related compounds	激素及激素相关物质	Hormones and hormone related compounds	激素及激素相关物质	317.3	316.24	[M+H]+	C21H32O2	35165.7	52982.4	66059.6	17971.7	13062.5	45487.2	39926.5	39208.7	59888.9	15768.1	15010.2	14919.8	25149.4	47696.8	43802.8	44731.5	C01953	HMDB0000253	8955	-	145-13-1	-	-	ko00140,ko01100,ko04913,ko04925,ko04927,ko04934
MEDN1314*073	Mucic Acid	粘液酸（半乳糖酸）	Carbohydrates and Its metabolites	碳水化合物及其代谢物	Sugar acids	糖酸	209	210.038	[M-H]-	C6H10O8	234951	194981	201525	206054	185265	55923.6	72229.1	96705	270682	138396	116922	58147.3	134590	135584	117105	118738	C00879	HMDB0000639	3037582	-	526-99-8	30852	5612	ko00053,ko01100
MEDN1576	Sucrose 6′-monophosphate	蔗糖6'-单磷酸	Carbohydrates and Its metabolites	碳水化合物及其代谢物	Phosphate sugars	磷酸糖	421.1	422.083	[M-H]-	C12H23O14P	546859	306533	335116	112443	101724	993028	387820	345185	421853	181828	152919	126915	374225	411414	390709	352331	-	-	439762	-	36064-19-4	-	-	-
MEDP0677	Butylamine	正丁胺	Alcohol and amines	醇、胺类	Amines	胺类	74.1	73.0891	[M+H]+	C4H11N	1.22856e+06	973356	618768	543536	292971	1.0615e+06	790961	634937	1.08645e+06	479823	387989	433676	927098	1.04683e+06	680913	733079	-	HMDB0031321	8007	-	109-73-9	43799	-	-
MEDN1994	N-Butyrylglycine	正丁基甘氨酸	Amino acid and Its metabolites	氨基酸及其代谢物	Amino acid derivatives	氨基酸衍生物	144.1	145.16	[M-H]-	C6H11NO3	45003	83192.6	52640.2	22979.6	17150.3	91168.6	23699.8	9037.71	60570.6	36043	10001	3083.75	43109	46218.8	47357.8	43034.6	-	HMDB0000808	88412	-	20208-73-5	89963	5772	-
MEDN1981	Mesaconic acid	中康酸	Organic acid and Its derivatives	有机酸及其衍生物	Organic acid and Its derivatives	有机酸及其衍生物	129	130.1	[M-H]-	C5H6O4	344954	147423	96518.6	0	0	414444	216442	90392.6	386872	0	0	0	162574	183081	158404	147662	C01732	HMDB0000749	638129	-	498-24-8	16600	4130	ko00630,ko01100,ko01200
MEDP1067	Palmitoyl-N-isopropylamide	棕榈酰基N-异丙基酰胺	Alcohol and amines	醇、胺类	Amines	胺类	320.3	297.303	[M+Na]+	C19H39NO	270944	229804	281474	315220	267303	173192	298051	306503	130169	257437	149441	286539	486414	396870	412101	382414	-	-	5063962	-	189939-61-5	-	-	-
MEDP1163	Palmitoylethanolamide	棕榈酰乙醇胺	Alcohol and amines	醇、胺类	Amines	胺类	298.3	297.267	[M+H]+	C18H35NO2	25183.4	92813.9	91456.5	211200	208826	87026.9	65383.4	77438.8	37710.8	213906	201669	169067	61841.4	106244	97490.8	117116	-	-	54428293	-	94421-67-7	-	-	-
MEDN1912	His-Ala	组氨酸-丙氨酸	Amino acid and Its metabolites	氨基酸及其代谢物	Small Peptide	小肽	225.1	226.1	[M-H]-	C9H14N4O3	106971	200359	267917	235825	334342	355875	105241	91715.8	364842	353093	380635	115828	191218	272250	307475	201303	-	HMDB0028878	101180	-	16874-75-2	-	-	-
MEDP2350	His-Pro	组氨酸-脯氨酸	Amino acid and Its metabolites	氨基酸及其代谢物	Small Peptide	小肽	253.1	252.122	[M+H]+	C11H16N4O3	156760	43345	70020	18340	23221.7	150085	41680	41680	41680	16675	40371.1	8340	48345	68355	58580.9	78360	-	HMDB0028893	152322	-	20930-58-9	-	-	-
MEDP2345	His-Val	组氨酸-缬氨酸	Amino acid and Its metabolites	氨基酸及其代谢物	Small Peptide	小肽	255.1	254.138	[M+H]+	C11H18N4O3	115122	106028	94918.7	22534.2	48463.1	148518	63350	36980.3	117135	33340	58539.2	28004.7	77746.9	79740.3	51508.1	67131.5	-	HMDB0028898	7021871	-	76019-15-3	-	-	-
MEDP0047	Histamine	组胺	Alcohol and amines	醇、胺类	Polyamines	多胺	112.1	111.08	[M+H]+	C5H9N3	291558	1.15184e+06	0	120713	73355	2.1348e+06	0	0	540117	121748	125483	90035	370087	611375	511763	554795	C00388	HMDB0000870	774	-	51-45-6	18295	68	ko00340,ko01100,ko04080,ko04664,ko04721,ko04750,ko04971,ko04974,ko05310
MEDP0050	L-Carnosine	左旋肌肽	Amino acid and Its metabolites	氨基酸及其代谢物	Amino acid derivatives	氨基酸衍生物	227.2	226.107	[M+H]+	C9H14N4O3	542753	2.37797e+06	3.04194e+06	2.39477e+06	2.00374e+06	2.42722e+06	857343	1.06397e+06	2.4647e+06	2.53693e+06	2.34452e+06	1.55232e+06	1.84527e+06	1.94254e+06	1.70667e+06	1.9435e+06	C00386	HMDB0000033	439224	-	305-84-0	15727	38	ko00340,ko00410,ko01100
LIPID-N-0005	Chenodeoxycholic acid	鹅脱氧胆酸	ST	甾醇脂类	BA	胆汁酸	391.5	392.293	[M-H]-	C24H40O4	21476.6	19674	15777.3	16449.1	14391	23610.6	15207.6	15040.9	28656.1	16581.7	19208.8	15450.3	16648.8	19309.4	19665.2	16151.7	C02528	HMDB0000518	10133	MWS4230	474-25-9	16755	207	ko00120,ko01100,ko04976
LIPID-N-0017	Taurocholic acid	牛磺胆酸	ST	甾醇脂类	BA	胆汁酸	514.7	515.292	[M-H]-	C26H45NO7S	38097.3	40569.9	37364.3	32916.2	32223.2	33130	31497.4	29144.3	39308.2	32170.9	30478.1	34055.4	29644.9	27735.7	28743.5	27947.5	C05122	HMDB0000036	6675	MWS4231	81-24-3	28865	5104	ko00120,ko00430,ko01100,ko04976,ko04979
LIPID-N-0022	12,13-EpOME	氧化脂质_12,13-EpOME	FA	脂肪酰类	Eicosanoid	氧化脂质	295.227	296.235	[M-H]-	C18H32O3	214330	23322.1	24019.7	4907.18	4291.18	101190	41241.2	19886	216799	4857.56	5840.79	4830.86	82918.9	84626	84028.6	73805.8	C14826	HMDB0004702	5356421	mws2236	-	38299	-	ko00591,ko01100
LIPID-N-0023	9,10-EpOME	氧化脂质_9,10-EpOME	FA	脂肪酰类	Eicosanoid	氧化脂质	295.227	296.235	[M-H]-	C18H32O3	155771	20727.7	25300.4	4987.26	4045.37	95837.5	36961.2	17741.1	198101	2906.06	5117.35	3574.65	64705.2	70563.8	72619.4	59147.3	C14825	HMDB0004701	5283018	mws2235	65167-83-1	34494	-	ko00591,ko01100
LIPID-N-0024	FFA(20:5)	二十碳五烯酸	FA	脂肪酰类	FFA	游离脂肪酸	301.217	302.22	[M-H]-	C20H30O2	170799	100480	154386	48061.3	47356.7	304574	122199	118263	276897	30128.2	42727.8	27330	109281	117080	111375	109961	C06428	HMDB0001999	446284	-	10417-94-4	28364	6423	ko01040
LIPID-N-0028	(±)12-HEPE	氧化脂质_(±)12-HEPE	FA	脂肪酰类	Eicosanoid	氧化脂质	317.212	318.219	[M-H]-	C20H30O3	18266.4	2596.96	3577.73	0	0	12791.5	3348.08	3826.72	14168.3	0	0	0	5819.74	6604.56	5892.15	5315.07	-	HMDB0010202	10041593	mws2477	81187-21-5	72645	-	-
LIPID-N-0034	(±)12-HETE	氧化脂质_(±)12-HETE	FA	脂肪酰类	Eicosanoid	氧化脂质	319.227	320.235	[M-H]-	C20H32O3	450867	69355.4	87847.6	101504	94973.7	184712	74311	96115.5	344297	43370.2	71181.1	41793.2	166355	169116	162854	160743	C14777	HMDB0006111	5353272	mws2478	59985-28-3	-	-	ko00590,ko04913,ko04925
LIPID-N-0035	(±)15-HETE	氧化脂质_(±)15-HETE	FA	脂肪酰类	Eicosanoid	氧化脂质	319.227	320.235	[M-H]-	C20H32O3	87417.7	43128	51415.2	40404.1	27576.6	71681.6	50013.3	41001.5	127994	22792.5	34321.7	29987.8	54719.8	58374	54473.1	55324.6	C04742	HMDB0003876	9966861	mwm0029	54845-95-3	15558	-	ko00590,ko04750
LIPID-N-0039	(±)5-HETE	氧化脂质_(±)5-HETE	FA	脂肪酰类	Eicosanoid	氧化脂质	319.227	320.235	[M-H]-	C20H32O3	9897.45	19529.4	25485.8	25758.7	15410.9	23007.8	20768.4	19500.5	21186	18439	21438.3	20919.2	16298.3	16958.4	16837	16791.8	C04805	HMDB0011134	5280733	mws2223	70608-72-9	28209	6554	ko00590,ko04750
LIPID-N-0040	(±)9-HETE	氧化脂质_(±)9-HETE	FA	脂肪酰类	Eicosanoid	氧化脂质	319.227	320.235	[M-H]-	C20H32O3	0	5896.1	8092.73	8007.49	5186.81	7633.34	4098.28	7009.8	5963.47	5135.53	7249.36	5029.17	5925.45	7922.61	5690.17	4085.59	-	HMDB0010222	14123398	mws2487	79495-85-5	72785	-	-
LIPID-N-0041	11(S)-HETE	氧化脂质_11(S)-HETE	FA	脂肪酰类	Eicosanoid	氧化脂质	319.227	320.235	[M-H]-	C20H32O3	231637	78144.7	105615	41203	34748	181080	100825	73206.8	366912	22945.4	40725.8	30472.6	127032	124353	122219	123807	-	-	5283152	mws2488	54886-50-9	-	-	-
LIPID-N-0044	FFA(22:6)	二十二碳六烯酸	FA	脂肪酰类	FFA	游离脂肪酸	327.232	328.24	[M-H]-	C22H32O2	221962	358956	349155	324431	307440	611759	224777	275289	552518	189775	279172	173252	268354	278116	265429	276787	C06429	HMDB0002183	445580	-	-	28125	3457	ko01040
LIPID-N-0047	LTB4	氧化脂质_LTB4	FA	脂肪酰类	Eicosanoid	氧化脂质	335.222	336.23	[M-H]-	C20H32O4	14626.8	3521.78	3646.19	979.488	1276.52	7280.27	3438.02	2868.22	9379.64	0	1346.4	0	5541.42	3650.6	4484	4389	C02165	HMDB0001085	5280492	mws6011	71160-24-2	15647	-	ko00590,ko01100,ko03320,ko04080,ko04726,ko04750,ko04976
LIPID-N-0049	16(17)-EpDPE	氧化脂质_16(17)-EpDPE	FA	脂肪酰类	Eicosanoid	氧化脂质	343.227	344.235	[M-H]-	C22H32O3	34125.3	23078.7	16921.2	15251.2	15508.8	27472	19781.2	15127.8	46754.7	8571.06	15143.7	10028.7	15868.2	19923.5	21140.5	21193	-	HMDB0013621	14392758	mws2242	-	72855	-	-
LIPID-N-0050	14(S)-HDHA	氧化脂质_14(S)-HDHA	FA	脂肪酰类	Eicosanoid	氧化脂质	343.227	344.235	[M-H]-	C22H32O3	114372	14625.7	14681	11536.9	10561.6	34492	18091.5	14179.3	69401.1	4467.74	8132.45	6283.3	33215	35940.9	31833.5	29040.6	-	-	-	-	-	-	-	-
LIPID-N-0054	LXB4	氧化脂质_LXB4	FA	脂肪酰类	Eicosanoid	氧化脂质	351.217	352.225	[M-H]-	C20H32O5	3068.13	5675.44	4743.64	5928.69	3112.12	5942.39	3508.91	3965.52	4763.89	3683.24	3360.63	4509.79	5032.85	3993.46	3251.42	3432.03	C06315	HMDB0005082	5280915	mws6015	98049-69-5	6499	-	ko00590
LIPID-N-0055	PGD2	氧化脂质_PGD2	FA	脂肪酰类	Eicosanoid	氧化脂质	351.217	352.225	[M-H]-	C20H32O5	9235.62	3540.16	4841.69	0	0	10260.6	5753.88	4235.92	18099.8	0	0	0	6344	7398.61	5652.08	7579.33	C00696	HMDB0001403	448457	mws2224	41598-07-6	15555	6221	ko00590,ko01100,ko04080,ko04664,ko04726,ko05143,ko05310
LIPID-N-0056	PGE2	氧化脂质_PGE2	FA	脂肪酰类	Eicosanoid	氧化脂质	351.217	352.225	[M-H]-	C20H32O5	36311.3	19015.5	29410	10717.2	7337.56	59391.8	24105.7	18844.1	82963.7	8498.34	9710.29	9945.73	29540	31659.4	31531.4	27461	C00584	HMDB0001220	5280360	mws2497	363-24-6	15551	6089	ko00590,ko01100,ko04024,ko04080,ko04625,ko04726,ko04750,ko04921,ko04923,ko04924,ko04976,ko05140,ko05143,ko05146,ko05163,ko05165,ko05200,ko05323
LIPID-N-0057	PGF2α	氧化脂质_PGF2α	FA	脂肪酰类	Eicosanoid	氧化脂质	353.233	354.241	[M-H]-	C20H34O5	20254	12906.3	16507.4	6649.69	6126.88	23429.5	9197.12	8054.3	54522.2	4290.53	6778.12	3265.61	17560.4	17413.5	16801.5	17241.1	C00639	HMDB0001139	5283078	mws2499	551-11-1	15553	6032	ko00590,ko01100,ko04072,ko04080,ko04726,ko04913,ko04921,ko04976
LIPID-N-0059	PGD1	氧化脂质_PGD1	FA	脂肪酰类	Eicosanoid	氧化脂质	353.233	354.241	[M-H]-	C20H34O5	12539.3	6782.5	11738.4	5570.57	4313.74	16529.4	8078.64	6935.55	21310.4	3762.71	6336.53	4385.97	7508.74	9185.02	9610.69	6530.75	-	-	5280936	-	-	-	-	-
LIPID-N-0060	PGE1	氧化脂质_PGE1	FA	脂肪酰类	Eicosanoid	氧化脂质	353.233	354.241	[M-H]-	C20H34O5	14273.1	7806.25	10043.7	6108.16	829.162	22609.1	7791.83	5088.36	29021.9	3529.89	5845.53	5100.21	11573.3	9314.63	11943.5	11186.6	C04741	HMDB0001442	5280723	mws2227	745-65-3	15544	416	-
LIPID-N-0063	TXB2	氧化脂质_TXB2	FA	脂肪酰类	Eicosanoid	氧化脂质	369.228	370.236	[M-H]-	C20H34O6	211496	34015.4	44428.9	3478.36	5657.07	74328	59945.1	29104	250290	3456.5	4338.99	2828.85	79369.3	81104.8	78997.1	80591.5	C05963	HMDB0003252	5283137	mws2502	54397-85-2	28728	422	ko00590,ko01100,ko04726,ko04976
LIPID-N-0067	FFA(10:0)	十烷酸	FA	脂肪酰类	FFA	游离脂肪酸	171.139	172.146	[M-H]-	C10H20O2	625693	387574	476053	383641	860856	387615	686294	717331	492460	555540	567221	352273	512614	698325	588391	618874	C01571	HMDB0000511	2969	-	-	30813	336	ko00061,ko01100
LIPID-N-0071	FFA(14:0)	肉豆蔻酸	FA	脂肪酰类	FFA	游离脂肪酸	227.201	228.209	[M-H]-	C14H28O2	371501	249399	353828	259295	256320	734427	268436	278390	593260	166788	248842	184084	366141	336047	383745	324721	C06424	HMDB0000806	11005	-	-	28875	196	ko00061,ko01100
LIPID-N-0073	FFA(16:0)	棕榈酸	FA	脂肪酰类	FFA	游离脂肪酸	255.232	256.24	[M-H]-	C16H32O2	1.88615e+06	2.27299e+06	2.21875e+06	1.70183e+06	2.0015e+06	5.19822e+06	1.63625e+06	2.25982e+06	4.30684e+06	1.91442e+06	2.00963e+06	1.31312e+06	2.74675e+06	2.7332e+06	2.41663e+06	2.42936e+06	C00249	HMDB0000220	985	-	-	15756	187	ko00061,ko00062,ko00071,ko01040,ko01100,ko01212
LIPID-N-0074	FFA(17:0)	十七烷酸	FA	脂肪酰类	FFA	游离脂肪酸	269.248	270.256	[M-H]-	C17H34O2	163756	152471	188593	137800	146440	245786	168711	186654	214807	99893	134895	102271	158716	172484	172160	159086	-	HMDB0002259	10465	-	-	32365	6578	-
LIPID-N-0075	FFA(18:0)	硬脂酸	FA	脂肪酰类	FFA	游离脂肪酸	283.264	284.272	[M-H]-	C18H36O2	5.51645e+06	5.29324e+06	6.8111e+06	8.64425e+06	8.03553e+06	1.40573e+07	6.64985e+06	5.68171e+06	9.61476e+06	6.89712e+06	5.80838e+06	7.98088e+06	9.00883e+06	8.3592e+06	7.6763e+06	7.58034e+06	C01530	HMDB0000827	5281	-	-	28842	189	ko00061,ko01040,ko01100
LIPID-N-0082	FFA(16:1)	棕榈油酸	FA	脂肪酰类	FFA	游离脂肪酸	253.217	254.225	[M-H]-	C16H30O2	842508	412048	552909	350215	322073	1.1686e+06	412756	456965	1.80203e+06	265038	276019	232684	574790	562709	573346	572892	C08362	HMDB0003229	445638	-	-	28716	188	ko00061,ko01100
LIPID-N-0084	FFA(18:1)	油酸	FA	脂肪酰类	FFA	游离脂肪酸	281.248	282.256	[M-H]-	C18H34O2	2.37619e+07	1.5672e+07	1.59332e+07	3.12522e+07	2.47221e+07	4.43868e+07	1.28048e+07	1.40383e+07	4.80714e+07	1.66448e+07	2.03017e+07	1.72906e+07	2.45236e+07	2.43695e+07	2.4381e+07	2.45348e+07	C00712	HMDB0000207	445639	-	-	16196	190	ko00061,ko01040
LIPID-N-0085	FFA(19:1)	十九烯酸	FA	脂肪酰类	FFA	游离脂肪酸	295.264	296.272	[M-H]-	C19H36O2	256698	171585	154171	193120	161279	383667	183994	183054	312235	160511	174551	115419	237012	202335	210800	161355	-	-	52921828	-	-	-	-	-
LIPID-N-0086	FFA(20:1)	二十烯酸	FA	脂肪酰类	FFA	游离脂肪酸	309.279	310.287	[M-H]-	C20H38O2	2.42976e+06	1.46015e+06	1.90071e+06	3.38528e+06	2.40673e+06	5.51724e+06	1.3156e+06	1.28406e+06	6.11887e+06	2.05872e+06	2.18668e+06	2.61839e+06	3.03865e+06	2.64139e+06	3.00659e+06	3.1977e+06	C16526	HMDB0002231	5282768	-	-	32425	6563	ko01040
LIPID-N-0087	FFA(22:1)	芥酸	FA	脂肪酰类	FFA	游离脂肪酸	337.311	338.318	[M-H]-	C22H42O2	493701	249135	293310	567726	516248	715710	222505	239703	1.29744e+06	353219	394195	258538	462845	485438	405162	479297	C08316	HMDB0002068	5281116	-	-	28792	6470	ko01040
LIPID-N-0088	FFA(24:1)	神经酸	FA	脂肪酰类	FFA	游离脂肪酸	365.342	366.35	[M-H]-	C24H46O2	240214	69802.4	23974.3	107615	127782	174168	61327.4	87624.9	281278	131678	87662.8	80840	180331	163084	201633	167031	C08323	HMDB0006059	5280877	-	-	27562	-	ko01040
LIPID-N-0090	FFA(18:2)	亚油酸	FA	脂肪酰类	FFA	游离脂肪酸	279.232	280.24	[M-H]-	C18H32O2	5.57279e+06	1.86851e+06	1.86754e+06	704131	684271	7.11584e+06	1.55902e+06	1.1943e+06	8.84398e+06	592072	629747	474493	3.2375e+06	3.01593e+06	2.55985e+06	2.93482e+06	C01595	HMDB0000673	5283141	-	-	17351	191	ko00591,ko01040,ko01100
LIPID-N-0091	FFA(20:2)	二十碳二烯酸	FA	脂肪酰类	FFA	游离脂肪酸	307.264	308.272	[M-H]-	C20H36O2	2.40885e+06	709957	762916	613385	564564	3.25859e+06	790021	891252	4.4521e+06	422273	514643	364417	1.50964e+06	1.58803e+06	1.47896e+06	1.56465e+06	C16525	HMDB0005060	6439848	-	-	73731	-	ko01040
LIPID-N-0092	FFA(22:2)	二十二碳二烯酸	FA	脂肪酰类	FFA	游离脂肪酸	335.295	336.303	[M-H]-	C22H40O2	759160	180451	214962	207709	135062	928777	179933	199152	1.24403e+06	153349	170380	209863	434767	425066	374053	423682	C14813	HMDB0004693	11954058	-	-	-	-	ko00590,ko01100
LIPID-N-0093	FFA(24:2)	二十四碳二烯酸	FA	脂肪酰类	FFA	游离脂肪酸	363.326	364.334	[M-H]-	C24H44O2	541739	138494	159921	88113.3	43286.1	475504	105435	107596	941959	40915.5	96609.1	65434.1	239940	364578	247950	252807	-	-	52921853	-	-	-	-	-
LIPID-N-0095	FFA(20:3)	二十碳三烯酸	FA	脂肪酰类	FFA	游离脂肪酸	305.248	306.256	[M-H]-	C20H34O2	1.28008e+06	775175	734118	673439	643033	2.01057e+06	608139	574407	2.39523e+06	397743	447100	375576	881999	909571	847363	924940	C03242	HMDB0002925	5280581	-	-	53486	259	ko00591,ko01040,ko01100
LIPID-N-0096	FFA(22:3)	二十二碳三烯酸	FA	脂肪酰类	FFA	游离脂肪酸	333.279	334.287	[M-H]-	C22H38O2	1.91515e+06	558729	776936	426318	526345	2.57858e+06	689460	694184	3.44457e+06	405781	471067	289060	1.18744e+06	1.01247e+06	1.09531e+06	984954	-	HMDB0002823	5312557	-	-	77807	195	-
LIPID-N-0098	FFA(20:4)	花生四烯酸	FA	脂肪酰类	FFA	游离脂肪酸	303.232	304.24	[M-H]-	C20H32O2	1.43597e+07	1.60719e+07	1.93877e+07	2.19738e+07	1.95442e+07	3.10266e+07	1.35121e+07	1.66302e+07	3.02048e+07	1.49125e+07	1.73289e+07	1.31601e+07	1.794e+07	1.72007e+07	1.74403e+07	1.81405e+07	C00219	HMDB0001043	5282840	-	-	15843	193	ko00590,ko00591,ko01040,ko01100,ko04216,ko04217,ko04270,ko04611,ko04664,ko04666,ko04723,ko04726,ko04730,ko04750,ko04912,ko04913,ko04921,ko04923,ko04925,ko05140,ko05146
LIPID-N-0099	FFA(22:4)	二十二碳四烯酸	FA	脂肪酰类	FFA	游离脂肪酸	331.264	332.272	[M-H]-	C22H36O2	5.14566e+06	5.35424e+06	6.72289e+06	5.70145e+06	6.45187e+06	1.41892e+07	5.01952e+06	5.59464e+06	1.63141e+07	4.92348e+06	4.74721e+06	3.41529e+06	6.98818e+06	6.8251e+06	6.43623e+06	7.63885e+06	C16527	HMDB0034295	5282938	-	-	-	-	ko01040,ko04216
LIPID-N-0100	FFA(24:4)	二十四碳四烯酸	FA	脂肪酰类	FFA	游离脂肪酸	359.295	360.303	[M-H]-	C24H40O2	3.72962e+06	1.41651e+06	1.81383e+06	801007	622529	3.25024e+06	1.77199e+06	1.50323e+06	4.32168e+06	685941	736437	549492	1.9622e+06	2.01129e+06	1.86716e+06	1.9563e+06	-	-	6440264	-	-	-	-	-
LIPID-N-0102	FFA(22:5)	二十二碳五烯酸	FA	脂肪酰类	FFA	游离脂肪酸	329.248	330.256	[M-H]-	C22H34O2	2.65902e+06	644636	832345	248256	226774	3.45618e+06	931879	673644	4.00717e+06	162972	207412	119748	1.13918e+06	1.13878e+06	1.11632e+06	1.11638e+06	-	HMDB0004708	9858729	-	-	34506	-	-
LIPID-N-0103	FFA(24:5)	二十四碳五烯酸	FA	脂肪酰类	FFA	游离脂肪酸	357.279	358.287	[M-H]-	C24H38O2	2.11603e+06	756686	882460	445123	456312	2.92945e+06	1.09188e+06	896547	3.19909e+06	374752	470179	314215	986915	1.12608e+06	976725	1.18542e+06	-	HMDB0006322	14505435	-	-	77527	-	-
LIPID-N-0105	FFA(24:6)	二十四碳六烯酸	FA	脂肪酰类	FFA	游离脂肪酸	355.264	356.272	[M-H]-	C24H36O2	1.27012e+06	802400	785011	508094	492649	2.38556e+06	836487	622105	1.96466e+06	341364	389846	304493	828858	851117	795859	808186	-	HMDB0002007	11792612	-	-	77366	6430	-
LIPID-N-0166	LPG(16:0/0:0)	溶血磷脂酰甘油_LPG(16:0/0:0)	GP	甘油磷脂类	LPG	溶血磷脂酰甘油	483.272	484.28	[M-H]-	C22H45O9P	15429.4	16215.9	18048.7	17360.8	13760.2	3268.26	8594.88	13925.4	31574.5	13033.2	11542.2	9060.56	16992.2	18858.3	16813.8	17586.3	-	-	42607483	-	-	-	-	-
LIPID-N-0167	LPG(18:0/0:0)	溶血磷脂酰甘油_LPG(18:0/0:0)	GP	甘油磷脂类	LPG	溶血磷脂酰甘油	511.304	512.311	[M-H]-	C24H49O9P	47754	45467.1	55841.6	33943.5	25721.4	14926.7	18071.1	22250.6	90451.3	21553	30433.7	19091	45917.3	46311.2	45905.2	43946.8	-	-	42607484	-	-	-	-	-
LIPID-N-0169	LPG(16:1/0:0)	溶血磷脂酰甘油_LPG(16:1/0:0)	GP	甘油磷脂类	LPG	溶血磷脂酰甘油	481.258	482.264	[M-H]-	C22H43O9P	10892.8	5209.97	9506.7	6016.92	5025.16	679.185	4971.2	4971.2	19415.2	7671.4	3080.27	3920.48	8908.53	11486.5	10166.3	8539.01	-	-	52927436	-	-	-	-	-
LIPID-N-0170	LPG(18:1/0:0)	溶血磷脂酰甘油_LPG(18:1/0:0)	GP	甘油磷脂类	LPG	溶血磷脂酰甘油	509.288	510.296	[M-H]-	C24H47O9P	303101	131586	180554	122908	105652	50304.9	110727	103623	501937	94980.2	99336.9	64520.2	194668	215106	221560	181833	-	-	9547135	-	-	-	-	-
LIPID-N-0171	LPG(18:2/0:0)	溶血磷脂酰甘油_LPG(18:2/0:0)	GP	甘油磷脂类	LPG	溶血磷脂酰甘油	507.272	508.28	[M-H]-	C24H45O9P	162336	22727.8	25901.7	5748.55	6916.97	5608.26	21404	10060	76754	8884.35	5551.37	2222.98	34819.3	39487.7	39143.2	35259.3	-	-	52927437	-	-	-	-	-
LIPID-N-0175	LPI(16:0/0:0)	溶血磷脂酰肌醇_LPI(16:0/0:0)	GP	甘油磷脂类	LPI	溶血磷脂酰肌醇	571.288	572.296	[M-H]-	C25H49O12P	29954	58826	44413.5	57962.1	38749.8	5659.24	17538	23995.4	98660.2	39665.2	39869	21038.5	37310.7	36783.2	43663.3	35470.4	-	-	42607493	-	-	-	-	-
LIPID-N-0176	LPI(18:0/0:0)	溶血磷脂酰肌醇_LPI(18:0/0:0)	GP	甘油磷脂类	LPI	溶血磷脂酰肌醇	599.32	600.327	[M-H]-	C27H53O12P	794502	688703	652255	519186	373694	136551	273535	324098	2.094e+06	414868	564706	270386	630739	565829	588058	550671	-	HMDB0061696	71581135	-	327620-46-2	-	-	-
LIPID-N-0178	LPI(18:1/0:0)	溶血磷脂酰肌醇_LPI(18:1/0:0)	GP	甘油磷脂类	LPI	溶血磷脂酰肌醇	597.304	598.312	[M-H]-	C27H51O12P	68303.4	20111.6	27706.5	19419.8	16685.2	8325.34	7976.82	8605.39	120341	15376.5	16799.6	9486.07	47067.3	51450.5	43966.5	44276.3	-	-	42607496	-	-	-	-	-
LIPID-N-0181	LPI(20:4/0:0)	溶血磷脂酰肌醇_LPI(20:4/0:0)	GP	甘油磷脂类	LPI	溶血磷脂酰肌醇	619.288	620.296	[M-H]-	C29H49O12P	35934.1	7957.71	9643.34	9469.75	9260.06	1651.1	4743.27	3533.44	37941.3	6316.19	6509.4	2046.46	18159.3	20374.7	24566.4	17233.7	-	-	42607497	-	-	-	-	-
LIPID-N-0187	LPS(18:0/0:0)	溶血磷脂酰丝氨酸_LPS(18:0/0:0)	GP	甘油磷脂类	LPS	溶血磷脂酰丝氨酸	524.299	525.307	[M-H]-	C24H48NO9P	296179	379985	311660	141215	135564	29278.2	123287	146792	1.17811e+06	96163.3	120649	68875.3	225832	213164	203700	197360	-	HMDB0240606	42607474	mws2307	119786-67-3	-	-	-
LIPID-N-0192	LPS(18:1/0:0)	溶血磷脂酰丝氨酸_LPS(18:1/0:0)	GP	甘油磷脂类	LPS	溶血磷脂酰丝氨酸	522.283	523.291	[M-H]-	C24H46NO9P	92603.2	31509.2	42335.6	33401.1	26976.4	6619.37	11549.6	17244.7	127712	19706.4	22071.9	12224.8	48566.5	47724.3	44079.9	42328.7	-	HMDB0240603	9547099	mws2308	89319-60-8	-	-	-
LIPID-N-0193	LPS(20:1/0:0)	溶血磷脂酰丝氨酸_LPS(20:1/0:0)	GP	甘油磷脂类	LPS	溶血磷脂酰丝氨酸	550.314	551.322	[M-H]-	C26H50NO9P	5066.78	2669.72	0	0	0	575.462	0	0	16724.3	0	0	0	3766.83	3614.27	3265.07	3452.06	-	-	52926288	-	-	-	-	-
LIPID-N-0194	LPS(22:1/0:0)	溶血磷脂酰丝氨酸_LPS(22:1/0:0)	GP	甘油磷脂类	LPS	溶血磷脂酰丝氨酸	578.346	579.354	[M-H]-	C28H54NO9P	4494.67	2188.64	0	1321.92	1759.67	928.697	0	0	23110.1	0	1580.8	0	3836.18	3839.28	4062.45	4217.44	-	-	52926291	-	-	-	-	-
LIPID-N-0196	LPS(18:2/0:0)	溶血磷脂酰丝氨酸_LPS(18:2/0:0)	GP	甘油磷脂类	LPS	溶血磷脂酰丝氨酸	520.268	521.275	[M-H]-	C24H44NO9P	32404.1	3267.04	6006.65	0	0	937.785	1106.51	525.42	24367.7	0	0	0	9728.76	10070	9703.42	9021.76	-	-	52926279	-	-	-	-	-
LIPID-N-0197	LPS(20:3/0:0)	溶血磷脂酰丝氨酸_LPS(20:3/0:0)	GP	甘油磷脂类	LPS	溶血磷脂酰丝氨酸	546.283	547.291	[M-H]-	C26H46NO9P	20949.7	3135.91	3479.42	0	0	541.226	1296.13	1751.86	16595.7	0	0	0	6418.43	5815.79	5666.92	5561.1	-	-	52926290	-	-	-	-	-
LIPID-N-0198	LPS(20:4/0:0)	溶血磷脂酰丝氨酸_LPS(20:4/0:0)	GP	甘油磷脂类	LPS	溶血磷脂酰丝氨酸	544.268	545.275	[M-H]-	C26H44NO9P	65888.9	12471.4	22631.2	7198.81	7149.49	3128.95	4657.32	7945.01	40328.8	5451.01	3673.94	3076.63	20713.6	24793.8	23312.2	19541.1	-	-	42607475	-	-	-	-	-
LIPID-N-0201	LPS(22:6/0:0)	溶血磷脂酰丝氨酸_LPS(22:6/0:0)	GP	甘油磷脂类	LPS	溶血磷脂酰丝氨酸	568.268	569.275	[M-H]-	C28H44NO9P	205768	213984	220481	171254	123570	32755.7	80101.8	91723.5	277896	128688	150836	80227	168254	183963	181082	155030	-	-	52926281	-	-	-	-	-
LIPID-N-0202	PC(14:0_14:0)	磷脂酰胆碱_PC(14:0_14:0)	GP	甘油磷脂类	PC	磷脂酰胆碱	722.497	677.5	[M+COOH]-	C36H72NO8P	131676	56227.8	53578.9	34220.4	25427.1	172762	75937.7	60677.6	212920	26940.1	26538.6	17133.5	85678.7	85582	85673	95030.3	C00157	HMDB0007866	5459377	-	18194-24-6	45240	-	ko00564,ko00590,ko00591,ko00592,ko01100,ko04723,ko05231
LIPID-N-0204	PC(18:0_12:0)	磷脂酰胆碱_PC(18:0_12:0)	GP	甘油磷脂类	PC	磷脂酰胆碱	750.529	705.531	[M+COOH]-	C38H76NO8P	45856.7	78378.8	77774.7	131399	130800	120064	51211.5	86962.8	103936	90595.1	136163	61766.6	81738.4	77160.8	75537.5	84269.7	C00157	-	24778808	-	-	-	-	ko00564,ko00590,ko00591,ko00592,ko01100,ko04723,ko05231
LIPID-N-0206	PC(16:0_16:0)	磷脂酰胆碱_PC(16:0_16:0)	GP	甘油磷脂类	PC	磷脂酰胆碱	778.56	733.562	[M+COOH]-	C40H80NO8P	2.46575e+07	5.89133e+07	5.53242e+07	5.2018e+07	4.48555e+07	6.04785e+07	4.64945e+07	5.19929e+07	4.55814e+07	4.53852e+07	5.83399e+07	5.1034e+07	5.0263e+07	4.80865e+07	4.84209e+07	4.94434e+07	C00157	HMDB0000564	452110	mws2275	63-89-8	72999	5548	ko00564,ko00590,ko00591,ko00592,ko01100,ko04723,ko05231
LIPID-N-0207	PC(18:0_14:0)	磷脂酰胆碱_PC(18:0_14:0)	GP	甘油磷脂类	PC	磷脂酰胆碱	778.56	733.562	[M+COOH]-	C40H80NO8P	80398.7	53204.4	50399	100513	68376.9	125384	62688.8	56938.6	106320	76800.7	71088	68826.8	84356.8	80465.7	70988.8	92971.5	C00157	HMDB0008031	3082163	-	-	86089	-	ko00564,ko00590,ko00591,ko00592,ko01100,ko04723,ko05231
LIPID-N-0211	PC(16:0_22:0)	磷脂酰胆碱_PC(16:0_22:0)	GP	甘油磷脂类	PC	磷脂酰胆碱	862.654	817.656	[M+COOH]-	C46H92NO8P	70606	100060	90816.3	190115	162399	157717	75226.7	98024.3	138405	165591	164707	165308	125358	128578	126060	129643	C00157	HMDB0007985	7983123	-	-	86168	-	ko00564,ko00590,ko00591,ko00592,ko01100,ko04723,ko05231
LIPID-N-0212	PC(16:0_24:0)	磷脂酰胆碱_PC(16:0_24:0)	GP	甘油磷脂类	PC	磷脂酰胆碱	890.685	845.687	[M+COOH]-	C48H96NO8P	116310	105580	105378	200567	176388	175625	92169.2	106415	212520	172724	171018	166749	163632	156011	146005	148747	C00157	HMDB0007992	24778743	-	-	-	-	ko00564,ko00590,ko00591,ko00592,ko01100,ko04723,ko05231
LIPID-N-0213	PC(16:0_26:0)	磷脂酰胆碱_PC(16:0_26:0)	GP	甘油磷脂类	PC	磷脂酰胆碱	918.716	873.719	[M+COOH]-	C50H100NO8P	11190.7	10079.3	13218.2	26612.7	25253.8	18151.2	9765.35	10813.1	24558.1	19070.6	19920.1	20463.1	19630.3	17608	17488.1	17389.6	C00157	-	24778749	-	-	-	-	ko00564,ko00590,ko00591,ko00592,ko01100,ko04723,ko05231
LIPID-N-0214	PC(14:0_16:1)	磷脂酰胆碱_PC(14:0_16:1)	GP	甘油磷脂类	PC	磷脂酰胆碱	748.513	703.515	[M+COOH]-	C38H74NO8P	247560	79843.5	86970.4	33354.6	38515.9	263192	121123	74786.3	342522	35808.9	28936.3	18852.3	134549	131349	122872	130477	C00157	HMDB0007870	24778615	-	-	84578	-	ko00564,ko00590,ko00591,ko00592,ko01100,ko04723,ko05231
LIPID-N-0217	PC(14:0_18:1)	磷脂酰胆碱_PC(14:0_18:1)	GP	甘油磷脂类	PC	磷脂酰胆碱	776.544	731.547	[M+COOH]-	C40H78NO8P	618497	239023	271648	199586	172875	778706	343473	267077	1.00303e+06	164516	145285	111404	399692	408473	414217	425178	C00157	HMDB0007872	24778618	-	-	73793	-	ko00564,ko00590,ko00591,ko00592,ko01100,ko04723,ko05231
LIPID-N-0218	PC(16:0_18:1)	磷脂酰胆碱_PC(16:0_18:1)	GP	甘油磷脂类	PC	磷脂酰胆碱	804.575	759.578	[M+COOH]-	C42H82NO8P	2.95211e+07	5.61214e+07	5.7772e+07	7.24533e+07	6.08184e+07	7.36781e+07	5.21677e+07	5.5596e+07	5.86395e+07	5.9784e+07	6.24912e+07	5.71601e+07	5.69896e+07	5.64322e+07	5.58631e+07	5.66729e+07	C00157	HMDB0007972	5497103	-	-	73001	-	ko00564,ko00590,ko00591,ko00592,ko01100,ko04723,ko05231
LIPID-N-0219	PC(17:0_18:1)	磷脂酰胆碱_PC(17:0_18:1)	GP	甘油磷脂类	PC	磷脂酰胆碱	818.591	773.593	[M+COOH]-	C43H84NO8P	363208	795906	781520	994122	958085	1.06533e+06	872785	840865	795512	753730	780461	747945	736904	719328	691702	724345	C00157	-	24778787	-	-	-	-	ko00564,ko00590,ko00591,ko00592,ko01100,ko04723,ko05231
LIPID-N-0226	PC(24:0_16:1)	磷脂酰胆碱_PC(24:0_16:1)	GP	甘油磷脂类	PC	磷脂酰胆碱	888.669	843.672	[M+COOH]-	C48H94NO8P	54189	107428	120980	320877	235742	210504	104103	139609	157352	263667	207593	199263	187604	175700	185861	190377	C00157	HMDB0008563	53479175	-	-	-	-	ko00564,ko00590,ko00591,ko00592,ko01100,ko04723,ko05231
LIPID-N-0227	PC(24:0_18:1)	磷脂酰胆碱_PC(24:0_18:1)	GP	甘油磷脂类	PC	磷脂酰胆碱	916.701	871.703	[M+COOH]-	C50H98NO8P	241640	843160	776456	2.60511e+06	2.25877e+06	1.41629e+06	632021	803361	803548	2.20387e+06	1.85466e+06	1.71272e+06	1.23973e+06	1.32746e+06	1.28762e+06	1.37721e+06	C00157	HMDB0008283	24779051	-	-	86216	-	ko00564,ko00590,ko00591,ko00592,ko01100,ko04723,ko05231
LIPID-N-0231	PC(16:1_18:1)	磷脂酰胆碱_PC(16:1_18:1)	GP	甘油磷脂类	PC	磷脂酰胆碱	802.56	757.562	[M+COOH]-	C42H80NO8P	1.34089e+06	485177	472360	456165	336403	1.36386e+06	617579	487570	1.86547e+06	325079	343055	276500	760144	689817	873067	791498	C00157	HMDB0008004	24778766	-	-	84810	-	ko00564,ko00590,ko00591,ko00592,ko01100,ko04723,ko05231
LIPID-N-0234	PC(17:0_18:2)	磷脂酰胆碱_PC(17:0_18:2)	GP	甘油磷脂类	PC	磷脂酰胆碱	816.575	771.578	[M+COOH]-	C43H82NO8P	235408	93484.5	65922.8	29813.2	24745.9	235806	116059	69541.5	231908	55356.2	48726.8	35619.5	106552	92031.4	99819.5	113520	C00157	-	52922491	-	-	-	-	ko00564,ko00590,ko00591,ko00592,ko01100,ko04723,ko05231
LIPID-N-0235	PC(18:1_18:1)	磷脂酰胆碱_PC(18:1_18:1)	GP	甘油磷脂类	PC	磷脂酰胆碱	830.591	785.593	[M+COOH]-	C44H84NO8P	1.26921e+07	6.13415e+06	7.4527e+06	9.88071e+06	8.20801e+06	1.59281e+07	7.02096e+06	7.13459e+06	1.8837e+07	7.61058e+06	7.23154e+06	7.08669e+06	1.0351e+07	1.03164e+07	9.83199e+06	1.03134e+07	C00157	HMDB0000593	10350317	-	68737-67-7	74669	-	ko00564,ko00590,ko00591,ko00592,ko01100,ko04723,ko05231
LIPID-N-0238	PC(18:1_19:1)	磷脂酰胆碱_PC(18:1_19:1)	GP	甘油磷脂类	PC	磷脂酰胆碱	844.607	799.609	[M+COOH]-	C45H86NO8P	453747	261840	270893	380511	288999	568018	307236	246982	620379	343857	244903	249348	320554	404771	369281	319071	C00157	-	52922691	-	-	-	-	ko00564,ko00590,ko00591,ko00592,ko01100,ko04723,ko05231
LIPID-N-0243	PC(18:1_24:1)	磷脂酰胆碱_PC(18:1_24:1)	GP	甘油磷脂类	PC	磷脂酰胆碱	914.685	869.687	[M+COOH]-	C50H96NO8P	430562	440841	466771	1.51313e+06	1.31449e+06	945632	356650	446699	745823	1.23257e+06	950678	953063	840465	818026	804312	852914	C00157	HMDB0008092	53478755	-	-	89703	-	ko00564,ko00590,ko00591,ko00592,ko01100,ko04723,ko05231
LIPID-N-0244	PC(24:0_18:2)	磷脂酰胆碱_PC(24:0_18:2)	GP	甘油磷脂类	PC	磷脂酰胆碱	914.685	869.687	[M+COOH]-	C50H96NO8P	80361.1	51535.5	39041.7	108257	84185.1	118851	55074.3	51756.8	100527	90028.2	63270.4	66636.1	84531.5	79302.6	86697	87978.9	C00157	HMDB0008157	53478795	-	-	89589	-	ko00564,ko00590,ko00591,ko00592,ko01100,ko04723,ko05231
LIPID-N-0245	PC(14:1_18:2)	磷脂酰胆碱_PC(14:1_18:2)	GP	甘油磷脂类	PC	磷脂酰胆碱	772.513	727.515	[M+COOH]-	C40H74NO8P	432148	35347.5	43811.8	12011	10946.2	152183	91518	31858.4	520723	10160.8	31709	12207.8	120430	124010	120508	111080	C00157	HMDB0007907	52922264	-	-	88906	-	ko00564,ko00590,ko00591,ko00592,ko01100,ko04723,ko05231
LIPID-N-0250	PC(16:1_18:2)	磷脂酰胆碱_PC(16:1_18:2)	GP	甘油磷脂类	PC	磷脂酰胆碱	800.544	755.547	[M+COOH]-	C42H78NO8P	459446	113143	96270.8	17969.8	16066.5	472414	164155	44568.5	523024	18276.8	21040.5	15310.7	234153	184970	205244	229778	C00157	HMDB0008006	24778768	-	-	84567	-	ko00564,ko00590,ko00591,ko00592,ko01100,ko04723,ko05231
LIPID-N-0253	PC(15:0_20:3)	磷脂酰胆碱_PC(15:0_20:3)	GP	甘油磷脂类	PC	磷脂酰胆碱	814.56	769.562	[M+COOH]-	C43H80NO8P	93545.8	28542.5	25611.3	8737.12	6556.43	95151.3	47061.2	20863.5	144685	11898.6	4250.85	11579.4	55484.8	49964.2	55254.3	53472	C00157	HMDB0007948	52922328	-	-	-	-	ko00564,ko00590,ko00591,ko00592,ko01100,ko04723,ko05231
LIPID-N-0254	PC(18:1_18:2)	磷脂酰胆碱_PC(18:1_18:2)	GP	甘油磷脂类	PC	磷脂酰胆碱	828.575	783.578	[M+COOH]-	C44H82NO8P	1.68638e+06	416723	404525	175487	176180	1.96209e+06	645562	386968	2.03592e+06	217291	159382	142970	838301	794508	883271	1.00768e+06	C00157	HMDB0008072	53478723	-	-	89691	-	ko00564,ko00590,ko00591,ko00592,ko01100,ko04723,ko05231
LIPID-N-0258	PC(18:0_20:3)	磷脂酰胆碱_PC(18:0_20:3)	GP	甘油磷脂类	PC	磷脂酰胆碱	856.607	811.609	[M+COOH]-	C46H86NO8P	704312	940260	597073	676426	571204	1.26974e+06	820670	619900	1.11039e+06	569894	590952	504367	745951	694911	721408	740796	C00157	HMDB0008046	24778855	-	-	86176	-	ko00564,ko00590,ko00591,ko00592,ko01100,ko04723,ko05231
LIPID-N-0259	PC(20:1_18:2)	磷脂酰胆碱_PC(20:1_18:2)	GP	甘油磷脂类	PC	磷脂酰胆碱	856.607	811.609	[M+COOH]-	C46H86NO8P	524358	106262	108251	49654.3	45353.2	468059	151526	95760.5	595401	37173	39331.5	30019	221973	220769	228090	235590	C00157	HMDB0008303	52923115	-	-	89105	-	ko00564,ko00590,ko00591,ko00592,ko01100,ko04723,ko05231
LIPID-N-0260	PC(20:2_18:1)	磷脂酰胆碱_PC(20:2_18:1)	GP	甘油磷脂类	PC	磷脂酰胆碱	856.607	811.609	[M+COOH]-	C46H86NO8P	328180	115201	83990.1	68762.5	61096.6	315841	137137	90004	443699	48776.4	56529	47299.8	166309	159932	167729	174378	C00157	HMDB0008335	52923173	-	-	89080	-	ko00564,ko00590,ko00591,ko00592,ko01100,ko04723,ko05231
LIPID-N-0270	PC(18:2_18:2)	磷脂酰胆碱_PC(18:2_18:2)	GP	甘油磷脂类	PC	磷脂酰胆碱	826.56	781.562	[M+COOH]-	C44H80NO8P	625758	115734	99240.2	49433.4	34968	506427	178460	76077.1	452630	42004.6	39387.8	25451.9	202640	237004	256324	237131	C00157	HMDB0008138	5288075	-	998-06-1	42027	-	ko00564,ko00590,ko00591,ko00592,ko01100,ko04723,ko05231
LIPID-N-0272	PC(16:0_20:4)	磷脂酰胆碱_PC(16:0_20:4)	GP	甘油磷脂类	PC	磷脂酰胆碱	826.56	781.562	[M+COOH]-	C44H80NO8P	2.50096e+06	3.99715e+06	4.58355e+06	3.87727e+06	2.73147e+06	6.1714e+06	4.84526e+06	4.50355e+06	3.88164e+06	3.48948e+06	3.85865e+06	3.2614e+06	3.71716e+06	3.67795e+06	3.50387e+06	3.69642e+06	C00157	HMDB0008203	7983442	-	-	86127	-	ko00564,ko00590,ko00591,ko00592,ko01100,ko04723,ko05231
LIPID-N-0274	PC(20:3_18:1)	磷脂酰胆碱_PC(20:3_18:1)	GP	甘油磷脂类	PC	磷脂酰胆碱	854.591	809.593	[M+COOH]-	C46H84NO8P	188458	163667	112924	69050	104140	322013	165587	134914	337915	124244	102150	83681.4	147179	173556	181161	177018	C00157	HMDB0008401	52923233	-	-	89292	-	ko00564,ko00590,ko00591,ko00592,ko01100,ko04723,ko05231
LIPID-N-0275	PC(18:0_20:4)	磷脂酰胆碱_PC(18:0_20:4)	GP	甘油磷脂类	PC	磷脂酰胆碱	854.591	809.593	[M+COOH]-	C46H84NO8P	3.45788e+06	5.99091e+06	5.99776e+06	6.9109e+06	5.01114e+06	1.04874e+07	6.14204e+06	6.0842e+06	6.11064e+06	5.73737e+06	6.75845e+06	5.35849e+06	5.32197e+06	5.85912e+06	5.58414e+06	5.55781e+06	C00157	HMDB0008048	16219824	-	-	74965	-	ko00564,ko00590,ko00591,ko00592,ko01100,ko04723,ko05231
LIPID-N-0276	PC(22:4_16:0)	磷脂酰胆碱_PC(22:4_16:0)	GP	甘油磷脂类	PC	磷脂酰胆碱	854.591	809.593	[M+COOH]-	C46H84NO8P	666491	886530	809763	834745	744562	1.2302e+06	912316	872228	955773	772751	833417	637393	779242	793315	798017	721088	C00157	HMDB0008626	52923621	-	-	88859	-	ko00564,ko00590,ko00591,ko00592,ko01100,ko04723,ko05231
LIPID-N-0278	PC(20:1_20:3)	磷脂酰胆碱_PC(20:1_20:3)	GP	甘油磷脂类	PC	磷脂酰胆碱	882.622	837.625	[M+COOH]-	C48H88NO8P	49302.8	20576.3	17867.8	21621.8	16163.6	53932.8	28479.5	22571.7	80274	16961.7	12909.1	13357.5	28884.3	23909.2	28812.2	33798.5	C00157	HMDB0008310	53478897	-	-	-	-	ko00564,ko00590,ko00591,ko00592,ko01100,ko04723,ko05231
LIPID-N-0285	PC(20:4_16:1)	磷脂酰胆碱_PC(20:4_16:1)	GP	甘油磷脂类	PC	磷脂酰胆碱	824.544	779.547	[M+COOH]-	C44H78NO8P	190623	152465	156313	115662	86946.1	327522	209656	191320	367604	100857	113140	80462.4	183979	176900	147818	200604	C00157	HMDB0008430	52923283	-	-	88878	-	ko00564,ko00590,ko00591,ko00592,ko01100,ko04723,ko05231
LIPID-N-0290	PC(18:1_20:4)	磷脂酰胆碱_PC(18:1_20:4)	GP	甘油磷脂类	PC	磷脂酰胆碱	852.575	807.578	[M+COOH]-	C46H82NO8P	709404	893361	1.05441e+06	872386	905423	1.88213e+06	1.01997e+06	1.07464e+06	1.29007e+06	868775	1.09008e+06	760234	944647	976191	992572	944262	C00157	HMDB0008114	24778948	-	-	74671	-	ko00564,ko00590,ko00591,ko00592,ko01100,ko04723,ko05231
LIPID-N-0295	PC(20:1_20:4)	磷脂酰胆碱_PC(20:1_20:4)	GP	甘油磷脂类	PC	磷脂酰胆碱	880.607	835.609	[M+COOH]-	C48H86NO8P	79536.7	50047.1	79872.5	79085.6	93390.2	105257	62474.4	72775.6	113812	78379.1	75869.9	80878.4	70204.2	89196.7	68366.6	75251.2	C00157	HMDB0008312	52923133	-	-	-	-	ko00564,ko00590,ko00591,ko00592,ko01100,ko04723,ko05231
LIPID-N-0297	PC(22:4_18:1)	磷脂酰胆碱_PC(22:4_18:1)	GP	甘油磷脂类	PC	磷脂酰胆碱	880.607	835.609	[M+COOH]-	C48H86NO8P	128937	73608.7	97572.9	74877.1	69586.6	151258	102372	76910.2	171945	73354.6	72133.8	52528.1	100819	92856.8	96860.1	120437	C00157	HMDB0008629	53479251	-	-	-	-	ko00564,ko00590,ko00591,ko00592,ko01100,ko04723,ko05231
LIPID-N-0303	PC(16:0_22:6)	磷脂酰胆碱_PC(16:0_22:6)	GP	甘油磷脂类	PC	磷脂酰胆碱	850.56	805.562	[M+COOH]-	C46H80NO8P	1.31409e+06	2.33277e+06	3.47859e+06	3.48906e+06	2.78723e+06	4.74121e+06	3.28672e+06	3.47239e+06	3.314e+06	4.46112e+06	4.54983e+06	4.0175e+06	3.99806e+06	3.77642e+06	3.8975e+06	4.02107e+06	C00157	HMDB0007991	6441886	-	-	74963	-	ko00564,ko00590,ko00591,ko00592,ko01100,ko04723,ko05231
LIPID-N-0304	PC(18:2_20:4)	磷脂酰胆碱_PC(18:2_20:4)	GP	甘油磷脂类	PC	磷脂酰胆碱	850.56	805.562	[M+COOH]-	C46H80NO8P	234918	163357	84662.5	92226.3	60289.8	362793	151231	117891	253727	93455	115592	54166.1	134040	153043	157152	135353	C00157	HMDB0008147	24778979	-	-	84563	-	ko00564,ko00590,ko00591,ko00592,ko01100,ko04723,ko05231
LIPID-N-0308	PC(18:0_22:6)	磷脂酰胆碱_PC(18:0_22:6)	GP	甘油磷脂类	PC	磷脂酰胆碱	878.591	833.593	[M+COOH]-	C48H84NO8P	639702	2.38942e+06	2.00993e+06	3.18968e+06	2.81029e+06	2.51567e+06	1.80494e+06	1.88398e+06	1.71546e+06	2.44013e+06	2.65611e+06	2.37836e+06	2.1886e+06	1.97374e+06	2.06022e+06	2.12757e+06	C00157	HMDB0008057	24778876	-	-	84829	-	ko00564,ko00590,ko00591,ko00592,ko01100,ko04723,ko05231
LIPID-N-0320	PC(18:2_22:6)	磷脂酰胆碱_PC(18:2_22:6)	GP	甘油磷脂类	PC	磷脂酰胆碱	874.56	829.562	[M+COOH]-	C48H80NO8P	165073	129752	65953.9	73160.5	56169.8	180659	96747.2	67279.9	171813	76774.6	61706.9	42735.2	94361.4	102422	101161	111298	C00157	HMDB0008156	24778983	-	-	-	-	ko00564,ko00590,ko00591,ko00592,ko01100,ko04723,ko05231
LIPID-N-0322	PE(16:0_14:0)	磷脂酰乙醇胺_PE(16:0_14:0)	GP	甘油磷脂类	PE	磷脂酰乙醇胺	662.476	663.484	[M-H]-	C35H70NO8P	69731.8	5012.14	12007.2	3005.83	5057.78	34190.5	19007	12901.2	47971.7	8041.25	17021.1	2023.83	19052.8	31139.6	20034.4	21215.4	C00350	HMDB0008920	446670	-	-	-	-	ko00563,ko00564,ko01100,ko04136,ko04140,ko04723,ko05167
LIPID-N-0323	PE(16:0_16:0)	磷脂酰乙醇胺_PE(16:0_16:0)	GP	甘油磷脂类	PE	磷脂酰乙醇胺	690.507	691.515	[M-H]-	C37H74NO8P	746936	1.70014e+06	1.73124e+06	1.13869e+06	945143	1.32468e+06	1.20785e+06	1.00766e+06	2.11894e+06	835346	1.4259e+06	1.00925e+06	1.22905e+06	1.24333e+06	1.27739e+06	1.22671e+06	C00350	HMDB0008923	445468	-	923-61-5	73005	-	ko00563,ko00564,ko01100,ko04136,ko04140,ko04723,ko05167
LIPID-N-0324	PE(18:0_14:0)	磷脂酰乙醇胺_PE(18:0_14:0)	GP	甘油磷脂类	PE	磷脂酰乙醇胺	690.507	691.515	[M-H]-	C37H74NO8P	76329.6	40903.3	46914.9	24418.9	21756.2	70704.1	35543.4	42481.2	115421	24834	32774.2	29497.4	76097	65669.6	57890.4	60841.3	C00350	HMDB0005325	447790	-	-	-	-	ko00563,ko00564,ko01100,ko04136,ko04140,ko04723,ko05167
LIPID-N-0328	PE(20:0_18:0)	磷脂酰乙醇胺_PE(20:0_18:0)	GP	甘油磷脂类	PE	磷脂酰乙醇胺	774.601	775.609	[M-H]-	C43H86NO8P	38326.3	15920.5	77331	62218.6	72334.3	63532.4	62771.8	65392.2	72681.7	76505.7	36953.9	60080.1	69692.7	78328	60112.7	56231.1	C00350	HMDB0009222	9546831	-	-	-	-	ko00563,ko00564,ko01100,ko04136,ko04140,ko04723,ko05167
LIPID-N-0333	PE(15:0_18:1)	磷脂酰乙醇胺_PE(15:0_18:1)	GP	甘油磷脂类	PE	磷脂酰乙醇胺	702.509	703.515	[M-H]-	C38H74NO8P	72491.4	40161.1	55461.8	9590.8	8036.4	68516.6	14049.7	15447.2	18573.7	31424.8	12326.6	17140	76170.1	50633.2	49563.8	49755.6	C00350	-	52924245	-	-	-	-	ko00563,ko00564,ko01100,ko04136,ko04140,ko04723,ko05167
LIPID-N-0334	PE(16:0_18:1)	磷脂酰乙醇胺_PE(16:0_18:1)	GP	甘油磷脂类	PE	磷脂酰乙醇胺	716.523	717.531	[M-H]-	C39H76NO8P	1.0979e+07	1.01355e+07	1.26666e+07	1.53441e+07	1.35345e+07	1.50761e+07	9.88268e+06	9.6998e+06	1.43434e+07	1.21633e+07	1.28577e+07	1.15206e+07	1.34269e+07	1.47088e+07	1.34673e+07	1.52375e+07	C00350	HMDB0005320	5283496	-	-	73007	-	ko00563,ko00564,ko01100,ko04136,ko04140,ko04723,ko05167
LIPID-N-0335	PE(16:1_18:0)	磷脂酰乙醇胺_PE(16:1_18:0)	GP	甘油磷脂类	PE	磷脂酰乙醇胺	716.523	717.531	[M-H]-	C39H76NO8P	488761	153720	236116	194380	168183	362134	216453	195252	523801	165663	144128	139291	310718	351347	309997	361669	C00350	HMDB0008958	52924227	-	-	-	-	ko00563,ko00564,ko01100,ko04136,ko04140,ko04723,ko05167
LIPID-N-0341	PE(24:0_16:1)	磷脂酰乙醇胺_PE(24:0_16:1)	GP	甘油磷脂类	PE	磷脂酰乙醇胺	800.617	801.625	[M-H]-	C45H88NO8P	17563.2	3407.21	6891.68	6255.67	6581.67	8809.46	6687.67	3208.2	13621.7	5445.83	5723.03	4765.99	12221.2	8112.57	7706.25	7706.25	C00350	-	-	-	-	-	-	ko00563,ko00564,ko01100,ko04136,ko04140,ko04723,ko05167
LIPID-N-0343	PE(22:0_18:1)	磷脂酰乙醇胺_PE(22:0_18:1)	GP	甘油磷脂类	PE	磷脂酰乙醇胺	800.617	801.625	[M-H]-	C45H88NO8P	33938.2	36654.5	40465	106549	113124	39575.4	25158.7	29282.5	43325	77806.4	63068.6	57743.3	56488.6	53867.3	48979.5	53872.9	C00350	HMDB0009487	9546853	-	-	-	-	ko00563,ko00564,ko01100,ko04136,ko04140,ko04723,ko05167
LIPID-N-0344	PE(22:1_18:0)	磷脂酰乙醇胺_PE(22:1_18:0)	GP	甘油磷脂类	PE	磷脂酰乙醇胺	800.617	801.625	[M-H]-	C45H88NO8P	30747.6	72330.5	69191.7	241992	274776	72566.8	39118.9	53981.4	77524.7	185527	156757	149766	114620	138651	100262	83034.9	C00350	HMDB0009519	53479857	-	-	-	-	ko00563,ko00564,ko01100,ko04136,ko04140,ko04723,ko05167
LIPID-N-0345	PE(24:0_18:1)	磷脂酰乙醇胺_PE(24:0_18:1)	GP	甘油磷脂类	PE	磷脂酰乙醇胺	828.648	829.656	[M-H]-	C47H92NO8P	205605	100778	146330	256576	259982	142053	87789.2	90962.3	220837	210789	181473	178190	211947	194401	200302	187708	C00350	HMDB0009719	9546993	-	-	-	-	ko00563,ko00564,ko01100,ko04136,ko04140,ko04723,ko05167
LIPID-N-0346	PE(18:2_14:0)	磷脂酰乙醇胺_PE(18:2_14:0)	GP	甘油磷脂类	PE	磷脂酰乙醇胺	686.476	687.484	[M-H]-	C37H70NO8P	46945.2	10651.6	9210.01	7600.6	713.366	31590.1	11146.7	8312.76	39280.5	708.515	2685	0	32986.3	24575	20500.2	30231.7	C00350	HMDB0008829	52924943	-	-	-	-	ko00563,ko00564,ko01100,ko04136,ko04140,ko04723,ko05167
LIPID-N-0347	PE(16:1_16:1)	磷脂酰乙醇胺_PE(16:1_16:1)	GP	甘油磷脂类	PE	磷脂酰乙醇胺	686.476	687.484	[M-H]-	C37H70NO8P	96537.2	9505.78	27156	7661.94	9420.35	45424.8	38418.1	27148.8	103462	4400.16	8676.39	6032.03	33095.2	41025.3	43030.1	39733	C00350	HMDB0005342	9546809	-	-	-	-	ko00563,ko00564,ko01100,ko04136,ko04140,ko04723,ko05167
LIPID-N-0349	PE(18:1_16:1)	磷脂酰乙醇胺_PE(18:1_16:1)	GP	甘油磷脂类	PE	磷脂酰乙醇胺	714.507	715.515	[M-H]-	C39H74NO8P	720671	508525	609981	680261	657845	2.74786e+06	824033	843257	2.26759e+06	504861	419279	406558	1.26675e+06	1.38186e+06	1.22308e+06	1.46727e+06	C00350	HMDB0009023	53479622	-	-	-	-	ko00563,ko00564,ko01100,ko04136,ko04140,ko04723,ko05167
LIPID-N-0350	PE(18:2_16:0)	磷脂酰乙醇胺_PE(18:2_16:0)	GP	甘油磷脂类	PE	磷脂酰乙醇胺	714.507	715.515	[M-H]-	C39H74NO8P	4.11125e+06	1.51068e+06	1.42439e+06	765708	815728	6.88596e+06	1.82299e+06	1.13088e+06	4.56009e+06	855476	606182	524835	2.82902e+06	3.00247e+06	3.01532e+06	3.1242e+06	C00350	HMDB0009088	52924895	-	-	-	-	ko00563,ko00564,ko01100,ko04136,ko04140,ko04723,ko05167
LIPID-N-0351	PE(17:1_18:1)	磷脂酰乙醇胺_PE(17:1_18:1)	GP	甘油磷脂类	PE	磷脂酰乙醇胺	728.521	729.531	[M-H]-	C40H76NO8P	352977	213325	166767	74040.8	260968	319160	176921	27499.6	327157	197010	2.52322e+06	194146	522911	520437	507176	547071	C00350	-	52924273	-	-	-	-	ko00563,ko00564,ko01100,ko04136,ko04140,ko04723,ko05167
LIPID-N-0352	PE(18:1_18:1)	磷脂酰乙醇胺_PE(18:1_18:1)	GP	甘油磷脂类	PE	磷脂酰乙醇胺	742.539	743.547	[M-H]-	C41H78NO8P	3.81746e+07	1.55141e+07	2.30041e+07	3.49041e+07	3.09002e+07	3.63723e+07	1.6861e+07	1.85657e+07	3.98283e+07	2.83804e+07	2.62041e+07	2.66632e+07	3.51476e+07	3.38932e+07	3.56552e+07	3.58193e+07	C00350	HMDB0009025	53479624	-	-	-	-	ko00563,ko00564,ko01100,ko04136,ko04140,ko04723,ko05167
LIPID-N-0353	PE(18:0_18:2)	磷脂酰乙醇胺_PE(18:0_18:2)	GP	甘油磷脂类	PE	磷脂酰乙醇胺	742.539	743.547	[M-H]-	C41H78NO8P	1.73535e+07	3.49002e+06	4.44013e+06	1.87563e+06	1.98039e+06	1.26429e+07	4.40126e+06	2.62847e+06	1.24914e+07	1.86004e+06	1.6816e+06	1.22074e+06	8.73005e+06	9.26908e+06	8.51693e+06	8.26783e+06	C00350	HMDB0008994	9546749	-	-	-	-	ko00563,ko00564,ko01100,ko04136,ko04140,ko04723,ko05167
LIPID-N-0354	PE(20:2_16:0)	磷脂酰乙醇胺_PE(20:2_16:0)	GP	甘油磷脂类	PE	磷脂酰乙醇胺	742.539	743.547	[M-H]-	C41H78NO8P	348874	136274	59545	25972.3	26518.1	348805	149805	125389	331174	42899.2	52664.1	36795.1	236494	282212	254330	279325	C00350	HMDB0009286	52924578	-	-	-	-	ko00563,ko00564,ko01100,ko04136,ko04140,ko04723,ko05167
LIPID-N-0356	PE(20:2_18:0)	磷脂酰乙醇胺_PE(20:2_18:0)	GP	甘油磷脂类	PE	磷脂酰乙醇胺	770.57	771.578	[M-H]-	C43H82NO8P	72808	29101.3	50259.7	34363.2	35586.8	117392	31475.1	41267.8	117903	31274.5	43369.3	25028.1	66860.8	67870.9	57215.6	72164.1	C00350	HMDB0009288	52924583	-	-	-	-	ko00563,ko00564,ko01100,ko04136,ko04140,ko04723,ko05167
LIPID-N-0363	PE(18:1_24:1)	磷脂酰乙醇胺_PE(18:1_24:1)	GP	甘油磷脂类	PE	磷脂酰乙醇胺	826.633	827.64	[M-H]-	C47H90NO8P	357196	179768	211175	347600	396242	230802	105677	121006	375576	240803	214682	175543	320810	439892	277408	265962	C00350	HMDB0009527	53479865	-	-	-	-	ko00563,ko00564,ko01100,ko04136,ko04140,ko04723,ko05167
LIPID-N-0365	PE(18:3_16:0)	磷脂酰乙醇胺_PE(18:3_16:0)	GP	甘油磷脂类	PE	磷脂酰乙醇胺	712.492	713.5	[M-H]-	C39H72NO8P	89952.1	31742.6	25025.2	13010.4	6545.46	154960	9326.06	23172.1	98643.8	26515	937.365	10329.1	44481.4	51341.4	63796.1	71094.8	C00350	HMDB0009154	9546752	-	-	-	-	ko00563,ko00564,ko01100,ko04136,ko04140,ko04723,ko05167
LIPID-N-0366	PE(16:1_18:2)	磷脂酰乙醇胺_PE(16:1_18:2)	GP	甘油磷脂类	PE	磷脂酰乙醇胺	712.492	713.5	[M-H]-	C39H72NO8P	308730	79340.1	90119.3	15680.9	22925.2	294005	87066	54746.9	328825	25335.4	24694.8	15879.3	163474	138440	138214	152653	C00350	HMDB0008961	52924917	-	-	-	-	ko00563,ko00564,ko01100,ko04136,ko04140,ko04723,ko05167
LIPID-N-0368	PE(18:1_18:2)	磷脂酰乙醇胺_PE(18:1_18:2)	GP	甘油磷脂类	PE	磷脂酰乙醇胺	740.523	741.531	[M-H]-	C41H76NO8P	7.27113e+06	2.05553e+06	2.35296e+06	978925	1.03918e+06	1.07785e+07	2.22564e+06	1.52471e+06	8.29064e+06	917417	798807	653104	4.46112e+06	5.06305e+06	4.75545e+06	5.17633e+06	C00350	HMDB0009060	9546753	-	-	74977	-	ko00563,ko00564,ko01100,ko04136,ko04140,ko04723,ko05167
LIPID-N-0369	PE(16:0_20:3)	磷脂酰乙醇胺_PE(16:0_20:3)	GP	甘油磷脂类	PE	磷脂酰乙醇胺	740.523	741.531	[M-H]-	C41H76NO8P	242510	241869	226611	152860	157011	276668	186325	167278	265682	140863	160116	140512	250194	195897	201303	239133	C00350	HMDB0008935	53479587	-	-	-	-	ko00563,ko00564,ko01100,ko04136,ko04140,ko04723,ko05167
LIPID-N-0370	PE(18:2_19:1)	磷脂酰乙醇胺_PE(18:2_19:1)	GP	甘油磷脂类	PE	磷脂酰乙醇胺	754.541	755.547	[M-H]-	C42H78NO8P	124466	27366.2	25884	3096.81	5439.38	136044	18122.7	13195.1	151889	12371.7	4177.66	4229.22	69498.5	76172.1	74693.8	69349.8	C00350	-	52924369	-	-	-	-	ko00563,ko00564,ko01100,ko04136,ko04140,ko04723,ko05167
LIPID-N-0372	PE(20:3_18:0)	磷脂酰乙醇胺_PE(20:3_18:0)	GP	甘油磷脂类	PE	磷脂酰乙醇胺	768.554	769.562	[M-H]-	C43H80NO8P	848286	1.09674e+06	1.46791e+06	1.41511e+06	1.20265e+06	1.72476e+06	1.27008e+06	1.26123e+06	991546	1.20417e+06	1.54102e+06	1.13911e+06	1.33744e+06	1.51507e+06	1.44652e+06	1.36653e+06	C00350	HMDB0009354	52924614	-	-	-	-	ko00563,ko00564,ko01100,ko04136,ko04140,ko04723,ko05167
LIPID-N-0373	PE(20:1_18:2)	磷脂酰乙醇胺_PE(20:1_18:2)	GP	甘油磷脂类	PE	磷脂酰乙醇胺	768.554	769.562	[M-H]-	C43H80NO8P	1.1936e+06	195151	315719	65024.9	79838.1	782371	295084	160636	1.14683e+06	72899	32446.3	45922.2	579320	595730	547154	608370	C00350	HMDB0009258	52924555	-	-	-	-	ko00563,ko00564,ko01100,ko04136,ko04140,ko04723,ko05167
LIPID-N-0380	PE(20:4_14:0)	磷脂酰乙醇胺_PE(20:4_14:0)	GP	甘油磷脂类	PE	磷脂酰乙醇胺	710.476	711.484	[M-H]-	C39H70NO8P	48385.8	4417.83	9656.09	13305.7	7740.49	41043.4	17406.6	13931	52261.5	12485.1	6799.8	8417.83	22394.4	19584.1	26674.1	25370.2	C00350	HMDB0009382	52924636	-	-	-	-	ko00563,ko00564,ko01100,ko04136,ko04140,ko04723,ko05167
LIPID-N-0382	PE(18:2_18:2)	磷脂酰乙醇胺_PE(18:2_18:2)	GP	甘油磷脂类	PE	磷脂酰乙醇胺	738.507	739.515	[M-H]-	C41H74NO8P	670062	117814	136746	47178.2	44104.3	713411	118010	66757.1	577091	30160.2	27918.6	15936.3	332672	320039	307358	337559	C00350	HMDB0005350	9546812	-	20707-71-5	84846	-	ko00563,ko00564,ko01100,ko04136,ko04140,ko04723,ko05167
LIPID-N-0383	PE(16:0_20:4)	磷脂酰乙醇胺_PE(16:0_20:4)	GP	甘油磷脂类	PE	磷脂酰乙醇胺	738.507	739.515	[M-H]-	C41H74NO8P	4.03749e+06	5.59126e+06	6.64395e+06	8.074e+06	6.86267e+06	1.20457e+07	7.32636e+06	7.36398e+06	5.20906e+06	6.70298e+06	6.08411e+06	5.69652e+06	6.52933e+06	6.68897e+06	6.84711e+06	7.20798e+06	C00350	HMDB0008937	9546800	-	-	73009	-	ko00563,ko00564,ko01100,ko04136,ko04140,ko04723,ko05167
LIPID-N-0384	PE(18:3_18:1)	磷脂酰乙醇胺_PE(18:3_18:1)	GP	甘油磷脂类	PE	磷脂酰乙醇胺	738.507	739.515	[M-H]-	C41H74NO8P	216644	41180.7	53272.4	12688.8	13763.7	198249	52415.2	28103.1	226879	4929.83	13567.2	4000	121340	94550.4	87002.4	81570.8	C00350	HMDB0009124	53479673	-	-	-	-	ko00563,ko00564,ko01100,ko04136,ko04140,ko04723,ko05167
LIPID-N-0386	PE(17:0_20:4)	磷脂酰乙醇胺_PE(17:0_20:4)	GP	甘油磷脂类	PE	磷脂酰乙醇胺	752.524	753.531	[M-H]-	C42H76NO8P	845131	819423	844622	552846	532220	1.03961e+06	978824	796484	911670	554521	403955	578549	762268	688834	760675	766532	C00350	-	5283493	-	-	-	-	ko00563,ko00564,ko01100,ko04136,ko04140,ko04723,ko05167
LIPID-N-0387	PE(20:4_18:0)	磷脂酰乙醇胺_PE(20:4_18:0)	GP	甘油磷脂类	PE	磷脂酰乙醇胺	766.539	767.547	[M-H]-	C43H78NO8P	1.36098e+07	2.01431e+07	2.84896e+07	2.49907e+07	2.12664e+07	2.99425e+07	2.10047e+07	2.2716e+07	1.61937e+07	1.92253e+07	2.49165e+07	1.96048e+07	2.43266e+07	2.52328e+07	2.43982e+07	2.41618e+07	C00350	HMDB0009387	52924644	-	-	-	-	ko00563,ko00564,ko01100,ko04136,ko04140,ko04723,ko05167
LIPID-N-0388	PE(18:1_20:3)	磷脂酰乙醇胺_PE(18:1_20:3)	GP	甘油磷脂类	PE	磷脂酰乙醇胺	766.539	767.547	[M-H]-	C43H78NO8P	792114	498185	573628	534299	531368	810719	438723	386533	639171	676571	564997	386080	882157	715116	799790	1.01943e+06	C00350	HMDB0009034	53479633	-	-	-	-	ko00563,ko00564,ko01100,ko04136,ko04140,ko04723,ko05167
LIPID-N-0389	PE(16:0_22:4)	磷脂酰乙醇胺_PE(16:0_22:4)	GP	甘油磷脂类	PE	磷脂酰乙醇胺	766.539	767.547	[M-H]-	C43H78NO8P	4.77606e+06	6.84528e+06	7.83441e+06	8.26262e+06	6.36107e+06	8.89716e+06	5.55921e+06	6.35318e+06	6.0472e+06	6.66115e+06	6.9873e+06	6.17216e+06	7.48105e+06	6.93457e+06	6.94783e+06	7.74521e+06	C00350	HMDB0008943	9546817	-	-	84549	-	ko00563,ko00564,ko01100,ko04136,ko04140,ko04723,ko05167
LIPID-N-0392	PE(18:0_22:4)	磷脂酰乙醇胺_PE(18:0_22:4)	GP	甘油磷脂类	PE	磷脂酰乙醇胺	794.57	795.578	[M-H]-	C45H82NO8P	6.13429e+06	8.80935e+06	1.50893e+07	1.52422e+07	1.2828e+07	1.33492e+07	9.03626e+06	9.92843e+06	9.49669e+06	1.20435e+07	1.40468e+07	1.19387e+07	1.25226e+07	1.17653e+07	1.28961e+07	1.05514e+07	C00350	HMDB0009009	52924901	-	-	74484	-	ko00563,ko00564,ko01100,ko04136,ko04140,ko04723,ko05167
LIPID-N-0396	PE(16:1_20:4)	磷脂酰乙醇胺_PE(16:1_20:4)	GP	甘油磷脂类	PE	磷脂酰乙醇胺	736.492	737.5	[M-H]-	C41H72NO8P	226186	273788	263923	282833	199278	356722	269127	248265	315527	182200	225095	176653	290370	272440	294050	311696	C00350	HMDB0008970	52924915	-	-	-	-	ko00563,ko00564,ko01100,ko04136,ko04140,ko04723,ko05167
LIPID-N-0397	PE(16:0_20:5)	磷脂酰乙醇胺_PE(16:0_20:5)	GP	甘油磷脂类	PE	磷脂酰乙醇胺	736.492	737.5	[M-H]-	C41H72NO8P	84439.2	82924	83772.6	68214.7	45661.6	180015	78843.7	55351.5	97138.8	43448	47378.6	26402.9	86751.5	93986.4	86897.2	94720.5	C00350	HMDB0008939	52924919	-	-	-	-	ko00563,ko00564,ko01100,ko04136,ko04140,ko04723,ko05167
LIPID-N-0399	PE(18:1_20:4)	磷脂酰乙醇胺_PE(18:1_20:4)	GP	甘油磷脂类	PE	磷脂酰乙醇胺	764.523	765.531	[M-H]-	C43H76NO8P	454390	600935	748325	1.73852e+06	1.82646e+06	2.04729e+06	739011	813517	749826	1.39702e+06	1.29427e+06	1.27511e+06	1.08931e+06	991501	1.03429e+06	1.00376e+06	C00350	HMDB0009036	53479635	-	-	-	-	ko00563,ko00564,ko01100,ko04136,ko04140,ko04723,ko05167
LIPID-N-0400	PE(18:0_20:5)	磷脂酰乙醇胺_PE(18:0_20:5)	GP	甘油磷脂类	PE	磷脂酰乙醇胺	764.523	765.531	[M-H]-	C43H76NO8P	300353	86115.5	155448	79834.4	67068.3	357084	155422	111369	279553	69973.7	79918.7	44643.4	174821	171868	202832	171484	C00350	HMDB0009453	52924674	-	-	-	-	ko00563,ko00564,ko01100,ko04136,ko04140,ko04723,ko05167
LIPID-N-0401	PE(16:0_22:5)	磷脂酰乙醇胺_PE(16:0_22:5)	GP	甘油磷脂类	PE	磷脂酰乙醇胺	764.523	765.531	[M-H]-	C43H76NO8P	525304	356907	299506	248506	230432	1.29146e+06	391268	359756	616474	262752	241112	169465	455421	516172	431060	470649	C00350	HMDB0009005	52924902	-	-	-	-	ko00563,ko00564,ko01100,ko04136,ko04140,ko04723,ko05167
LIPID-N-0403	PE(18:0_22:5)	磷脂酰乙醇胺_PE(18:0_22:5)	GP	甘油磷脂类	PE	磷脂酰乙醇胺	792.554	793.562	[M-H]-	C45H80NO8P	525915	1.8198e+06	1.52886e+06	1.91101e+06	1.60329e+06	1.50093e+06	1.16836e+06	1.32681e+06	889578	1.67551e+06	1.85124e+06	1.43175e+06	1.53065e+06	1.6086e+06	1.59967e+06	1.5657e+06	C00350	HMDB0009586	53479897	-	-	-	-	ko00563,ko00564,ko01100,ko04136,ko04140,ko04723,ko05167
LIPID-N-0407	PE(14:0_22:6)	磷脂酰乙醇胺_PE(14:0_22:6)	GP	甘油磷脂类	PE	磷脂酰乙醇胺	734.476	735.484	[M-H]-	C41H70NO8P	29514.7	31660.7	26537.4	19806.6	16695.7	41099.6	16924	25203.8	41779.9	22340.2	21107.1	15114.2	29938	33339.9	40295.3	26155	C00350	HMDB0008847	52924936	-	-	-	-	ko00563,ko00564,ko01100,ko04136,ko04140,ko04723,ko05167
LIPID-N-0412	PE(20:5_18:1)	磷脂酰乙醇胺_PE(20:5_18:1)	GP	甘油磷脂类	PE	磷脂酰乙醇胺	762.507	763.515	[M-H]-	C43H74NO8P	112784	136631	134090	122569	78450.4	260315	109680	114683	130940	82988.1	74004.3	60088.6	137951	122636	139076	149192	C00350	HMDB0009454	53479832	-	-	-	-	ko00563,ko00564,ko01100,ko04136,ko04140,ko04723,ko05167
LIPID-N-0413	PE(22:6_16:0)	磷脂酰乙醇胺_PE(22:6_16:0)	GP	甘油磷脂类	PE	磷脂酰乙醇胺	762.507	763.515	[M-H]-	C43H74NO8P	4.25274e+06	8.39603e+06	8.04681e+06	6.93771e+06	5.24589e+06	9.17672e+06	6.55186e+06	6.38215e+06	6.07408e+06	5.84972e+06	6.67271e+06	5.84283e+06	6.7247e+06	6.80839e+06	6.92629e+06	6.87796e+06	C00350	HMDB0009682	52924862	-	-	-	-	ko00563,ko00564,ko01100,ko04136,ko04140,ko04723,ko05167
LIPID-N-0414	PE(17:0_22:6)	磷脂酰乙醇胺_PE(17:0_22:6)	GP	甘油磷脂类	PE	磷脂酰乙醇胺	776.52	777.531	[M-H]-	C44H76NO8P	92259.9	332065	304843	331616	192512	328164	287153	255589	188652	246934	271995	235028	277823	257022	261967	263201	C00350	-	52924909	-	-	-	-	ko00563,ko00564,ko01100,ko04136,ko04140,ko04723,ko05167
LIPID-N-0415	PE(22:6_18:0)	磷脂酰乙醇胺_PE(22:6_18:0)	GP	甘油磷脂类	PE	磷脂酰乙醇胺	790.539	791.547	[M-H]-	C45H78NO8P	1.97964e+07	5.78526e+07	5.21912e+07	6.79214e+07	5.45811e+07	5.85868e+07	4.42113e+07	4.66323e+07	3.40226e+07	5.85701e+07	6.33821e+07	4.92362e+07	5.71346e+07	5.47513e+07	5.75312e+07	5.47341e+07	C00350	HMDB0009012	9546798	-	-	78266	-	ko00563,ko00564,ko01100,ko04136,ko04140,ko04723,ko05167
LIPID-N-0416	PE(18:1_22:5)	磷脂酰乙醇胺_PE(18:1_22:5)	GP	甘油磷脂类	PE	磷脂酰乙醇胺	790.539	791.547	[M-H]-	C45H78NO8P	379527	220388	250928	209597	202995	1.25474e+06	290099	261634	478068	210075	165368	142826	440473	412390	366410	411713	C00350	-	-	-	-	-	-	ko00563,ko00564,ko01100,ko04136,ko04140,ko04723,ko05167
LIPID-N-0422	PE(16:1_22:6)	磷脂酰乙醇胺_PE(16:1_22:6)	GP	甘油磷脂类	PE	磷脂酰乙醇胺	760.492	761.5	[M-H]-	C43H72NO8P	128363	179571	122251	131279	73338.2	232822	134043	108961	177327	106236	130829	77026.8	170681	151872	167812	196120	C00350	HMDB0008979	52924914	-	-	-	-	ko00563,ko00564,ko01100,ko04136,ko04140,ko04723,ko05167
LIPID-N-0425	PE(17:1_22:6)	磷脂酰乙醇胺_PE(17:1_22:6)	GP	甘油磷脂类	PE	磷脂酰乙醇胺	774.506	775.515	[M-H]-	C44H74NO8P	19603.2	19624.9	30576.6	41511.4	15452.9	52610	20806.3	7248.09	22099.2	12328.3	294697	4093.65	53497.6	43066.2	44767.4	25005.1	C00350	-	52924291	-	-	-	-	ko00563,ko00564,ko01100,ko04136,ko04140,ko04723,ko05167
LIPID-N-0426	PE(22:6_18:1)	磷脂酰乙醇胺_PE(22:6_18:1)	GP	甘油磷脂类	PE	磷脂酰乙醇胺	788.523	789.531	[M-H]-	C45H76NO8P	1.91781e+06	1.96206e+06	1.91618e+06	1.52409e+06	1.69899e+06	3.4773e+06	1.95139e+06	1.93148e+06	2.0123e+06	1.75276e+06	1.74978e+06	1.61442e+06	2.07555e+06	2.10456e+06	2.3094e+06	2.22004e+06	C00350	HMDB0009685	53479975	-	-	-	-	ko00563,ko00564,ko01100,ko04136,ko04140,ko04723,ko05167
LIPID-N-0428	PE(22:6_20:1)	磷脂酰乙醇胺_PE(22:6_20:1)	GP	甘油磷脂类	PE	磷脂酰乙醇胺	816.554	817.562	[M-H]-	C47H80NO8P	268823	194393	172048	276017	259754	295905	200239	220617	304564	228774	228918	198503	329374	307720	300771	317350	C00350	HMDB0009692	52924852	-	-	-	-	ko00563,ko00564,ko01100,ko04136,ko04140,ko04723,ko05167
LIPID-N-0430	PE(22:6_18:2)	磷脂酰乙醇胺_PE(22:6_18:2)	GP	甘油磷脂类	PE	磷脂酰乙醇胺	786.507	787.515	[M-H]-	C45H74NO8P	128333	154778	120202	103103	69391.3	231506	114539	102884	141660	114774	126715	88434.4	161712	188665	156604	169356	C00350	HMDB0009687	52924845	-	-	-	-	ko00563,ko00564,ko01100,ko04136,ko04140,ko04723,ko05167
LIPID-N-0432	PG(16:0_16:0)	磷脂酰甘油_PG(16:0_16:0)	GP	甘油磷脂类	PG	磷脂酰甘油	721.51	722.51	[M-H]-	C38H75O10P	379581	2.44714e+06	1.88351e+06	2.78732e+06	2.47181e+06	2.26335e+06	982400	1.24406e+06	1.4957e+06	1.59129e+06	2.64551e+06	1.58836e+06	1.4176e+06	1.32521e+06	1.46177e+06	1.66973e+06	-	HMDB0010570	446440	-	-	73205	-	-
LIPID-N-0433	PG(18:0_16:0)	磷脂酰甘油_PG(18:0_16:0)	GP	甘油磷脂类	PG	磷脂酰甘油	749.541	750.541	[M-H]-	C40H79O10P	108058	518418	338021	475403	394266	248352	99705.1	146135	294516	247922	520759	215566	311412	296594	269221	299206	-	HMDB0010600	52927153	-	-	73207	-	-
LIPID-N-0435	PG(18:0_18:0)	磷脂酰甘油_PG(18:0_18:0)	GP	甘油磷脂类	PG	磷脂酰甘油	777.577	778.572	[M-H]-	C42H83O10P	54171.8	79635.8	109159	165465	127475	100871	30308.6	46583.8	113618	48723.7	117987	71589.9	117235	113382	99824.2	109506	-	HMDB0010602	24779552	-	-	-	-	-
LIPID-N-0436	PG(16:0_16:1)	磷脂酰甘油_PG(16:0_16:1)	GP	甘油磷脂类	PG	磷脂酰甘油	719.494	720.494	[M-H]-	C38H73O10P	35500.3	130447	58489.6	111736	80022.6	23874.3	106935	48959.8	155832	42512.9	59962.3	36940.7	131754	125896	122389	140902	-	HMDB0010571	52927174	-	-	-	-	-
LIPID-N-0437	PG(18:1_14:0)	磷脂酰甘油_PG(18:1_14:0)	GP	甘油磷脂类	PG	磷脂酰甘油	719.494	720.494	[M-H]-	C38H73O10P	34816.8	16833.8	22231.8	19443.2	3190.37	26833.8	9581.99	11183.9	62985.8	8766.6	13260.8	5074.34	34325.7	19973.6	20658.2	27655.7	-	-	-	-	-	-	-	-
LIPID-N-0438	PG(16:0_18:1)	磷脂酰甘油_PG(16:0_18:1)	GP	甘油磷脂类	PG	磷脂酰甘油	747.525	748.525	[M-H]-	C40H77O10P	2.30374e+06	4.1265e+06	4.98386e+06	7.48266e+06	6.33747e+06	6.71603e+06	2.72576e+06	3.38526e+06	5.08205e+06	4.34305e+06	5.14521e+06	4.12957e+06	4.26739e+06	4.38983e+06	4.12305e+06	4.34029e+06	-	-	5283509	-	-	-	-	-
LIPID-N-0439	PG(17:1_18:1)	磷脂酰甘油_PG(17:1_18:1)	GP	甘油磷脂类	PG	磷脂酰甘油	761.522	762.541	[M-H]-	C41H79O10P	86698.9	210627	221610	158143	178264	60720.3	78070.2	127511	326731	139195	155561	96415.1	142738	119274	104330	118770	-	-	-	-	-	-	-	-
LIPID-N-0442	PG(18:1_16:1)	磷脂酰甘油_PG(18:1_16:1)	GP	甘油磷脂类	PG	磷脂酰甘油	745.51	746.51	[M-H]-	C40H75O10P	331663	194698	258672	242130	175044	344288	159515	175892	626355	140184	133038	105235	298726	296248	277714	267773	-	HMDB0010631	52927146	-	-	89398	-	-
LIPID-N-0444	PG(18:2_16:0)	磷脂酰甘油_PG(18:2_16:0)	GP	甘油磷脂类	PG	磷脂酰甘油	745.51	746.51	[M-H]-	C40H75O10P	263717	216804	193844	129193	81020.1	327422	86091.1	84858.4	469133	61224.4	97838	47008.5	211409	219024	217717	208293	-	HMDB0010645	52927142	-	-	89351	-	-
LIPID-N-0446	PG(18:1_18:1)	磷脂酰甘油_PG(18:1_18:1)	GP	甘油磷脂类	PG	磷脂酰甘油	773.541	774.541	[M-H]-	C42H79O10P	3.49076e+06	4.07231e+06	4.88246e+06	1.01923e+07	7.72236e+06	9.83272e+06	2.64282e+06	4.00076e+06	9.88707e+06	5.55451e+06	5.70342e+06	4.57389e+06	5.89472e+06	5.88747e+06	6.12414e+06	7.03315e+06	-	-	-	-	-	-	-	-
LIPID-N-0447	PG(18:0_18:2)	磷脂酰甘油_PG(18:0_18:2)	GP	甘油磷脂类	PG	磷脂酰甘油	773.541	774.541	[M-H]-	C42H79O10P	298215	103130	155424	107259	41547.7	210542	27321.5	45620.1	331760	34317.9	67483.9	32665.1	181693	140677	153028	135736	-	HMDB0010605	52927245	-	-	89266	-	-
LIPID-N-0449	PG(20:1_18:1)	磷脂酰甘油_PG(20:1_18:1)	GP	甘油磷脂类	PG	磷脂酰甘油	801.572	802.572	[M-H]-	C44H83O10P	434547	284737	375049	429605	419649	349924	264349	296826	426633	318366	214997	289114	402178	410629	423187	369971	-	-	52926805	-	-	-	-	-
LIPID-N-0450	PG(18:2_16:1)	磷脂酰甘油_PG(18:2_16:1)	GP	甘油磷脂类	PG	磷脂酰甘油	743.494	744.494	[M-H]-	C40H73O10P	81527.2	32852.5	36875.3	9339.9	9969.37	59513.1	24111.5	16821.2	99385.8	5090.29	6535.48	3631.28	37433.5	40920	39100.3	39943.1	-	HMDB0010646	52926611	-	-	-	-	-
LIPID-N-0451	PG(18:2_18:1)	磷脂酰甘油_PG(18:2_18:1)	GP	甘油磷脂类	PG	磷脂酰甘油	771.525	772.525	[M-H]-	C42H77O10P	1.38312e+06	115553	130780	34005.4	27822.2	521308	321676	138308	1.61897e+06	32120.2	97267.1	22318	384805	400947	433094	387205	-	HMDB0010649	52926615	-	-	89348	-	-
LIPID-N-0452	PG(18:1_20:2)	磷脂酰甘油_PG(18:1_20:2)	GP	甘油磷脂类	PG	磷脂酰甘油	799.557	800.557	[M-H]-	C44H81O10P	93571.4	46025.7	75995.6	76514.7	70365.8	94260.1	22102.3	38857.9	90552.8	25582.5	48678.7	47993.8	85956.6	80424.1	77711.8	83772.5	-	-	52926622	-	-	-	-	-
LIPID-N-0453	PG(18:2_18:2)	磷脂酰甘油_PG(18:2_18:2)	GP	甘油磷脂类	PG	磷脂酰甘油	769.51	770.51	[M-H]-	C42H75O10P	236250	64090.3	68061.8	36408	14044.2	217630	88014	45934.9	298210	12089.6	31942.2	8554.05	105660	94549.2	95743.9	103733	-	HMDB0010650	52927219	-	-	89361	-	-
LIPID-N-0454	PG(16:0_20:4)	磷脂酰甘油_PG(16:0_20:4)	GP	甘油磷脂类	PG	磷脂酰甘油	769.51	770.51	[M-H]-	C42H75O10P	232419	530117	591931	661872	351643	491285	300108	359387	569013	334368	479059	328418	457804	439201	443880	391574	-	HMDB0010580	24779550	-	-	84526	-	-
LIPID-N-0455	PG(18:0_20:4)	磷脂酰甘油_PG(18:0_20:4)	GP	甘油磷脂类	PG	磷脂酰甘油	797.541	798.541	[M-H]-	C44H79O10P	323191	1.72125e+06	1.82921e+06	2.76756e+06	1.9952e+06	1.78007e+06	1.04598e+06	1.36156e+06	1.41045e+06	1.75599e+06	1.59768e+06	1.44704e+06	1.67969e+06	1.323e+06	1.47283e+06	1.5545e+06	-	HMDB0010610	24779553	-	-	75646	-	-
LIPID-N-0456	PG(18:1_20:3)	磷脂酰甘油_PG(18:1_20:3)	GP	甘油磷脂类	PG	磷脂酰甘油	797.541	798.541	[M-H]-	C44H79O10P	94454.9	60665.4	48775.3	39697.3	21936.1	131325	43891.4	51703.2	147829	25675.4	32916.1	34797.2	61456.6	54488	79540.8	71609.6	-	HMDB0010639	52926600	-	-	89394	-	-
LIPID-N-0457	PG(18:2_18:3)	磷脂酰甘油_PG(18:2_18:3)	GP	甘油磷脂类	PG	磷脂酰甘油	767.494	768.494	[M-H]-	C42H73O10P	53768.8	4259.17	3109.52	0	0	34535.2	8861.73	4698.73	33071.7	834.597	0	0	17051.9	18209	16336	18671.9	-	HMDB0010651	52926616	-	-	89378	-	-
LIPID-N-0458	PG(16:1_20:4)	磷脂酰甘油_PG(16:1_20:4)	GP	甘油磷脂类	PG	磷脂酰甘油	767.494	768.494	[M-H]-	C42H73O10P	31487.3	38880.7	49480.3	44783	32519.7	60486.2	25369.5	38801.9	53308.2	19853.5	36850.7	26119.8	32629.8	35340.4	34434.9	37041.1	-	HMDB0010595	52927164	-	-	89072	-	-
LIPID-N-0459	PG(18:1_20:4)	磷脂酰甘油_PG(18:1_20:4)	GP	甘油磷脂类	PG	磷脂酰甘油	795.525	796.525	[M-H]-	C44H77O10P	341064	86222.3	116060	55317.4	34290.2	221989	177590	136392	463552	29277.9	149180	28008.8	154566	131938	134802	140167	-	HMDB0010640	52927144	-	-	89357	-	-
LIPID-N-0460	PG(18:1_20:5)	磷脂酰甘油_PG(18:1_20:5)	GP	甘油磷脂类	PG	磷脂酰甘油	793.51	794.51	[M-H]-	C44H75O10P	35027.1	6316.67	8227.7	1718.25	1409.57	21319.6	12490.3	5315.76	35972.8	1714.04	819.512	0	9655.2	12644.5	18159.8	11094.6	-	-	52927143	-	-	-	-	-
LIPID-N-0461	PG(16:0_22:6)	磷脂酰甘油_PG(16:0_22:6)	GP	甘油磷脂类	PG	磷脂酰甘油	793.51	794.51	[M-H]-	C44H75O10P	146438	503999	485495	691793	576311	405277	150135	224229	400271	333573	466532	283729	388327	437940	371143	434460	-	HMDB0010584	52926307	-	-	89088	-	-
LIPID-N-0463	PG(18:1_22:5)	磷脂酰甘油_PG(18:1_22:5)	GP	甘油磷脂类	PG	磷脂酰甘油	821.541	822.541	[M-H]-	C46H79O10P	502784	55773.1	63703.3	18046.5	7467.64	191689	98772.5	37659	580089	9820.44	12014.9	13921.7	131709	129745	127499	124989	-	-	-	-	-	-	-	-
LIPID-N-0464	PG(16:1_22:6)	磷脂酰甘油_PG(16:1_22:6)	GP	甘油磷脂类	PG	磷脂酰甘油	791.486	792.494	[M-H]-	C44H73O10P	20617.9	3843.79	8091.09	2167.6	3627.9	42684.5	11968.1	8626.3	30503.4	4375.39	2240.23	2926.57	13298.1	16120	11776.2	15275.2	-	HMDB0010599	52927163	-	-	-	-	-
LIPID-N-0465	PG(18:1_22:6)	磷脂酰甘油_PG(18:1_22:6)	GP	甘油磷脂类	PG	磷脂酰甘油	819.525	820.525	[M-H]-	C46H77O10P	205253	49275.1	49489.9	15360.7	11340.7	147298	99134	60869.5	249137	10220.9	53338.6	9124.6	77681.4	93908.9	77726.9	87378.7	-	HMDB0010644	52926308	-	-	89352	-	-
LIPID-N-0466	PG(18:2_22:6)	磷脂酰甘油_PG(18:2_22:6)	GP	甘油磷脂类	PG	磷脂酰甘油	817.51	818.51	[M-H]-	C46H75O10P	111072	15798	16001.7	1644.11	1739.44	50029.4	36081.5	18251.8	82537.4	2322.43	2887.85	2034.4	33934.6	40444.1	37180.8	34128.7	-	HMDB0010659	52926310	-	-	89365	-	-
LIPID-N-0467	PG(20:2_22:6)	磷脂酰甘油_PG(20:2_22:6)	GP	甘油磷脂类	PG	磷脂酰甘油	845.51	846.541	[M-H]-	C48H79O10P	132696	16449.9	14489.7	2807.7	1836.15	66486.3	22726.1	18071.8	148089	913.92	997.149	1552.18	46379.5	43944.2	36714.3	45053	-	-	52926853	-	-	-	-	-
LIPID-N-0469	PI(16:0_18:0)	磷脂酰肌醇_PI(16:0_18:0)	GP	甘油磷脂类	PI	磷脂酰肌醇	837.557	838.557	[M-H]-	C43H83O13P	31248.2	12022.8	20044.8	46040.6	35632.1	13013	11012.5	27073.1	39941	39241.1	31012.4	28505.4	21912.4	28008.6	25182.4	18185.9	-	HMDB0009781	52928331	-	-	-	-	-
LIPID-N-0475	PI(16:0_16:1)	磷脂酰肌醇_PI(16:0_16:1)	GP	甘油磷脂类	PI	磷脂酰肌醇	807.51	808.51	[M-H]-	C41H77O13P	116802	248294	184880	97567.3	74898.1	75640.4	90903	125652	280932	98634	121122	61828.8	150142	132560	123462	118298	-	HMDB0009779	52928334	-	-	88396	-	-
LIPID-N-0478	PI(16:0_18:1)	磷脂酰肌醇_PI(16:0_18:1)	GP	甘油磷脂类	PI	磷脂酰肌醇	835.541	836.541	[M-H]-	C43H81O13P	364922	357346	453607	758872	590305	207100	217109	241348	713424	576478	592793	482568	478081	446997	377686	427369	-	HMDB0009782	53480051	-	-	88392	-	-
LIPID-N-0480	PI(17:0_18:1)	磷脂酰肌醇_PI(17:0_18:1)	GP	甘油磷脂类	PI	磷脂酰肌醇	849.549	850.557	[M-H]-	C44H83O13P	22344.9	10959.5	27415.4	33315.8	59645.2	47032.8	33136.5	48758.4	8854.13	35315.4	32543.9	44842.8	39158.1	27335.1	45953.1	37031.5	-	-	52927748	-	-	-	-	-
LIPID-N-0484	PI(18:0_19:1)	磷脂酰肌醇_PI(18:0_19:1)	GP	甘油磷脂类	PI	磷脂酰肌醇	877.581	892.604	[M-H]-	C47H89O13P	14601.4	13972.7	13157.4	14403	7874.16	10447.8	15643.3	12389.9	6410	11355.5	13158.2	12397.9	17259.4	12619.7	11766.5	11946.1	-	-	52927739	-	-	-	-	-
LIPID-N-0490	PI(18:2_16:0)	磷脂酰肌醇_PI(18:2_16:0)	GP	甘油磷脂类	PI	磷脂酰肌醇	833.526	834.526	[M-H]-	C43H79O13P	113737	20365.8	21075.9	19689	18943.4	27745.7	14780.4	11345.5	124504	16944.6	9569.12	8095.23	36701	34500	37133.3	38571	-	HMDB0009846	52928300	-	-	88640	-	-
LIPID-N-0491	PI(16:1_18:1)	磷脂酰肌醇_PI(16:1_18:1)	GP	甘油磷脂类	PI	磷脂酰肌醇	833.526	834.526	[M-H]-	C43H79O13P	359129	364879	314571	287751	196550	176885	154923	203342	537174	230892	270859	155386	295420	285537	282389	293279	-	HMDB0009801	52928326	-	-	88562	-	-
LIPID-N-0495	PI(18:0_18:2)	磷脂酰肌醇_PI(18:0_18:2)	GP	甘油磷脂类	PI	磷脂酰肌醇	861.557	862.557	[M-H]-	C45H83O13P	1.71906e+06	356261	569166	250038	261761	908875	252531	188790	2.77913e+06	210401	205866	139716	1.18459e+06	844534	999789	954133	-	HMDB0009809	52928409	-	-	-	-	-
LIPID-N-0496	PI(18:1_18:1)	磷脂酰肌醇_PI(18:1_18:1)	GP	甘油磷脂类	PI	磷脂酰肌醇	861.557	862.557	[M-H]-	C45H83O13P	1.63559e+06	298734	445334	408005	415332	698684	380040	294579	2.2575e+06	301043	287595	234905	976587	828640	986634	913359	-	-	-	-	-	-	-	-
LIPID-N-0499	PI(18:0_19:2)	磷脂酰肌醇_PI(18:0_19:2)	GP	甘油磷脂类	PI	磷脂酰肌醇	875.565	876.573	[M-H]-	C46H85O13P	137653	117882	124141	112065	113478	115472	202841	169210	97256.4	119057	113653	133259	122508	147360	134616	140182	-	-	-	-	-	-	-	-
LIPID-N-0503	PI(18:1_20:1)	磷脂酰肌醇_PI(18:1_20:1)	GP	甘油磷脂类	PI	磷脂酰肌醇	889.588	890.588	[M-H]-	C47H87O13P	115666	34640	45887.6	38135	74277.4	39862.7	23024	21871.4	150616	69922.3	65147.1	45144.7	87780.4	70052.5	75919.3	73883.9	-	HMDB0009871	52927961	-	-	89145	-	-
LIPID-N-0505	PI(18:2_16:1)	磷脂酰肌醇_PI(18:2_16:1)	GP	甘油磷脂类	PI	磷脂酰肌醇	831.51	834.526	[M-H]-	C43H79O13P	8656.92	13766.9	9856.52	5671.01	4265.31	7822.12	6383.65	2586.3	11670.2	6480.02	6156.7	5420.79	7058.32	6808.74	9705.03	6863.18	-	-	52927767	-	-	-	-	-
LIPID-N-0508	PI(18:1_18:2)	磷脂酰肌醇_PI(18:1_18:2)	GP	甘油磷脂类	PI	磷脂酰肌醇	859.541	860.541	[M-H]-	C45H81O13P	437480	52108.3	61249.5	12468.5	14946.5	145156	54019.5	20057.9	517330	15563.6	2244.6	11595	162579	163984	133035	167972	-	HMDB0009838	52928384	-	-	88611	-	-
LIPID-N-0509	PI(16:0_20:3)	磷脂酰肌醇_PI(16:0_20:3)	GP	甘油磷脂类	PI	磷脂酰肌醇	859.541	860.541	[M-H]-	C45H81O13P	33719	40332.9	33309.7	30099.3	30559.9	14317.2	18181	16519.6	54451	17869.1	17948.9	26197.8	25447.1	28173.1	22616.8	28877	-	HMDB0009788	52928328	-	-	88389	-	-
LIPID-N-0514	PI(20:3_18:0)	磷脂酰肌醇_PI(20:3_18:0)	GP	甘油磷脂类	PI	磷脂酰肌醇	887.573	888.573	[M-H]-	C47H85O13P	447124	155070	174102	102573	78271	166757	86595.4	66261.8	660391	92823	93781.5	47706.3	203063	215009	217416	211061	-	HMDB0009880	53480094	-	-	89133	-	-
LIPID-N-0515	PI(18:1_20:2)	磷脂酰肌醇_PI(18:1_20:2)	GP	甘油磷脂类	PI	磷脂酰肌醇	887.573	888.573	[M-H]-	C47H85O13P	128136	30440	24868	12319.9	17155.5	116100	36308.1	21153.8	245755	12372.3	11491.7	18211.4	79359.7	111851	75809.8	111076	-	-	52927755	-	-	-	-	-
LIPID-N-0519	PI(18:0_22:3)	磷脂酰肌醇_PI(18:0_22:3)	GP	甘油磷脂类	PI	磷脂酰肌醇	915.604	916.604	[M-H]-	C49H89O13P	48097.6	16949.8	21034.6	7194.9	7362.6	25308.9	18983.7	14707.4	56738.1	8432.82	18833.9	7312.64	23175.4	27278.5	36528.5	42798.1	-	-	-	-	-	-	-	-
LIPID-N-0522	PI(16:0_20:4)	磷脂酰肌醇_PI(16:0_20:4)	GP	甘油磷脂类	PI	磷脂酰肌醇	857.526	858.526	[M-H]-	C45H79O13P	591262	972118	949847	817170	518702	534663	575561	562089	1.22143e+06	660224	718490	463473	835463	822722	749793	760120	-	HMDB0009789	52928411	-	-	-	-	-
LIPID-N-0523	PI(17:0_20.4)	磷脂酰肌醇_PI(17:0_20.4)	GP	甘油磷脂类	PI	磷脂酰肌醇	871.534	872.541	[M-H]-	C46H81O13P	88654.5	116761	102427	98882.7	61357.7	119047	87053.5	97278.2	178537	63269.2	69397	28935.6	91920.2	112157	96721.9	67577.5	-	-	9547141	-	-	-	-	-
LIPID-N-0524	PI(18:0_20:4)	磷脂酰肌醇_PI(18:0_20:4)	GP	甘油磷脂类	PI	磷脂酰肌醇	885.557	886.557	[M-H]-	C47H83O13P	6.41118e+06	9.2919e+06	9.88736e+06	1.0243e+07	8.45248e+06	7.82359e+06	6.11879e+06	6.76912e+06	1.08177e+07	7.97174e+06	9.05995e+06	7.31951e+06	9.35031e+06	8.01151e+06	8.23011e+06	8.04888e+06	-	HMDB0009815	42607491	-	-	-	-	-
LIPID-N-0529	PI(18:0_22:4)	磷脂酰肌醇_PI(18:0_22:4)	GP	甘油磷脂类	PI	磷脂酰肌醇	913.588	914.588	[M-H]-	C49H87O13P	431581	135820	183560	154941	106191	171158	155566	103789	562293	115158	138162	99816.8	287026	265283	244564	257242	-	HMDB0009817	53480065	-	-	88573	-	-
LIPID-N-0533	PI(20:4_16:1)	磷脂酰肌醇_PI(20:4_16:1)	GP	甘油磷脂类	PI	磷脂酰肌醇	855.51	856.51	[M-H]-	C45H77O13P	8376.15	30991.7	31188.2	28824.8	17578.5	19788.9	12659	12383.7	28497.8	29206	27805.3	17245.7	23882.7	24598.8	30320.4	22402.8	-	-	52928047	-	-	-	-	-
LIPID-N-0538	PI(20:4_18:1)	磷脂酰肌醇_PI(20:4_18:1)	GP	甘油磷脂类	PI	磷脂酰肌醇	883.541	884.541	[M-H]-	C47H81O13P	705745	567328	604463	545449	339378	546609	325359	348300	1.13077e+06	408558	444249	302797	671955	758219	629467	586763	-	HMDB0009895	53480102	-	-	89128	-	-
LIPID-N-0539	PI(18:0_20:5)	磷脂酰肌醇_PI(18:0_20:5)	GP	甘油磷脂类	PI	磷脂酰肌醇	883.541	884.541	[M-H]-	C47H81O13P	41894.9	30336.2	18874.2	12257.4	9776.07	25260.8	3998.05	6511.82	49239.4	9885	8099.98	6595	23065	23661.4	22101.4	19718.9	-	-	52928081	-	-	-	-	-
LIPID-N-0541	PI(18:1_22:4)	磷脂酰肌醇_PI(18:1_22:4)	GP	甘油磷脂类	PI	磷脂酰肌醇	911.573	912.573	[M-H]-	C49H85O13P	67519.4	9214.81	22382.2	20485.8	5263.08	22345.9	5998.94	2010.61	85108.8	11159.8	17241.6	8263.67	22339.9	26412.8	27013.7	27654.8	-	-	52927760	-	-	-	-	-
LIPID-N-0543	PI(20:4_20:1)	磷脂酰肌醇_PI(20:4_20:1)	GP	甘油磷脂类	PI	磷脂酰肌醇	911.573	912.573	[M-H]-	C49H85O13P	61310.2	26094.9	36336.5	41195	26173.8	38322.9	29306.3	31304.4	115562	6045.5	29363	18094.1	38391.2	48477.3	50369.1	48286.7	-	HMDB0009898	52928060	-	-	89122	-	-
LIPID-N-0544	PI(18:0_22:5)	磷脂酰肌醇_PI(18:0_22:5)	GP	甘油磷脂类	PI	磷脂酰肌醇	911.573	912.573	[M-H]-	C49H85O13P	78611.6	18857.6	20031.7	17987.2	12988.2	38057.1	21040.8	11011	101085	8915.69	12017.4	6975.56	44029.6	26032.4	30972.2	33951.9	-	-	-	-	-	-	-	-
LIPID-N-0547	PI(18:2_20:4)	磷脂酰肌醇_PI(18:2_20:4)	GP	甘油磷脂类	PI	磷脂酰肌醇	881.526	882.526	[M-H]-	C47H79O13P	42966.2	24633.8	21612.9	8904.41	11759.7	26460.9	12081.5	9885.12	47240.8	22057.9	17501.8	12003.2	29177.8	28460.4	25921.9	29399	-	-	52928298	-	-	-	-	-
LIPID-N-0548	PI(16:0_22:6)	磷脂酰肌醇_PI(16:0_22:6)	GP	甘油磷脂类	PI	磷脂酰肌醇	881.526	882.526	[M-H]-	C47H79O13P	13249.1	37982.3	23512.2	53554	45040.7	19232.4	7446.39	16506.4	34352.2	31181.6	32631.7	21605	39189.7	34148.8	33800.1	30107.9	-	-	52927464	-	-	-	-	-
LIPID-N-0549	PI(18:1_20:5)	磷脂酰肌醇_PI(18:1_20:5)	GP	甘油磷脂类	PI	磷脂酰肌醇	881.526	882.526	[M-H]-	C47H79O13P	27696.5	9942.38	8114.9	2768.62	3260.26	17527.6	6638.03	8157.17	41570.6	4013.18	1289.37	1764.18	16811	8644.71	15415.5	17042.6	-	-	52928279	-	-	-	-	-
LIPID-N-0551	PI(18:0_22:6)	磷脂酰肌醇_PI(18:0_22:6)	GP	甘油磷脂类	PI	磷脂酰肌醇	909.557	910.557	[M-H]-	C49H83O13P	59957	59878.3	62267.9	90398.8	105461	42283.7	42565.1	21737.9	99816.8	60460.6	82603.9	56372.2	63687.8	105763	97348.9	91612.4	-	HMDB0009821	52927465	-	-	88600	-	-
LIPID-N-0556	PI(18:1_22:6)	磷脂酰肌醇_PI(18:1_22:6)	GP	甘油磷脂类	PI	磷脂酰肌醇	907.541	908.541	[M-H]-	C49H81O13P	72725.6	41820.3	30527.2	36835.3	45174	49432.7	35193.5	17060.6	111774	32178.1	25179.3	14879.1	51678.8	50359.9	58672.9	54208.3	-	-	52927466	-	-	-	-	-
LIPID-N-0557	PI(20:4_20:4)	磷脂酰肌醇_PI(20:4_20:4)	GP	甘油磷脂类	PI	磷脂酰肌醇	905.526	906.526	[M-H]-	C49H79O13P	25311.8	45870.7	105673	39013.8	35600.8	37857.1	29997	26682.9	39199.3	31478.5	34822.2	23192	43074.4	36272.8	40624.4	42545.9	-	-	52928280	-	-	-	-	-
LIPID-N-0563	PS(18:0_18:0)	磷脂酰丝氨酸_PS(18:0_18:0)	GP	甘油磷脂类	PS	磷脂酰丝氨酸	790.56	791.568	[M-H]-	C42H82NO10P	1.89158e+07	5.095e+07	5.21178e+07	5.73776e+07	4.79732e+07	5.94019e+07	4.37811e+07	4.86503e+07	3.67997e+07	5.11679e+07	6.24441e+07	55601273	4.94333e+07	5.21565e+07	4.58509e+07	4.66083e+07	C02737	HMDB0012378	9547096	-	-	84519	-	ko00260,ko00564,ko01100,ko05140,ko05146,ko05322
LIPID-N-0566	PS(17:0_16:1)	磷脂酰丝氨酸_PS(17:0_16:1)	GP	甘油磷脂类	PS	磷脂酰丝氨酸	746.497	747.505	[M-H]-	C39H74NO10P	56478.7	20750.7	32196.8	23185	18143.4	58102.3	22608.3	32263.6	85074.1	5940	17972.8	18695.4	29263.2	37867.2	39754.3	32500.9	C02737	-	52925340	-	-	-	-	ko00260,ko00564,ko01100,ko05140,ko05146,ko05322
LIPID-N-0567	PS(16:0_18:1)	磷脂酰丝氨酸_PS(16:0_18:1)	GP	甘油磷脂类	PS	磷脂酰丝氨酸	760.513	761.521	[M-H]-	C40H76NO10P	518545	1.62936e+06	1.3445e+06	1.16971e+06	1.17397e+06	464239	514905	911747	2.04127e+06	222970	262609	684819	823112	885362	826322	824041	C02737	HMDB0012357	5283499	-	-	34086	-	ko00260,ko00564,ko01100,ko05140,ko05146,ko05322
LIPID-N-0568	PS(18:0_16:1)	磷脂酰丝氨酸_PS(18:0_16:1)	GP	甘油磷脂类	PS	磷脂酰丝氨酸	760.513	761.521	[M-H]-	C40H76NO10P	119935	148333	142673	130939	164841	72692	88763.8	144345	492014	104103	86977.8	65359.4	123696	120099	113858	114903	C02737	HMDB0012377	52925996	-	-	90036	-	ko00260,ko00564,ko01100,ko05140,ko05146,ko05322
LIPID-N-0572	PS(18:1_20:0)	磷脂酰丝氨酸_PS(18:1_20:0)	GP	甘油磷脂类	PS	磷脂酰丝氨酸	816.575	817.583	[M-H]-	C44H84NO10P	447448	140034	129330	178636	166148	369542	208867	139853	583822	163941	139967	130958	250191	242207	233183	259974	C02737	HMDB0112350	131819724	-	-	-	-	ko00260,ko00564,ko01100,ko05140,ko05146,ko05322
LIPID-N-0573	PS(18:1_22:0)	磷脂酰丝氨酸_PS(18:1_22:0)	GP	甘油磷脂类	PS	磷脂酰丝氨酸	844.607	845.615	[M-H]-	C46H88NO10P	21686.1	21886.4	28100.8	46953	43869.4	19738.9	19948.4	20535.5	28075.3	36894.2	35271.4	30086.5	35199.9	28793.2	32163.5	42475.5	C02737	HMDB0112380	131819737	-	-	-	-	ko00260,ko00564,ko01100,ko05140,ko05146,ko05322
LIPID-N-0575	PS(16:1_18:1)	磷脂酰丝氨酸_PS(16:1_18:1)	GP	甘油磷脂类	PS	磷脂酰丝氨酸	758.497	759.505	[M-H]-	C40H74NO10P	53197	38848.6	38077.5	40400.6	28468.1	16042.4	21860.8	27644.3	90257.3	19594.6	30364.1	9212.88	36009	43401.6	34753.3	34416.4	C02737	HMDB0012368	52926009	-	-	90032	-	ko00260,ko00564,ko01100,ko05140,ko05146,ko05322
LIPID-N-0577	PS(18:0_18:2)	磷脂酰丝氨酸_PS(18:0_18:2)	GP	甘油磷脂类	PS	磷脂酰丝氨酸	786.529	787.536	[M-H]-	C42H78NO10P	1.60165e+06	415215	469432	110716	148062	217249	315839	201776	2.37814e+06	129037	139650	59528.6	817092	721626	680208	665135	C02737	HMDB0012380	9547091	-	-	84513	-	ko00260,ko00564,ko01100,ko05140,ko05146,ko05322
LIPID-N-0578	PS(18:1_19:1)	磷脂酰丝氨酸_PS(18:1_19:1)	GP	甘油磷脂类	PS	磷脂酰丝氨酸	800.544	801.552	[M-H]-	C43H80NO10P	160833	48447.6	67828.1	51281.5	61673.8	67343.3	66656.3	62858.9	76102.6	68282.5	68205.2	75702.1	82639.7	74730.7	88763.5	81938.8	C02737	-	52925443	-	-	-	-	ko00260,ko00564,ko01100,ko05140,ko05146,ko05322
LIPID-N-0579	PS(18:1_20:1)	磷脂酰丝氨酸_PS(18:1_20:1)	GP	甘油磷脂类	PS	磷脂酰丝氨酸	814.56	815.568	[M-H]-	C44H82NO10P	93574.3	189462	219095	542049	559232	77431.7	53745.8	132169	276062	450085	295329	238559	231845	220645	240496	195007	C02737	HMDB0112412	52926063	-	-	-	-	ko00260,ko00564,ko01100,ko05140,ko05146,ko05322
LIPID-N-0581	PS(18:2_18:1)	磷脂酰丝氨酸_PS(18:2_18:1)	GP	甘油磷脂类	PS	磷脂酰丝氨酸	784.513	785.521	[M-H]-	C42H76NO10P	29470	37745.1	24412.4	53549.1	45403.6	17506.2	19118.2	9241.69	80980.8	38837.4	45198.2	24750	49252.2	56006.5	54411.7	40374	C02737	HMDB0012401	52925460	-	-	88486	-	ko00260,ko00564,ko01100,ko05140,ko05146,ko05322
LIPID-N-0584	PS(18:0_20:3)	磷脂酰丝氨酸_PS(18:0_20:3)	GP	甘油磷脂类	PS	磷脂酰丝氨酸	812.544	813.552	[M-H]-	C44H80NO10P	940120	734843	970865	814819	897469	279842	457393	453799	1.81887e+06	755408	641785	395330	708203	686394	721659	615591	C02737	HMDB0012382	52925994	-	-	84512	-	ko00260,ko00564,ko01100,ko05140,ko05146,ko05322
LIPID-N-0587	PS(16:0_20:4)	磷脂酰丝氨酸_PS(16:0_20:4)	GP	甘油磷脂类	PS	磷脂酰丝氨酸	782.497	783.505	[M-H]-	C42H74NO10P	30489.9	44644.6	48024.4	17029	18921.2	11977.3	24905.8	27011.6	65525.9	21947.3	18659.5	11249.9	23264.6	31424.5	31165.6	23629.8	C02737	HMDB0012361	24779544	-	-	90029	-	ko00260,ko00564,ko01100,ko05140,ko05146,ko05322
LIPID-N-0589	PS(18:0_20:4)	磷脂酰丝氨酸_PS(18:0_20:4)	GP	甘油磷脂类	PS	磷脂酰丝氨酸	810.529	811.536	[M-H]-	C44H78NO10P	1.0616e+06	2.09476e+06	2.17377e+06	2.62361e+06	2.58116e+06	1.06632e+06	1.26559e+06	1.4631e+06	3.912e+06	2.2551e+06	2.414e+06	1.53624e+06	1.82187e+06	1.53261e+06	1.39424e+06	1.87112e+06	C02737	HMDB0012383	24779545	-	-	79113	-	ko00260,ko00564,ko01100,ko05140,ko05146,ko05322
LIPID-N-0590	PS(19:0_20:4)	磷脂酰丝氨酸_PS(19:0_20:4)	GP	甘油磷脂类	PS	磷脂酰丝氨酸	824.544	825.552	[M-H]-	C45H80NO10P	44276	81860.5	98264.8	173566	126857	130405	64257.2	80322.4	190347	109308	106872	90585.6	101806	100357	112211	119685	C02737	-	52925582	-	-	-	-	ko00260,ko00564,ko01100,ko05140,ko05146,ko05322
LIPID-N-0591	PS(22:4_18:0)	磷脂酰丝氨酸_PS(22:4_18:0)	GP	甘油磷脂类	PS	磷脂酰丝氨酸	838.56	839.568	[M-H]-	C46H82NO10P	367895	714537	1.07805e+06	1.01532e+06	901169	244758	386491	513049	1.12441e+06	915579	1.01816e+06	570534	677987	662532	646587	637441	C02737	HMDB0112793	52925908	-	-	-	-	ko00260,ko00564,ko01100,ko05140,ko05146,ko05322
LIPID-N-0595	PS(18:0_22:5)	磷脂酰丝氨酸_PS(18:0_22:5)	GP	甘油磷脂类	PS	磷脂酰丝氨酸	836.544	837.552	[M-H]-	C46H80NO10P	960648	1.21596e+06	951724	1.07544e+06	912466	645383	540349	583812	2.51761e+06	846781	802677	564544	945712	889909	919299	949185	C02737	HMDB0010166	53480355	-	-	90040	-	ko00260,ko00564,ko01100,ko05140,ko05146,ko05322
LIPID-N-0596	PS(16:0_22:6)	磷脂酰丝氨酸_PS(16:0_22:6)	GP	甘油磷脂类	PS	磷脂酰丝氨酸	806.497	807.505	[M-H]-	C44H74NO10P	465900	944091	712227	479386	249435	317920	387090	396630	830280	376195	456622	279242	549692	521461	523528	507901	C02737	HMDB0012362	46891805	-	-	79103	-	ko00260,ko00564,ko01100,ko05140,ko05146,ko05322
LIPID-N-0598	PS(18:0_22:6)	磷脂酰丝氨酸_PS(18:0_22:6)	GP	甘油磷脂类	PS	磷脂酰丝氨酸	834.529	835.536	[M-H]-	C46H78NO10P	8.99515e+06	3.67163e+07	4.03808e+07	3.43906e+07	2.68145e+07	1.2843e+07	2.02108e+07	2.59858e+07	2.54281e+07	2.65547e+07	3.0593e+07	2.59752e+07	2.7866e+07	2.5494e+07	2.67824e+07	2.40117e+07	C02737	HMDB0010167	24779546	-	-	79098	-	ko00260,ko00564,ko01100,ko05140,ko05146,ko05322
LIPID-N-0599	PS(18:1_22:6)	磷脂酰丝氨酸_PS(18:1_22:6)	GP	甘油磷脂类	PS	磷脂酰丝氨酸	832.513	833.521	[M-H]-	C46H76NO10P	448858	1.14767e+06	1.03854e+06	894306	606451	446201	474437	611219	866310	819892	890612	570554	783589	795473	782106	717439	C02737	HMDB0012395	52925155	-	-	90025	-	ko00260,ko00564,ko01100,ko05140,ko05146,ko05322
LIPID-N-0602	CerP(d18:1/16:0)	1-磷酸神经酰胺_CerP(d18:1/16:0)	SP	鞘脂类	CerP	1-磷酸神经酰胺	616.471	617.478	[M-H]-	C34H68NO6P	59581.9	7255	14132.7	1807.47	3624.19	45063.6	22032.1	16832.7	76997.9	908.023	5287.2	4788.59	26550.9	32678.7	35323.8	27998.8	-	HMDB0010700	5283581	-	-	73145	-	-
LIPID-N-0603	CerP(d18:1/18:0)	1-磷酸神经酰胺_CerP(d18:1/18:0)	SP	鞘脂类	CerP	1-磷酸神经酰胺	644.502	645.51	[M-H]-	C36H72NO6P	3461.51	14568.3	32583.8	12661.3	13585.5	17007.6	8973.11	15519.3	12503	21998.4	17659.1	11709.7	14505.2	14186.4	15313.8	13675.2	-	HMDB0010701	5283583	-	-	73144	-	-
LIPID-N-0610	CerP(d18:1/24:1)	1-磷酸神经酰胺_CerP(d18:1/24:1)	SP	鞘脂类	CerP	1-磷酸神经酰胺	726.596	727.588	[M-H]-	C42H82NO6P	27897.3	21623	21225.8	51597.7	59579.2	40141.4	17541.7	18110	44068.2	32488.4	25361.9	21454.3	38320.1	40774.4	31257.5	30270.5	-	HMDB0010705	5283586	-	-	-	-	-
LIPID-N-0615	LPA(0:0/16:0)	溶血磷脂酸_LPA(0:0/16:0)	GP	甘油磷脂类	LPA	溶血磷脂酸	409.236	410.243	[M-H]-	C19H39O7P	15972.9	1788.78	12936.7	13641	12299.1	8007.12	5346.36	5462.69	21463.3	12771.7	7219.34	5500.78	10995.7	10635.4	12466.6	8142.99	C00681	HMDB0007849	56960317	-	-	-	-	ko00561,ko00564,ko01100,ko04072,ko04080,ko04540,ko04810,ko04975,ko04977,ko05200
LIPID-N-0616	LPA(0:0/18:0)	溶血磷脂酸_LPA(0:0/18:0)	GP	甘油磷脂类	LPA	溶血磷脂酸	437.267	438.275	[M-H]-	C21H43O7P	22750.5	26320.1	22542.9	17800.6	10402	6982.58	10284.2	12022.7	71827.7	7409.32	8886.22	5300.38	17440.6	17310.1	18064.9	14779.6	C00681	HMDB0007850	76041074	-	-	-	-	ko00561,ko00564,ko01100,ko04072,ko04080,ko04540,ko04810,ko04975,ko04977,ko05200
LIPID-N-0619	LPA(0:0/20:4)	溶血磷脂酸_LPA(0:0/20:4)	GP	甘油磷脂类	LPA	溶血磷脂酸	457.236	458.243	[M-H]-	C23H39O7P	8816.73	3667.05	5328.44	3364.27	7102.82	4626.18	3456.22	2664.59	9913.74	5830.3	2074.75	0	5448.39	4693.19	5619.87	4803.03	C00681	-	53478599	-	-	-	-	ko00561,ko00564,ko01100,ko04072,ko04080,ko04540,ko04810,ko04975,ko04977,ko05200
LIPID-N-0623	PA(16:0_16:0)	磷脂酸_PA(16:0_16:0)	GP	甘油磷脂类	PA	磷脂酸	647.465	648.473	[M-H]-	C35H69O8P	147674	305742	242009	230464	63765.5	69909.9	116204	151902	82317.1	190514	222529	135083	222678	198344	197353	160887	C00416	-	446066	-	-	-	-	ko00561,ko00564,ko01100,ko04024,ko04070,ko04072,ko04666,ko04912,ko04975,ko05200,ko05212,ko05231
LIPID-N-0630	PA(16:0_18:1)	磷脂酸_PA(16:0_18:1)	GP	甘油磷脂类	PA	磷脂酸	673.481	674.489	[M-H]-	C37H71O8P	150175	266330	213651	310040	287200	76189.3	115473	140117	272184	290787	196123	120054	248744	220127	255809	225407	C00416	HMDB0007858	9547158	-	-	89530	-	ko00561,ko00564,ko01100,ko04024,ko04070,ko04072,ko04666,ko04912,ko04975,ko05200,ko05212,ko05231
LIPID-N-0635	PA(18:1_18:1)	磷脂酸_PA(18:1_18:1)	GP	甘油磷脂类	PA	磷脂酸	699.496	700.504	[M-H]-	C39H73O8P	219580	216686	229216	265653	239394	187245	149479	190734	295217	280952	162059	152810	224932	231356	239939	224607	C00416	HMDB0007865	14057128	-	14268-17-8	83775	-	ko00561,ko00564,ko01100,ko04024,ko04070,ko04072,ko04666,ko04912,ko04975,ko05200,ko05212,ko05231
LIPID-N-0640	PA(18:0_20:4)	磷脂酸_PA(18:0_20:4)	GP	甘油磷脂类	PA	磷脂酸	723.496	724.504	[M-H]-	C41H73O8P	46390.8	137907	118281	189535	137202	48205.1	39611.3	75844.7	272648	143798	152077	66121	75181	98629	92114.3	88640.5	C00416	-	-	-	-	-	-	ko00561,ko00564,ko01100,ko04024,ko04070,ko04072,ko04666,ko04912,ko04975,ko05200,ko05212,ko05231
LIPID-N-0647	PA(18:0_22:6)	磷脂酸_PA(18:0_22:6)	GP	甘油磷脂类	PA	磷脂酸	747.496	748.504	[M-H]-	C43H73O8P	165908	625173	696705	695919	436248	612323	498386	618968	332932	515643	619925	495768	540858	556078	562689	522228	C00416	-	-	-	-	-	-	ko00561,ko00564,ko01100,ko04024,ko04070,ko04072,ko04666,ko04912,ko04975,ko05200,ko05212,ko05231
LIPID-N-0650	PA(18:1_22:6)	磷脂酸_PA(18:1_22:6)	GP	甘油磷脂类	PA	磷脂酸	745.481	746.489	[M-H]-	C43H71O8P	140775	38923.2	72420.8	60128.2	51447.8	88141	63246	62481.8	280982	35870.1	27130.3	43472.7	97543.5	71114.7	82171.2	81405.5	C00416	-	-	-	-	-	-	ko00561,ko00564,ko01100,ko04024,ko04070,ko04072,ko04666,ko04912,ko04975,ko05200,ko05212,ko05231
LIPID-N-0659	LPA(22:5)	溶血磷脂酸_LPA(22:5)	GP	甘油磷脂类	LPA	溶血磷脂酸	483.236	482.243	[M-H]-	C25H39O7P	9323.92	8229.61	8018.67	5519.01	5469.12	1255.87	3728.4	3579.19	16275.1	3146.86	4753.37	2720.39	8677.47	9939.07	8300.57	8405.72	C00681	-	-	-	-	-	-	ko00561,ko00564,ko01100,ko04072,ko04080,ko04540,ko04810,ko04975,ko04977,ko05200
LIPID-N-0666	LPG(20:3)	溶血磷脂酰甘油_LPG(20:3)	GP	甘油磷脂类	LPG	溶血磷脂酰甘油	533.288	534.296	[M-H]-	C26H47O9P	15118.7	11656.9	8484.48	3294.63	3076.5	2207.95	6289.18	4527.48	18682.3	2292.4	1993.69	0	7204.57	6123.35	8331.12	7555.51	-	-	52927448	-	-	-	-	-
LIPID-N-0668	LPG(22:4)	溶血磷脂酰甘油_LPG(22:4)	GP	甘油磷脂类	LPG	溶血磷脂酰甘油	559.304	560.311	[M-H]-	C28H49O9P	29338.9	21451.7	13270.5	3966.97	3932.47	6028.9	19611.7	12774.4	37795	3039.12	3735.52	2019.51	14858	16243.7	14466.7	16410.6	-	-	52927440	-	-	-	-	-
LIPID-N-0681	LPI(17:0)	溶血磷脂酰肌醇_LPI(17:0)	GP	甘油磷脂类	LPI	溶血磷脂酰肌醇	585.304	586.312	[M-H]-	C26H51O12P	4352.02	5301.07	3170.96	2607.2	1672.33	610.996	1473.61	1669.33	11936.2	2243.68	2501.48	675	2713.42	3064.7	2520.43	2473.33	-	-	52928624	-	-	-	-	-
LIPID-N-0684	LPI(20:0)	溶血磷脂酰肌醇_LPI(20:0)	GP	甘油磷脂类	LPI	溶血磷脂酰肌醇	627.351	628.359	[M-H]-	C29H57O12P	2904.28	2628.93	0	2012.51	2091.7	1330.01	0	0	10012.8	0	1862.47	0	2564.93	2599.19	1793.46	1951.48	-	-	52928606	-	-	-	-	-
LIPID-N-0685	LPI(20:1)	溶血磷脂酰肌醇_LPI(20:1)	GP	甘油磷脂类	LPI	溶血磷脂酰肌醇	625.335	626.343	[M-H]-	C29H55O12P	11514.6	2926.46	3578.75	0	0	1228.54	1251.71	1225.45	20485.4	0	0	0	6728.95	6699.33	6608.34	5559.31	-	-	52928614	-	-	-	-	-
LIPID-N-0688	PA(22:0_18:1)	磷脂酸_PA(22:0_18:1)	GP	甘油磷脂类	PA	磷脂酸	757.575	758.583	[M-H]-	C43H83O8P	2048.35	12883.4	12219.4	32623.6	31331.7	16317.2	12894.8	13032.5	10547.9	31251.9	27593.8	25858.4	18976.1	20194	18172.5	18090.3	C00416	-	52929535	-	-	-	-	ko00561,ko00564,ko01100,ko04024,ko04070,ko04072,ko04666,ko04912,ko04975,ko05200,ko05212,ko05231
LIPID-N-0690	PA(16:0_20:4)	磷脂酸_PA(16:0_20:4)	GP	甘油磷脂类	PA	磷脂酸	695.465	696.473	[M-H]-	C39H69O8P	143875	108115	129252	146414	103035	62567.1	109924	96518.2	121245	128618	86261.3	57821.6	129236	114290	130263	111328	C00416	-	9547168	-	-	-	-	ko00561,ko00564,ko01100,ko04024,ko04070,ko04072,ko04666,ko04912,ko04975,ko05200,ko05212,ko05231
LIPID-N-0695	FFA(19:0)	十九烷酸	FA	脂肪酰类	FFA	游离脂肪酸	297.279	298.287	[M-H]-	C19H38O2	356693	255619	310276	369649	411718	767022	230428	374376	505214	323071	382948	482480	459547	485907	501396	444682	-	HMDB0000772	12591	-	-	39246	5738	-
LIPID-N-0710	FFA(21:1)	二十一烯酸	FA	脂肪酰类	FFA	游离脂肪酸	323.295	324.303	[M-H]-	C21H40O2	91067.1	91606.5	85350.4	101753	76717.3	158935	77987.8	118035	103395	84932.1	83875.7	149654	136505	137914	89650	135815	-	-	52921861	-	-	-	-	-
LIPID-N-0719	FFA(19:2)	十九碳二烯酸	FA	脂肪酰类	FFA	游离脂肪酸	293.248	294.256	[M-H]-	C19H34O2	3.69442e+06	2.98818e+06	3.39448e+06	3.38807e+06	3.42144e+06	4.49897e+06	3.02702e+06	3.29017e+06	4.73172e+06	578834	921954	3.0065e+06	3.64519e+06	3.69079e+06	3.68379e+06	3.37064e+06	-	-	52921851	-	-	-	-	-
LIPID-N-0720	FFA(21:2)	二十一碳二烯酸	FA	脂肪酰类	FFA	游离脂肪酸	321.279	322.287	[M-H]-	C21H38O2	162586	176890	167191	173602	175496	211093	166625	175502	191364	160833	172229	189999	183082	174829	183561	174935	-	-	52921833	-	-	-	-	-
LIPID-N-0721	FFA(26:2)	二十六碳二烯酸	FA	脂肪酰类	FFA	游离脂肪酸	391.358	392.365	[M-H]-	C26H48O2	27674	17933.3	32912.5	17879.3	22849.2	53841.3	10941.7	18951.9	53621.2	24903.8	18949	14941.5	33144.9	19992.3	29737.4	35707.6	-	-	52921841	-	-	-	-	-
LIPID-N-0729	PE(O-16:0_16:0)	磷脂酰乙醇胺_PE(O-16:0_16:0)	GP	甘油磷脂类	PE-O	磷脂酰乙醇胺(醚键)	676.528	677.536	[M-H]-	C37H76NO7P	11002.6	40035.7	65915	46737.1	34652.9	25302.7	42895.4	43893.7	25943.5	32969.6	39221.1	38843	30136.2	34761	34223.4	27739.9	-	-	52925038	-	-	-	-	-
LIPID-N-0731	PE(O-20:0_16:0)	磷脂酰乙醇胺_PE(O-20:0_16:0)	GP	甘油磷脂类	PE-O	磷脂酰乙醇胺(醚键)	732.591	733.599	[M-H]-	C41H84NO7P	11712.1	72569.4	106929	83077.5	81395.8	32141.4	44790.8	68203.7	83016	54786	81619.8	74660.7	55687.6	53158.5	42967.3	44552	-	-	52925026	-	-	-	-	-
LIPID-N-0732	PE(O-16:0_20:0)	磷脂酰乙醇胺_PE(O-16:0_20:0)	GP	甘油磷脂类	PE-O	磷脂酰乙醇胺(醚键)	732.591	733.599	[M-H]-	C41H84NO7P	6119.44	72047.6	84124.6	148553	159682	50238.6	43836.2	84328.6	99934.8	116902	113043	96424.8	77725.9	74991.3	56650.6	58624.7	-	-	9547049	-	-	-	-	-
LIPID-N-0734	PE(O-16:1_16:0)	磷脂酰乙醇胺_PE(O-16:1_16:0)	GP	甘油磷脂类	PE-O	磷脂酰乙醇胺(醚键)	674.512	675.52	[M-H]-	C37H74NO7P	435124	1.39486e+06	2.14903e+06	1.63878e+06	1.34044e+06	1.21773e+06	1.36398e+06	938490	1.22546e+06	1.31491e+06	1.5115e+06	1.64001e+06	1.23659e+06	1.2288e+06	1.19334e+06	1.13851e+06	-	-	-	-	-	-	-	-
LIPID-N-0735	PE(O-16:0_16:1)	磷脂酰乙醇胺_PE(O-16:0_16:1)	GP	甘油磷脂类	PE-O	磷脂酰乙醇胺(醚键)	674.512	675.52	[M-H]-	C37H74NO7P	52203.6	101563	159812	129636	149012	114067	112231	111052	106838	111791	109643	107629	139834	131994	116892	99503.8	-	-	52924962	-	-	-	-	-
LIPID-N-0736	PE(O-16:0_18:1)	磷脂酰乙醇胺_PE(O-16:0_18:1)	GP	甘油磷脂类	PE-O	磷脂酰乙醇胺(醚键)	702.544	703.552	[M-H]-	C39H78NO7P	261315	879788	1.34835e+06	2.19605e+06	1.96478e+06	749390	600053	1.24542e+06	409553	1.8463e+06	1.81933e+06	1.564e+06	1.45797e+06	1.38691e+06	1.27287e+06	1.29558e+06	-	HMDB0011157	42607455	-	-	-	-	-
LIPID-N-0741	PE(O-20:0_18:1)	磷脂酰乙醇胺_PE(O-20:0_18:1)	GP	甘油磷脂类	PE-O	磷脂酰乙醇胺(醚键)	758.606	759.614	[M-H]-	C43H86NO7P	19816.9	103173	148828	315596	314586	124770	92874.4	127647	117372	291059	203849	214550	185321	173049	154488	164955	-	-	52925007	-	-	-	-	-
LIPID-N-0742	PE(O-18:0_20:1)	磷脂酰乙醇胺_PE(O-18:0_20:1)	GP	甘油磷脂类	PE-O	磷脂酰乙醇胺(醚键)	758.606	759.614	[M-H]-	C43H86NO7P	81732.2	983894	1.10252e+06	3.33777e+06	2.87057e+06	1.02273e+06	739875	967780	707991	2.71658e+06	2.25863e+06	2.07115e+06	1.69194e+06	1.5972e+06	1.4773e+06	1.48685e+06	-	-	52924989	-	-	-	-	-
LIPID-N-0746	PE(O-20:1_20:0)	磷脂酰乙醇胺_PE(O-20:1_20:0)	GP	甘油磷脂类	PE-O	磷脂酰乙醇胺(醚键)	786.638	787.645	[M-H]-	C45H90NO7P	0	21969.1	19880.3	45926	46681.7	9722	9978.17	20660.1	20916.2	32410.9	34920.3	32953.5	15465.7	13021.6	11134.8	13717.8	-	-	-	-	-	-	-	-
LIPID-N-0748	PE(O-16:1_16:1)	磷脂酰乙醇胺_PE(O-16:1_16:1)	GP	甘油磷脂类	PE-O	磷脂酰乙醇胺(醚键)	672.497	673.505	[M-H]-	C37H72NO7P	333489	832724	1.4582e+06	1.29254e+06	1203147	1.03916e+06	1.0692e+06	1.06039e+06	780365	1.20063e+06	1.05171e+06	897184	1.07963e+06	1.0701e+06	932663	899758	-	-	-	-	-	-	-	-
LIPID-N-0749	PE(O-16:0_18:2)	磷脂酰乙醇胺_PE(O-16:0_18:2)	GP	甘油磷脂类	PE-O	磷脂酰乙醇胺(醚键)	700.528	701.536	[M-H]-	C39H76NO7P	109117	40445.9	42697.2	28879.6	38502.8	71396	67390.9	27259	81751.9	42670	31406.7	36167.3	58477.4	67398.7	55357.3	61428	-	-	52925035	-	-	-	-	-
LIPID-N-0750	PE(O-16:1_18:1)	磷脂酰乙醇胺_PE(O-16:1_18:1)	GP	甘油磷脂类	PE-O	磷脂酰乙醇胺(醚键)	700.528	701.536	[M-H]-	C39H76NO7P	6.68431e+06	2.18085e+07	3.43403e+07	5.35021e+07	5.13898e+07	2.64999e+07	2.68985e+07	2.87202e+07	2.02582e+07	4.3457e+07	4.14608e+07	3.81899e+07	3.37545e+07	3.33348e+07	3.2314e+07	3.12503e+07	-	-	-	-	-	-	-	-
LIPID-N-0751	PE(O-17:1_18:1)	磷脂酰乙醇胺_PE(O-17:1_18:1)	GP	甘油磷脂类	PE-O	磷脂酰乙醇胺(醚键)	714.544	715.552	[M-H]-	C40H78NO7P	35830.7	151756	185478	335029	299247	170643	115874	128262	122705	246920	243713	206869	162442	202235	185909	201275	-	-	-	-	-	-	-	-
LIPID-N-0752	PE(O-18:0_18:2)	磷脂酰乙醇胺_PE(O-18:0_18:2)	GP	甘油磷脂类	PE-O	磷脂酰乙醇胺(醚键)	728.559	729.567	[M-H]-	C41H80NO7P	68112.7	38533.8	38435.5	31805.3	30738.1	53413	39203	24550.7	51250.6	45338	34857.6	21871.1	46604.3	47010.1	46159.5	45821.1	-	-	52924983	-	-	-	-	-
LIPID-N-0758	PE(O-18:1_20:1)	磷脂酰乙醇胺_PE(O-18:1_20:1)	GP	甘油磷脂类	PE-O	磷脂酰乙醇胺(醚键)	756.591	757.599	[M-H]-	C43H84NO7P	877277	1.31842e+07	1.51022e+07	4.08787e+07	3.63678e+07	1.34982e+07	8.78748e+06	1.37008e+07	8.66956e+06	3.50698e+07	2.76092e+07	2.92531e+07	2.128e+07	2.0875e+07	1.86961e+07	19345740	-	-	-	-	-	-	-	-
LIPID-N-0759	PE(O-16:1_22:1)	磷脂酰乙醇胺_PE(O-16:1_22:1)	GP	甘油磷脂类	PE-O	磷脂酰乙醇胺(醚键)	756.591	757.599	[M-H]-	C43H84NO7P	121359	680102	874643	2.30094e+06	2.40165e+06	767059	515772	701025	509637	2.01412e+06	1.52944e+06	1.46651e+06	1.18241e+06	1.08735e+06	1.09953e+06	1.00188e+06	-	-	-	-	-	-	-	-
LIPID-N-0760	PE(O-20:1_18:1)	磷脂酰乙醇胺_PE(O-20:1_18:1)	GP	甘油磷脂类	PE-O	磷脂酰乙醇胺(醚键)	756.591	757.599	[M-H]-	C43H84NO7P	142778	1.11885e+06	1.63005e+06	3.81795e+06	3.81727e+06	1.3231e+06	985486	1.29092e+06	891245	3.32911e+06	2.71361e+06	2.31677e+06	1.83883e+06	1.8043e+06	1.74397e+06	1.69736e+06	-	-	-	-	-	-	-	-
LIPID-N-0761	PE(O-18:1_21:1)	磷脂酰乙醇胺_PE(O-18:1_21:1)	GP	甘油磷脂类	PE-O	磷脂酰乙醇胺(醚键)	770.606	771.614	[M-H]-	C44H86NO7P	6654.3	122241	135857	459325	359251	79183.3	70054.8	90805.3	87546.7	325708	262932	231537	162589	216957	130590	144837	-	-	-	-	-	-	-	-
LIPID-N-0762	PE(O-20:1_20:1)	磷脂酰乙醇胺_PE(O-20:1_20:1)	GP	甘油磷脂类	PE-O	磷脂酰乙醇胺(醚键)	784.622	785.63	[M-H]-	C45H88NO7P	22343.1	315953	367139	1.04489e+06	967898	279770	212716	340473	233233	987183	739322	691680	525161	493677	470762	466520	-	-	-	-	-	-	-	-
LIPID-N-0763	PE(O-18:1_22:1)	磷脂酰乙醇胺_PE(O-18:1_22:1)	GP	甘油磷脂类	PE-O	磷脂酰乙醇胺(醚键)	784.622	785.63	[M-H]-	C45H88NO7P	96293.5	1.0626e+06	1.30784e+06	3.55668e+06	3.56671e+06	996034	672072	962054	766185	3.39994e+06	2.63405e+06	2.53249e+06	1.69094e+06	1.69239e+06	1.54502e+06	1.58025e+06	-	-	-	-	-	-	-	-
LIPID-N-0765	PE(O-22:1_18:1)	磷脂酰乙醇胺_PE(O-22:1_18:1)	GP	甘油磷脂类	PE-O	磷脂酰乙醇胺(醚键)	784.622	785.63	[M-H]-	C45H88NO7P	6987.52	41769	59438.7	127566	115494	42930.1	41891.5	47662.5	40129.3	109551	99388.2	92328.8	72984.1	67665.2	62829.1	62578.6	-	-	-	-	-	-	-	-
LIPID-N-0771	PE(O-17:2_18:1)	磷脂酰乙醇胺_PE(O-17:2_18:1)	GP	甘油磷脂类	PE-O	磷脂酰乙醇胺(醚键)	712.528	713.536	[M-H]-	C40H76NO7P	7027.5	120626	161221	315680	268819	151247	123383	145796	91756.4	317578	226574	243984	190236	168978	191669	182450	-	-	-	-	-	-	-	-
LIPID-N-0772	PE(O-16:0_20:3)	磷脂酰乙醇胺_PE(O-16:0_20:3)	GP	甘油磷脂类	PE-O	磷脂酰乙醇胺(醚键)	726.544	727.552	[M-H]-	C41H78NO7P	48718.9	93579.7	96819.2	95549	86461.6	106158	69219.4	81981.4	80720.1	87631.3	93597.2	76800.5	141713	89273.8	85694.5	90865	-	-	52925031	-	-	-	-	-
LIPID-N-0774	PE(O-18:2_18:1)	磷脂酰乙醇胺_PE(O-18:2_18:1)	GP	甘油磷脂类	PE-O	磷脂酰乙醇胺(醚键)	726.544	727.552	[M-H]-	C41H78NO7P	5.38155e+06	3.28684e+07	4.5417e+07	9.64039e+07	8.35101e+07	4.15039e+07	3.15944e+07	3.78397e+07	2.52251e+07	8.39183e+07	7.31941e+07	6.45052e+07	5.27278e+07	5.5967e+07	5.31103e+07	5.22987e+07	-	-	-	-	-	-	-	-
LIPID-N-0776	PE(O-18:0_20:3)	磷脂酰乙醇胺_PE(O-18:0_20:3)	GP	甘油磷脂类	PE-O	磷脂酰乙醇胺(醚键)	754.575	755.583	[M-H]-	C43H82NO7P	28888.7	37477.2	47562.9	43339.7	48991.3	39559	38196.4	35104.7	35450.3	50261.4	50992.1	37413.2	43966.1	47486.8	43259.3	40234.6	-	-	52924991	-	-	-	-	-
LIPID-N-0779	PE(O-16:0_22:3)	磷脂酰乙醇胺_PE(O-16:0_22:3)	GP	甘油磷脂类	PE-O	磷脂酰乙醇胺(醚键)	754.575	755.583	[M-H]-	C43H82NO7P	12980.5	10670.9	16010.7	17148.8	18628.5	18382	16440.6	13933.1	19178.4	16240.7	14240.3	10654.1	18890	18785	14858.6	19074.9	-	-	-	-	-	-	-	-
LIPID-N-0781	PE(O-18:2_22:1)	磷脂酰乙醇胺_PE(O-18:2_22:1)	GP	甘油磷脂类	PE-O	磷脂酰乙醇胺(醚键)	782.606	783.614	[M-H]-	C45H86NO7P	147630	1.46655e+06	1.83592e+06	7.48996e+06	7.34532e+06	1.96452e+06	1.09881e+06	1.47425e+06	899200	6.17067e+06	4.13429e+06	4.21825e+06	3.23801e+06	3.29236e+06	3.06384e+06	3.02523e+06	-	-	-	-	-	-	-	-
LIPID-N-0783	PE(O-18:1_22:2)	磷脂酰乙醇胺_PE(O-18:1_22:2)	GP	甘油磷脂类	PE-O	磷脂酰乙醇胺(醚键)	782.606	783.614	[M-H]-	C45H86NO7P	68876.6	309423	365833	1.22004e+06	1.07133e+06	448927	208649	297157	260426	1.01236e+06	782192	718650	594269	558228	507050	553926	-	-	-	-	-	-	-	-
LIPID-N-0784	PE(O-18:0_22:3)	磷脂酰乙醇胺_PE(O-18:0_22:3)	GP	甘油磷脂类	PE-O	磷脂酰乙醇胺(醚键)	782.606	783.614	[M-H]-	C45H86NO7P	12130.8	19014.1	30967.2	49294.5	40902.7	35801.1	19570.3	23811.8	25961.7	44559.7	45211.7	30531.7	33716.4	37699.3	32825.4	33938.2	-	-	-	-	-	-	-	-
LIPID-N-0785	PE(O-24:2_18:1)	磷脂酰乙醇胺_PE(O-24:2_18:1)	GP	甘油磷脂类	PE-O	磷脂酰乙醇胺(醚键)	810.638	811.645	[M-H]-	C47H90NO7P	7229.05	44278.1	68224.3	154409	159621	55120.5	35639.9	61604.6	41971.7	124363	110280	114481	79703.9	78719.3	81953.4	80208.1	-	-	-	-	-	-	-	-
LIPID-N-0786	PE(O-18:2_24:1)	磷脂酰乙醇胺_PE(O-18:2_24:1)	GP	甘油磷脂类	PE-O	磷脂酰乙醇胺(醚键)	810.638	811.645	[M-H]-	C47H90NO7P	22858.7	138215	181479	764313	764215	175519	108907	173358	124462	629900	476572	503614	317477	318755	330820	319425	-	-	-	-	-	-	-	-
LIPID-N-0788	PE(O-16:0_20:4)	磷脂酰乙醇胺_PE(O-16:0_20:4)	GP	甘油磷脂类	PE-O	磷脂酰乙醇胺(醚键)	724.528	725.536	[M-H]-	C41H76NO7P	871864	456937	1.41491e+06	888398	798649	913579	1.17333e+06	518200	978045	824317	789302	798533	936075	1.0643e+06	913175	798428	-	-	42607456	-	-	-	-	-
LIPID-N-0789	PE(O-16:1_20:3)	磷脂酰乙醇胺_PE(O-16:1_20:3)	GP	甘油磷脂类	PE-O	磷脂酰乙醇胺(醚键)	724.528	725.536	[M-H]-	C41H76NO7P	794553	547512	1.24975e+06	809707	600418	862143	1.16899e+06	901565	856638	672278	660836	689464	758339	800815	762269	705568	-	-	-	-	-	-	-	-
LIPID-N-0790	PE(O-18:3_18:1)	磷脂酰乙醇胺_PE(O-18:3_18:1)	GP	甘油磷脂类	PE-O	磷脂酰乙醇胺(醚键)	724.528	725.536	[M-H]-	C41H76NO7P	253823	1.0424e+06	1.0715e+06	2.11938e+06	1.72772e+06	1.42478e+06	815741	966217	876729	2.15424e+06	1.47095e+06	1.5962e+06	1.50753e+06	1.48837e+06	1.55994e+06	1.40069e+06	-	-	-	-	-	-	-	-
LIPID-N-0791	PE(O-18:2_18:2)	磷脂酰乙醇胺_PE(O-18:2_18:2)	GP	甘油磷脂类	PE-O	磷脂酰乙醇胺(醚键)	724.528	725.536	[M-H]-	C41H76NO7P	1.01096e+06	785849	727246	1.11219e+06	1.08111e+06	1.31664e+06	702311	652884	1.22619e+06	1.4632e+06	1.005e+06	909955	1.33236e+06	1.22e+06	1.20014e+06	1.27198e+06	-	-	-	-	-	-	-	-
LIPID-N-0792	PE(O-16:0_22:4)	磷脂酰乙醇胺_PE(O-16:0_22:4)	GP	甘油磷脂类	PE-O	磷脂酰乙醇胺(醚键)	752.559	753.567	[M-H]-	C43H80NO7P	249980	411614	717568	702677	566646	644408	497841	599044	437496	556723	712920	519952	620060	612603	646969	619450	-	-	52924972	-	-	-	-	-
LIPID-N-0793	PE(O-18:0_20:4)	磷脂酰乙醇胺_PE(O-18:0_20:4)	GP	甘油磷脂类	PE-O	磷脂酰乙醇胺(醚键)	752.559	753.567	[M-H]-	C43H80NO7P	464608	816086	1.15916e+06	1.24895e+06	1.02861e+06	908409	935608	890143	606403	1.15642e+06	1.2185e+06	1.08478e+06	1.06204e+06	1.14222e+06	1.11531e+06	1.12413e+06	-	-	52925027	-	-	-	-	-
LIPID-N-0796	PE(O-18:0_22:4)	磷脂酰乙醇胺_PE(O-18:0_22:4)	GP	甘油磷脂类	PE-O	磷脂酰乙醇胺(醚键)	780.591	781.599	[M-H]-	C45H84NO7P	161759	554088	858872	1.15548e+06	1.06918e+06	631906	490601	568707	443592	1.04129e+06	1.03787e+06	866836	711691	822403	765102	790833	-	-	52924995	-	-	-	-	-
LIPID-N-0797	PE(O-20:0_20:4)	磷脂酰乙醇胺_PE(O-20:0_20:4)	GP	甘油磷脂类	PE-O	磷脂酰乙醇胺(醚键)	780.591	781.599	[M-H]-	C45H84NO7P	21454.3	10568.8	65682.2	81758.4	79296	51406.8	38373.5	33554.4	24447.8	18121.3	28524.8	60165.1	52788.6	51960.3	51911.9	55267.6	-	-	52925018	-	-	-	-	-
LIPID-N-0800	PE(O-18:2_24:2)	磷脂酰乙醇胺_PE(O-18:2_24:2)	GP	甘油磷脂类	PE-O	磷脂酰乙醇胺(醚键)	808.622	809.63	[M-H]-	C47H88NO7P	16889.9	70702.7	101187	281990	312881	108347	54144.6	73957.3	68112.9	257158	189305	175224	135822	146154	141354	147209	-	-	-	-	-	-	-	-
LIPID-N-0801	PE(O-20:0_22:4)	磷脂酰乙醇胺_PE(O-20:0_22:4)	GP	甘油磷脂类	PE-O	磷脂酰乙醇胺(醚键)	808.622	809.63	[M-H]-	C47H88NO7P	13445.2	46460.9	52954	99390.5	55427.9	28592	38816.8	49016.8	28186.3	45168.6	56872.5	46511.2	45648	48127	46078.7	41786.4	-	-	52925023	-	-	-	-	-
LIPID-N-0809	PE(O-16:1_20:4)	磷脂酰乙醇胺_PE(O-16:1_20:4)	GP	甘油磷脂类	PE-O	磷脂酰乙醇胺(醚键)	722.512	723.52	[M-H]-	C41H74NO7P	2.25177e+07	1.73791e+07	3.1383e+07	2.44181e+07	1.80963e+07	2.73012e+07	3.22425e+07	3.13131e+07	2.37611e+07	2.10087e+07	1.96998e+07	2.06124e+07	2.41814e+07	2.48413e+07	2.55211e+07	2.25516e+07	-	-	-	-	-	-	-	-
LIPID-N-0810	PE(O-20:5_16:0)	磷脂酰乙醇胺_PE(O-20:5_16:0)	GP	甘油磷脂类	PE-O	磷脂酰乙醇胺(醚键)	722.512	723.52	[M-H]-	C41H74NO7P	126239	870407	516884	917229	883298	690500	322305	411961	504537	590657	761476	465362	504732	508789	598112	592020	-	-	-	-	-	-	-	-
LIPID-N-0811	PE(O-17:1_20:4)	磷脂酰乙醇胺_PE(O-17:1_20:4)	GP	甘油磷脂类	PE-O	磷脂酰乙醇胺(醚键)	736.528	737.536	[M-H]-	C42H76NO7P	173551	94964.5	110315	90587	85353.8	158745	167373	98251.9	109066	72593	89405.8	85500.9	129132	113734	122454	113732	-	-	-	-	-	-	-	-
LIPID-N-0816	PE(O-17:1_22:4)	磷脂酰乙醇胺_PE(O-17:1_22:4)	GP	甘油磷脂类	PE-O	磷脂酰乙醇胺(醚键)	764.559	765.567	[M-H]-	C44H80NO7P	197580	646878	1.17815e+06	1.46589e+06	1.16057e+06	911154	738780	849100	613337	605690	1.08588e+06	1.02443e+06	889814	904655	898890	890292	-	-	-	-	-	-	-	-
LIPID-N-0817	PE(O-18:0_22:5)	磷脂酰乙醇胺_PE(O-18:0_22:5)	GP	甘油磷脂类	PE-O	磷脂酰乙醇胺(醚键)	778.575	779.583	[M-H]-	C45H82NO7P	104434	117771	146673	116918	108014	193960	64165.9	107474	129244	70358.1	114486	44389.5	139282	142012	134080	127809	-	-	-	-	-	-	-	-
LIPID-N-0819	PE(O-18:2_22:3)	磷脂酰乙醇胺_PE(O-18:2_22:3)	GP	甘油磷脂类	PE-O	磷脂酰乙醇胺(醚键)	778.575	779.583	[M-H]-	C45H82NO7P	37437.5	176000	226258	739143	631206	340679	146112	173077	134530	659068	457420	443767	321699	362540	349420	337142	-	-	-	-	-	-	-	-
LIPID-N-0825	PE(O-22:1_20:4)	磷脂酰乙醇胺_PE(O-22:1_20:4)	GP	甘油磷脂类	PE-O	磷脂酰乙醇胺(醚键)	806.606	807.614	[M-H]-	C47H86NO7P	21791.6	28899.9	41850.5	61875.4	50554.5	36948.2	34869.7	33459.4	36262.9	40379.7	38235.9	38536.1	43593.9	42882.7	40434.6	44235.4	-	-	-	-	-	-	-	-
LIPID-N-0826	PE(O-20:1_22:4)	磷脂酰乙醇胺_PE(O-20:1_22:4)	GP	甘油磷脂类	PE-O	磷脂酰乙醇胺(醚键)	806.606	807.614	[M-H]-	C47H86NO7P	67544.8	265040	472128	1.00234e+06	883917	321027	235287	293843	273665	645428	575008	547922	490170	495642	437686	420267	-	-	-	-	-	-	-	-
LIPID-N-0828	PE(O-18:1_24:4)	磷脂酰乙醇胺_PE(O-18:1_24:4)	GP	甘油磷脂类	PE-O	磷脂酰乙醇胺(醚键)	806.606	807.614	[M-H]-	C47H86NO7P	397002	691603	1.30296e+06	1.28594e+06	1.19437e+06	930025	815789	877855	652469	1.17648e+06	1.22204e+06	989524	947630	1.05599e+06	1.00885e+06	1.05837e+06	-	-	-	-	-	-	-	-
LIPID-N-0829	PE(O-24:1_20:4)	磷脂酰乙醇胺_PE(O-24:1_20:4)	GP	甘油磷脂类	PE-O	磷脂酰乙醇胺(醚键)	834.638	835.645	[M-H]-	C49H90NO7P	2725.72	2997.61	5108.15	5776.57	4418.97	4255.99	4161.82	3258.56	3623.01	4457.74	5464.51	4083.91	4828.69	5139.16	5116.72	4379.88	-	-	-	-	-	-	-	-
LIPID-N-0831	PE(O-16:1_20:5)	磷脂酰乙醇胺_PE(O-16:1_20:5)	GP	甘油磷脂类	PE-O	磷脂酰乙醇胺(醚键)	720.497	721.505	[M-H]-	C41H72NO7P	151884	27411.7	22101.7	27253.5	29624.6	120212	68764.4	33362.8	74567.8	22291.1	21224.2	30652.7	47511.9	50433.4	38579.2	42668.6	-	-	-	-	-	-	-	-
LIPID-N-0833	PE(O-16:2_20:4)	磷脂酰乙醇胺_PE(O-16:2_20:4)	GP	甘油磷脂类	PE-O	磷脂酰乙醇胺(醚键)	720.497	721.505	[M-H]-	C41H72NO7P	104166	8527.58	13712.2	12815	6388.24	54958.6	39585.8	24002.3	64161.2	9503.19	15634.9	9540.69	24003.5	26860.2	27688.4	24278.1	-	-	-	-	-	-	-	-
LIPID-N-0836	PE(O-17:2_20:4)	磷脂酰乙醇胺_PE(O-17:2_20:4)	GP	甘油磷脂类	PE-O	磷脂酰乙醇胺(醚键)	734.512	735.52	[M-H]-	C42H74NO7P	9233.2	42836.2	41201.1	149450	128938	96098.3	48708.5	55879.6	38117.6	106673	87972.7	97139.6	53263.1	39407.6	48203.6	56160.4	-	-	-	-	-	-	-	-
LIPID-N-0837	PE(O-18:2_20:4)	磷脂酰乙醇胺_PE(O-18:2_20:4)	GP	甘油磷脂类	PE-O	磷脂酰乙醇胺(醚键)	748.528	749.536	[M-H]-	C43H76NO7P	9.88235e+06	1.80333e+07	2.49455e+07	4.34422e+07	3.71975e+07	2.92162e+07	1.91266e+07	2.31527e+07	1.90029e+07	1.055e+07	3.6191e+07	2.81494e+07	2.69227e+07	2.75075e+07	2.69567e+07	2.91689e+07	-	-	-	-	-	-	-	-
[truncated: 1,069 more rows]
