# Supplementary material for: NIBAN2/FLII/RREB1 Axis Drives Glioma Stem Cell Malignancy via TLR3 Pathway Activation
Source: Adv Sci (Weinh). 2026 Feb 25;13(26):e19382. doi: 10.1002/advs.202519382 (PMC13159147; doi:10.1002/advs.202519382)
Supplement: Supplementary file 2 — Supporting File 2: advs74572‐sup‐0002‐Supplementary Tables.zip. [file ADVS-13-e19382-s002.zip › Supplementary Table 5.xlsx]

## Sheet: Sheet1
Figure 1B
Tukey's multiple comparisons test	Mean Diff.	95.00% CI of diff.	Below threshold?	Summary	Adjusted P Value
NBT vs. LGG	-25.04	-36.50 to -13.57	Yes	****	<0.0001
NBT vs. HGG	-79.21	-90.43 to -67.99	Yes	****	<0.0001
LGG vs. HGG	-54.17	-62.27 to -46.08	Yes	****	<0.0001
Figure 1C
Tukey's multiple comparisons test	Mean Diff.	95.00% CI of diff.	Below threshold?	Summary	Adjusted P Value
NBT vs. LGG	-4.846	-6.493 to -3.199	Yes	****	<0.0001
NBT vs. HGG	-7.941	-9.552 to -6.329	Yes	****	<0.0001
LGG vs. HGG	-3.094	-4.257 to -1.932	Yes	****	<0.0001
Figure 2A	GBM#1	GBM#2
Column B	oeNIBAN2	oeNIBAN2
vs.	vs.	vs.
Column A	Vector	Vector
Paired t test
P value	<0.0001	0.0003
P value summary	****	***
Significantly different (P < 0.05)?	Yes	Yes
One- or two-tailed P value?	Two-tailed	Two-tailed
t, df	t=22.96, df=4	t=11.55, df=4
Number of pairs	5	5
How big is the difference?
Mean of differences (B - A)	1.586	1.51
SD of differences	0.1545	0.2922
SEM of differences	0.06909	0.1307
95% confidence interval	1.395 to 1.778	1.147 to 1.873
R squared (partial eta squared)	0.9925	0.9709
Figure 2C
GBM#1	CD133	CD44	Nanog	Nestin	GBM#2	CD133	CD44	Nanog	Nestin
Column B	oeNIBAN2	oeNIBAN2	oeNIBAN2	oeNIBAN2	Column B	oeNIBAN2	oeNIBAN2	oeNIBAN2	oeNIBAN2
vs.	vs.	vs.	vs.	vs.	vs.	vs.	vs.	vs.	vs.
Column A	Vector	Vector	Vector	Vector	Column A	Vector	Vector	Vector	Vector
Unpaired t test					Unpaired t test
P value	<0.0001	<0.0001	<0.0001	<0.0001	P value	<0.0001	<0.0001	<0.0001	<0.0001
P value summary	****	****	****	****	P value summary	****	****	****	****
Significantly different (P < 0.05)?	Yes	Yes	Yes	Yes	Significantly different (P < 0.05)?	Yes	Yes	Yes	Yes
One- or two-tailed P value?	Two-tailed	Two-tailed	Two-tailed	Two-tailed	One- or two-tailed P value?	Two-tailed	Two-tailed	Two-tailed	Two-tailed
t, df	t=12.33, df=8	t=9.359, df=8	t=30.16, df=8	t=23.02, df=8	t, df	t=21.73, df=8	t=16.48, df=8	t=14.80, df=8	t=23.17, df=8
How big is the difference?					How big is the difference?
Mean of column A	1	1	1	1	Mean of column A	1	1	1	0.9998
Mean of column B	3.054	2.639	4.782	4.187	Mean of column B	3.054	2.999	4.782	4.782
Difference between means (B - A) ± SEM	2.054 ± 0.1665	1.639 ± 0.1751	3.782 ± 0.1254	3.187 ± 0.1384	Difference between means (B - A) ± SEM	2.054 ± 0.09455	1.999 ± 0.1213	3.782 ± 0.2555	3.782 ± 0.1632
95% confidence interval	1.670 to 2.438	1.235 to 2.043	3.493 to 4.071	2.867 to 3.506	95% confidence interval	1.836 to 2.272	1.719 to 2.279	3.193 to 4.371	3.406 to 4.158
R squared (eta squared)	0.95	0.9163	0.9913	0.9851	R squared (eta squared)	0.9833	0.9714	0.9648	0.9853
Figure 2D (Tumor Size)	GBM#1	GBM#2	Figure 2D (Ki67)	GBM#1	GBM#2
Column B	oeNIBAN2	oeNIBAN2	Column B	oeNIBAN2	oeNIBAN2
vs.	vs.	vs.	vs.	vs.	vs.
Column A	Vector	Vector	Column A	Vector	Vector
Unpaired t test			Unpaired t test
P value	<0.0001	<0.0001	P value	<0.0001	<0.0001
P value summary	****	****	P value summary	****	****
Significantly different (P < 0.05)?	Yes	Yes	Significantly different (P < 0.05)?	Yes	Yes
One- or two-tailed P value?	Two-tailed	Two-tailed	One- or two-tailed P value?	Two-tailed	Two-tailed
t, df	t=46.02, df=8	t=38.77, df=8	t, df	t=24.21, df=8	t=15.98, df=8
How big is the difference?			How big is the difference?
Mean of column A	1	1	Mean of column A	45.36	42.86
Mean of column B	3.432	3.648	Mean of column B	87.52	86.47
Difference between means (B - A) ± SEM	2.432 ± 0.05285	2.648 ± 0.06829	Difference between means (B - A) ± SEM	42.15 ± 1.741	43.61 ± 2.729
95% confidence interval	2.310 to 2.554	2.491 to 2.805	95% confidence interval	38.14 to 46.17	37.31 to 49.90
R squared (eta squared)	0.9962	0.9947	R squared (eta squared)	0.9865	0.9696
Figure 4A
GBM#3
Dunnett's multiple comparisons test	Mean Diff.	95.00% CI of diff.	Below threshold?	Summary	Adjusted P Value
oeNIBAN2 vs. Vector	1.586	1.414 to 1.758	Yes	****	<0.0001
oeNIBAN2 vs. oeNIBAN2+sh-FLII#1	1.159	0.9877 to 1.331	Yes	****	<0.0001
GBM#4
Dunnett's multiple comparisons test	Mean Diff.	95.00% CI of diff.	Below threshold?	Summary	Adjusted P Value
oeNIBAN2 vs. Vector	1.586	1.397 to 1.775	Yes	****	<0.0001
oeNIBAN2 vs. oeNIBAN2+sh-FLII#1	1.212	1.023 to 1.401	Yes	****	<0.0001
Figure 4C (Tumor Size)
GBM#3
Dunnett's multiple comparisons test	Mean Diff.	95.00% CI of diff.	Below threshold?	Summary	Adjusted P Value
oeNIBAN2 vs. Vector	2.862	2.709 to 3.015	Yes	****	<0.0001
oeNIBAN2 vs. oeNIBAN2+sh-FLII#1	2.335	2.182 to 2.488	Yes	****	<0.0001
GBM#4
Dunnett's multiple comparisons test	Mean Diff.	95.00% CI of diff.	Below threshold?	Summary	Adjusted P Value
oeNIBAN2 vs. Vector	2.862	2.619 to 3.105	Yes	****	<0.0001
oeNIBAN2 vs. oeNIBAN2+sh-FLII#1	2.335	2.092 to 2.578	Yes	****	<0.0001
Figure 4C (Ki67)
GBM#3
Dunnett's multiple comparisons test	Mean Diff.	95.00% CI of diff.	Below threshold?	Summary	Adjusted P Value
oeNIBAN2 vs. Vector	45.06	37.65 to 52.48	Yes	****	<0.0001
oeNIBAN2 vs. oeNIBAN2+sh-FLII#1	40.44	33.03 to 47.85	Yes	****	<0.0001
GBM#4
Dunnett's multiple comparisons test	Mean Diff.	95.00% CI of diff.	Below threshold?	Summary	Adjusted P Value
oeNIBAN2 vs. Vector	45.06	38.98 to 51.15	Yes	****	<0.0001
oeNIBAN2 vs. oeNIBAN2+sh-FLII#1	40.44	34.35 to 46.53	Yes	****	<0.0001
Figure 4C (SOX2 IHC)
GBM#3
Dunnett's multiple comparisons test	Mean Diff.	95.00% CI of diff.	Below threshold?	Summary	Adjusted P Value
oeNIBAN2 vs. Vector	6	2.593 to 9.407	Yes	**	0.0016
oeNIBAN2 vs. oeNIBAN2+sh-FLII#1	5.2	1.793 to 8.607	Yes	**	0.0046
GBM#4
Dunnett's multiple comparisons test	Mean Diff.	95.00% CI of diff.	Below threshold?	Summary	Adjusted P Value
oeNIBAN2 vs. Vector	6.4	2.566 to 10.23	Yes	**	0.0024
oeNIBAN2 vs. oeNIBAN2+sh-FLII#1	6	2.166 to 9.834	Yes	**	0.0038
Figure 5B (Left)
Tukey's multiple comparisons test	Mean Diff.	95.00% CI of diff.	Below threshold?	Summary	Adjusted P Value
Vector vs. oeNIBAN2	-1.547	-1.722 to -1.372	Yes	****	<0.0001
Vector vs. sh-NC	0.0002	-0.1750 to 0.1754	No	ns	>0.9999
Vector vs. sh-NIBAN2#2	0.574	0.3988 to 0.7492	Yes	****	<0.0001
oeNIBAN2 vs. sh-NC	1.547	1.372 to 1.723	Yes	****	<0.0001
oeNIBAN2 vs. sh-NIBAN2#2	2.121	1.946 to 2.296	Yes	****	<0.0001
sh-NC vs. sh-NIBAN2#2	0.5738	0.3986 to 0.7490	Yes	****	<0.0001
Figure 5B (Right)
Tukey's multiple comparisons test	Mean Diff.	95.00% CI of diff.	Below threshold?	Summary	Adjusted P Value
Vector vs. oeNIBAN2	-43.69	-49.86 to -37.52	Yes	****	<0.0001
Vector vs. sh-NC	0.0002	-6.173 to 6.173	No	ns	>0.9999
Vector vs. sh-NIBAN2#2	26.21	20.04 to 32.38	Yes	****	<0.0001
oeNIBAN2 vs. sh-NC	43.69	37.52 to 49.87	Yes	****	<0.0001
oeNIBAN2 vs. sh-NIBAN2#2	69.9	63.73 to 76.07	Yes	****	<0.0001
sh-NC vs. sh-NIBAN2#2	26.21	20.04 to 32.38	Yes	****	<0.0001
Figure 6A
GBM#1
Dunnett's multiple comparisons test	Mean Diff.	95.00% CI of diff.	Below threshold?	Summary	Adjusted P Value
oeNIBAN2 vs. Vector	1.638	1.515 to 1.761	Yes	****	<0.0001
oeNIBAN2 vs. oeNIBAN2+sh-RREB1#2	1.747	1.624 to 1.870	Yes	****	<0.0001
GBM#3
Dunnett's multiple comparisons test	Mean Diff.	95.00% CI of diff.	Below threshold?	Summary	Adjusted P Value
oeNIBAN2 vs. Vector	1.638	1.446 to 1.830	Yes	****	<0.0001
oeNIBAN2 vs. oeNIBAN2+sh-RREB1#2	1.706	1.514 to 1.898	Yes	****	<0.0001
Figure 6C (Tumor Size)
GBM#1
Dunnett's multiple comparisons test	Mean Diff.	95.00% CI of diff.	Below threshold?	Summary	Adjusted P Value
oeNIBAN2 vs. Vector	2.458	2.332 to 2.584	Yes	****	<0.0001
oeNIBAN2 vs. oeNIBAN2+sh-RREB1#2	2.193	2.067 to 2.319	Yes	****	<0.0001
GBM#3
Dunnett's multiple comparisons test	Mean Diff.	95.00% CI of diff.	Below threshold?	Summary	Adjusted P Value
oeNIBAN2 vs. Vector	2.446	2.347 to 2.545	Yes	****	<0.0001
oeNIBAN2 vs. oeNIBAN2+sh-RREB1#2	2.181	2.082 to 2.280	Yes	****	<0.0001
Figure 6C (Ki67)
GBM#1
Dunnett's multiple comparisons test	Mean Diff.	95.00% CI of diff.	Below threshold?	Summary	Adjusted P Value
oeNIBAN2 vs. Vector	45.68	42.73 to 48.63	Yes	****	<0.0001
oeNIBAN2 vs. oeNIBAN2+sh-RREB1#2	41.32	38.37 to 44.26	Yes	****	<0.0001
GBM#3
Dunnett's multiple comparisons test	Mean Diff.	95.00% CI of diff.	Below threshold?	Summary	Adjusted P Value
oeNIBAN2 vs. Vector	45.74	42.95 to 48.53	Yes	****	<0.0001
oeNIBAN2 vs. oeNIBAN2+sh-RREB1#2	40.93	38.14 to 43.72	Yes	****	<0.0001
Figure 6C (SOX2 IHC)
GBM#1
Dunnett's multiple comparisons test	Mean Diff.	95.00% CI of diff.	Below threshold?	Summary	Adjusted P Value
oeNIBAN2 vs. Vector	4.6	0.9334 to 8.267	Yes	*	0.0157
oeNIBAN2 vs. oeNIBAN2+sh-RREB1#2	5	1.333 to 8.667	Yes	**	0.0096
GBM#3
Dunnett's multiple comparisons test	Mean Diff.	95.00% CI of diff.	Below threshold?	Summary	Adjusted P Value
oeNIBAN2 vs. Vector	5	0.8225 to 9.178	Yes	*	0.0205
oeNIBAN2 vs. oeNIBAN2+sh-RREB1#2	5.2	1.022 to 9.378	Yes	*	0.0165
Figure 7A
GBM#2						GBM#2
Column B	oeNIBAN2					Column B	oeNIBAN2
vs.	vs.					vs.	vs.
Column A	Vector					Column A	Vector
Unpaired t test						Unpaired t test
P value	<0.0001					P value	<0.0001
P value summary	****					P value summary	****
Significantly different (P < 0.05)?	Yes					Significantly different (P < 0.05)?	Yes
One- or two-tailed P value?	Two-tailed					One- or two-tailed P value?	Two-tailed
t, df	t=30.32, df=8					t, df	t=18.80, df=8
How big is the difference?						How big is the difference?
Mean of column A	1					Mean of column A	1
Mean of column B	2.394					Mean of column B	2.603
Difference between means (B - A) ± SEM	1.394 ± 0.04597					Difference between means (B - A) ± SEM	1.603 ± 0.08525
95% confidence interval	1.288 to 1.500					95% confidence interval	1.406 to 1.800
R squared (eta squared)	0.9914					R squared (eta squared)	0.9779
GBM#7						GBM#7
Dunnett's multiple comparisons test	Mean Diff.	95.00% CI of diff.	Below threshold?	Summary	Adjusted P Value	Šídák's multiple comparisons test	Mean Diff.	95.00% CI of diff.	Below threshold?	Summary	Adjusted P Value
sh-NC vs. sh-RREB1#1	0.5422	0.4452 to 0.6392	Yes	****	<0.0001	sh-NC vs. sh-RREB1#1	0.574	0.5010 to 0.6470	Yes	****	<0.0001
sh-NC vs. sh-RREB1#2	0.5696	0.4726 to 0.6666	Yes	****	<0.0001	sh-NC vs. sh-RREB1#2	0.5754	0.5024 to 0.6484	Yes	****	<0.0001
Figure 7B
GBM#2						GBM#2
Column B	oeNIBAN2					Column B	oeNIBAN2
vs.	vs.					vs.	vs.
Column A	Vector					Column A	Vector
Unpaired t test						Unpaired t test
P value	<0.0001					P value	<0.0001
P value summary	****					P value summary	****
Significantly different (P < 0.05)?	Yes					Significantly different (P < 0.05)?	Yes
One- or two-tailed P value?	Two-tailed					One- or two-tailed P value?	Two-tailed
t, df	t=25.38, df=8					t, df	t=40.10, df=8
How big is the difference?						How big is the difference?
Mean of column A	1					Mean of column A	1
Mean of column B	2.656					Mean of column B	2.538
Difference between means (B - A) ± SEM	1.656 ± 0.06528					Difference between means (B - A) ± SEM	1.538 ± 0.03835
95% confidence interval	1.506 to 1.807					95% confidence interval	1.449 to 1.626
R squared (eta squared)	0.9877					R squared (eta squared)	0.995
GBM#7						GBM#7
Dunnett's multiple comparisons test	Mean Diff.	95.00% CI of diff.	Below threshold?	Summary	Adjusted P Value	Dunnett's multiple comparisons test	Mean Diff.	95.00% CI of diff.	Below threshold?	Summary	Adjusted P Value
sh-NC vs. sh-RREB1#1	0.548	0.4467 to 0.6493	Yes	****	<0.0001	sh-NC vs. sh-RREB1#1	0.601	0.5013 to 0.7007	Yes	****	<0.0001
sh-NC vs. sh-RREB1#2	0.548	0.4467 to 0.6493	Yes	****	<0.0001	sh-NC vs. sh-RREB1#2	0.6028	0.5031 to 0.7025	Yes	****	<0.0001
Figure 7F-1
Column B	oeNIBAN2
vs.	vs.
Column A	Vector
Unpaired t test
P value	<0.0001
P value summary	****
Significantly different (P < 0.05)?	Yes
One- or two-tailed P value?	Two-tailed
t, df	t=50.24, df=8
How big is the difference?
Mean of column A	1
Mean of column B	4.563
Difference between means (B - A) ± SEM	3.563 ± 0.07092
95% confidence interval	3.399 to 3.727
R squared (eta squared)	0.9968
Figure 7F-2
Dunnett's multiple comparisons test	Mean Diff.	95.00% CI of diff.	Below threshold?	Summary	Adjusted P Value
sh-NC vs. sh-RREB1#1	0.582	0.4996 to 0.6644	Yes	****	<0.0001
sh-NC vs. sh-RREB1#2	0.582	0.4996 to 0.6644	Yes	****	<0.0001
Figure 7F-3
Column B	oeNIBAN2
vs.	vs.
Column A	Vector
Unpaired t test
P value	<0.0001
P value summary	****
Significantly different (P < 0.05)?	Yes
One- or two-tailed P value?	Two-tailed
t, df	t=65.43, df=8
How big is the difference?
Mean of column A	1
Mean of column B	4.683
Difference between means (B - A) ± SEM	3.683 ± 0.05630
95% confidence interval	3.553 to 3.813
R squared (eta squared)	0.9981
Figure 7F-4
Dunnett's multiple comparisons test	Mean Diff.	95.00% CI of diff.	Below threshold?	Summary	Adjusted P Value
sh-NC vs. sh-RREB1#1	0.464	0.3769 to 0.5511	Yes	****	<0.0001
sh-NC vs. sh-RREB1#2	0.4722	0.3851 to 0.5593	Yes	****	<0.0001
Figure 8D
Column B	sh-RREB1	Column B	sh-RREB1
vs.	vs.	vs.	vs.
Column A	sh-NC	Column A	sh-NC
Unpaired t test		Unpaired t test
P value	<0.0001	P value	<0.0001
P value summary	****	P value summary	****
Significantly different (P < 0.05)?	Yes	Significantly different (P < 0.05)?	Yes
One- or two-tailed P value?	Two-tailed	One- or two-tailed P value?	Two-tailed
t, df	t=10.47, df=8	t, df	t=15.02, df=8
How big is the difference?		How big is the difference?
Mean of column A	146.7	Mean of column A	365.3
Mean of column B	63.89	Mean of column B	206.8
Difference between means (B - A) ± SEM	-82.78 ± 7.905	Difference between means (B - A) ± SEM	-158.6 ± 10.56
95% confidence interval	-101.0 to -64.55	95% confidence interval	-182.9 to -134.2
R squared (eta squared)	0.932	R squared (eta squared)	0.9658
Figure 8F
Column B	oeRREB1
vs.	vs.
Column A	Vector
Unpaired t test
P value	<0.0001
P value summary	****
Significantly different (P < 0.05)?	Yes
One- or two-tailed P value?	Two-tailed
t, df	t=15.01, df=8
How big is the difference?
Mean of column A	1
Mean of column B	2.75
Difference between means (B - A) ± SEM	1.750 ± 0.1166
95% confidence interval	1.481 to 2.019
R squared (eta squared)	0.9657
Dunnett's multiple comparisons test	Mean Diff.	95.00% CI of diff.	Below threshold?	Summary	Adjusted P Value
sh-NC vs. sh-RREB1#1	0.614	0.4516 to 0.7764	Yes	****	<0.0001
sh-NC vs. sh-RREB1#2	0.6416	0.4792 to 0.8040	Yes	****	<0.0001
Column B	oeRREB1
vs.	vs.
Column A	Vector
Unpaired t test
P value	<0.0001
P value summary	****
Significantly different (P < 0.05)?	Yes
One- or two-tailed P value?	Two-tailed
t, df	t=17.91, df=8
How big is the difference?
Mean of column A	1
Mean of column B	2.537
Difference between means (B - A) ± SEM	1.537 ± 0.08581
95% confidence interval	1.339 to 1.735
R squared (eta squared)	0.9757
Dunnett's multiple comparisons test	Mean Diff.	95.00% CI of diff.	Below threshold?	Summary	Adjusted P Value
sh-NC vs. sh-RREB1#1	0.6416	0.5030 to 0.7802	Yes	****	<0.0001
sh-NC vs. sh-RREB1#2	0.614	0.4754 to 0.7526	Yes	****	<0.0001
Figure 8I
Column B	oeLDHA
vs.	vs.
Column A	Vector
Unpaired t test
P value	<0.0001
P value summary	****
Significantly different (P < 0.05)?	Yes
One- or two-tailed P value?	Two-tailed
t, df	t=41.12, df=8
How big is the difference?
Mean of column A	1
Mean of column B	4.627
Difference between means (B - A) ± SEM	3.627 ± 0.08821
95% confidence interval	3.424 to 3.830
R squared (eta squared)	0.9953
Dunnett's multiple comparisons test	Mean Diff.	95.00% CI of diff.	Below threshold?	Summary	Adjusted P Value
sh-NC vs. sh-RREB1#1	0.505	0.4281 to 0.5819	Yes	****	<0.0001
sh-NC vs. sh-RREB1#2	0.505	0.4281 to 0.5819	Yes	****	<0.0001
Figure 9C-1
Tukey's multiple comparisons test	Mean Diff.	95.00% CI of diff.	Below threshold?	Summary	Adjusted P Value
PDO#1
DMSO vs. Nelfinavir	0.525	0.4646 to 0.5854	Yes	****	<0.0001
DMSO vs. FX11	0.516	0.4556 to 0.5764	Yes	****	<0.0001
DMSO vs. FX11+Nelfinavir	0.7426	0.6822 to 0.8030	Yes	****	<0.0001
Nelfinavir vs. FX11	-0.009	-0.06938 to 0.05138	No	ns	0.9786
Nelfinavir vs. FX11+Nelfinavir	0.2176	0.1572 to 0.2780	Yes	****	<0.0001
FX11 vs. FX11+Nelfinavir	0.2266	0.1662 to 0.2870	Yes	****	<0.0001
PDO#2
DMSO vs. Nelfinavir	0.5098	0.4494 to 0.5702	Yes	****	<0.0001
DMSO vs. FX11	0.514	0.4536 to 0.5744	Yes	****	<0.0001
DMSO vs. FX11+Nelfinavir	0.8008	0.7404 to 0.8612	Yes	****	<0.0001
Nelfinavir vs. FX11	0.0042	-0.05618 to 0.06458	No	ns	0.9977
Nelfinavir vs. FX11+Nelfinavir	0.291	0.2306 to 0.3514	Yes	****	<0.0001
FX11 vs. FX11+Nelfinavir	0.2868	0.2264 to 0.3472	Yes	****	<0.0001
PDO#3
DMSO vs. Nelfinavir	0.534	0.4736 to 0.5944	Yes	****	<0.0001
DMSO vs. FX11	0.5422	0.4818 to 0.6026	Yes	****	<0.0001
DMSO vs. FX11+Nelfinavir	0.7798	0.7194 to 0.8402	Yes	****	<0.0001
Nelfinavir vs. FX11	0.0082	-0.05218 to 0.06858	No	ns	0.9836
Nelfinavir vs. FX11+Nelfinavir	0.2458	0.1854 to 0.3062	Yes	****	<0.0001
FX11 vs. FX11+Nelfinavir	0.2376	0.1772 to 0.2980	Yes	****	<0.0001
Figure 9C-2
Tukey's multiple comparisons test	Mean Diff.	95.00% CI of diff.	Below threshold?	Summary	Adjusted P Value
PDO#1
DMSO vs. Nelfinavir	0.462	0.3749 to 0.5491	Yes	****	<0.0001
DMSO vs. FX11	0.4878	0.4007 to 0.5749	Yes	****	<0.0001
DMSO vs. FX11+Nelfinavir	0.743	0.6559 to 0.8301	Yes	****	<0.0001
Nelfinavir vs. FX11	0.0258	-0.06126 to 0.1129	No	ns	0.8592
Nelfinavir vs. FX11+Nelfinavir	0.281	0.1939 to 0.3681	Yes	****	<0.0001
FX11 vs. FX11+Nelfinavir	0.2552	0.1681 to 0.3423	Yes	****	<0.0001
PDO#2
DMSO vs. Nelfinavir	0.488	0.4009 to 0.5751	Yes	****	<0.0001
DMSO vs. FX11	0.5184	0.4313 to 0.6055	Yes	****	<0.0001
DMSO vs. FX11+Nelfinavir	0.7224	0.6353 to 0.8095	Yes	****	<0.0001
Nelfinavir vs. FX11	0.0304	-0.05666 to 0.1175	No	ns	0.7893
Nelfinavir vs. FX11+Nelfinavir	0.2344	0.1473 to 0.3215	Yes	****	<0.0001
FX11 vs. FX11+Nelfinavir	0.204	0.1169 to 0.2911	Yes	****	<0.0001
PDO#3
DMSO vs. Nelfinavir	0.5108	0.4237 to 0.5979	Yes	****	<0.0001
DMSO vs. FX11	0.5392	0.4521 to 0.6263	Yes	****	<0.0001
DMSO vs. FX11+Nelfinavir	0.7124	0.6253 to 0.7995	Yes	****	<0.0001
Nelfinavir vs. FX11	0.0284	-0.05866 to 0.1155	No	ns	0.8212
Nelfinavir vs. FX11+Nelfinavir	0.2016	0.1145 to 0.2887	Yes	****	<0.0001
FX11 vs. FX11+Nelfinavir	0.1732	0.08614 to 0.2603	Yes	****	<0.0001
Figure 9C-3
Tukey's multiple comparisons test	Mean Diff.	95.00% CI of diff.	Below threshold?	Summary	Adjusted P Value
PDO#1
DMSO vs. Nelfinavir	31.8	24.57 to 39.03	Yes	****	<0.0001
DMSO vs. FX11	29.8	22.57 to 37.03	Yes	****	<0.0001
DMSO vs. FX11+Nelfinavir	47.2	39.97 to 54.43	Yes	****	<0.0001
Nelfinavir vs. FX11	-2	-9.226 to 5.226	No	ns	0.8819
Nelfinavir vs. FX11+Nelfinavir	15.4	8.174 to 22.63	Yes	****	<0.0001
FX11 vs. FX11+Nelfinavir	17.4	10.17 to 24.63	Yes	****	<0.0001
PDO#2
DMSO vs. Nelfinavir	32	24.77 to 39.23	Yes	****	<0.0001
DMSO vs. FX11	30	22.77 to 37.23	Yes	****	<0.0001
DMSO vs. FX11+Nelfinavir	44.8	37.57 to 52.03	Yes	****	<0.0001
Nelfinavir vs. FX11	-2	-9.226 to 5.226	No	ns	0.8819
Nelfinavir vs. FX11+Nelfinavir	12.8	5.574 to 20.03	Yes	***	0.0001
FX11 vs. FX11+Nelfinavir	14.8	7.574 to 22.03	Yes	****	<0.0001
PDO#3
DMSO vs. Nelfinavir	32.4	25.17 to 39.63	Yes	****	<0.0001
DMSO vs. FX11	31.2	23.97 to 38.43	Yes	****	<0.0001
DMSO vs. FX11+Nelfinavir	44.8	37.57 to 52.03	Yes	****	<0.0001
Nelfinavir vs. FX11	-1.2	-8.426 to 6.026	No	ns	0.9708
Nelfinavir vs. FX11+Nelfinavir	12.4	5.174 to 19.63	Yes	***	0.0002
FX11 vs. FX11+Nelfinavir	13.6	6.374 to 20.83	Yes	****	<0.0001
Figure S2D
GBM#1		GBM#2
Column B	oeNIBAN2	Column B	oeNIBAN2
vs.	vs.	vs.	vs.
Column A	Vector	Column A	Vector
Unpaired t test		Unpaired t test
P value	0.0029	P value	0.007
P value summary	**	P value summary	**
Significantly different (P < 0.05)?	Yes	Significantly different (P < 0.05)?	Yes
One- or two-tailed P value?	Two-tailed	One- or two-tailed P value?	Two-tailed
t, df	t=4.218, df=8	t, df	t=3.600, df=8
How big is the difference?		How big is the difference?
Mean of column A	5.4	Mean of column A	5
Mean of column B	10.6	Mean of column B	11.4
Difference between means (B - A) ± SEM	5.200 ± 1.233	Difference between means (B - A) ± SEM	6.400 ± 1.778
95% confidence interval	2.357 to 8.043	95% confidence interval	2.301 to 10.50
R squared (eta squared)	0.6898	R squared (eta squared)	0.6184
Figure S2E
GBM#6		GBM#7
Column B	sh-NIBAN#2	Column B	sh-NIBAN#2
vs.	vs.	vs.	vs.
Column A	sh-NC	Column A	sh-NC
Unpaired t test		Unpaired t test
P value	<0.0001	P value	<0.0001
P value summary	****	P value summary	****
Significantly different (P < 0.05)?	Yes	Significantly different (P < 0.05)?	Yes
One- or two-tailed P value?	Two-tailed	One- or two-tailed P value?	Two-tailed
t, df	t=17.86, df=8	t, df	t=14.32, df=8
How big is the difference?		How big is the difference?
Mean of column A	1	Mean of column A	1
Mean of column B	0.342	Mean of column B	0.3432
Difference between means (B - A) ± SEM	-0.6580 ± 0.03685	Difference between means (B - A) ± SEM	-0.6568 ± 0.04586
95% confidence interval	-0.7430 to -0.5730	95% confidence interval	-0.7626 to -0.5510
R squared (eta squared)	0.9755	R squared (eta squared)	0.9625
Figure S3D (Tumor Size)
GBM#6		GBM#7
Column B	sh-NIBAN2#2	Column B	sh-NIBAN2#2
vs.	vs.	vs.	vs.
Column A	sh-NC	Column A	sh-NC
Unpaired t test		Unpaired t test
P value	<0.0001	P value	<0.0001
P value summary	****	P value summary	****
Significantly different (P < 0.05)?	Yes	Significantly different (P < 0.05)?	Yes
One- or two-tailed P value?	Two-tailed	One- or two-tailed P value?	Two-tailed
t, df	t=20.46, df=8	t, df	t=23.53, df=8
How big is the difference?		How big is the difference?
Mean of column A	1	Mean of column A	1
Mean of column B	0.3052	Mean of column B	0.2856
Difference between means (B - A) ± SEM	-0.6948 ± 0.03395	Difference between means (B - A) ± SEM	-0.7144 ± 0.03036
95% confidence interval	-0.7731 to -0.6165	95% confidence interval	-0.7844 to -0.6444
R squared (eta squared)	0.9813	R squared (eta squared)	0.9858
Figure S3D (Ki67)
GBM#6		GBM#7
Column B	sh-NIBAN#2	Column B	sh-NIBAN#2
vs.	vs.	vs.	vs.
Column A	sh-NC	Column A	sh-NC
Unpaired t test		Unpaired t test
P value	<0.0001	P value	<0.0001
P value summary	****	P value summary	****
Significantly different (P < 0.05)?	Yes	Significantly different (P < 0.05)?	Yes
One- or two-tailed P value?	Two-tailed	One- or two-tailed P value?	Two-tailed
t, df	t=23.75, df=8	t, df	t=24.35, df=8
How big is the difference?		How big is the difference?
Mean of column A	49.27	Mean of column A	49.83
Mean of column B	17.14	Mean of column B	17.22
Difference between means (B - A) ± SEM	-32.13 ± 1.353	Difference between means (B - A) ± SEM	-32.61 ± 1.339
95% confidence interval	-35.25 to -29.01	95% confidence interval	-35.70 to -29.52
R squared (eta squared)	0.986	R squared (eta squared)	0.9867
Figure S3D (SOX2 IHC)
GBM#6		GBM#7
Column B	sh-NIBAN2#2	Column B	sh-NIBAN2#2
vs.	vs.	vs.	vs.
Column A	sh-NC	Column A	sh-NC
Unpaired t test		Unpaired t test
P value	0.0017	P value	0.0062
P value summary	**	P value summary	**
Significantly different (P < 0.05)?	Yes	Significantly different (P < 0.05)?	Yes
One- or two-tailed P value?	Two-tailed	One- or two-tailed P value?	Two-tailed
t, df	t=4.638, df=8	t, df	t=3.682, df=8
How big is the difference?		How big is the difference?
Mean of column A	6.6	Mean of column A	5.8
Mean of column B	2.2	Mean of column B	1.8
Difference between means (B - A) ± SEM	-4.400 ± 0.9487	Difference between means (B - A) ± SEM	-4.000 ± 1.086
95% confidence interval	-6.588 to -2.212	95% confidence interval	-6.505 to -1.495
R squared (eta squared)	0.7289	R squared (eta squared)	0.6289
Figure S6B
Tukey's multiple comparisons test	Mean Diff.	95.00% CI of diff.	Below threshold?	Summary	Adjusted P Value
NBT vs. LGG	-11.19	-21.43 to -0.9404	Yes	*	0.0287
NBT vs. HGG	-32.83	-42.86 to -22.81	Yes	****	<0.0001
LGG vs. HGG	-21.65	-28.88 to -14.41	Yes	****	<0.0001
Figure S6C
Tukey's multiple comparisons test	Mean Diff.	95.00% CI of diff.	Below threshold?	Summary	Adjusted P Value
NBT vs. LGG	-4.976	-6.597 to -3.354	Yes	****	<0.0001
NBT vs. HGG	-7.113	-8.699 to -5.526	Yes	****	<0.0001
LGG vs. HGG	-2.137	-3.281 to -0.9919	Yes	****	<0.0001
Figure S7A
GBM#3
Dunnett's multiple comparisons test	Mean Diff.	95.00% CI of diff.	Below threshold?	Summary	Adjusted P Value
oeNIBAN2 vs. Vector	1.658	1.363 to 1.954	Yes	****	<0.0001
oeNIBAN2 vs. oeNIBAN2+sh-FLII#1	1.608	1.313 to 1.904	Yes	****	<0.0001
GBM#4
Dunnett's multiple comparisons test	Mean Diff.	95.00% CI of diff.	Below threshold?	Summary	Adjusted P Value
oeNIBAN2 vs. Vector	1.576	1.353 to 1.800	Yes	****	<0.0001
oeNIBAN2 vs. oeNIBAN2+sh-FLII#1	1.492	1.269 to 1.716	Yes	****	<0.0001
Figure S8B
Tukey's multiple comparisons test	Mean Diff.	95.00% CI of diff.	Below threshold?	Summary	Adjusted P Value
NBT vs. LGG	-3.068	-13.32 to 7.187	No	ns	0.7587
NBT vs. HGG	-24.51	-34.55 to -14.47	Yes	****	<0.0001
LGG vs. HGG	-21.44	-28.68 to -14.20	Yes	****	<0.0001
Figure S8C
Tukey's multiple comparisons test	Mean Diff.	95.00% CI of diff.	Below threshold?	Summary	Adjusted P Value
NBT vs. LGG	-4.365	-5.818 to -2.911	Yes	****	<0.0001
NBT vs. HGG	-7.3	-8.722 to -5.878	Yes	****	<0.0001
LGG vs. HGG	-2.935	-3.961 to -1.909	Yes	****	<0.0001
Figure S9A
GBM#3
Dunnett's multiple comparisons test	Mean Diff.	95.00% CI of diff.	Below threshold?	Summary	Adjusted P Value
oeNIBAN2 vs. Vector	1.724	1.623 to 1.825	Yes	****	<0.0001
oeNIBAN2 vs. oeNIBAN2+sh-RREB1#2	1.86	1.759 to 1.961	Yes	****	<0.0001
GBM#4
Šídák's multiple comparisons test	Mean Diff.	95.00% CI of diff.	Below threshold?	Summary	Adjusted P Value
oeNIBAN2 vs. Vector	1.802	1.694 to 1.909	Yes	****	<0.0001
oeNIBAN2 vs. oeNIBAN2+sh-RREB1#2	1.93	1.822 to 2.037	Yes	****	<0.0001
Figure S9C
GBM#3
Dunnett's multiple comparisons test	Mean Diff.	95.00% CI of diff.	Below threshold?	Summary	Adjusted P Value
oeRREB1 vs. Vector	2.378	2.181 to 2.575	Yes	****	<0.0001
oeRREB1 vs. oeRREB1+sh-NIBAN2	2.368	2.171 to 2.565	Yes	****	<0.0001
oeRREB1 vs. oeRREB1+sh-CD44	2.392	2.195 to 2.589	Yes	****	<0.0001
GBM#4
Dunnett's multiple comparisons test	Mean Diff.	95.00% CI of diff.	Below threshold?	Summary	Adjusted P Value
oeRREB1 vs. Vector	2.381	2.196 to 2.567	Yes	****	<0.0001
oeRREB1 vs. oeRREB1+sh-NIBAN2	2.459	2.274 to 2.645	Yes	****	<0.0001
oeRREB1 vs. oeRREB1+sh-CD44	2.396	2.211 to 2.582	Yes	****	<0.0001
Figure S9D
GBM#3
Dunnett's multiple comparisons test	Mean Diff.	95.00% CI of diff.	Below threshold?	Summary	Adjusted P Value
oeRREB1 vs. Vector	1.732	1.548 to 1.916	Yes	****	<0.0001
oeRREB1 vs. oeRREB1+sh-NIBAN2	1.74	1.556 to 1.924	Yes	****	<0.0001
oeRREB1 vs. oeRREB1+sh-CD44	1.656	1.472 to 1.840	Yes	****	<0.0001
GBM#4
Dunnett's multiple comparisons test	Mean Diff.	95.00% CI of diff.	Below threshold?	Summary	Adjusted P Value
oeRREB1 vs. Vector	1.714	1.513 to 1.915	Yes	****	<0.0001
oeRREB1 vs. oeRREB1+sh-NIBAN2	1.753	1.553 to 1.954	Yes	****	<0.0001
oeRREB1 vs. oeRREB1+sh-CD44	1.638	1.437 to 1.839	Yes	****	<0.0001
Figure S10D	Discovery?	P value	Mean of sh-NC	Mean of sh-RREB1	Difference	SE of difference	t ratio	df	q value
ENO1	Yes	<0.000001	1	0.5002	0.4998	0.03287	15.21	8	<0.000001
ELK3	Yes	<0.000001	1	0.4068	0.5932	0.01966	30.18	8	<0.000001
PDK1	Yes	2e-06	1	0.6024	0.3976	0.03314	12	8	3e-06
PGK1	Yes	<0.000001	1	0.456	0.544	0.0281	19.36	8	<0.000001
HK2	Yes	2.4e-05	1	0.6392	0.3608	0.04156	8.682	8	2.4e-05
GAPDH	Yes	<0.000001	1	0.3766	0.6234	0.03546	17.58	8	<0.000001
PFKFB3	Yes	5e-06	1	0.5958	0.4042	0.03814	10.6	8	6e-06
GLUT1	Yes	<0.000001	1	0.4792	0.5208	0.03793	13.73	8	1e-06
PFKFB4	Yes	<0.000001	1	0.5616	0.4384	0.03131	14	8	1e-06
LDHA	Yes	<0.000001	1	0.3562	0.6438	0.02813	22.89	8	<0.000001
Figure S13A
Tukey's multiple comparisons test	Mean Diff.	95.00% CI of diff.	Below threshold?	Summary	Adjusted P Value
sh-NC vs. sh-NIBAN2	0.539	0.2988 to 0.7792	Yes	****	<0.0001
sh-NC vs. Vector	0.0002	-0.2400 to 0.2404	No	ns	>0.9999
sh-NC vs. oeTRL3	-1.583	-1.823 to -1.343	Yes	****	<0.0001
sh-NC vs. sh-NIBAN2+oeTRL3	0.0178	-0.2224 to 0.2580	No	ns	0.9993
sh-NIBAN2 vs. Vector	-0.5388	-0.7790 to -0.2986	Yes	****	<0.0001
sh-NIBAN2 vs. oeTRL3	-2.122	-2.362 to -1.882	Yes	****	<0.0001
sh-NIBAN2 vs. sh-NIBAN2+oeTRL3	-0.5212	-0.7614 to -0.2810	Yes	****	<0.0001
Vector vs. oeTRL3	-1.583	-1.823 to -1.343	Yes	****	<0.0001
Vector vs. sh-NIBAN2+oeTRL3	0.0176	-0.2226 to 0.2578	No	ns	0.9994
oeTRL3 vs. sh-NIBAN2+oeTRL3	1.601	1.360 to 1.841	Yes	****	<0.0001
Figure S13B
Tukey's multiple comparisons test	Mean Diff.	95.00% CI of diff.	Below threshold?	Summary	Adjusted P Value
Vector vs. oeNIBAN2	-1.796	-2.077 to -1.514	Yes	****	<0.0001
Vector vs. sh-NC	-0.0002	-0.2818 to 0.2814	No	ns	>0.9999
Vector vs. sh-TLR3	0.6132	0.3316 to 0.8948	Yes	****	<0.0001
Vector vs. oeNIBAN2+sh-TLR3	-0.3722	-0.6538 to -0.09055	Yes	**	0.0071
oeNIBAN2 vs. sh-NC	1.795	1.514 to 2.077	Yes	****	<0.0001
oeNIBAN2 vs. sh-TLR3	2.409	2.127 to 2.690	Yes	****	<0.0001
oeNIBAN2 vs. oeNIBAN2+sh-TLR3	1.423	1.142 to 1.705	Yes	****	<0.0001
sh-NC vs. sh-TLR3	0.6134	0.3318 to 0.8950	Yes	****	<0.0001
sh-NC vs. oeNIBAN2+sh-TLR3	-0.372	-0.6536 to -0.09035	Yes	**	0.0072
sh-TLR3 vs. oeNIBAN2+sh-TLR3	-0.9854	-1.267 to -0.7038	Yes	****	<0.0001
Figure S16B
Tukey's multiple comparisons test	Mean Diff.	95.00% CI of diff.	Below threshold?	Summary	Adjusted P Value
DMSO vs. Nelfinavir	-0.9562	-1.071 to -0.8412	Yes	****	<0.0001
DMSO vs. FX11	-0.976	-1.091 to -0.8610	Yes	****	<0.0001
DMSO vs. Nelfinavir+FX11	-2.046	-2.161 to -1.931	Yes	****	<0.0001
Nelfinavir vs. FX11	-0.0198	-0.1348 to 0.09518	No	ns	0.9596
Nelfinavir vs. Nelfinavir+FX11	-1.09	-1.205 to -0.9748	Yes	****	<0.0001
FX11 vs. Nelfinavir+FX11	-1.07	-1.185 to -0.9550	Yes	****	<0.0001
Figure S16C
Tukey's multiple comparisons test	Mean Diff.	95.00% CI of diff.	Below threshold?	Summary	Adjusted P Value
DMSO vs. Nelfinavir	-1.112	-1.322 to -0.9017	Yes	****	<0.0001
DMSO vs. NCI-737	-1.116	-1.326 to -0.9057	Yes	****	<0.0001
DMSO vs. Nelfinavir+NCI-737	-2.704	-2.914 to -2.494	Yes	****	<0.0001
Nelfinavir vs. NCI-737	-0.004	-0.2143 to 0.2063	No	ns	>0.9999
Nelfinavir vs. Nelfinavir+NCI-737	-1.592	-1.802 to -1.382	Yes	****	<0.0001
NCI-737 vs. Nelfinavir+NCI-737	-1.588	-1.798 to -1.378	Yes	****	<0.0001
Figure S16F
Tukey's multiple comparisons test	Mean Diff.	95.00% CI of diff.	Below threshold?	Summary	Adjusted P Value
DMSO vs. Nelfinavir	-2.003	-2.236 to -1.769	Yes	****	<0.0001
DMSO vs. NCI-737	-2	-2.234 to -1.767	Yes	****	<0.0001
DMSO vs. Nelfinavir+NCI-737	-3.672	-3.905 to -3.439	Yes	****	<0.0001
Nelfinavir vs. NCI-737	0.0024	-0.2310 to 0.2358	No	ns	>0.9999
Nelfinavir vs. Nelfinavir+NCI-737	-1.669	-1.903 to -1.436	Yes	****	<0.0001
NCI-737 vs. Nelfinavir+NCI-737	-1.672	-1.905 to -1.438	Yes	****	<0.0001
Figure S19A
Tukey's multiple comparisons test	Mean Diff.	95.00% CI of diff.	Below threshold?	Summary	Adjusted P Value
glycolysis
DMSO vs. Nelfinavir	14.58	9.938 to 19.22	Yes	****	<0.0001
DMSO vs. FX11	18.1	13.46 to 22.74	Yes	****	<0.0001
DMSO vs. Nelfinavir+FX11	33.6	28.96 to 38.24	Yes	****	<0.0001
Nelfinavir vs. FX11	3.52	-1.122 to 8.162	No	ns	0.1957
Nelfinavir vs. Nelfinavir+FX11	19.02	14.38 to 23.66	Yes	****	<0.0001
FX11 vs. Nelfinavir+FX11	15.5	10.86 to 20.14	Yes	****	<0.0001
glycolytic reserve
DMSO vs. Nelfinavir	27.8	23.16 to 32.44	Yes	****	<0.0001
DMSO vs. FX11	27.72	23.08 to 32.36	Yes	****	<0.0001
DMSO vs. Nelfinavir+FX11	40.58	35.94 to 45.22	Yes	****	<0.0001
Nelfinavir vs. FX11	-0.0804	-4.723 to 4.562	No	ns	>0.9999
Nelfinavir vs. Nelfinavir+FX11	12.78	8.138 to 17.42	Yes	****	<0.0001
FX11 vs. Nelfinavir+FX11	12.86	8.218 to 17.50	Yes	****	<0.0001
glycolytic capacity
DMSO vs. Nelfinavir	34.98	30.34 to 39.62	Yes	****	<0.0001
DMSO vs. FX11	38.6	33.96 to 43.24	Yes	****	<0.0001
DMSO vs. Nelfinavir+FX11	58.34	53.70 to 62.98	Yes	****	<0.0001
Nelfinavir vs. FX11	3.618	-1.024 to 8.260	No	ns	0.1762
Nelfinavir vs. Nelfinavir+FX11	23.36	18.72 to 28.00	Yes	****	<0.0001
FX11 vs. Nelfinavir+FX11	19.74	15.10 to 24.38	Yes	****	<0.0001
